# Supplementary material for: Functional and anatomical specificity in a higher olfactory centre
Source: eLife. 2019 May 21;8:e44590. doi: 10.7554/eLife.44590 (PMC6550879; doi:10.7554/eLife.44590)
Supplement: Supplementary file 1. [file elife-44590-supp1.csv]

id	group	functional.cell.type	OilBl	E2Hex	GerAc	Prpyl	IPenA	Et3HB	Nonnl	CiVAc	MetSl	HexAc	PeEtA	AceAc	EtHex	2PnAc	5OdMx	BeZal	bCitr	1HxOl	Frnsl	WatBl	Cdvrn	Sprmn	Acoin	MtAct	AcAcd	PrpnA	BtrAc	Amnia	Pyrdn	PAcHd	HCL36	PAcAc	Vingr	Geosn	VinGe	PEtAm	ClrBL	ClrB2	FlyFM	EtAmn	Ptscn	Lnlol	23BTD	Sprdn	CO21P
nm20140723c2	PN	D	-0.5	-3	2.25	0.5	-0.5	-1	4.25	1.75	1	4.25	-0.25	0.25	0	1.75	-1.5	-4.5	3	3.5	-0.5	1.5	2.25	0.75	2.5	3.75	2.25	3.5	-3	2	-0.25	2.5	2.75	2.25	1.75	-1	1	3.75	0.5	1.5	0	-3.25	2	6.75	1.5	-1	0.25
nm20140828c0	PN	D	1.75	10	1	7	10	4.5	1	-1	2.5	6.25	2.75	7	3	2	1.25	0.75	3.5	14	1.75	3	2.5	1.5	1	2.5	-1.25	1	0.5	0.5	1	NA	NA	NA	NA	NA	NA	NA	NA	NA	NA	NA	NA	NA	NA	NA	NA
nm20141029c0	PN	D	6.25	1.5	3.75	0.5	0	1	4	0.5	1.75	4.5	2.75	1.75	6	4.75	0.5	4.25	1.75	7.75	2	2.25	5	4	-1.5	4.5	1.25	4	-0.5	-4.75	-1.25	4	6.25	4.5	-3.5	4.25	0	3.5	10	6.75	1.5	-5.25	1	15.5	1.5	8.5	9.5
nm20160217c0	PN	D	0.75	1.25	4.25	0.75	0	2.25	6.5	5.5	4.25	3.5	-3	-2.75	0.75	0.75	3	1	3.25	3	5	1.5	3	5.25	1.75	-1	0.5	2.75	4.75	2.25	7	5.5	2	2	4.5	5	4	5.5	0.25	1.5	0.75	-5.25	-0.25	2	2.5	4.25	0
nm20160304c3	PN	D	2	0.5	1.25	-0.75	0.25	1.25	20.25	-0.25	0.5	2	1	0	-0.5	1	0	0.5	1.25	1.5	-0.75	-0.25	-0.75	2.5	0	0.5	1	-0.5	0	0.25	1	-1.5	-1	1	-1.5	2	0.5	0	-2	4.75	0.75	-0.25	0.25	-3	0.25	0.75	NA
nm20160310c1	PN	D	5	6.75	7	3.5	5.5	0.75	13.5	2.25	3.5	-1	1.25	-1	0	0.75	4	-1.5	2.5	1.5	-1.75	0	3.75	0.5	0.5	5.25	2.75	8.5	5.5	0.25	6.5	1	0.25	3	3	6.5	2.25	0.75	3.25	3	0.5	1.25	0.75	2.5	-1	-0.25	NA
nm20140723c3	PN	DA1	1	1	0	1.5	-0.5	-0.5	0	0	-1.25	0.5	-1	-0.25	1.5	0.5	2	3	0.25	2	2	2.5	1	1	-1	-0.5	1	3	1	3	-0.25	1	1.75	1	1.75	0.25	-1	0.5	-0.5	0	0.5	0.5	0.5	-0.5	0	0	NA
nm20141107c1	PN	DA1	0	0	0	0	0	0	0	0	0	0	-3	-0.25	0	0	0	0	0	0	0	0	0	0	0	0	0	0	0	0	0	0	0	0	0	0	0	0	0	0	0	-1	0	0	0	0	0
nm20141113c0	PN	DA1	3.5	0	0	0.5	1	0.25	1	0	0	0.25	1	0.25	-0.25	0.5	1.75	0	0.5	1	1.5	2	1	2.5	7.5	2	3	3.75	3.5	4.5	0.25	-1.5	2.25	4	3	0.75	3	1	5.5	2.75	1.5	2.5	3.75	4.75	4.75	4.5	NA
nm20141117c2	PN	DA1	1.25	7	4	8.25	18.5	13	4.5	2	3.75	13.75	0.25	2.75	11.5	-7.5	13.5	24	0.5	18	0	0	12	-6	0.5	2.5	1.5	9	8	2.5	1.5	4.5	7.25	2	1.5	1.5	10.5	1.5	4.5	6	9	12.5	6	2	7	0.5	2
nm20141119c0	PN	DA1	1	2	2	3.5	1.5	5	0	0	0.5	1	0	15.5	2.5	0.5	0.5	20	0	9	0.5	0	2	2.5	11	5.5	1	1	0.5	1.5	2.5	0	0.5	0	0	0	2.5	-1	2	0.5	0	7	1.5	0.5	-2.25	0.5	3
nm20140822c1	PN	DC1	3.25	0.5	1	41.75	1	0.5	0.5	-1.5	0.75	0.75	-2.5	-0.25	1	-2.75	-2	-2	1.75	-3.25	1.5	5.5	3	2.5	3.75	19.75	3	0	2.75	4.5	8	-2.25	-1	3.25	1	3	2	1.5	2.25	3.5	-1.5	0.25	0.5	4.25	2.75	1.5	4.5
nm20140717c0	PN	DC2	-0.5	15	0.5	1	0	57.25	1	4	1.5	38	0.5	4	4.75	4.5	5.25	1.5	2.5	53.25	5	0.75	5.75	1	1.75	4	2.5	5	2	3	-3.25	0.75	1.5	2.75	3.25	-1.5	2.5	0.5	-2.5	-1.75	0.25	1.5	-1.25	3.75	0.25	5	10
nm20140721c3	PN	DC2	0	2	1.5	1.5	2.75	54.5	0.25	0	0.5	25.5	0.5	1	0.5	1.5	1.5	0.5	0	41	0	0.75	0.5	1.5	0.5	0.5	0	1	2.5	1.25	0.5	1.5	1.5	-1.75	0	0.5	0.5	8.5	0	2.5	1.5	7	1.5	0.5	10	5	-0.5
nm20140723c1	PN	DC2	4.5	7	0.5	-0.5	0	38.5	1	0.5	2	33.5	2	5.5	0.25	-1.75	-1	0.5	3	31.25	0.5	2	2.25	1	3	0.75	1.75	2	3.5	2.5	1.75	-0.5	1.75	1	3	-1.25	2	1.5	1.5	0.5	2	2	2.25	-0.75	2	3	2
nm20140821c2	PN	DC2	0.75	42.5	5.5	20	-0.25	54.5	0.5	0.5	6	44.5	0	20.5	2.25	1	14.5	4	0.5	83.5	0.5	2.5	0.5	-1	6	29.5	1	-0.75	2.5	3	4.5	-1	0.75	6.5	0.5	3	3.5	0.5	3	1	-0.5	1.5	-1.75	5.75	2.25	0.5	6.75
nm20140822c4	PN	DC2	3.5	32.5	2.5	-2.5	4	29.75	-0.5	2.5	0	35.5	0	1	0	0.5	0	0	3.25	85.25	0.5	4.25	7	-1.25	3	1.5	1	0.25	1	2.75	-2	1.5	-0.25	1	2	3.5	0.5	1.5	3.75	1.25	1.5	2.25	3.75	4.5	8.5	1.25	NA
nm20140903c0	PN	DC2	0.25	23	1	6	6	37	2	1	1	0.5	3.5	4.75	5.5	3	4.5	5.25	-2	44	3	0.25	1.25	2	2.5	3.5	1	1.5	2.5	5.5	2.5	NA	NA	NA	NA	NA	NA	NA	NA	NA	NA	NA	NA	NA	NA	NA	NA
nm20140903c2	PN	DC2	2	35.25	2.75	9.25	-0.5	39.75	8.25	0.75	5.75	1.5	3	4.75	2.75	-1	6.5	1.5	2	78	1	3	1.75	1	1.5	11	4.5	-1	0.5	2.5	4	5.75	6.5	4.5	-4.25	-0.75	2.75	2.25	NA	NA	NA	NA	NA	NA	NA	NA	NA
nm20140909c0	PN	DC2	1	35.5	0.5	2.5	0	60	0.75	1	1.5	2	1	1	2	0.25	2.5	3	1.5	87.25	1	5	0.75	1	2.25	3.75	-0.5	1.5	2.5	1.5	1.5	1	0.5	1.25	0.25	1.75	2.25	0.5	NA	NA	NA	NA	NA	NA	NA	NA	NA
nm20140912c1	PN	DC2	1	12	0	0	0	27.5	1	0	0.25	1.5	0	1.25	3	0	0	-1	-0.25	44	0	-0.5	0.5	0	-0.75	2	0.75	0.25	0	0.75	1	0.25	-1	2.5	-0.5	0.75	-1.25	0.75	3.5	0.5	2	2	1	1.5	1	-0.75	0.5
nm20141008c3	PN	DC2	1.5	10	0.5	1	-0.5	30.5	0	0	1	1.25	1	0.25	0.75	1	1	0	-0.25	40	0	1.25	0	0	0	0.5	0.5	1.5	1	1	0.5	-0.5	0	1.5	0.25	2.5	1.5	0.5	1	4.5	2.25	5.5	-1.25	2	-1.25	6.25	2.5
nm20141126c1	PN	DC2	0.5	10.5	0	2.75	6.5	32	0.5	0	-0.25	0	2	3	1	1	1.5	0	0	33.5	0	-0.5	0	2	1	-0.5	0	1	0	0	1	0	0.25	1	1	0.5	1	-0.5	1.5	0.5	-1.5	0.5	1	2.5	1	1	0
nm20141127c1	PN	DC3	-0.5	1.5	5	4	10	9	0	6	8	0	-1.5	1	7.5	7.5	0.5	8.25	1.5	9	0.5	-0.25	0	1	7	8	2	0.5	1.25	14	3	NA	NA	NA	NA	NA	NA	NA	NA	NA	NA	NA	NA	NA	NA	NA	NA
nm20150205c0	PN	DC3	0	4.5	1.5	5	11.5	1.5	0	1	1.5	0.5	0	1	0.5	0.5	1	22.5	0.5	22.5	0	1	1	0	0.5	1.75	0	0.5	0	2	0.5	0	0	0	0	0	1	-3	0.5	-0.5	1	8.5	0.5	0.5	1.5	2	NA
nm20140716c2	PN	DL1	3	1.5	-0.5	2.5	3.25	-1.5	8.5	-3.75	76.75	6.25	4.75	10.5	5	1.75	6.75	3	-0.75	2.25	3.5	1.25	3	2.5	-3.5	2.5	1.5	3.5	0.75	2	1	3.5	2.5	3.5	4.75	8.75	9.25	21.5	5	5.25	6.75	24.5	3.75	4.5	23.25	27.5	7.5
nm20140911c1	PN	DL1	1.5	-1.75	-1.5	-0.75	22.5	-0.5	3	-1	36.5	11	0.5	0.25	-0.5	0.75	1.25	-0.5	3.5	3	-1	5.75	1	2.5	-4	2.25	0.5	1	2.25	1.5	-0.5	3	-4	5.25	3.5	3.5	10	9.5	1	1.25	-1	3.5	9	2	13.75	9	5.5
nm20141006c2	PN	DL1	1.75	4.5	1.25	0.5	11.25	0.5	-2	-2.5	26	1.25	6.5	4.5	4	2.25	2	4	1.75	-0.5	3.5	3.75	4	4.5	-8.5	4.5	1.25	1	-1.25	5	1	0.5	1.5	4	4	2.5	2	4.5	2.5	0.75	2.5	3.75	3.75	-0.25	6	7.25	NA
nm20141013c3	PN	DL1	1	1.25	3.5	0	30	1.5	2.5	5.75	30.5	4.75	10.75	6.25	0.75	4	0.75	-2	5	4.5	3	1.5	0	1	-7.75	-0.5	0	1	3.5	6.5	4	0.5	4.75	0.25	1.75	1.75	2	19.25	3.5	5	1.5	0.25	4.25	1	4.5	5	NA
nm20141016c0	PN	DL1	-3	-1	3.5	1	38.25	0	2.75	-12.5	97	21	3	6	-0.5	2.5	14.25	-1.75	3.5	0	11	0	2	-1.75	-1.5	-10.75	1	-0.75	-0.5	6.5	-6	2.5	-0.75	0	-0.25	1	7	19	2.75	4.5	4	-1.5	12.5	-1.25	28	2.25	10
nm20150302c0	PN	DL1	-2.25	1.25	2	7	55.75	3	3	2	82	15.25	5.75	10	10.75	4.75	5	-2.25	-1	-3.5	0.25	2.5	9.25	2.25	3.25	6.75	6.75	6.75	1.75	2.75	0.25	4.5	5	0.75	1	-3.5	5	12	1	1	1.5	6	-1.75	-3.25	12.25	2.5	5.25
nm20160201c0	PN	DL1	1.5	4.75	7.5	5.5	20.75	10.75	9.5	0.75	71	4.25	12	4.5	8.5	4.75	9.75	1	1.25	8.25	1.5	2	6.5	-1.25	8.5	3	6.75	4.25	0.5	4.5	5.5	8	3.5	3.75	5	1.75	2.75	0.25	-2	-0.25	9.25	5.5	2	10.75	6.25	19.25	3.25
nm20160204c1	PN	DL1	0.5	0.5	1.75	2	9	1	1	1	39	0	8.25	4	0.5	-0.25	4.5	1.25	0.5	4	1	1.5	0.5	1.5	0	1.5	0	0	1	2.5	1.5	1.5	0.5	1	0.5	0.5	0.5	0.5	2.75	2.5	5.25	2.5	2	5	1.5	7	7.5
nm20140717c1	PN	DL2d	0.5	58.5	6	2	1.5	1.5	11.5	2	0.5	0	0.5	0	0.5	0.5	1	11.5	0.5	0	1.5	0.5	1.5	0.5	32.5	27	25	25.75	40.75	11.5	27.5	2.5	4.5	3.5	3	2	5.5	1.5	1	7	2.5	4.5	4.5	3	3.5	2.5	1
nm20160128c0	PN	DL2d	0	0	0	0	0	0	0	0	0	0	0	0	0	0	0	0	0	0	0	0	0	0	0	0	0	0	0	0	0	0	0	0	0	0	0	0	0	0	0	0.5	0	0	-0.5	0	NA
nm20141024c1	PN	DL4	0	1	0.5	0.75	1.5	-0.75	0	-1	1	2	0.25	0	1	-0.5	0.5	0.75	0.5	1	1	2	-0.5	1	0.5	1	2.5	1.5	0	0.5	2.25	0.5	1	0.5	4	0.5	0.5	1.5	1.5	1	0.5	2.25	1	3	0.5	2	NA
nm20140721c1	PN	DL5	4.25	108	7.5	16	22.25	24.75	29	25.25	6	6	6.75	4.5	7	1	3.5	1.5	10.25	2	5.25	5.5	4	2.75	6.5	1.5	4.5	6.5	3.75	5.5	2.25	6	5.75	-1.25	5.5	3.5	8	19.75	0.25	3	-1	10.5	6.75	7	9.75	13.5	2.5
nm20141031c1	PN	DL5	4	109.75	6	3.75	4	17.25	30.5	16	0	3.5	0	0	0	0.5	-2	0.75	3	2	2.5	2	1	0.5	3.25	3.5	4.5	2.5	3.5	4.5	-0.75	2	1	-0.5	2.5	1.5	2.25	10.5	0.25	3.25	2.25	4	3.5	3	8.75	6.25	NA
nm20141105c1	PN	DL5	8.5	87	4	4.25	1.5	9.5	19.25	21	2.75	30	1.5	0	4.5	2	7.25	8	12	0.5	4.5	4	5.5	1	2.25	7.5	11.75	7	-0.25	7.75	4	5	2.25	5.75	4.25	3.75	1.25	28	4.5	6.5	1.25	5	24.75	-2.5	26.75	2.5	NA
nm20141204c1	PN	DL5	3	264.5	27.25	25.5	27.25	49	65.75	46.75	3.5	46	5.75	5.25	2.5	1.5	3	9.5	14.25	6.5	13.75	5.5	5.75	9.25	16.75	17	14	10.5	5	17	9	9.5	12.5	16	15.25	16.25	15	63	2	8.25	27.25	23.25	28	7.5	40.25	10.75	NA
nm20150126c0	PN	DL5	4.75	199.5	10	13	6.75	31.25	50	10.75	37.25	89.5	44.25	36.25	8.5	22.75	64	36.75	33.25	22.25	34.5	2.25	25	27.25	24.5	24.5	22.75	25.5	15.5	29	13	60	37.5	53	38.25	39.75	38.25	61.25	3.75	48.75	55.5	56.75	48.25	44.25	53.25	33	NA
nm20160129c1	PN	DL5	0	125	10.75	26	19.5	22	34	36.5	0	0	0.5	0	0	0	0.5	2	0	3.5	0	0	0	0	2	10	0	0	0.5	0	6	14	0	0	0	0	0	0	0	0	3.5	0	0	14	47.5	8	1.5
nm20160217c1	PN	DL5	17.5	119.25	22.5	22.75	26.25	2.25	80.5	36.75	10	11	17	2.25	7	11.25	21.75	16.5	2.75	17.75	5	3	7.75	11.75	9	15.5	4.5	3.25	5.5	8	21.75	89.5	1	2	3	0	1.75	-1	1	1.25	61.75	1.5	0.75	93.5	110	60.5	NA
nm20141015c1	PN	DM2	0	26.5	36.25	51.25	94	5.5	3.25	3	4.5	14	3.25	1.5	108.25	5	31.5	47.5	3	2.25	0.5	2.5	1.75	3	3	-0.75	0.75	0.25	3.25	1	0.5	NA	NA	NA	NA	NA	NA	NA	NA	NA	NA	NA	NA	NA	NA	NA	NA
nm20141112c0	PN	DM2	-1.5	20.5	29	30	63.5	0.5	0.75	1	2.75	4.75	5.75	2.75	71	1.75	19.25	3.25	3	-0.25	3.5	4.75	6	3.25	-4.75	-0.5	1.5	3.5	1.75	1.75	4	1.75	5.75	7	7.5	10	8	24.75	6	1.5	8.25	8.5	16.25	5.75	8	3.5	-1.5
nm20150204c0	PN	DM2	-0.25	30	22.75	26.5	57	1.5	0.75	0.5	6.75	7.5	8.75	5.75	42.75	2.25	31.25	-2	-6	-2.25	0.25	3.5	8.5	3.25	-0.25	-1	2	3.5	0.25	5.5	1.75	0.5	5.75	2.5	5.5	4	3	34.5	-0.5	0.75	5	3.25	0.75	4	24.25	5.25	NA
nm20141016c2	PN	DM3	-2	1	3.5	87.5	74.5	2	-0.5	2.5	3.5	0	-1.5	4	40.5	-1.5	19.5	2.5	0	-0.5	1	0	1.5	0	-2	0	-1	0	-0.5	2	0.5	-1.5	1.25	0	0.5	0	-1	1	0	1	-0.75	1	-0.5	1	1	1.5	NA
nm20140908c0	PN	DM6	0	1.5	0	20.5	44.5	1.5	0.5	0	0.25	0	1	0.5	34	0.5	1.5	0	0	1	0	1.75	0	0.5	0	-0.5	0.5	1.5	5.5	0	5	2.25	0.75	0.5	1.5	0.75	0.5	3	-0.5	1	1	4	1	1	0	0.5	0
nm20140910c0	PN	DM6	4.25	3.75	-1.5	21.25	52	11	4	6.25	5	4.75	12.75	5.5	48.5	2.25	7	13.5	1.5	9.75	1	2.5	1.5	-3.75	0.75	12.5	1.5	1	29.25	4.75	21.75	NA	NA	NA	NA	NA	NA	NA	NA	NA	NA	NA	NA	NA	NA	NA	NA
nm20140911c0	PN	DM6	5.25	0.75	4.25	18.75	51.5	4	3.5	4	2.75	1.5	0.75	0.75	42	1.5	0.75	0.75	2.5	9	8.75	-0.25	3.5	5	0.5	3.75	4.75	3	14.75	0.25	14	7.5	4.5	2.5	5	0	1.25	1.5	0.25	5	4.25	7	1.25	1.5	3.75	4.75	5.75
nm20141022c1	PN	DM6	1.5	2.5	2.75	14.75	60.5	6	1	1.5	2	0.5	6	0.5	55	0.5	3	1	0	3.5	1.5	1	-1	1	3	2	0	1	17	1.75	3	1.5	0.5	0	1	1.5	-1.25	2.5	1	-0.5	3	20.5	3.5	2	1.5	2.5	0.5
nm20160121c0	PN	DM6	4	0.5	2	3.5	2	2	0.5	0.5	1	-1	0	4.25	4.5	0.5	7	-0.25	1.5	2	1	-0.25	0.5	-2	4.5	2.25	2.5	2.5	2.5	0	3.5	2.25	0.5	2.75	-0.25	1	-2	0.5	-2.25	2	1	-0.5	2.5	0.75	1.5	0.75	NA
nm20160129c0	PN	DM6	2.5	1.5	0	0	5.5	5.5	-4.5	2	2.5	4	1.5	2.5	51	0.5	3.5	0.5	1.5	3.5	3.5	2.75	2	2	6	4.5	0	0.25	1	-1.75	3.75	3	1.5	1	1.5	0.5	0	0	1.5	1	4.25	44.5	1.5	4.5	0	1.25	1
nm20141107c0	PN	VA1d	2.75	1	0	2.25	-0.5	1	-0.25	2.5	1.25	3.5	0.75	1.25	2	5	1.25	2.25	2	1.75	3.5	-2.5	3	2.25	2	0.5	2.5	1	2.75	1.5	0.25	7	6.25	4.75	-0.5	3.75	4.75	3	NA	NA	NA	NA	NA	NA	NA	NA	NA
nm20140721c0	PN	VA1lm	0	0	0	0	0	0	0	0	-0.5	0.5	0	0	0	0	0	5	0	10	0	0	4	1	3	0	0	1.5	4.5	7	3	4	0.5	0.5	1	2	1.5	0.5	NA	NA	NA	NA	NA	NA	NA	NA	3.25
nm20140828c1	PN	VA1lm	0	0.5	1	1.25	-0.75	0	0	3	0.5	0	-0.25	-0.5	1	0	0.5	1.5	0.5	-1.75	0.75	1	1	1	0.5	0	-0.5	0	1	1.5	0.5	1	-0.5	0	0	-0.5	0	0	0	0.5	1.5	1	0	0	0	0	0.75
nm20140829c1	PN	VA1lm	-0.5	0.5	0	0	0	0	0	0.5	0	0.5	0	0	0	-1	-0.5	0.5	0.5	0	0	-0.5	0	0	0	0	0	0	0	3.5	0.5	0	0	0	0	0	0	0	0	0	0	0	0	0	0	-0.5	0
nm20141024c0	PN	VA1lm	0	0	0	0.5	0	0	0	0	0	0	0	0	3.5	0	0	NA	NA	NA	NA	0.5	NA	NA	1	0.5	0.5	0.25	1	4	0	2.5	1.5	1.5	1.75	0.5	2	1.5	NA	NA	NA	NA	NA	NA	NA	NA	4
nm20141110c0	PN	VA1lm	0	-0.25	-0.5	0	-1	0.5	2.5	1	-1	0.5	1	-0.5	1.25	1	0.5	0.5	2.25	0.5	1.5	2.5	0.5	0.5	0.5	1.5	0	1.5	1.5	0.25	3.25	1	-0.75	0.5	0	0.75	0.5	1.5	1.75	2	1	1.5	3.5	1.25	1.5	1.5	NA
nm20141208c2	PN	VA1lm	0	11.5	-0.5	5.5	15.5	7.5	-0.5	3	1	1	-0.75	8	9.5	0.5	-2.75	20	0.5	22.5	-0.5	0.25	1	-2	6	5	1	-0.5	1	22.5	1	6	5.5	-0.5	4.5	0.5	1	1.5	0.5	1	0	16	0.5	1	7.5	0	4.5
nm20141211c1	PN	VA1lm	0	0	0	0	0	0	0	0	0	0.5	0	0	0	0	1	0	0	0	0	0	0	0	0	0	0	0	0	0	0	0	0	0	0	0	0	0	0.5	0.5	0	0	0.5	0.5	0.5	0.5	NA
nm20150115c2	PN	VA1lm	1.5	-0.75	0.5	1.5	0.5	0.5	1.25	-1.25	0.5	0	1.5	1.25	0.5	1	0.25	-0.5	2	3.5	1	1	3.5	1.5	2	2.5	0	1	1.5	2	0	2	0	1	0.75	0.75	1.5	6	-0.25	4	3	1.5	3	-0.25	2.5	2.5	1
nm20140714c1	PN	VA3	2	0	3.5	0.5	4.5	6	11.5	3.5	4	14.5	18.5	5	11	7	3.5	8.5	9	12.5	2.5	0.5	2.5	4.5	3.5	4	8.5	11.5	1.5	5	1	9.5	7.5	6.5	13.25	10.75	16.5	16.5	0	1	5.5	12	11	2.5	16	11	13
nm20151229c2	PN	VA3	4	1	1	1	0	14	2	1.5	1.5	1	31.5	2.5	0	0	0.5	1.5	0.25	20.5	0.5	1	-1	0	2.5	1	0.5	1.5	3.25	14.5	3.5	2	0	-6.5	-13.25	5.5	-0.25	4	19.5	1.75	1.75	55.5	55.5	6	7	2.25	NA
nm20160119c0	PN	VA3	0.5	1.75	7	1.75	7	65.75	14.75	6.5	24	14.5	116.25	14.75	17	17.75	24.75	3.5	2	-1	2.75	2.5	3	2.5	-3	-0.5	0.75	-0.75	-2	0.5	-0.5	-4.75	7.5	0.25	15.5	11.5	0.5	-0.5	0.25	1.75	0.75	44.75	3.5	-1.25	-2.25	6	-0.5
nm20160120c0	PN	VA3	0	0	0	0	0	32.5	0	0	9.25	14.5	49.75	4	6.5	13	17.5	0	0	4.5	0	0	0	0	0	0	2	0	2	2	0	0	0.5	0	-0.5	0	5.5	1	0.5	0.75	0.5	29.5	3	-0.25	1	1	0
nm20160304c1	PN	VA3	2.5	2.5	3.5	1.5	1	2.5	1	1.25	10.25	5.75	71.75	2.5	6.25	6.75	10	4	0.5	0	1	1.5	-0.5	0	0.5	0.5	0.5	1	1.5	1.5	0	0	3	2	1.5	0.5	1	0.5	0.5	1	0.5	2	2.5	1.5	1	1	NA
nm20141022c0	PN	VA4	1.25	1.25	4.5	5	0.25	2	5.75	2.25	2	20.5	2.75	0.75	1.5	64	-0.75	-2.5	7.75	-4.25	5	4	3.75	3.75	3.25	5.5	3.5	8.25	4	6	4.25	8.5	0.75	6.25	3	6.25	8	15.25	0.75	5	7.25	0	3.25	-1	2.5	9	1.75
nm20141015c0	PN	VA7m	0.5	0	0.5	0	0.5	0.5	1.5	0	0.5	0	0	0	2.5	-0.5	0.5	0	1	-1.5	2	0.5	-0.5	0	1	1	0.5	0.5	1.5	0.5	1	0	0	-0.5	1.5	0.5	1	-0.25	0.5	0.5	0	0	0	0.5	0.75	1	NA
nm20160307c0	PN	VA7m	2.75	2	0.5	2	0.75	4.5	3.75	4.75	2.5	2.5	-0.75	1.5	1.5	2	2	1	3	-2	4	4.5	3.75	0	4	1	2	3.75	2	3.25	-0.5	3	0.5	3	0.75	0.5	-0.75	1.25	1	8.5	4	5	5.5	2.75	2.25	2	NA
nm20160303c0	PN	VC5	8.25	31.5	4	4	1.5	2.25	0.5	3.5	20.25	54	3.5	1.5	4	3.5	9	26.5	36	3.75	38.75	1	35.5	39.25	27	22	1.5	2.5	-1	11	30.5	25	0	1	2	1.75	1.5	1.5	0	5.5	25	59.5	3	40	1.5	18	NA
nm20141027c0	PN	VM2	0.25	1.75	16	70	27.75	68	15.75	-2	46.5	25.75	39.25	134	3	11	118	5.25	10.25	17	15.5	1.5	8.5	9.25	3	2.5	5.25	14.5	10.75	4.5	3.5	4	6.5	22.75	15.25	7	10.25	51.25	9.5	5.75	9.5	3.25	13.5	6.5	7.5	4.75	2.75
nm20150119c0	PN	VM2	2	16.75	9	49.5	47	48.5	9.5	12.75	2.25	7.75	10.5	62	4.75	4.5	49.75	4.5	2	7.25	1	0.25	2	1	3.25	2	3.5	2.75	4	1.75	2.5	-1	2.75	3	-2.25	2.75	1.75	4	0	1.75	3.75	3	3	-0.5	3	2.25	10
nm20160125c0	PN	VM2	4.5	8	12	70.5	54.5	89.5	22	6	21	27.75	26.75	60	18.5	18.75	23	3	-0.25	60	0	0.5	3	8	52.5	45	32	32.75	8.5	0.25	50.5	51	8	18.5	0.5	0	-0.5	0	0.5	-0.25	43	3	0.75	59.5	23	47.5	0.5
nm20141105c0	PN	VM3	6.25	-2	9.75	4	3.75	56.75	32.25	8.75	40.25	51	43	165.25	6.25	12	138	5.5	2.25	-7.25	5.5	6	2.5	7.25	0.5	5.75	1.75	13.5	-5	4.75	0.25	2.75	4.5	13.5	13.25	10.25	7.5	58	0.75	7	11.25	7.25	11.25	-1.25	58	7.5	1
nm20141126c2	PN	VM7d	1.75	3.5	1.75	28.25	4.75	4.5	15.5	8	3.75	3	-1	1.75	0	4	3	31.75	-2.5	3.25	-0.5	3.75	0.25	1.25	4.25	5.75	2.5	4.25	3.25	1.5	-1	4.5	3.75	1.5	0.5	2.5	4.75	2.5	2	4.75	-0.5	4.75	3.25	5	0.75	1.25	NA
nm20141210c1	PN	VM7d	8	50.25	4.25	93.25	22.75	23.75	84	25.25	2	4.5	1.75	-1.75	-0.25	3.75	0.75	109.75	3.5	9.5	5	10	10.5	4.5	4	6	3.25	6.5	3.25	-1.25	10.25	2.75	0.5	15.5	-0.5	1.75	2	14.25	3.5	7.5	3	5	4.5	4.5	4.5	0.75	1
nm20160208c0	PN	VM7d	-0.5	12.5	2.25	20.25	4.5	6.25	10.5	7.25	4.75	4.5	0.25	7	-1	-0.75	11.75	8.25	2	8.25	1.5	-0.75	-1.5	2	11.75	4.75	2.75	-2.75	1.25	2	1	1.25	4	4	-0.75	1.75	3	7.5	1.5	5.5	1.75	0	1.25	-0.25	-1	0.25	5.5
nm20160211c0	PN	VM7d	3.25	-1.25	1.5	5.5	4	1	1.25	0	2.25	12	1.25	0	-5	6.75	-0.75	22	2.25	3	5.25	0.5	3.25	1.25	1.5	2.25	-0.75	-1.5	2.5	-1.5	-3	3.5	4	1	1.75	0	0.5	2.5	3.75	4.25	5.25	1	1.25	1.5	3.75	2.5	15
nm20160215c0	PN	VM7d	3.75	3.5	0	14.5	5.25	5.5	3.75	0.5	1	-1.25	1.75	0	1.75	-0.5	2.5	7	-0.25	3	1.25	-2.25	0.25	0.25	1.5	3	1.25	4.25	1.75	0	2.25	3.5	-1.25	2.5	2.5	1.5	-0.25	1.5	3.25	0	2.25	-0.5	0.25	4.25	0.75	2.75	12.75
nm20140730c2	PN	VM7v	-0.25	-2.75	0.75	2	15.75	0.5	3	-2.5	1	1.5	7.5	0	23	3	0.5	0	1.75	1	3.25	4.25	3	1.5	0	-3.25	1.5	-0.25	0.5	2.5	0.25	1	7.5	4	1.5	-0.75	-1.25	-2.5	3	5.25	2.5	9	6	2	4.5	7.5	8.75
nm20141031c0	PN	VM7v	1.75	0.25	1.5	12	7	4	1.5	2.5	2.5	1.75	3.5	3	7	1	2	2	0.5	2.75	0.75	2.5	3	0.5	2.5	1	2.75	0.75	3.5	7.75	2.25	2	1.75	1.5	-0.75	0.75	-0.75	3	1	1.25	-0.25	3	2	0	-1.25	2	2.5
nm20150302c1	PN	VM7v	-0.25	4	2.25	30.75	20.25	7.25	0.75	3.5	3.5	1.25	1.5	7	21.5	0.5	5.5	-0.75	1	2.75	1	-0.5	5	3	1	2	1.75	1.75	2	3.5	4.5	3	3.25	-0.25	4.5	2.75	2.25	1.5	1.75	3.75	2.25	3	5.75	5.5	-1	1.75	2.5
nm20160218c0	PN	VM7v	1	0.75	-2.25	4.75	7.75	7	-0.75	-1.5	2	2.75	1.75	3.75	27.25	-4.75	5.5	2.5	0.5	4.25	-2	7.25	5	2.75	4.5	6.25	5.5	5.25	-1	3.75	-0.5	2	5	-1.5	3.75	2.25	-3	3.5	2.75	4	0.5	5.5	4.75	4	2.25	2.5	5.5
nm20130219c0	L	25	8	0.5	7	2	-0.25	4.5	6	-0.25	2	2.5	1	2.5	1	5	1.25	2	3.75	7.75	0.5	5	3.75	8.75	7.5	4.5	5.25	-1.75	5.75	51.5	2.5	5	4.25	5.5	-0.75	-1	7	10.75	0.5	8	8	30.25	3.25	2.5	6.75	NA	NA
nm20130403c0	L	25	2.25	-0.75	2.25	3	5.75	1.25	0.25	6.25	5.25	-0.75	7.75	3.5	0.5	1	2.25	0	-0.75	6.25	7.25	-1	11.25	4	6	8.5	6.5	8.25	-1.75	34.75	3.25	4.75	2.5	1.75	17.25	4.75	1	3.5	-0.75	4	10.75	25	2.25	11.5	1.25	11.25	NA
nm20130702c0	L	25	4	9	-0.5	5.5	6.5	-0.75	2.75	3.5	9	-0.5	2	16	11.75	1.25	5.25	2.25	5.25	3.5	5	-0.5	2	6	-3	4	2.5	0.5	0.75	30.25	4.75	5.5	7.25	9.25	3.5	6.75	2.75	-5.5	1.75	-0.5	6.5	43	5.5	-1	3	3	NA
nm20130703c0	L	25	5.5	3.5	-1	-0.5	4.5	-0.25	5.25	2.75	5	-1.75	4	0.25	3.5	2.5	1.75	1.25	3.25	6.5	4.25	7	0.75	3	1.75	5.75	1	-0.75	4.25	16.25	1	0	6	-1	-0.5	0.75	-1.25	3.25	3.25	5.25	4.5	18.5	5.5	9.5	2.5	0.25	NA
nm20130710c0	L	25	2	1.5	2	3	1.25	2	-0.25	2.75	0.5	3.5	1.75	9	0	1.5	-2.5	0.5	1	0.5	-1.5	2.75	5	4	5	-0.5	-0.5	-3.25	1.5	19.25	0	0.75	0	2	2.25	1.25	3	2	-1.75	1.5	4	22	2	1.5	4.5	-3	NA
nm20130724c0	L	25	0.5	3.25	-0.5	1	1.5	4	2.75	1.5	1	5	-4.25	5.5	0	4.25	0.5	0.75	-0.25	2	1	-0.25	-2.25	4	5	1	-0.5	0.5	6.25	13.5	1.5	1.5	7.5	1.5	0	6.5	1	2	0.5	0.5	7.5	11.75	15	0	7.5	-0.75	NA
nm20130206c1	L	26	5	34.75	2	10	21.5	21	2.5	1.25	21	18	6	30	16.5	7	14.5	3.75	4	46.5	4	8	-1.5	5	7	1	4	4.25	-5.5	2.25	3.25	7.5	-3.5	6.25	6.5	8	1	2	-2	-1.5	0.75	3.5	4.5	7.75	-1	NA	NA
nm20130221c0	L	26	3.5	15	4.5	-0.5	12	1.25	2.5	2	1	8	2.25	5	5	-1.5	2.5	0	6	39.75	3	2.25	6	1	-4	2	-2.5	0.75	-0.75	-2.25	-2	0	0	0	0.5	1	5.5	2.75	5.25	0.25	4	8.5	2.75	50	6	NA	NA
nm20130313c0	L	26	1.5	10.25	0.5	4.5	5.25	1.5	2	-2	0.5	4	3.25	0	-0.5	2	3.25	4.25	5.5	26.5	1.25	2.25	7	8	3	1.75	2	4.75	4.5	-2.5	2.25	3.5	5.5	3	5.75	5.75	4.75	7	0.5	0	6.5	3.25	0	3.5	4.5	NA	NA
nm20130408c0	L	26	8	24	1.75	4.75	6.5	3.5	-4.5	-2	7.5	2.5	4	10.5	4.25	5.5	11.75	8.25	7.5	30.75	5.5	1.5	5	1	3.5	-1.5	0.5	7	1.75	0.75	2.25	-0.75	7.5	4.25	4.25	3.25	4.75	3	-1.25	2.75	6.25	15.25	4.25	4	1.25	4.5	NA
nm20130411c2	L	26	0.5	16.5	2	1.5	13.75	-3.25	10.5	2.75	3	8.5	4.25	0.75	3	5.75	5.25	7	3.25	32	4.5	3.5	5.5	4	4.75	4.5	5	5	2.5	-0.5	1.25	0.25	1	-0.5	3	5	5.5	3	5	1	2.5	3	5	5	0.75	10.25	NA
nm20130416c0	L	26	2.75	15.75	5.25	6	13.5	13	-0.25	8.75	7.5	9.5	0.25	12.75	2.5	6.75	13.25	5.75	3.25	35.25	3.75	5	1.5	3	5.75	11.25	2.5	1	0.25	8	6	3.25	5.75	6.5	3.25	2.25	4.25	10.25	1.75	5	4.75	2.25	10.5	-3	1	10.5	NA
nm20130422c0	L	26	2.5	NA	NA	NA	NA	NA	NA	NA	-1	5.5	2	1.5	0	0	1.75	0	1	10	1	0.5	2	1	2.5	2.5	1	2	1.25	1.75	1.25	3.5	0	0.5	0.5	0	0.5	0.5	0.5	0	0	-0.25	0	-0.5	1	0.5	NA
nm20130423c1	L	26	1.75	2.25	1.75	0.5	1.5	1	1	1	1.5	9.5	0.5	2	2	0.5	2.5	2.5	2	30.5	4	3.5	1.25	3	3	0	3.25	2.5	0.5	1	2.5	-1	2	3.5	0.5	1.25	-0.5	2	0.25	1	3	6	1	2.5	0.25	2.75	NA
nm20130424c0	L	26	1	13.5	-0.5	4.5	1	-0.75	0.25	2.5	3.5	3.25	0.5	0.75	0.5	5	1	3.75	-1.25	16.75	2.5	3.25	5	5.5	-0.25	1.75	4	2	-1	0.5	3.5	3.5	-0.25	-0.5	6	0.5	2	-0.5	2.25	7.5	9	3	2.25	7.5	5.25	6	NA
nm20130704c1	L	26	2	16.5	4.75	12	27	25.25	2.75	4.75	12.5	22.5	6.75	25.75	8.75	5.25	11.75	4.75	6.75	41.25	6	0.25	7	13.25	1	4.5	3.5	2.75	-2	1.75	12	4.75	3.25	1.25	0	1.5	-2.5	10.5	5.25	6.75	9.25	16.5	8.75	11.25	0.25	-0.5	NA
nm20130709c0	L	26	1.5	9	3.25	-2.25	10.5	1	5.5	1	-0.25	13	-0.75	0	2.5	1	2.5	0.25	4.5	35.5	-2	2	3.5	6.5	1.5	-0.75	6.25	-0.5	4	2	5	3.5	5	0.5	4.25	2.25	3.25	7	5.75	2.5	2.75	-14	10.75	6	5	9.5	NA
nm20140122c0	L	26	0.5	9	1	3.25	2	2.5	2	0	0.5	2	1	0.5	2	0.5	1	5	1	13	0.5	0	3	0.5	0	0	1	-0.5	0.5	0.5	2.5	7.5	0	1	0	0	0.5	0	0.5	0	0	2.5	1	0.5	0	1	0.5
nm20130612c1	L	29	7	18.25	16	10.5	7	6.25	19.25	15	10.75	10	12.25	-2	14	15.5	11.5	13	14.5	8.75	11.25	2.25	23	27	17	24.5	28.5	26.75	25.5	37.25	12	33	30.75	33.75	35.25	29.25	21.5	31.75	6.75	10.75	24.5	32.75	6.25	13	13.5	10.75	NA
nm20130925c0	L	29	3.5	38.25	29.75	26.5	34	28.75	28.5	29.5	38.5	39.5	28	32	41	27	42	40.5	10.5	2.75	9.5	2	43.25	54.25	34.75	36	39	34	37	45.5	36.5	10.75	5	27.75	9.75	23.75	29	44.5	1.5	15.5	23.5	32.5	40	9	20.5	28.5	28
nm20121204c2	L	36	0.75	3.25	1.75	2	0.5	-2.5	3	3	1.5	0.5	-2.25	0.5	1	-8	1	2	3	21	0.5	0.5	1	1.5	2.5	0	2	9	2.5	-1	9	0.5	0.5	4	-1.25	2.5	2	-0.5	NA	NA	NA	NA	NA	NA	NA	NA	NA
nm20130821c0	L	36	4.25	16	4.5	4.75	2	1.5	2.5	6	-1	1.5	5.5	0.5	-0.75	-1.5	3.75	1.25	2	26	5	6.5	10	1.5	7.5	4.5	15	19	5	1	9	3	-0.75	2	0.5	1	4.5	4.5	6.75	2.25	0.75	2.5	11.5	3.5	2.5	6.5	NA
nm20130826c0	L	36	3.5	9.5	-2.25	7.25	8.5	0.5	7.5	8.5	4	-1.75	0	0	0.5	-0.25	-1	9.5	4.75	25	4.5	4	6.75	6.25	6.5	0.5	-2.5	20.5	8	5	2.75	3.25	4.5	6.5	-0.25	8	3.75	6.5	4.75	6.75	0.75	6.75	4	-1.5	7.75	12	22.25
nm20130829c0	L	36	7.25	0.25	1.5	3.75	4.25	2.25	-0.25	-1.75	3.25	5	9.5	1.25	3.5	0.5	4	4.5	5.75	27.25	7	4.5	3	3.75	-0.5	9	0.75	17.25	4.75	2.25	-1	3.75	4.25	1.75	6.25	-5	5.5	8.25	2.25	2.25	2.25	3.5	4	2.5	-1.25	1	6.25
nm20130925c1	L	36	13.25	12.5	11	10	-0.25	-0.25	-1.75	2.25	5	-5	2	-4.25	-0.5	5.5	-5.25	5.5	5.25	16.25	-5.5	-1.25	2.5	1.5	3	14.5	18.5	22.25	20.75	1.5	21.75	-0.75	-1.75	10.5	6.75	5.25	0.75	-2.75	11.25	-1.75	-3	0.75	14.25	4.5	2.25	2	7.75
nm20130424c1	L	38	4	0.5	2.25	-0.75	-2.75	0.75	9.5	7.75	-6.75	-4	-1.5	-2	2.75	0.25	-1	2.5	1	-1.5	-0.5	0.75	1	1.25	-4.5	7.25	-2	29.25	9.75	-3	11.5	3	3.75	0.25	0.25	2	0.5	3	NA	NA	NA	NA	NA	NA	NA	NA	NA
nm20130829c1	L	38	1	16.75	1.25	1.75	2	0	6.5	2.75	4.5	0.25	-0.75	-5.5	2	3.25	-1.5	9.75	0.25	12.75	-4.25	7.25	2.5	0	-2.5	7.5	5.75	28.75	6	7.5	5.75	-1.25	1	6	2.75	6.25	7.25	-0.5	9.25	4.75	7.75	-5.25	12.25	2.5	4.5	5	20.5
nm20130911c0	L	38	4.75	30.5	3.5	4.5	-1	-6	8.5	3.5	3	5	5	-0.75	-0.5	2	7	10.5	0.75	-3.5	3.25	4.25	3.75	10	-0.25	5.5	13.5	27	16.25	-0.75	7.75	7.25	11.5	4	1.75	7.25	3.75	12.5	-1.25	-0.5	4	1.25	11	9.75	6.75	0.25	29.5
nm20130924c0	L	38	-2.25	9	-0.5	-1	-1.25	-0.5	5	0.5	0.25	0	-0.5	-1	0	0	0	6	1.5	0	1	2.25	6.5	6	0.5	6	8	18	7.5	1	3	-0.25	5	-0.75	1	0.5	2	-3.5	1	1.25	-0.25	0	0	2.5	0.5	1	NA
nm20130925c3	L	38	3.25	24.5	-0.5	-1	-1	-0.75	16	-2	-6.5	-3	-2	-0.5	0.25	0.5	-0.5	5	-2.25	0	-1	5	-1.75	-1.5	2	5	16	22	9.25	-0.5	6.25	1.5	9	0.25	4	-0.5	0	-0.75	1.5	7	1.25	-0.5	6.5	5.5	0	1	NA
nm20130926c0	L	38	3.75	11.5	0	1	-1.25	-0.5	5.25	3.5	0	2.5	1.25	-0.5	-1	-1	-0.5	0.25	1.5	-2	0	5.25	4.5	0.25	5.25	8	13.75	25.5	11.25	3.5	10	8	4.5	0.75	2	-1	2.5	0.25	2	9.5	0.75	-0.5	-0.75	2.5	7	-1	0.5
nm20130927c1	L	38	2	9	0	0	-0.5	2	3.5	0.5	0.5	0	1.5	0.5	0	0	0	-0.5	0	2.25	0	1.5	1.5	0	1	0.5	4	8.5	2.5	0.5	3	3.5	1	0	1	2	2.5	0	0.5	0	0.5	0	0	-0.25	0.5	0.5	2.5
nm20131001c0	L	38	2.5	22.25	1	-2.5	2	-2	1	-0.75	-4	2	3	-3.25	3	5.5	1.25	-3.5	6	2.25	-2	7	1.25	6.25	5	2.5	9.75	9	6.75	0.5	15.5	2	1.25	9.75	7.5	4.5	2.25	7.75	3.75	3.5	6.5	4.5	6.25	-2	1	8	14.75
nm20140210c3	L	38	1	36.75	5.75	-4.25	0.25	-5	24	0.5	3.25	0.5	5.25	2.5	0	6.5	1.25	10.25	1	0	13.25	-3	10.25	7	16.75	14.75	13.25	29.5	22.5	1	15.75	3	3	-1	1	2	0.75	2.25	2	4.75	8	3	11	4.5	1.75	2.25	6.25
nm20130619c0	L	39	3	15.5	23.75	10.75	7	12	24.75	24	8	3	16	5.5	4.5	12.25	4.25	12.5	7	4.5	6.5	0.5	12	20	14	12	12	12	14.5	22.5	8.5	19.75	16.5	23.5	20.75	15.5	18	24	0.5	1.5	13	13	10	8.75	4.75	9.25	NA
nm20130619c1	L	39	0.5	18.5	4	3.5	7	10.5	13	11.5	5.5	5.5	0	5.25	9	0	7	15	4	12	0	1	11	3.5	13.75	10.5	14.75	12	8.5	31.5	12.5	5.5	5	4.25	2.75	6.25	12.5	21	1.5	1.5	9.5	27.25	3.5	2	11	17	NA
nm20130625c0	L	39	8	34	9.75	10	3.75	10.5	11	7.75	17.5	15	4.5	5	20.75	4.5	10.5	21	10.5	18	10.25	1.5	37	31	21.75	32	32.5	28.5	25.25	40.5	7.5	29.5	19.5	16	23.75	15.25	12.5	45.5	3	2	21	37.75	20	10.75	12	12.75	NA
nm20130822c1	L	39	0	37.5	5	9.5	2	10	7	8	11	6	2	8.25	3	1.5	11	14	0.5	0	-0.75	1	0.5	0	17.25	5.5	16	23.5	25.5	5.5	24	4.5	0	0.5	2	0	15.5	8	0	0	1	6	1	2	11	0	7
nm20130911c2	L	39	0	16	0	0	2	16	7.5	0	1.5	11.5	1.5	1	0	1	3	10.5	2.5	6.5	2	0	9	0	5.5	0.5	2	2	2.5	11	2	0	0.5	1.5	3	4	2	9	0	4	0	17.5	0.5	1.5	5	9	0
nm20130912c0	L	39	2.5	84.5	21.25	19	10	33.5	32.25	17	11.5	16	4	8	8	6	6.5	10.5	17	10.5	4	0	29	16.5	14.5	9.5	18.5	13.5	15	21.5	33	2	1	5	9	5.5	8	11	0.5	10.5	7	27	21.5	8	7	8.5	4
nm20130913c0	L	39	1.5	31.5	0.75	3.5	1	7	3.5	4	2	0	0	0	1	0	0	7	5.5	10	1.5	0	11.5	5.5	11	10.5	9	11	10.5	31.5	3	4	3.5	4.5	2	6	4.5	25	0	4.5	5.5	34	7	4	9	8.5	0
nm20130913c1	L	39	3	64	19.5	5	2	17.5	19	15.25	5.5	11.5	3.5	1.5	3.5	5	1	15.5	7.5	6.5	8	-2	25	17.5	10	11.5	21	13	12	30.5	16.5	14	12	12	14.5	7.5	15.25	16.5	1.5	14.5	10.5	64.5	30.5	15	9.5	17	20
nm20130924c1	L	39	0.75	89.5	32.5	47.5	19.5	54	33.25	31	17	21.5	5.5	10	3	4.5	11	23.5	15.5	24.25	5	0.5	27	18	39	31.5	27	28	38.25	24.5	57.5	16	12	18.5	17	9	20	29.5	1	16.25	16.75	76	54.5	24.5	27	51	3.75
nm20130926c1	L	39	2.5	18.5	10.25	-1.5	3	7	12.75	7.75	6	2.75	6	4	14	-0.5	2	13.5	11.5	2.5	3.75	1.5	14.25	5.75	4	8	7	8.25	9.5	23.5	-1	9.25	5	14.5	8.25	7	5	20	0.5	5.75	3.5	13	6	5.5	-1.5	10.5	1
nm20130927c0	L	39	0	26	7.5	0.5	5.5	15	17	6	6	13	5.5	3	8	6	5	6.5	9.5	1.5	8	2	22	23.75	17.5	14.75	20.5	13	15.75	32.75	30.5	10.5	11.25	10.5	13.5	2	12.75	24.5	1.75	11	4.75	56.5	38	6	8.75	16	8.5
nm20131001c1	L	39	10.5	58	13	11	9.5	8.5	17.75	11.5	16.5	12	11.5	14.5	10	8.5	7	28	8	4	0	1	0.75	10.5	31	15	26	29	30.5	19	12	3	16.5	10	9.5	-1.25	7.75	9.75	2	7	1	27	7	8	22.5	10	10
nm20131002c0	L	40	1	1.75	4.5	31.5	64	17.5	1	4	8.5	19.5	18	14.5	86.5	5.5	28	0.5	1	-0.25	1.5	2.75	0.25	0	0.5	2.75	0	1.5	-0.5	0.5	1	2	1	1	0.75	0.25	0.5	0	0	0.75	3	3.5	1	0.5	0	2	3
nm20131002c2	L	40	0	0	4	7.5	36.5	1.5	0	0.5	9.25	7	12	30.5	44.5	3.5	35.5	0.5	0.25	0	0	0	0.5	0	0	0	-1	0	0	0	0	1.5	1	0	0.5	0.5	-0.5	1.5	0	0	0	0	0	0.75	0	3.5	0
nm20131003c0	L	40	5	16.5	29	37.5	53.75	44	4	20	36	42.5	17	3.5	46.25	10.75	15.75	30.5	12.75	8.25	7.5	0.5	6	3.75	0.75	3.5	7	2	-1.5	2.5	5	0.5	4.5	4.25	6	1.5	5.5	13.5	0	2.5	10	13	13	3	5	25	54.5
nm20131004c0	L	40	0.5	10	15	22	69	29	2.5	6	15.25	26	22	17.5	58	10	31	7	5	6	4.5	2.5	6	3.5	1.5	2.5	5.5	9.5	2.5	12.5	4	10	-1.75	4	4.75	9	6.5	20	1.5	0.25	7.75	9.5	2.5	4.5	9	35.5	7.75
nm20131008c1	L	40	3	14.5	7.5	36.5	39	41.5	5	8	22	31	10	4.5	38.5	4.5	17.5	14	10.5	1	10.5	0.5	8	3	-0.5	0	9.5	0	0.5	1	11.5	1	0	0	7.5	1.5	4	8	0.25	3.5	1.75	7.5	10.5	5.75	0.5	6.25	27
nm20131014c1	L	40	0	1	15	17.5	39.5	11	7	2.5	9.5	13.5	11	12	62	5	25	1.5	0.5	-3.25	0	-0.25	0.5	0.5	-0.25	0.5	-0.5	1	1	2	-0.5	0.5	1.5	2	6.5	-0.5	2	5	2	6	1.5	12	-0.25	1	1	7.5	11.5
nm20131016c1	L	40	0	0	6	23.5	76.5	8	1	8	23	23	36	58.5	103.5	22.25	87	4	2	5.5	0	0	0	0	0.5	1	0.5	0	0	0	0	0.5	0.5	2	0.5	4	1	2	0	1.5	1	18.5	0	0	21	19	3
nm20131016c2	L	40	1	4	9.5	22.5	57.5	29.5	2	9.5	15.5	25	16	5.5	50.75	3.5	24.5	8	4	11	0.75	0	3.5	0	2.5	0.25	3	2	1.5	2.5	2.5	1.5	0	1.5	8.5	1.75	13	5.5	2	3	-1.25	5.5	-3.5	0.5	1	2	21.5
nm20131018c1	L	40	0.5	0.75	7.5	7	15	3	1.5	0.5	4.75	8.75	14	10	9.75	14.5	13	3.5	3	11.25	0.25	2	6.5	1.5	0.5	0.5	2.5	3	2	4	3.5	1.75	1.25	1	3	2.5	3.5	2.25	2	9	11.5	1.5	3	7	7.25	12.5	5
nm20131108c0	L	40	-0.5	7.5	8.5	23	52.5	22	0	4	13.25	19.5	14.75	43	65.25	10.5	51.5	1.5	4	4.5	0.75	0	0	0.25	0	1.5	0	2.5	0.5	0	-0.5	0.5	0.25	6.5	4	0	1.5	4.75	1.5	11	3.5	17.5	-0.25	1.5	0	37.5	0
nm20140117c1	L	40	-1.5	0.5	16	40	31	30	0	8.5	13.5	11.5	10.5	12	46.5	4	13	5.75	0.5	0.5	1	1	2	2.5	0.5	24	3	1	5	0.5	7	0.5	0.5	0.5	1	0.5	4.5	3	-0.25	0	0	5	4.5	4	9	9.5	NA
nm20131001c2	L	41	2	0	0	-0.5	16.5	0	0	1	6.5	9.5	2.5	0	7.25	0.5	2.5	5	3	0	3.5	0	0.5	1	0.5	0	0	0	0	0	0	0	0	0.5	0	-0.25	0	3	0	1.5	0	6.5	1	-1	0.5	6.5	2.5
nm20131008c0	L	41	0.5	2	1.5	1.5	27.25	3	2	1.5	13.5	19	5.5	3.75	13	2.75	12	0	4.75	0.5	1.5	0	7	1.5	0.5	-0.5	1.5	1.25	1	0	0.5	1	1.5	1.5	2	1	0.25	1	2.5	1.5	1.5	2.75	1	0.5	-0.5	4.5	2.5
nm20131009c5	L	41	0.5	-0.25	1.75	0	9	0.5	1	0.5	20	4	1.5	1.25	19.75	0	0.5	-0.25	1.5	0	-0.5	0	0.5	3	1	0	1	0.5	0	1.5	0	1.5	0	0	0	0	0	1	0.5	0	0	1.5	0	0	0.5	1.5	6
nm20131014c2	L	41	1	0	1.5	0.5	17	2	2	0	15.5	6.5	2.5	3	13.5	7.5	4	1.5	2	7	3.5	-0.5	0.5	1.5	0	0	1	1.5	0.5	0.5	0	0	7.5	1	0.5	0	0.5	1	0.5	1.25	1	3	0	4.5	0.5	4.5	2
nm20131113c0	L	41	0.5	-1	0	1	11.5	1	0	0	4	0.5	0	0	8	0	0	10	0	0	1.5	0.5	0.5	1	4.5	2	7	3	4.5	5	0	0.5	0	3.5	0.5	1.5	7.5	1.5	0	-3.5	0	3	1	2.5	-1.25	0.75	NA
nm20121129c1	L	43	-0.5	0.25	-0.75	0	0.5	0.25	-0.25	0	0.5	0	0	-0.5	0	0.5	0.5	1.5	0	0.5	0.75	0	1.5	1.5	-0.5	0.5	0.5	0	-0.25	0.75	-0.75	2	0	0.5	0	1.5	-2.5	0.25	1.5	-0.75	2	NA	NA	NA	NA	NA	NA
nm20131007c1	L	43	0	0	0	0	0	0	0	0	0	0	0	0	1	0	0	0	0	0	0	0.5	0	0	0	0	0	0	0	2.5	0	0	0	0	0	0	0	0	0	0.5	0.5	3	1	0	0.25	2.5	0
nm20131009c0	L	43	2	2.5	0	0.5	0.5	-0.5	0	-0.5	0	0	0	0	0	0.5	0.5	0.5	0.5	1	0	0.5	0.5	0	1	0.5	0	0	1	0	0	0	1	0	0	0	0	0.75	0.25	-0.25	0.5	0.5	0	-0.25	0.5	0.5	0
nm20131011c0	L	43	0	1	0	0.5	0	0	0	0	1	0.5	3	0	0	0.5	0.5	0	0	0.5	0	0	0	0	0	0.5	0	0	0	0	0	0.5	0	0	-0.5	0.5	0.5	-0.5	1.5	0.5	0.25	1.5	0	0.5	0	0	1
nm20140508c0	L	43	0	0	0	3	0	0	0.5	0	1	0.5	0	0	0	-0.5	0	0	0	0	0	0	0	0	1	-0.5	0	0.5	0.5	3	0	1	9.25	0.5	1.5	0.5	-0.25	2	NA	NA	NA	NA	NA	NA	NA	NA	NA
nm20131010c0	L	45	1.75	16.5	1.5	4	12	9	4.25	9	8	11	4	7.5	1.75	3.5	5.25	9	2.5	0	2.5	1.5	8	9.75	20	11	8.5	4.25	7.5	11.75	15.25	6	2.75	3.5	3.5	2.5	6	4	0.25	3	2	8.25	9.5	4.5	3.5	2	6.25
nm20131028c0	L	46	3.75	1.25	4.75	3.75	-0.5	-0.75	4.25	-0.5	0	2.5	2.75	-0.75	3.75	0.25	1	1.5	-0.5	11.5	3.25	4.5	2.75	0.5	-0.5	2.5	1	-1.25	0.5	1.25	4	-0.25	4.25	6	-2.5	2.75	7.75	8	3	3.75	1.75	2.5	3	-0.75	9.75	3.75	21.25
nm20131028c2	L	46	-1.5	2	1.5	0.25	0	2	4	0.5	1.5	0	-2	0.5	-0.75	-2	2	2	3	9	2.25	-0.25	5.5	3.5	-0.75	4.25	1	4.5	1	0.5	-0.5	1	2.5	4	0.5	1	0	1.5	0.5	-1.5	1.5	0.5	2	-1	1.5	1.5	16
nm20131030c0	L	46	2	0	2	1	0.5	3	1.25	1	3.5	3	0.5	1.25	1.25	0	0.5	2	2	5.5	0	1	1.75	0.5	2.5	3.5	-0.25	4.5	0.5	4	-1.25	1.25	3.75	-1.75	0.5	2	2.75	2.5	0.5	2	1	1.75	1.5	0.5	5	3	19.25
nm20131030c1	L	46	1.25	-0.5	2.5	3	5	-1.25	0.75	1.5	0.25	0.5	-1.75	4.5	5	0	0.5	-0.75	-1	2.75	0	3.5	-0.25	0.5	3.5	5.75	0.5	4	3.5	4.25	2.75	1.5	3.25	3	3.5	3.5	3	5.25	2.5	1.75	2	-0.5	3	1	0.25	3.5	18.25
nm20131031c1	L	46	0.75	-1	1.5	2.75	1	1	3.5	1.5	0	1.25	2.25	2	-1.25	0.75	0.25	2.25	1.5	1.5	-0.25	2.5	1.75	0	0	4.5	2	1	3.25	3.5	-0.25	1	1.5	0.5	0	3.5	1.5	0	3	4.5	6	2	2.75	3	0.25	4	16
nm20131106c1	L	46	0	0	0.5	0	0.5	0	0	1	0.5	-0.25	1	3	0	1	0.5	0	0	0.5	-0.5	-0.75	-0.5	1	0.5	0	0	0	0	0	0	1.5	0	0.5	-0.5	0	1	0.5	0	0	0.5	0	0	0	0.5	0.5	28.5
nm20131112c1	L	46	-0.5	1	0	0	0	0	0	0	0.5	1.5	1.25	0.5	0.5	2	1.5	1.75	4.25	16.5	1	4.25	4	3.75	4.5	0.75	2.5	4.75	2.25	7	2.5	0.25	-0.25	2	-2.75	3	2.5	8	2.5	0	0.25	3.5	1.75	3	5	4	11
nm20131011c1	L	47	2.5	0.5	-5.25	3	0.5	1	-1.5	0.25	1.5	2	0	-0.25	0	-0.5	4	-1.25	7	17.75	1.5	-2.5	1.75	9.75	2.5	6.5	2	4.75	-1.25	4.75	4.75	1.75	-1.5	2	2.75	3	0.75	0	-0.5	2	-0.5	0	0	0	1.5	15	-0.75
nm20131024c1	L	47	0	1.75	0.5	0.5	0.5	0.5	-0.25	0	0	0	0.5	0	0.5	0.5	0	1	0	5.5	0.5	0.5	0.5	0.5	0	1.5	0	0	3	4.5	4.5	1.5	0	3	0	0	1.5	0	1.5	1.5	0	7.5	4	0.5	7.5	6	0.5
nm20131003c1	L	55	0.5	0.5	0	1	0	0.5	0	0	0.5	0	0	0	0	0	0	0	0	1	0.5	0.5	13.5	4	0.5	0	0	0.5	0	-0.5	9.5	-0.25	1	1	0.5	0	0	0	0.5	0.5	-1	3.5	11.5	3	1	0	0.5
nm20140213c1	L	55	0	0	0.5	0	0	0	0	0	0	0	0	0	0	0	0	0	1	0.5	0	0	1.5	1	0.5	0	0.5	1	0	-0.5	4.5	0	0	0	0	0.5	0	0	0	0.5	0	2.5	4.5	1	2.25	0.5	5
nm20131111c0	L	60	1	93	12	6	1.5	7.5	35	25.5	2	0	4	6.5	2	3	7.5	18	5	7.5	3.5	0	7.5	1	8.5	0.5	0.5	1	1	0.5	0.5	17	13.5	4.5	1	2	2	1	0	9.5	10	14	2	10	10	9.5	1.5
nm20140515c0	L	60	0	9.5	1.5	0.5	3.5	5	5	3	3	5.5	5	0.75	1.5	3	2.5	6.25	8	7.5	6	0.5	5.5	6.5	1.5	5	4.5	4	3	7	2	20	6	6.5	3.5	8	4.5	7.5	1	7	6.5	7.5	5.5	9.5	7	6.5	NA
nm20131111c1	L	64	1	3.5	0	2	7	0	1	0	10	0.5	7	3.5	7.5	4.5	5.5	1	0	0	0.5	-0.5	0.75	0	1	3.5	3	1	1	6.5	0.5	9	0	1	0.5	0.5	6.5	16	1.5	0	0.5	18.5	8	1.5	7.25	3.5	20.5
nm20131113c2	L	64	2.5	8	3.5	5	19	3.5	2.5	0.5	5.75	7.5	3	6.5	9.5	3	5	10	6	0.5	4	0	9.5	0	4.5	4	6	2.5	4	12.5	7.5	12.75	5.5	1.5	2	0.5	6.5	1	1.5	13.5	6.5	9	6	9.5	6.5	2	NA
nm20140121c3	L	78	0	0	0	0	0	0	0	0	0	-0.5	0	0	0	0	0	0	0	0	0	0	0	0	0	0	0	0	0	1	0	0	0	0	0	0	0	0	0	0	0	0.5	0	0	0	0	NA
nm20120131c0	O	1	13	14	24.75	51.25	22.5	36	3.5	8	27.5	32	6	18	17	3	-2.75	28.75	19.5	12.5	9	8.5	13	14	31.5	48	8	2	10.5	15	14.5	8	1	17	23.5	3.5	24.25	2	NA	NA	NA	NA	NA	NA	NA	NA	NA
nm20120216c0	O	1	-7	17.5	34.5	51.75	43	61.25	10	43.5	51.5	55	1	42	29.5	30.5	1	52	8	65.5	0	-8.5	2.5	0.75	49	58.5	21.5	31	31	34.25	35.5	13	4	14	55	5	54	2.5	NA	NA	NA	NA	NA	NA	NA	NA	NA
nm20120307c0	O	1	-2	0	0	54.5	5	41	0	10	4.5	26	0	3.5	0	0	0	4.5	0	2	0	0	1	0	7.5	11.5	0	0.5	1	0	1.5	NA	NA	NA	NA	NA	NA	NA	NA	NA	NA	NA	NA	NA	NA	NA	NA
nm20120308c0	O	1	0	0	0	20	7	14.5	0	0.5	2.5	9.5	0	6	0	0	0.5	10.5	1.5	8.5	0	1	0	0.5	3.5	17	4	5.5	4.5	4.5	4.25	NA	NA	NA	NA	NA	NA	NA	NA	NA	NA	NA	NA	NA	NA	NA	NA
nm20120320c1	O	1	3	6.5	39.5	34.5	48	34.5	2.5	30.5	7.5	17	7	37	34.5	20	4.75	8.5	5	3	3.5	-8.5	1	-0.75	31.75	48	24.25	14	23	29	13	NA	NA	NA	NA	NA	NA	NA	NA	NA	NA	NA	NA	NA	NA	NA	NA
nm20120321c0	O	1	2.5	0.5	15	26.25	28.5	43	1	5.75	19.5	22.5	5.5	21	12	6	4.5	16	5	19	3.5	1	0	0	28	41.5	16.5	18.5	19.5	22.5	20.5	2	3	11	17.75	5.5	24.5	-0.25	NA	NA	NA	NA	NA	NA	NA	NA	NA
nm20120530c0	O	1	2.5	1.5	13	44	19.5	22.5	5.5	14.5	14	7	1	11	10.5	13	14.75	7.5	1.5	4	0	1	0	0.5	11	22	1	1.75	1.5	4.5	3	NA	NA	NA	NA	NA	NA	NA	NA	NA	NA	NA	NA	NA	NA	NA	NA
nm20120531c0	O	1	0	0	17	51	17	49.5	0.5	23	18	30	1	14.5	13	1	30.5	22	1.5	13	0	0.25	0.5	0.5	19	29	1.5	2	3	4.5	2.5	0.25	-0.25	0.5	27.5	1	29.5	0	NA	NA	NA	NA	NA	NA	NA	NA	NA
nm20120614c1	O	1	1.5	-1	24.25	62	16	61.5	1.5	41	17	14	1	25	2	0.5	16.5	22.5	2.5	8	1.5	0	1	0	26	39.5	5	7.5	9	7.5	10.5	1	0.5	0.5	30.5	0	34.25	0	NA	NA	NA	NA	NA	NA	NA	NA	NA
nm20120619c1	O	1	2.25	0.5	4	36	5	39	-0.5	13.5	8.5	11	2	13	2	1	13	8	2	10.5	2.5	0	0.5	0.5	14	40.25	3	6	6.5	7.5	6.5	-0.5	0.25	-2.25	31.5	0	37.5	-0.25	NA	NA	NA	NA	NA	NA	NA	NA	NA
nm20120710c0	O	1	1	9.5	29.5	71.5	51.5	85.5	8	12	23.5	25	9.5	78	30	6	81	26.5	18.5	22.5	3	0.5	2	0	67.5	76	25	16	20.5	19	19.5	8.25	2.5	4	60.5	6	73.25	0	NA	NA	NA	NA	NA	NA	NA	NA	NA
nm20120815c0	O	1	0	1	8.5	43	5.5	9.5	3	9.5	23.5	0	0.5	14	6.5	0	13	2	1	0	0	0	0.5	0	14.5	37	0.5	1.5	1	2	2	NA	NA	NA	NA	NA	NA	NA	NA	NA	NA	NA	NA	NA	NA	NA	NA
nm20120815c1	O	1	0	3.5	18	50	9.5	18.5	15.5	18.5	24	1.5	1	10.5	5	1	10	17.5	4	3	0.5	1	-0.25	0.5	5.5	36.5	0.5	7.5	1	1	1	0.5	-0.5	-0.5	0.5	0	1.5	0	NA	NA	NA	NA	NA	NA	NA	NA	NA
nm20121127c0	O	1	0	2	24	65.5	5	7.5	0.5	24.5	54.5	11	0.5	46.5	2	0	26.5	26	0	0	0	0.5	0	0	0.25	35.5	0	4	0	0.5	0	0	0.5	0.25	1	1	10.5	1	NA	NA	NA	NA	NA	NA	NA	NA	NA
nm20130118c0	O	1	0.25	1.25	20.5	46.5	10	38	2	19.5	49.5	7.25	6.5	14	6.5	2	16	22.5	1	5	-1	1	0	0	17	19.75	4.5	7	7.5	5.5	4.75	0	0.5	-2	5.5	3	24	1	0	-0.5	1	2	3	0	35	NA	NA
nm20130724c2	O	1	0	0	34	78.5	25.5	47.5	1	59	89	13.5	7.5	74	8.5	1	56.5	72.5	6	24	0	0	1	0.5	13.5	86.5	3	3	7	0	0.5	8.5	0	2.5	3.5	1	39	7	0	0	2	1.5	0	47	48.5	7.5	NA
nm20120813c1	O	10	0.5	28	29.25	40	17.75	47	17	48	11	4.5	2	9.5	8.5	3	12.5	14	3.5	6.25	1.5	1.75	9	1.75	17.75	28.5	1.25	22	0.5	3.5	3	2	3	-0.25	2	0.75	0.5	-0.5	NA	NA	NA	NA	NA	NA	NA	NA	NA
nm20120816c1	O	10	1.5	39.5	8.5	14	11.25	14	11.5	33	4	3.5	1	1.5	7	1	1.5	23.5	2	17.5	1.5	0	5.25	2	11	6.5	0	0	0	0.5	1.5	0	0	0	0	0	0	0.5	NA	NA	NA	NA	NA	NA	NA	NA	NA
nm20130516c0	O	10	1.5	9	3.5	3.5	2	4	1.5	13	7	3	0.5	6	0	1.5	4.5	4.5	1	1.5	-1	-0.5	1.5	0.5	0	1	0.5	2.5	0.5	0	0	3.5	-0.5	0	0.5	0.5	0	0.5	1	0	0.25	0	1	1.5	3.5	4.5	NA
nm20130726c1	O	10	0	15	12.5	12	8	16.5	5	15.5	9	6.5	2	16	0	1	10.5	14.5	0	0.5	0	0.5	0.5	0	6.5	1.5	1	1	2	0.5	6.5	5	0	0	0	0	3.5	0	0.75	0.5	1	6.5	8.5	1	5	1.5	NA
nm20130731c1	O	10	0	1.5	0	0.5	2.5	1	0	1.5	1.5	1	0	2	0	0	1.5	1.5	0	0	0.5	0	0.5	0	0.5	0	0	0	0	0	0	1	0.5	0	0.5	0.5	0.5	0	0	2	3.5	3	0	1	4.5	0.5	NA
nm20130801c1	O	10	0	0.5	3	2	0	0	0.5	5.5	1.5	0	0	3.5	0	0	3	4	0	0	0	0	0	0	0	0	0	0	0	0	0	0.5	0.5	1	0	0	0	0	0	0	0	2	0.5	0	2	0	NA
nm20130801c2	O	10	0	2.5	0.5	2	0.5	0	0	4	2.5	1.5	0	2	0	0.5	2	5.5	0	0	0	0.5	0.5	0	1	0	0	0	0	0	0.5	1	0	0	0	0	1.5	0	0	0	0	0.5	1.5	0	2	0.5	NA
nm20130807c0	O	10	1	8.5	8.5	8.5	4.5	2	6	14.5	7.5	4.5	1.5	14	1	1.5	12	18.5	4	2	4.5	0.5	7	2.5	9	4.5	2	4	4.5	0.5	6.5	4	1	0.5	1	0.5	7	1.25	0	2	0	0	2.5	1	9.5	3	NA
nm20130808c0	O	10	0	16.5	5.5	5.5	9	7	2.5	2	7.5	7.5	4	8.5	8	0	12.5	21.5	0	0	0	0	14.5	0	10.5	0	0	6.5	2.5	9	5	4	0	0.5	0	0	14.5	6	0	8.5	0.5	12	0	4.5	18	0.5	NA
nm20130809c0	O	10	0	9	2.5	5.5	7.5	3.5	1.5	7	4.5	3.5	0.5	5	2	0	4.5	10.5	0.5	0	0.5	0	0	0	3.5	0.5	0.5	0	0	0	0	4	2.5	0	2.5	0.5	8.5	2.5	0	2.5	0.5	3	3.5	3	10.5	3	NA
nm20130819c2	O	10	0	5	3.5	3	2.5	4	3.5	4	8.5	5.5	2	5	2.5	0.5	8.5	10.5	1.5	0	3	0	4.5	0.5	2.5	0	0	0	0	0	0	0	0.5	0	0	0	1.5	0	0	0.5	3	3.5	3.5	0.5	8	1.5	NA
nm20130821c2	O	10	0	16	6	7.5	7	8.5	7	8	8	8	3.5	10	5	2	12	10.5	0	0	1	0	1.5	1	7	0.5	0.5	0	0.5	0	1	0	0	0	0	0	0.5	0	0	0	0	3	2.5	0	3.5	0	4
nm20130823c0	O	10	0	2.5	0	4.5	3	1	0	4	3.5	1	0	6	0	0	2.5	2.5	0	0.5	0	0	0	0	0	0	0	0	0	0	0.5	0	0	0	0	0	0	0	0	0.5	0	0.5	0	0	0.5	-0.5	0.5
nm20130827c0	O	10	0	27.5	15	22.5	29	27	12	35.5	20	18	5	31	3	4	27	14	2.5	0	0	0	7	5	8	3.5	4.5	4.5	6	4	6	0.5	1.5	1	1.5	0	3	2.5	NA	NA	NA	NA	NA	NA	NA	NA	NA
nm20130827c1	O	10	0	16.5	9	9	7	7.5	6	13.5	8.5	8	4.5	13	2	3	11.5	8.5	0	0	0	0	0.5	0	3	0	0	0	0	0	0	0.5	1	0	0	0	1	0	0	0	0	0.5	0.5	0	3.5	0	0
nm20130910c0	O	10	0	3	2.5	4	3	5	0	5.5	6.5	5.5	0	4.5	0.5	0.5	4.5	4	0	0	0	0	1	0	0	0	0	0	0	0	0	0	0	0	0	-1	0	0	0	0	0	0	0.5	0	0.5	1	0
nm20130911c3	O	10	0	10.5	4.5	8	8	10	2	5	8.5	7.5	3.5	9	5	2.5	8.5	9	1.5	0	0	0	2.5	1	5.5	2	1	2.5	2	1.5	1.5	1.5	3.5	0	0	0.5	4.5	2	0	0.5	0.5	7.5	0.5	0	4	1	0
nm20140529c0	O	10	0	6.5	2.5	3.5	2	4.5	1	9.5	7.5	2.5	0.5	8	0	0	8.5	3.5	0.5	1.5	0	0	3.5	1.5	0.5	0	0	0	1	0.5	2.5	0	0	0	0	0	0	0	0	0	0	1.5	3.5	1.5	0.5	0	NA
nm20120814c3	O	11	0	0	4.5	12.5	1.5	3.5	8.5	25.5	7	1	3	12.75	0	0.5	3.5	20	7	17.5	1.5	0.5	1	0	10	10	0	4.5	3	0	0.5	0	-0.25	0.75	4.5	-0.5	0	1	NA	NA	NA	NA	NA	NA	NA	NA	NA
nm20120913c2	O	11	1.5	5	10.5	58.5	1.5	15	14	49	25	1.5	2.5	40	8.75	2	16.5	29	3.25	0.5	3	1.5	0.5	0	25	1.5	2.5	2.5	3	2	2	NA	NA	NA	NA	NA	NA	NA	NA	NA	NA	NA	NA	NA	NA	NA	NA
nm20120921c0	O	11	5	-1.25	1.5	19	7.5	-0.5	2.5	21	5.25	1.5	2.5	1	5	0.5	2.5	3.5	-0.5	-11	3	2	0	3.5	1	0	3	1.5	4.25	1	1	3.5	1.5	0	0.5	0.25	0.5	-0.5	NA	NA	NA	NA	NA	NA	NA	NA	NA
nm20120925c2	O	11	-1.25	4.25	0.25	15	5.25	6	3.25	13.75	8.5	-0.5	3	0.25	6.5	-0.25	4.75	10.75	-1.5	0.75	0.75	0	3.25	-0.5	0.5	-1.25	1.25	0	-1.25	0.75	-0.75	NA	NA	NA	NA	NA	NA	NA	NA	NA	NA	NA	NA	NA	NA	NA	NA
nm20130123c1	O	11	0	5	8.5	10	0.5	4.5	4.5	17.5	3.5	0	0.5	3.5	0.5	0	0.5	12.75	0	0.5	3	1	-0.5	0	0.5	0	2.5	0.5	0	-1	-0.5	4.5	2	3.5	0.5	0.5	-0.5	0.5	0.5	3	5.5	14.5	2	10	8.75	NA	NA
nm20130523c0	O	11	0	11	6	15.5	11.5	3	1.5	12	2.5	0	0	0	4	0	4.5	6.25	0	0	0.5	0	0.5	0.5	-0.5	0	0	0	-0.5	0	0	1	0	0.5	0	0.5	0	0	0	1	-0.5	5.5	0	0.5	3	0.5	NA
nm20130524c0	O	11	0	4.5	9.5	17	1.5	12.5	10.5	22.5	9.5	0	0	9.5	0	0	6	16	0	0	0.5	1	1	0	2	0	0	1	0	0	0	3	0	0	-0.5	0	0.5	0.5	0	0	0.5	11	0	0	4.5	0.5	NA
nm20121017c0	O	12	7.75	9	8	5	-0.5	17.5	6	4.5	8	6	7	5.25	4	0.75	2.5	2	6	23.75	3	5.25	18	12	32	17.75	20.5	20.5	19	36.75	37.75	16.25	15	12.5	11.75	14.25	10.75	13.5	NA	NA	NA	NA	NA	NA	NA	NA	NA
nm20121018c0	O	12	1	20.25	7	9	0	21.5	8.25	4	2.5	0.25	6.75	16.5	-1.5	1.5	2.5	23	5.25	12.5	0	1.25	15.75	14	28.25	10.75	16	15.25	16	6.25	27.5	12.75	6.5	7	13	3.5	9.5	2.5	NA	NA	NA	NA	NA	NA	NA	NA	NA
nm20121225c0	O	12	0.25	20	7	3.75	1	9	11.5	0.5	3.5	4	1	3.5	0	0	1.5	5	1	17.5	7.5	1	18.75	19.75	32.5	30	26.5	20	31	88.25	45.25	8.5	4.5	8.5	22	7.5	20.5	13.5	0	1.5	3	44	2.25	4.75	4.5	NA	NA
nm20121227c3	O	12	-1.5	4.5	3.5	2.25	3	5	0	-1	3	1.5	2.75	3	1.5	1.25	2.75	-1.5	-0.75	13.75	2	-1.5	17.5	17.25	18	13.5	11.5	10.75	9.5	29.75	20	9.5	6	6.25	5.75	4.25	13.25	14	-2	5.5	0.5	15	4.5	1.5	5.5	NA	NA
nm20130501c0	O	12	1	28	5	10	14	9.5	15.5	15	7.5	19.5	1.5	10	1.5	3.25	13.25	23	2	8	0.5	0.5	13	9.5	36	20.5	21.5	30.75	17	8	20.5	5	2.5	0	3	1.5	4.75	2	0	1	2.5	19	14.5	1	17.25	4.5	NA
nm20130501c2	O	12	0	0	0	0	0	0	0	0	0	1	0.5	1	0	0	0.5	0.5	0	1.5	0	0	0.5	1	3.5	6	3	1	2	11.5	2	0	0.5	0.5	1.5	0	2.5	0	0.5	0	0	3.5	0	0	0	0	NA
nm20130611c0	O	12	0	4	0	1	0.5	5	1.5	0	0	1.5	0.5	1	0	0	0.5	0.5	-2.5	3	0.5	0	5.5	0	2.5	3.5	0	8	2	4.5	11	3.5	0	0	0.5	0.5	0	0	0	0.5	0	2	0	-1.5	0	0	NA
nm20130612c0	O	12	4	17	5.5	7.5	-0.75	4.5	6	2.5	2	0.5	1.5	11.5	0	4.5	3.5	0.75	-0.25	4	0.25	-1.5	5.5	4.5	18	11.5	6	9	17.5	12.5	5.5	5	1.5	4.5	1.5	6	13.5	3.75	0.5	6.5	3	2.5	2.5	1.5	9	2	NA
nm20130617c1	O	12	-5.75	32	4.5	15.5	6.5	29	8.5	5	4.5	12	3	13	4.5	3	7	9.25	-0.5	15.5	5	0	7	11.5	12	8.5	9.5	10	12.5	9.5	16	7.75	0.25	2.5	3	6	8.5	3	3	1.5	2.5	5.5	0	1.5	6	4	NA
nm20130618c0	O	12	1.75	25	6.5	5.5	1	14.25	12	3	3	4	3	9.5	0	1	5.5	6.5	2	1	0	-0.5	8	1	29	3.25	4	6.5	8	0.5	10	1.5	1.5	0	0	1	9.75	2	0.5	7	1.75	5	5	1	10.5	1	NA
nm20130620c0	O	12	2.25	4.25	4	1	-0.75	13	2	2	6	1.5	3.5	7	2	1	2.5	3.5	5.75	13.25	2	1.75	17.75	12.5	31.25	13	13	11.75	15.25	19.25	16.5	13.5	2.5	4	6.75	6	7.5	5.5	3.5	8.5	8.25	11.5	11	1	9.5	1.5	NA
nm20131007c0	O	12	0	11	1.5	2.25	-0.5	1.5	0.5	4	2.5	2	0	0.5	-0.5	1.5	1.5	0.5	0	2.5	1.5	0.5	0	3.5	6	2	3	2.5	10.5	16.5	11.5	2.5	1	2.5	2.5	1.5	5	0.5	-0.5	3.5	1	12.5	6	1	2.5	2	0.5
nm20131009c1	O	12	4	12.5	0.5	1.75	7.5	19	0.5	5.5	1.75	2.25	-3	12.25	1	2.5	4.75	10.5	0	4.25	-1.5	-0.75	3	-0.25	14	2.5	6	4	7.25	2.75	16.25	4.75	2	3.5	3.25	1.5	4.25	3	NA	NA	NA	NA	NA	NA	NA	NA	NA
nm20131009c4	O	12	0	31	5.5	6.5	8.5	12.5	4	3	20	16	1	18	2.5	0	24.5	16	0	0	0	0	3.5	0	19	5	14	11	7.5	8	8	0	0	3	3	2	18	7.5	0	0.5	3	16	0.5	1	18.5	16.5	9.5
nm20131010c2	O	12	0	8	0	4	0	5.5	0	0	2	3	0	5	0.5	1	4.5	5	0	0	0.5	0.5	6	1	13	5	8	3	4.5	2	6	4	3.5	1.75	7.75	3.5	10	2.5	0	3.25	1	7	0.5	0	4.5	2	1.5
nm20131014c0	O	12	3	44	8	9	-0.5	18.75	8	10.75	8.5	6	2	14	1	3.5	14	10.5	4.5	2	3.5	0.75	12.25	6.5	31	12.25	15.75	7.5	20.5	15	30	7	6.25	2.25	2.5	1.5	9	1.5	1	3.5	4	8	8.5	0.75	2.5	2.5	1.5
nm20131014c3	O	12	2	10.5	3.5	5.25	7.25	13.5	9	3	2	4.5	1	1.75	4	1.5	4	9	1	4.25	4.5	1.5	1.5	1	0	1.75	-0.5	5.5	16.5	2.5	7	1	2.25	1.5	3	-1.5	0	1	1	-2.5	4	3.5	4.5	3.75	7	-1.5	NA
nm20140403c0	O	12	0	17.5	5.5	27	13.5	26.5	1.5	20	13.5	3.5	0	5.5	0	1	5.5	22	0	0	1.5	1.5	0	0	9	0.5	4	1.5	5	8.5	7	3	0	2	0	0	11.5	2	0	0.5	0	2.5	0	0	0.5	0	0
nm20120925c1	O	13	0.5	2	23.5	5	3	1	11	15.5	8	0.5	0.5	3	7	1	3.5	6.5	0	4.5	3	0.5	-0.5	-0.5	0.5	2.5	13.5	8	7.5	3	2	8.25	5	5.25	21.25	4.5	20.5	5	NA	NA	NA	NA	NA	NA	NA	NA	NA
nm20121112c0	O	13	1	11	15.5	4.5	4.5	2.5	18.5	13.5	1.5	2	1	3	3	0.5	4.5	7.5	1.5	2.5	-1	1.5	0	1	8	8	28.75	15	9.5	-0.5	4.5	10.5	4.25	4.75	30	10.5	19	-0.75	NA	NA	NA	NA	NA	NA	NA	NA	NA
nm20121122c1	O	13	0.75	0.5	31.5	3	0.5	0.75	13	17.5	14.25	3.5	8	6	4.5	7.5	5	7.5	0	1.5	0.25	-0.5	-0.75	0.5	4.5	-2	11.5	4.5	1.5	3.5	-1	7.5	4.75	-0.25	13	4.5	4.75	3	1.5	2	0.5	NA	NA	NA	NA	NA	NA
nm20121127c1	O	13	1	0	22.5	7	0	2.5	3.75	15.5	11	1.5	6	12	-0.5	1.5	5	16.5	0.75	0.25	1.5	1.5	1.25	0	4	4.5	4	5.5	1.5	14.5	0	2.5	8.5	1	3	3.25	12.5	1	NA	NA	NA	NA	NA	NA	NA	NA	NA
nm20121128c3	O	13	0.5	3.5	44.5	5	0.5	6.75	12	32.75	19.5	0.5	0.5	9.5	-0.5	3	10	18.5	4.75	2.5	4	0.25	0	1	13	5.5	5	11	6.5	3.5	3	7.5	9	11	2	5	26.25	1.5	0	7.5	7.75	NA	NA	NA	NA	NA	NA
nm20121130c1	O	13	2.5	2.5	8.5	0	0.5	1	1.5	-3	5.5	9	0	1	2	1	1.5	4.5	0.5	1.5	-1	6.5	2.5	-2.5	15.5	9.5	13	10.5	9	0.75	3	1.5	1.75	9	-0.25	1.75	5	-1	3.5	4.25	14	NA	NA	NA	NA	NA	NA
nm20160125c1	O	13	0.5	21.5	22.5	12.5	4	10.5	1.5	6.5	9.5	1	0	16.5	0.5	2	1	16.5	0	3.5	0	0	1	1	2.5	4.5	2.5	3	7.5	0	4	6	0	1.5	13	0.5	12.5	0	NA	NA	NA	NA	NA	NA	NA	NA	NA
nm20120714c4	O	15	2	22	7	2	0.5	26	7	9	1	14	-0.5	1.5	1	2.5	8	4.5	3	9.5	-0.5	0	9	0	12.5	3.5	4	10.25	5	0	4	0	0.5	1.25	9	0.5	10	0	NA	NA	NA	NA	NA	NA	NA	NA	NA
nm20140528c0	O	15	0	35	11.5	3.5	10	13.5	9.5	11	8.5	10	1	1	3	1	7	6.5	3	13	0.5	0	5.5	3.5	4	0.5	2.5	1.5	0.5	0.5	3	1	0.75	1	1.5	2	5.5	4	0	1.5	3.5	4.5	4	0.5	6	6.5	7.5
nm20140530c0	O	15	2.5	21.25	4.25	2.5	11.75	7.5	18	12.5	3.5	4	6	4.5	1	4.5	4.5	8	8	4.5	1.5	0	8	1.5	0.25	0.5	2.5	9	2	3	8	8.5	8.5	7	0	5.25	9	4	1	2	10.5	1.5	9	4	5	13	21
nm20140612c0	O	15	0	23	1.5	5	5.5	10	8	3.5	5.5	3	0	0	-2	0	4	14	3	14	5	0	4	5	7.5	3.5	1.75	3.5	3.5	8	6.5	0.5	0	0	0	1	2	3	-1	3.5	1	9	9	2.5	3.5	6.5	39.25
nm20140616c0	O	15	0	36.5	3	4.5	11.5	15.25	10.75	12	7.5	13.5	2	0	7.5	1.5	5	7.5	7	20	9.5	0	9	7	2	3.5	3	6.5	0.25	6	3	1.5	0.5	3	2.5	3.5	1	8.5	1.25	1.5	6.5	12	8	1	11.5	12	14.5
nm20121114c0	O	16	0	0.25	0	0	0	0	0	0	0.5	0	0	0	0	0	0	1.5	0.5	0.5	-0.5	0	3	9	1.5	1	1	1	2	11.5	3.5	2	0	0.5	0	0	0	6	NA	NA	NA	NA	NA	NA	NA	NA	NA
nm20121130c0	O	16	1	0	0	0	0	0.5	0	0	0	0	0	0	0	0	0	0	0	3	0	0	6.5	0	13.5	0.5	8.5	0.5	2.5	21	0	0	0	0	0	4	0	1	NA	NA	NA	NA	NA	NA	NA	NA	NA
nm20130109c0	O	16	0	5	2	2.5	1	1	5	1.5	1.75	1.5	0.5	3	-0.5	0	1.5	4.5	0	4	0.25	-0.5	1.5	1	1	1.5	6.5	1.5	1.25	5	6	3	2.5	1.25	2.25	1	7	0.5	1.25	0	0.5	17	0	1.5	3	NA	NA
nm20130213c0	O	16	0	0	0	0	0	0	0	1	0.5	0.5	0.5	0	0	0.5	0	0	0	0	0	0	2.5	2	0	0.5	2.5	0.5	1.5	9.5	3.5	0.5	0	1	0	0	0	1	3	0	1	11.5	0.5	1.5	1.5	NA	NA
nm20130214c1	O	16	3.5	0	-0.25	-2	0.5	0.5	1	0	0	1	0	1.5	0	0.5	0	-0.5	0.5	0	0	0.5	14.5	11	0.5	0	0	0	0.5	17.5	3	0	0	0	1.5	0	0	2	0	0	0	19.5	0	0	0	NA	NA
nm20130425c1	O	16	1.5	0	1	0	0	0	0	0	0	0.5	0	0	0	0	0	0.5	0.5	-0.5	0	0.5	1	-0.5	3	2	2	0	-0.5	25	1.5	0	1	-0.5	-0.25	0	0.5	1.5	0	0	1.5	28	1	0	1.5	0	NA
nm20130821c1	O	16	0	4.5	1	1	1	1	0	0	2	0.5	1	3.5	0.5	1.5	4.25	0.5	0	0	0	0	4.5	1	0.5	1.5	1.5	1.5	2.5	12.5	0.5	1	0	0.5	1	1	2.5	5.5	0	0.5	0	1.5	0	0	1	0	NA
nm20121115c1	O	17	4	1	1.5	2.5	1	1.5	0	0.5	0	5.5	0	0.5	0	0	0	3.5	1.5	37.5	2	0	2	3.5	0	0	0.5	0	0	10.5	1	0	0	0	-0.5	0	1	0	NA	NA	NA	NA	NA	NA	NA	NA	NA
nm20121217c0	O	17	2	6.5	2	26.5	9	4.5	4	3.75	2	11	9	4	1.5	0.75	3	7	1	28	0.5	0.5	4.5	0.5	4	8	7.5	7.5	2.75	18.5	10.5	1	0.5	2	1	0.5	0.5	0.5	0.5	2	2	NA	NA	NA	NA	NA	NA
nm20121227c2	O	17	2	5.5	2.75	11.5	5	8.5	3.5	4.5	7	18.5	0.5	8	5	0	5.5	9	8	40	2.5	0.5	8.5	4	5	7	2.5	4	4	16.5	7.5	-0.5	1	2.5	1	1.5	2	2.5	1	0.25	4.5	24.75	5	9	10	NA	NA
nm20140218c0	O	19	1.5	25	5.5	39.5	32.5	27.5	11.25	14.25	10	13.5	2.25	13	17	2.75	17	17.5	-1.25	23	4.5	-0.5	4	3.5	12	3.5	2.75	1	3.5	10.5	13	5.5	7	2.5	1	2.75	4.5	2.75	0.5	-0.75	-1	4.75	3	4.5	0.5	7.5	13.5
nm20140218c2	O	19	0	1.5	0.5	4.5	3.5	4	0	1	1	1.5	0	2	0.5	0	4.5	0.5	0	0	0	0	0.5	0	NA	NA	NA	NA	NA	NA	NA	0.5	0.5	0	0	0	0.5	0	0	0	0	0	1	0	0	0.5	0
nm20120914c2	O	2	0.5	16.5	23	34	40.5	19.75	18.5	23.5	23.5	16.5	24.5	44.5	46.5	20.75	51	10	2	4.5	2	0.75	0	0.5	28.75	15.5	19	12.5	16.5	10	6	15.5	15.25	12	32.5	9.25	28	5.5	NA	NA	NA	NA	NA	NA	NA	NA	NA
nm20120926c0	O	2	-1	2	15.5	24.5	30	16	8.5	12	15	15	10	12	39	6.5	29	8	3.5	0	2	0	1	0.5	5	5.5	9.5	6.5	2	3.5	1.25	1	0.5	2.5	5.5	1.5	7	1	NA	NA	NA	NA	NA	NA	NA	NA	NA
nm20121015c0	O	2	-1.5	10	17	15.5	29.5	22.5	10.5	14	20.5	36.5	20.5	45.5	48	9.5	49	9	2.5	1.5	1	3	0.5	-1	17	10	18	11.5	10	3	3.5	11.25	8	3.5	16	5.5	19	0	NA	NA	NA	NA	NA	NA	NA	NA	NA
nm20121105c0	O	2	0	10	13.5	42.5	36.5	39.5	5	23	16	23	8.5	19.75	41	5.25	31	2	1	0	0.5	0	0.5	2	7.5	19	11	12	9	5.75	4	1	1.5	1.5	2.5	2	10.5	0	NA	NA	NA	NA	NA	NA	NA	NA	NA
nm20121225c2	O	2	-0.25	4.5	12.5	25.75	30	14	4.5	10	13.75	12.5	4	11.5	31.75	3	14	3.5	0.5	0	1	0.75	0	0.5	9.75	19.5	9	8	5.5	9.5	1.25	2.25	2	4.5	12.5	2.5	17	1.5	-0.5	0.5	-0.5	0.75	1	0	9.5	NA	NA
nm20121229c0	O	2	1	24	14	36	17	16.5	12	5	9.5	15.5	6	14.5	10	3.5	15.5	5.25	0.25	0	2	0	0	0	10	5	5	4.5	2.5	1	0	2.5	1.5	3	7	2	14.5	1	0	0	0.5	2.5	0.5	8.5	15.5	NA	NA
nm20121207c2	O	20	0.5	0	4	10	1	2.5	1.5	7	3.5	1.75	2	5	-1	-0.25	2.5	7	1.5	1.5	-0.5	0	1.5	2	2	9.5	2.5	8	2	0.5	0	0	0	0	0	0	0	0	NA	NA	NA	NA	NA	NA	NA	NA	NA
nm20121212c0	O	20	1	-0.75	3	2.5	7	1.5	3	7	1	1.5	1.5	2.5	0.5	3.5	1	2	1	4	2	1	0.25	1.5	2.25	14.5	-0.25	3	1.5	3	1.75	1.5	1.5	2.5	2.5	1	1.75	0.5	2.5	3.5	3	NA	NA	NA	NA	NA	NA
nm20121213c0	O	20	0	0	1.5	10	1	2	0.5	0	3	0.5	2	3	0	0	2.5	0	0	1.5	0.5	1.25	0.5	2.5	6	23	3	1	2.5	12.5	0	1	0.5	1.5	1.5	0.5	1.5	-0.5	0	0.5	0	NA	NA	NA	NA	NA	NA
nm20121215c0	O	20	-1	0	0	0	1	1	0	0	0	0.5	2	0	0	0	0	0	0.5	0.25	0	0.5	0	0	6.5	9	0.5	1	0.5	9.5	0	0	0.5	0.5	0.5	0.5	-1	0.5	NA	NA	NA	NA	NA	NA	NA	NA	NA
nm20130923c0	O	21	0	4	4	6	16.5	20	4	12	8.5	3	3.5	5.5	5	1	3	26	3	0.25	1.5	-0.25	1.5	1.5	9	13	7.5	10	10.5	5	12.5	0.5	2.5	-0.25	1	-0.5	4.5	0.5	0	0.5	0.5	0	1	4.5	15	4.5	1
nm20130207c1	O	23	0	7	2.5	4.5	1.5	14.5	2	0	0.5	1	0	4.5	0	0	1.5	6	0	3	0	0.25	0.5	0.5	40.5	16	13.5	11	12	21.5	12	3.75	4.25	9	10	2	38.5	4	0	0	1.5	0	0	0	0	NA	NA
nm20130220c1	O	23	0.5	1.5	1	1.5	0	3.5	3	2.5	3.5	0	2	10	0	3	5.5	1	0	7	1.5	2	0.75	0.5	18.5	8.5	9	8	9	3	5	NA	NA	NA	NA	NA	NA	NA	NA	NA	NA	NA	NA	NA	NA	NA	NA
nm20130313c1	O	23	1	1.5	8.5	8	0	20	0.5	0.5	3	1.5	6	28	2.5	5.5	18.5	0.5	1	16	0.5	0	0	1	36	14.5	6	10.5	12.5	10	11	2.5	1.5	1	0.5	2.5	28.5	2	0	0	0	0	0	0	11.5	NA	NA
nm20130605c1	O	23	1	8.5	3.5	0.5	0.5	4	6.5	2	1	0	0	0	0.5	0	0	1	0.5	2	0	0	2.5	2	9	2.5	3.25	4	3.5	0.5	1.5	0.5	0	0.5	0	0	3	0	0	0.5	0	1	0	0	1	0	NA
nm20130606c1	O	23	0.5	9	13	5	0	2.5	6	9	7	0	1	14.5	0	1.5	7	5	0	1.5	0	0	1	0.5	33.5	15.5	13	11.5	11.5	9.5	5.5	13.5	6.5	9.5	9.5	5.5	24	7	0.5	0.5	0.5	0	-0.5	0.5	11	0	NA
nm20130624c1	O	23	0	23.5	13	7	1	11.5	3	5	4.5	2.5	3	10.5	1.5	5	11	5.5	0.5	4.5	3.5	0	5	2	15	6.5	9	9.5	8	10	10	4.5	2.5	3.5	5.5	5.5	15.5	0.5	0.5	2.5	5.5	7	1.5	0	13.5	5.5	NA
nm20130704c2	O	23	0	1.5	9	7	0	8	0	13	7.5	0	2	6.5	0.5	3.5	0.5	3	2	10	0.5	-0.25	3	0.5	35	14.5	18	17	18.5	16.5	8.5	6.5	4.5	8.5	5	2	19.5	2.5	1	5.5	6.5	0.5	1	3	14	0.5	NA
nm20130710c3	O	23	0	5	1.5	0.5	0	2.5	8.5	0	3	0	0	3	0	0	3	4	0	3.5	0	0	5	1.5	13.5	4.25	3	2.5	4	0.5	3	1.5	1	0.5	1	3.5	15.5	1	0	1	1.5	2	0	0	10.5	2	NA
nm20130712c0	O	23	0	0	2.5	0.5	0	0.5	0	0	3	1.5	3.5	7	0	3.5	5	1.5	0	1	0	0	4	11	26.5	11	8	13	14	7	14.5	1.5	0	1	0	0	9.5	3	0	0.5	1.5	0	3.5	0	9	2	NA
nm20130717c1	O	23	0	21.5	5.5	0.5	1.5	1.5	4	0	2	1	1.5	6	2.5	1.5	7	3.5	-0.5	3	0.5	0.5	-0.5	0.75	21.5	1.75	1.5	4.25	5	0.5	1.5	6	0.5	2.5	1.5	0	10.5	0.5	0	2	0.5	1	0.5	0.5	1	-0.5	NA
nm20130726c0	O	23	-0.5	3	3	5	2	1.5	0.5	1	9	6	-1	12.5	2.5	0	9	7	1	0	0	0	0	0	6.5	0	0	0.5	1	0.5	0	3	1.5	1	1	0	5.5	2	0	3	1	1.25	-0.5	9.5	12.5	1.5	NA
nm20121024c0	O	24	0.5	0.5	0.5	0	0	-0.5	0.5	0.5	8.5	6.5	1	6	2	1	5	1	3	4	2.25	0	9	12.5	13	9	3	7.5	8	4.5	9.5	-0.5	0	0	2.5	-0.5	1	3.5	NA	NA	NA	NA	NA	NA	NA	NA	NA
nm20130122c0	O	24	3.5	4	4	2	2.5	3	3	1	3	4.5	1	5.5	1.5	4	4	8	3	8.5	1	6.5	11.5	6.5	8.5	2	9	9	5.5	16.5	10	13	5.5	7.5	10.5	5.75	14.5	8.5	0.5	9	9.5	20.75	9	11.25	14.5	NA	NA
nm20130208c1	O	24	3	1.5	5.5	0	0.5	0	0.5	0.5	3.5	5.5	3.5	2.5	0	4	4	4	10	9.5	5	0	34	31.5	45.25	28.75	25	25.75	28.5	43.5	32	11.5	12	8.5	13	9.5	24.5	15	0	3.5	2.5	6	7	4.25	6.25	NA	NA
nm20130711c1	O	24	1.5	-1.25	3	1.5	2	4	1	2.5	13.5	5	5.75	7	0.75	4.5	8	0	2.5	6.25	1.25	1.5	7.5	14	10	6	3.5	7	8	11	7	4	4	6	3	5.5	4	4.5	-0.5	2.25	6.25	3	5	5.5	7	1.5	NA
nm20130816c2	O	24	0	0	1	0	0	0.5	0	0	1	0.5	1	1	0	0	0.5	0	2.5	0	0.5	0	5	1.5	8.5	6.5	3.5	4.5	3.5	3	5	0	0	0	0.5	0	0.5	1.5	1.5	0.5	3	0	5	1	3	0.5	NA
nm20131107c2	O	27	1	22.5	5.25	8.5	15.5	13	8	7	13.5	17	2.5	13	13.5	3.5	12	14	2	0.75	1.5	0	6.5	3.25	5	7	9.5	9	9.25	15.5	7.5	9	3	2.25	7.75	5.5	7.5	11.5	0.5	4.5	5	17	8.5	8.5	14	7	8.5
nm20131122c1	O	27	-0.25	8	0	4.5	8	2.5	2	1	1	2.5	0.5	3.5	1.5	0	5.5	3.5	1.5	0.5	-0.5	9.5	1	0	5.5	2	1	1.5	0	3	3.5	0	0	0	0	5	0.5	0	0	1	0	11	2.5	0	0	1	13
nm20120203c0	O	3	2.6	5	21.2	47.2	31	31	7.6	17.8	26.2	28.6	4.4	12.8	11	8	4	20.6	12	14.6	3.4	4.8	2.2	5.6	29	45.2	2.8	12.4	9.2	6.8	12	3.8	8.88178419700125e-16	2.6	22.2	1	32	-0.2	NA	NA	NA	NA	NA	NA	NA	NA	NA
nm20120613c0	O	3	5.5	5.5	19	38.5	32.5	36	6	7	17.5	5	9	20.5	32	8	22.5	27	20.5	29.5	10.5	0	6	2	59.5	45	19.5	27.5	35	24.5	27	20.5	7.5	11	48	5	45.5	2.5	NA	NA	NA	NA	NA	NA	NA	NA	NA
nm20120628c1	O	3	2	12.5	16.5	31.5	20	27.5	5	18.5	13.5	4	3.5	12	10	2.5	4	19.5	6.5	16	4.5	0.5	9	2	44	35.5	13	19	19	16	18	14	7.5	11	32.5	10	33	3	NA	NA	NA	NA	NA	NA	NA	NA	NA
nm20120703c2	O	3	20	26	34.5	22	23.5	32.5	35.5	36.5	29.25	25.75	24.5	53.75	28.5	32.5	45.25	55	36.5	39	32.5	1.5	48.5	23.5	69	55	40.5	37.5	41.5	35	50.5	31.5	26	35	58.5	23	54	16.5	NA	NA	NA	NA	NA	NA	NA	NA	NA
nm20120708c1	O	3	2.5	3.5	8	25.5	16	24	2.5	12.5	11.5	-0.25	2.25	10	12.5	3.5	7	15	10.5	10.5	6.5	1.5	2	0.75	37.5	31.25	15	24.5	25	22	24	10	7.5	3.5	22.25	8.75	28.5	1	NA	NA	NA	NA	NA	NA	NA	NA	NA
nm20120712c1	O	3	1	15	23	34	29	40.5	16.5	32.75	9.5	2	6.75	26	15	4.5	18.25	14	7.5	11.5	4	0.25	2.5	1	53.5	37.5	27	30.5	25.5	21	27	22	16.75	16.5	54	18.5	47.25	12	NA	NA	NA	NA	NA	NA	NA	NA	NA
nm20120811c1	O	3	2.75	4	31.5	29.5	11.5	28	23	54	23.5	1.5	8	21.5	9	5.5	8.5	26	22.5	2.5	6.5	1	5.5	1	53.5	37.5	9.5	20	16	5	17.5	14	7	8.25	24.5	11.5	24	4.5	NA	NA	NA	NA	NA	NA	NA	NA	NA
nm20120813c0	O	3	-0.75	1.25	19.5	35.5	6	11	8.5	40	12	1	3	19	7.5	4	11	14.75	7.5	-2	3	1	0.5	0	55.5	58.5	3.5	19	15	11	3.75	7.5	3	3	7.5	4	9.5	0.5	NA	NA	NA	NA	NA	NA	NA	NA	NA
nm20120830c0	O	3	3.75	5.25	22.5	44	30.5	45.75	8	28	38	9.5	4.5	19.75	17.5	7	16.5	19	11	20.5	3.5	1.5	1	0	36.5	40	26.75	28	26	23	22.5	5	9	9	17	12.5	31	3.25	NA	NA	NA	NA	NA	NA	NA	NA	NA
nm20120830c1	O	3	21.25	33.75	52.5	36.5	28	56.75	49.25	64.75	46	13	32.5	59.25	18.75	33.25	46.75	61	35.25	39.25	30.75	7.5	44	31	66.25	54	52.75	39.25	44.25	43.25	44.25	52.75	52.25	36.75	47.25	28	54.5	21.5	NA	NA	NA	NA	NA	NA	NA	NA	NA
nm20120914c0	O	3	3.75	25	33	25.75	20.25	39	21.75	37.5	27.75	10.5	10.75	29.75	19.25	13.75	17.75	27.75	3.5	25	12.25	3.25	15	3.25	27	25	18.25	16.5	19.75	25.25	30.5	14	20.75	11.5	9.75	8.25	14.75	8.25	NA	NA	NA	NA	NA	NA	NA	NA	NA
nm20121210c0	O	3	0.5	4.5	29	34.5	15.5	37	13.5	25.5	33	5.5	10.5	48	19.5	7.5	28	38	2	3	0	1.5	2.5	-0.25	49	52	13.5	19.5	17.5	17	25.75	NA	NA	NA	NA	NA	NA	NA	NA	NA	NA	NA	NA	NA	NA	NA	NA
nm20140901c0	O	3	2	34	36	38.5	22.5	31	30.5	56.5	24.5	-0.5	7.5	32.5	14.5	8.5	36.5	31.5	9	5.5	3	3.5	4.25	3.25	24.75	22.5	6	13.75	16	13.5	11.5	0	0.5	1.5	0.5	1	14	1.25	4.5	1.5	7	17.75	5.75	7.25	16.75	2.75	NA
nm20130430c2	O	32	0	4	0	21.5	1.5	15.5	0	0	0	0	0	9	0	0	2	3	0	0.5	0	0	0	0	7	0	0	0	0	0.5	0	0	0	0	0	0	18.5	0.5	0	0	2.5	0	0	0	8	3.5	NA
nm20130711c0	O	32	0	0	2	6	1	3	0	5.5	4.5	2	2.5	8.5	8.5	3.5	8.5	4	2.5	3	1	0	0	0	7	1	0.5	0.5	0.5	0	0	3	2	2	2.5	3.5	6	1.5	0	1.5	3	-0.5	0.5	0.5	9.5	2.5	NA
nm20130716c2	O	32	0	8.75	7	15.5	4.75	12	4	16.25	4.5	3	3	8.5	5.5	2	7.5	3	0	5	0	1	0.5	0	12	9	3	4.75	5.5	1.5	3	2	2	0.5	1.75	0	7	2.5	0.25	2	1	1.5	0	1	2.5	3.5	NA
nm20130110c1	O	33	0.25	17	3.5	-0.5	1	1	12	5	1.5	9.5	0	0.5	0	0	1	7.5	3.5	19	3.5	0	22.5	19.5	1	0.5	4	1	-0.5	0	25	2.5	0.5	0	1.5	0.5	1.25	0	0.5	0	4	6	12.5	0.5	3.5	NA	NA
nm20130702c1	O	33	0	0	0	0	0	0	0	0	0	0	0	0	0	0	0.5	0	0	0	0	0	2.5	3.5	0	0	1	1.5	0.5	2	11	0	0	0	0	0	0	0	0	0	0	0	0	0	0	0	NA
nm20130703c1	O	33	1.5	8	1	2	6	2	5.5	0.5	8.5	7	4.5	0	3.5	7	4	1	0.5	7	1	0	5.5	9	0.5	1.5	2.5	2	1.5	5	4	3.5	6	3	4	9.5	6.5	14	0	0	11.5	13	10.5	8.5	1	11.5	NA
nm20130712c1	O	33	0.5	0	0	0	0	0	0	0	12	0.5	0	0	0	2	1	0	0	0	2.5	0	8	6.5	0	0	0	0	0	0	0	0	0	0.5	0	0	0	0	0	0	0	8.5	6	1	0	0.5	NA
nm20130716c3	O	33	0	15.5	1	0	0	0	9	2	0	0	0	0	0	0	0	1	0	1.5	0	0	12.5	11.5	0	0	1	0	0	0	6	0	0	0	0	0	0	0	0	2.5	2	1	11.5	2.5	0.5	1.5	NA
nm20130717c0	O	33	0	1	2.5	0	1	6.5	-0.5	0	1	0	0.5	1	0	1	0	2	1	0.5	0	0	5	4	0.5	0.5	4	3	4	3.5	0.5	4.25	0.5	1.5	0	1	2.5	4.5	-0.5	0.5	1	3.25	6	1.25	0.25	1	NA
nm20130814c0	O	33	2	15	1	0	4.25	2.5	0	0	7	0.5	0	0	0	0	0	4.5	4	0	1.5	0	12.5	6.5	0.5	0	0.5	-0.5	0	0	0.5	1.5	0.5	1	0	0.5	0.5	0.5	0	0.5	0	1.5	0.75	7.5	0.5	2	NA
nm20130819c0	O	33	4.5	15	9.25	1	4.5	0.5	0.5	0	13.5	5.5	0	0	0	0	0	1	13	0	14	0.25	16	21	1	1	0	1.5	1	0.5	4.5	6	0	0.5	2.5	0	1	1	1.5	3	0.5	3.5	9.5	14.5	2.5	1	NA
nm20131126c1	O	33	0	2.5	0	0	0	0	0	0.5	0	0	0	0	0	0	0	0	0	0	0.75	0	0.5	0	0.5	1	2.5	0.5	1	0	10	0	0	0	0	0	0	0	0.5	0	1	0	8	0	0	0	0.5
nm20131127c1	O	33	0	0	0	0.5	0	0.5	0	0	0	0	0.5	0	0.5	0	0	0	0	0	0	0	7.5	8	2	3	4.5	3.5	4	6.5	2.5	1	0.5	0	0	0	0.5	8	0	0	0.5	0	6	0	0	0	10.5
nm20130807c1	O	34	0	0.5	0.5	0	2.5	0.5	2.5	4.5	0	0.5	2.5	0	4	1	4	4	0.5	0	2.5	0	0	0	4.5	0	0	0	0	0	0	2.5	3.5	0.5	0.5	1	0.5	0	0	2.5	1.5	0.5	0	1	19.5	0	NA
nm20130808c2	O	34	0	27.5	26	17	10.75	21	18	22.5	15	19	24	36.5	9.5	12	33.5	42.5	5.5	1	14	0	21	5.5	26	7.5	9	21.5	13	2	14.5	18	20.5	3	7	5.5	7	6	1.5	8.5	21.5	20.5	16.5	14	31.5	16.5	NA
nm20130813c0	O	34	0.5	11.5	10.5	5	7	14.5	9	14.5	2	0.5	4.5	22	11.5	5	23.5	10	0	4.5	0	0	0	0	25	0	0.5	2.5	0	0	0	3	5.5	0	0	1	1.5	0	0	4.5	2	0	0	2.5	23	0.5	NA
nm20130815c1	O	34	0	26	15.5	6	19	21	4.5	15.5	4.5	11	7	20	19.5	5	20	12	2.5	3	0	0	1	0	31	10.5	5.5	8.5	1.5	0.5	1.5	5.5	3.5	1	1	2	12	2.5	0	4	0	1	0	2	22	0.5	NA
nm20130816c0	O	34	0	0.5	0.5	0	0	3.5	3	1.5	0	0	0	0.5	0	0	1.5	2	0	0	0	0	0	0	8	0	0	0	0	0	0	1	2.5	0	0	0	0	0	0	0.5	0	1.5	0	0.5	6.5	0.5	NA
nm20130820c0	O	34	0	0	3	0	4	5	1.5	2.5	0	0	0	0	10.5	0	2	5	0	0	0	0	0	0	5.5	0	0	0	0	0	0	2.5	2	0	0	0	0	0	0	0	3.5	0	0	0.5	1.5	0	NA
nm20130820c2	O	34	0	0.5	0	0.5	2	0.5	1	2	0	0	0	1.5	0	0	6	2.5	0	0	0	0	0	0	8	0	0	0	0	0	0	2	4.5	0	0	0	0	0	0	0	0	3	0	0	4	0	NA
nm20130822c0	O	34	0	15	2	2	3	2	5.5	2.5	1	1	2	8.5	18.5	1	12	3.5	0.5	1	0	0	3	0	17.5	2.5	1.5	5	0	1	0	0.5	2	2	2	5	1.5	7.5	0	5	0.5	10.5	0	4	12	12.5	14
nm20131018c0	O	34	0	12	4	0	1.5	2	1.5	2.5	0.5	0	2.5	1.5	4.5	2	4.5	0	0.5	1	0	0	1	0.5	3.5	0.5	0.5	1	0	0.5	0.5	0	0.5	0	0.5	2.5	0	-0.5	0.5	-0.5	2	1	0	0	6	9	-0.5
nm20131018c2	O	34	1	19.5	4	1.5	2.5	5.5	10	5.5	2.5	4.5	7	20.5	29	5	25	7.5	2	1	1.5	1.5	4.5	0.5	31.5	2	2.5	2	0.5	0.5	0.75	8	10	1	1	3.5	1.5	2.5	0.5	4	9.25	15	1	2.5	15	4	8
nm20131022c0	O	34	0.5	25.5	7	7	25	23	7	8	3.5	4	7	11	18	2	11.5	2	3	2	1	0	1	0.5	10.25	8	6	7	5	5.5	2.5	0	1	4	0.5	2.5	2	1	0	0.5	0	3	0	0.5	9.5	14	5.5
nm20131024c0	O	34	0.5	10.5	2.5	5.5	13.5	8.5	2.5	3	3	3.5	4	8.5	18	2	9.5	1.5	1	0	0.5	0	1	0	16.5	8.5	5.5	10	4.5	3.5	2	0.5	1.5	4	0.5	6	0.5	-0.5	0	0	1.5	1.25	0	1.5	8.5	6	2.5
nm20140515c1	O	34	2	25	13.5	3.25	-1.75	10.5	20	13.5	8.5	21	10.75	15	0.5	9.5	22.5	16	3.5	8	3.5	2.5	3	-0.25	26	8.5	16.5	13	11	5.5	5.75	16	14	5.5	4	3.5	22	1	1.5	4.5	3.5	8.25	2	1	1.5	1	6
nm20130912c1	O	37	6	18	41.25	45.5	52.75	56	29.25	43.75	30.25	30	12.5	27.75	34.5	11.25	26.25	19.75	7.5	5.5	4.75	1.25	-1	6	48.5	45.75	46.25	52.5	58.25	44.5	50.5	15.5	20.75	11.25	14	21	46.25	31.25	1.5	18.25	11.75	26.5	15.75	10.25	57	15.5	42.25
nm20140207c1	O	37	0.5	26.5	15	20.5	13	17.25	9	12.5	18	18	15	25	13.5	11.5	23.75	15.5	10.25	17	9.5	2.5	16.75	11.75	22.75	17.5	23	30	26	28.75	10.25	NA	NA	NA	NA	NA	NA	NA	0.25	7.25	6.5	11	11	7.75	5.5	3.5	4.5
nm20140205c2	O	44	0	0.5	1.5	4.5	6.5	7	0.5	1	4	0.5	3	3.5	8	0.5	5	0	0.5	2	0.5	4	-0.5	1.5	8.5	11	12.5	0	1	1.5	1	0	0	0	0	0.5	2.5	1	0	0	0	0.5	0	0	0	0	0.5
nm20140212c0	O	44	0	0	1.5	11.5	5	11.5	0.5	0.5	0.5	0.5	1	12.5	13.5	1	4.5	0	0	0	0	0	0	0	11.5	1.5	1	2	0.5	1	9.5	1	0	0	1	0	0	0	0	0.5	1.5	1	2	0.5	0.5	0.5	0.5
nm20130211c3	O	48	0	1.5	2.5	26.5	14.5	8	2.5	4	7.5	14	0.5	4	2	0	1	5.5	7	3.5	0	0	0.5	0	0	0	0.5	0.5	0	0	0	0.5	0	0	0	0	0.5	0	0	0	1	4	2.5	1.5	3.5	NA	NA
nm20130617c3	O	48	0	15.5	1.5	9.5	12.5	19.5	7	3	6.5	8	0	1	3.5	0	7	2	0	2	0	0	0	0	1	0	0	0	0	1.5	1	0	0	0	0	0	0	0	0	0	0	4.5	0	0	4.5	0	NA
nm20131126c3	O	48	-0.25	3	3	2	3	3.5	1	-0.5	2.5	7	0	1	0	1	2.5	2.5	-1	0	0.5	-0.25	0	1	0	0	0.5	1	0	8	1.5	0	1	6	0	0	1	0	1	2.5	0	9.5	1.5	0.5	0	0	NA
nm20131204c0	O	48	0.5	17	3.5	5	8.5	3	5	3.5	6.5	13.25	0.5	3	3	2	6	7	4.5	1.5	3	0	4	3.5	1	2	5.5	3.5	3.5	8	6	7	2	1.5	1	0.5	3	3	0	0	1.5	19.5	7	0.25	2	2	0
nm20131212c0	O	48	0.5	13.75	1	1	4	4	4	10.5	4.5	6	0.5	4	0	2	7	9.5	0.5	0	0.5	3.5	1.5	0	1.5	0.5	0	1	0	6	3	7	4.5	0	1.5	2	1.25	0.5	1	0	1	24	3.5	0	0.5	0.5	NA
nm20140117c2	O	49	2	-1	1.5	6	11	2	-0.5	0	14	9	12.5	25.5	18	2	9	5.25	1.5	15.5	0.5	0.5	-0.25	1.75	4.5	16.5	-1.25	7	6	2.25	7	0	1	0.5	2	0	13.5	0	1	-3	0	0.25	-1.25	3.5	0	1	4
nm20140401c0	O	49	0.5	2.5	5	21	19	15	0	2	7	7	5.5	17	18.25	4.5	11.5	0.5	1.5	-0.25	1	-0.25	0	0.5	25	9.5	10	9.5	13.75	14	6	-0.5	-0.25	1.5	0.75	-0.5	10.5	1	1	0.5	0.5	0	2.5	0	1	0.5	9.75
nm20120605c0	O	5	5	18.5	16	8	10	9.5	30.5	34.5	11	5.75	9.5	16.75	13	12	10.5	25.5	8	3	14.5	0.25	12.25	3.5	33	16.25	27.75	23.5	21	10.5	10	17.5	15.5	24.5	32.75	5.5	28.5	12.25	NA	NA	NA	NA	NA	NA	NA	NA	NA
nm20120614c0	O	5	5.5	8.25	30	2.25	3	3.25	18	17	5	14.5	9.75	14.25	20	20.25	15	14.25	8.5	2.5	14	0.75	8.25	4.5	15.25	6	25.5	21	8.5	11.25	4.5	10	11.25	14.75	23.5	15.25	23.5	10.75	NA	NA	NA	NA	NA	NA	NA	NA	NA
nm20120618c0	O	5	7	20	18	5	16.5	10.5	28.5	24	4.5	11.5	13.5	20	14	14	14	17.75	10	6	14.5	1.75	11	5.5	40.75	10.25	26.25	24	31.5	15.5	10.75	14.75	22.5	23.5	24.5	18.25	27	13.5	NA	NA	NA	NA	NA	NA	NA	NA	NA
nm20120626c1	O	5	12.25	23	20	15	21.5	23.5	16.5	12.5	14.5	29	15	17.25	27.5	18.5	28.5	12.5	16.5	24.75	12	2.5	16.5	16	27.75	17.5	18	17.5	19.5	20.25	14.5	17	15.5	18.25	25.5	22.5	33.75	18.5	NA	NA	NA	NA	NA	NA	NA	NA	NA
nm20131118c3	O	5	0	21.5	17	4	3.5	7	24.5	12.5	2.5	9	2	9.5	1.5	3	9	18.5	1	1.5	1	0	1	1.5	14.5	7	12.5	3	9.5	0	8	12.75	17.5	9.5	8.5	4	25.5	0	0	0.5	4	8	1.5	0	2	0	5.5
nm20151231c1	O	5	0	15.5	8.5	8	7.5	15	1	18	18.5	1	7	17.5	6	0	1.5	15.75	0.5	2.5	16.5	0	8.5	-1.5	9.5	4	8.5	9	11.5	9	4	3.25	3	0	2	4.25	-1.5	7.5	NA	NA	NA	NA	NA	NA	NA	NA	NA
nm20160121c1	O	5	0	10	8	0	0	1.5	0	10	5.5	9	9.5	19.5	10	10.5	8.5	19	9	1	8	-0.5	6	0	22.5	4.5	15	15.5	14.5	14	12	-1	24.5	17.5	2.5	14	3	17.5	0	20	0.5	25.5	8	1	14.5	1	NA
nm20131212c1	O	50	0.5	15	2.75	-1.25	1.5	16	1	2	0.5	10	4.25	0.5	6.5	2.5	1.5	1.25	6	4	-1.25	2.5	11	10.5	22	11	13	11.5	7.5	30	8	5.5	3.5	7.5	4	2	5	15	0.25	5	4.25	7	11	1	6.5	5.5	-0.5
nm20140205c0	O	50	0	0	0	0	0	0	0	0	0	0	0	0	0	0	0	1.5	0	0	0	0	3	3.5	3	2	2	0.5	6	22.5	1.5	-0.5	0	0	0	0	0	0	0	0	0	0	0	0	0	0	0
nm20140206c2	O	50	0	0	0	0	0	0	0	0	0	0	0	0	0	0	0	0	0	2.5	0	0	8	14	4	3	1.5	1.5	6	14.5	0	0	0	0	0	0.5	0	0	0	0	0	4.5	4.5	0	1	0.5	0
nm20140207c0	O	50	0	48.5	8.75	12	-0.75	25.75	11.25	7.5	1	11.5	1.5	8.5	2.5	1.5	4.5	5	1.5	19.5	2	1.25	1.5	1	14.5	2.75	1	2	5.5	10.25	3	3.5	0	2.25	1.5	3	3.75	1.5	-0.25	0	0.5	8.5	1	1.75	4.75	2.5	8.25
nm20140211c0	O	50	3	14	1.25	1.5	-3.75	10.5	1.5	2	1	8	0	-1	0.5	1	1.5	-0.5	4.5	30.5	2.5	-0.5	12.75	21	24	19	15	14	26.5	52.5	6.5	1	-0.75	4	0.75	5.5	-0.75	0.25	0.5	4	6.5	11	12.25	2.25	3	12.5	0
nm20140211c1	O	54	0	0.5	0	2.5	2	4	1	2.5	2.75	3	0.5	0.5	3.5	1	2	1	0.5	4.5	0.5	1	0.5	0	1.5	1.5	0	2	0	0	1	1.25	0.5	0.5	0	1.5	1	2.5	1	-0.5	0.5	4	2.5	0	2.5	3	-0.25
nm20140212c1	O	54	0	4.5	0.5	3.5	0.5	3.5	0	2.5	5	6.5	1.5	1	4	0	2.5	8	1	12	2	0.5	3	0.5	2	0.5	1.5	0.5	-0.75	1.5	2.5	0.25	0.5	0	0.5	0	0.5	2	0	0	0	6	3.5	0	1	0.5	0.5
nm20140224c0	O	54	0	NA	NA	NA	NA	NA	NA	NA	1	0	0.5	0.25	0.5	0	0.5	2	0	0.5	0	0.5	0	1	5	3	3.5	1.5	5	5.5	3.5	1.5	6	3.75	2	2	8.5	2	NA	NA	NA	NA	NA	NA	NA	NA	NA
nm20131204c1	O	57	0	13.5	4.75	5.5	7.25	7	4	2.5	15.5	17	5	10	4.5	3	15	2	0	0	1.5	0	5	3.5	6.5	3	5	5	5	7	10.5	3	4	1	0.5	1.5	7	3	0	0	0	0	1	0	0	0	NA
nm20131206c0	O	57	-0.5	21	10	6	5.5	9.5	16	13	6	4.5	1.5	16	8	1.75	16.5	13.5	5.25	1.75	0.75	1	5	3.75	2	3	3.25	0	2.75	2	1.5	NA	NA	NA	NA	NA	NA	NA	NA	NA	NA	NA	NA	NA	NA	NA	NA
nm20131122c2	O	58	0	0	0	0.5	0	0	0	0	0	0	0	0	0	0	0	0	0	0	0.5	0.5	0	0	1	0	0.5	0.5	0	1.5	0.5	0.5	0	0	1.5	0.5	2.5	1.5	0	0	0	0	0	0	0	0	8
nm20131118c1	O	59	0	14.5	1.5	8.5	20.5	22.5	0	0	9	23	6.5	19	15.5	9.5	19.5	7	0	4	-3.75	-0.5	12	0.5	20	5	13	9.5	8	19	14.5	14.5	0.5	2	1	1.5	24.5	10.5	0	14.25	0	15.5	6	7.5	29.5	1.25	29
nm20140613c0	O	59	-2	14.75	7.5	6.25	8.25	6	9	6	7	8	8	15.75	6.5	5.5	10	13	5.25	16.75	8.75	-0.25	12.25	12	15.5	9.75	8.25	8	12.5	19.75	10.75	8	9.25	9.25	13	7	12	11.75	-2.25	6.5	10.75	15	13.25	2.5	11.25	6.75	18
nm20120714c0	O	6	1.75	5.5	0.75	-0.75	2	9.5	0.5	0	4	5	3.5	0.5	3.25	1.25	0.5	2.75	4.75	11.75	2.5	1.75	39.5	49.5	12.75	13	7	7.5	8	20.25	23	14.75	11.5	9.25	8	14	7.5	36.5	NA	NA	NA	NA	NA	NA	NA	NA	NA
nm20120828c1	O	6	0	7.5	0	5.5	2	21	4.5	0	3	24.75	2.5	3	5	0	0.5	3.5	3	20	2.5	0	41	40.5	15	14	13.5	12	11.5	52	37	8	6.5	5	6.5	7.5	9	13	NA	NA	NA	NA	NA	NA	NA	NA	NA
nm20120830c2	O	6	1.25	1.5	2.5	5.5	-0.5	4	3	1	5.5	9.5	4	2.5	3.5	6.75	4.5	5.5	11.5	19	8.5	2	61.25	67	20	21	16.5	17	22	67.25	65	8.5	8.25	9	13.5	13	11.75	24	NA	NA	NA	NA	NA	NA	NA	NA	NA
nm20120906c0	O	6	-0.5	0	0	0	0	0	0	0	0.5	3.5	1.5	0.5	0	2	2	0	1.5	0.5	1.5	0.5	17.5	18.5	1.5	1	3.5	2	2.5	37.5	9.5	7.5	2.5	8.5	5.5	5	4.5	12.5	NA	NA	NA	NA	NA	NA	NA	NA	NA
nm20120913c1	O	6	1	0	1	0	0	0	0.5	0.5	0	0	0	0	0	0	0	0.5	0.5	1	0.5	0	24.5	17.5	5.5	3.5	4.5	2.5	1.5	33.5	22	1	1	0.5	0.5	0.5	1.5	2	NA	NA	NA	NA	NA	NA	NA	NA	NA
nm20121128c2	O	6	6.5	0	0	0	-0.25	-0.5	0.5	0	0	0	0	0	0	0	-2	0.5	3.5	4.5	0.25	0.75	17.25	25	0.5	0	1	1	2	25.5	13	0	0.5	0	0.5	-1.5	0	0	NA	NA	NA	NA	NA	NA	NA	NA	NA
nm20121129c0	O	6	0	0	0	0	0	-0.5	0	0	0	0	0	0	0	0	0	0	0	0	0	0	7	2	0	0	0	0	0	6	3.5	0	0	0	0	0	0	0	0	0	0	NA	NA	NA	NA	NA	NA
nm20121221c0	O	6	6.25	9	1.25	2.5	0	0.5	-0.5	0.5	0	1	0	0	0	0	0	0	0.5	-0.5	-0.5	0	17.5	8.5	5.5	1.5	2.5	1.5	5.5	29.5	17.5	0.5	0	0	0	0	3	3.5	0	0	0	31	0	2	1.5	NA	NA
nm20130711c3	O	6	0	0.5	0	0	0	0.5	0	0	1.5	1.5	0	0.5	0	0.5	1	2	0	1.5	0.5	0	18	31	9.5	5.5	7.5	4.5	4.5	36	21	3	2.5	1	2	-0.25	0.5	4.5	0	0	4	53.5	36.5	0.5	4.5	2	NA
nm20130717c2	O	6	0	0	0	0	0	2	0.5	0	0	0	0	1.5	0	0.5	0	0.5	1	0	0.5	0	6.5	0	0	0	0	0	0	0	0	0	3	0.5	1	0	0	7	0	0	2.5	17.5	0	0.5	0.5	0	NA
nm20131113c1	O	6	-1	1.5	0.5	0.5	0.5	-0.5	3.5	0	1.5	0	1	1	0.5	2	0.5	0.5	1	0	0.5	-0.5	34	18.5	7	7.75	14.5	8.5	8.5	55	34	8.5	0.25	5	8	4.5	3.5	12.75	0	5	4	30	35.5	3.5	6	4	4.5
nm20131120c1	O	6	0	0	0	0	-0.5	-1	2	0	0	1	-0.25	0	0	0	0	0	0.5	0.5	2	-0.25	11	13	0.5	0.5	1	0.5	0.5	17	13.5	0.5	2	2	2	2.5	0.5	6	2	9	3	12.5	27.5	6	1	19.5	4.75
nm20131125c0	O	6	0	0.5	0.5	0.5	0	1.5	0	0	3.5	4	0.5	0	0	1	0.5	2.25	1	0	1	0	7	11.5	3.5	2	5	0	1	18.5	15.5	1	0	0	2.5	0	2.5	5	0	0	1.5	23.5	15.5	0.5	0	10.5	5
nm20140327c1	O	61	0	15	2	1.5	0	1.5	12	24.5	3	4.5	2.5	8.5	0	3.5	14.5	8.5	2.5	0	7.5	0.5	12	1	1.5	0	0.5	0.5	0	0	7.5	38	25	1	3.5	13	2	1	0	0	0	1.5	0.5	0.5	-1	0	0
nm20140328c1	O	61	-0.25	10	11	0	-0.75	0.5	32.5	38	0.5	3.5	4	13	0.5	4	23.5	28.5	5.5	0	6.5	0.25	8	1	2	0	-0.5	0	0	0.25	4	26.5	20	4	5	8	4.5	0	0	7.5	17	19	3.5	4	4.5	2	0.5
nm20140402c1	O	61	0	6.5	1.5	0.5	0.5	0	4.5	14	0.5	2	1	13	0	1.5	13	17.5	3.5	0.5	4.5	0	9.5	1	3	0	0	0	0	0	3.5	10.5	8	0	0	0.5	0	0	0	9.5	27.5	23	8	4.5	0.5	0.5	13.5
nm20140514c2	O	61	0.5	4.5	7	0.5	1.5	4.5	18	13	6	7	6	8	1.5	8	18	26	13.5	2.5	17	0	8	4	0	0	1.5	0.5	0	0.5	3	26.5	31	1	1.5	7.5	1.5	3.5	0	10.5	27.5	21.5	4.5	3.5	2	7.5	1
nm20121206c0	O	63	2.5	6.5	8.5	22.5	14.5	7.5	4	4	10.5	2.5	1	5	6.5	0	2.5	16.5	0.5	0.5	0	0	0	0.5	0	15	0	0	0	0	0	0	0	0.5	0	0	3	0	0	1	4	NA	NA	NA	NA	NA	NA
nm20140402c0	O	63	0	27.5	9	20	31	24	5.5	6.5	31	18	2.5	17	18	2.5	26.5	32.5	0.5	15.5	1.5	0	3	0.5	11	10	9	9.5	9	3.5	12	5	6	2	3	1	15	7.5	0	5	8.5	20.5	3	8.5	7.5	5.5	19.5
nm20140403c1	O	63	0	6	1.5	15	21	16.5	0	0	4.5	11.5	0	0.5	2.5	0	4	22	1	16	0.5	0	-1.75	3	16	15	10	15	10.5	15.5	9	3	2	0	0	2.5	14	13	NA	NA	NA	NA	NA	NA	NA	NA	NA
nm20140516c0	O	63	0	1.5	0	5.5	11.5	5.5	0	0	0	1	0	0	2	0	0	0	0	6.5	0	0	0	0.5	0	0	0	0	0	13	0	0	0	0	0	0	0	2	0	-1	0.5	5	0.5	0	0	0.5	NA
nm20140710c1	O	63	0	2	2.5	22	24.5	33.5	1.5	9.5	14	21.5	4	17.5	28	4.5	26	16.5	4.5	17.5	1	0	0	0	14.5	2	1	1	2.5	1	0.5	0	0	0	0	0	4	0	0	0	2.5	12.5	0	0	9	7	26.5
nm20120911c0	O	65	11	23	17.25	16.75	12.5	23	16	35	18.5	24	10.25	19	15.5	16	24	26.75	13.25	16	12	3.25	16.25	12	30.25	21.5	26.25	25	17.75	15.5	16.75	NA	NA	NA	NA	NA	NA	NA	NA	NA	NA	NA	NA	NA	NA	NA	NA
nm20120913c0	O	65	11	26.5	16.5	6.5	28	9	27.5	27	9	16.5	19.5	12.5	32.5	19.5	19.5	21	16	5.5	24.5	0.5	11	5.5	10.5	4.5	13.5	10	11	1.5	0.75	24.5	21	14.5	12.5	10.5	16.5	11.5	NA	NA	NA	NA	NA	NA	NA	NA	NA
nm20140514c1	O	65	2	25.5	13	15	14	19.5	9	24	24.5	25	17.5	32.75	21	18	36	17	9	17.5	7.5	1	15	11	20	14	13.5	11	12.5	19.5	25	12	15.5	4.5	7.5	4.5	10.5	7.25	0.75	14	9	15	24	13.5	10	10.75	15
nm20130808c1	O	68	0.5	1	12.5	9	0.5	13	8	1.5	2	1.5	7	19.5	3.5	7.5	9.5	0.5	6	13.5	0	0	2.5	0	12.5	7	4.5	9	6	2.5	3.5	2	1.5	4	5	9.5	14.5	11.5	0	11.5	7.25	15	1.5	12	35	21	NA
nm20130809c2	O	68	0	1.5	14.5	0	0	4	2	0	0	0	0	3	0	0	0	0	0	1.5	0	1	1	0.5	7.5	15.5	6	6	3.5	3.5	2	4.5	6	3.5	6.5	2.5	15	2	0	2	1	0	0	2	14	2.5	NA
nm20130814c1	O	68	0	2	7.5	6.5	2.5	17	0.5	5	1.25	1.5	0.5	7.5	4.5	1	3.5	1.5	0.5	1	0	0.5	0	0	15.5	12.5	9	9	7.5	5.5	4	0	0	0.5	0	1	11.5	6.5	0.5	1	0	1	0	0	17.5	2	NA
nm20130815c0	O	68	0.5	NA	NA	NA	NA	NA	NA	NA	NA	NA	NA	NA	NA	NA	NA	0.5	0	0	0	0	0	0	6.5	18.5	5.5	5.5	5	3.5	5.5	0	0	0	0.5	-0.25	17	0.5	0	0	1	0.5	3.5	-1	15.5	0	NA
nm20130819c1	O	68	0	0.5	3.5	5.5	1.5	13	0	2	3.5	0.5	0.5	14	0.5	2.5	7.5	4	1	0.5	0	0	0	0	16	9	3	5.5	4.5	0.5	2	0	1.5	0.5	0	0.5	15	2.5	0	0.5	2	0	0	1.5	31	4	NA
nm20130821c3	O	69	1.5	19.5	1.25	26.25	18.5	22.5	1.5	7.25	19.25	4.5	0.75	33.25	10	1	22	20.75	0.5	1.75	0.75	2.75	4.25	0.25	23.75	2	9.5	1.75	4	3.25	2.25	2.5	1	2.25	11	11.25	2	2.5	1.75	0.75	2.5	20	1.75	2.5	35.75	1.5	13
nm20120704c1	O	7	0.5	3.5	8	25.5	16	24	2.5	12.5	1.5	5.5	0.5	0	0	0.5	1.5	36	1.5	5.5	0	0	14.5	10	16	0.5	16.5	13.5	8.5	0	2	7	5	1.5	26	10.5	17.5	8	NA	NA	NA	NA	NA	NA	NA	NA	NA
nm20130729c0	O	7	1.5	0	2	20.5	19	15	2	6.5	11.5	9.5	2	13.75	1	0.5	15.5	30.5	5	18	2	0	8	1	13	5.25	0	-0.5	0.75	30.5	0	3.5	4.5	3	0.5	8.5	21.5	16.5	0	0	1	0	0	0.25	25	0.25	NA
nm20130820c3	O	70	0	13.5	9.5	15.5	15.5	9.5	3	6.5	12	7.5	1.5	14.5	4.5	0	17.5	9.5	2	5	1	0.5	2.5	0	12	9.5	5.5	8	12	6	9	5	3	1.5	5.5	3	15	4	0	2	1	7	0.5	4.5	13.5	4	NA
nm20131122c0	O	70	0.5	15.5	10	7	1	11	13.5	6.5	8.5	7	5	18.5	1.5	5	15.5	4	1	0	0.5	3	2	0	19.5	9.5	13	15	9.5	18	8	2	4.25	3.5	0	0	17.5	4	0	1.5	1	1	0	0.75	13.5	6.5	NA
nm20140508c1	O	72	1	0	1.5	2.5	16	4	7.75	2	11.25	9	16.75	33	28.5	12.5	31	1	0.5	3	1	0.5	1.5	-1.75	0.5	-1.25	1	2.5	-3	2.5	-0.5	1	0.5	1.25	4.5	9	-2	13.5	0.25	0	0	8	0.5	-0.5	17	11.25	0.25
nm20140618c0	O	75	0	9	0.5	0	0	6.5	0	0	0.5	1.5	0	0	0	0	0	0.5	0	1	0	0	1.5	0	0	0	0	0	0	0	5.5	0	0	0	0.5	0	0.5	0	0	2	0	2	15	1	0	0.5	0.5
nm20160201c1	O	75	0	0	0	0	0	0	0	0	0	0	0	0	0	0	0	0	0	0	0	0	0	0	0.5	0	0	0	0	0	17.5	0	0	0.5	0	0	0	0	0	0	0	0.5	13	0	0	0.5	2
nm20160211c1	O	75	0	0	0	0	0	0	0	0	0	0	0	0.5	0	0	0	0.5	0	0	0	0	0	0	0	0.5	0	0	0	0.5	11.5	2	0	0	0	0	0	0	0	0	0	1	3.5	0	0	0	NA
nm20120726c3	O	8	2.25	15.5	30	16.5	28.5	23.75	12	16.75	2	2.5	1	1.75	3	0	3	15.25	7	34.75	2	1.5	89	110.25	84.5	62.25	67.5	63.25	55	103.75	93.75	26.75	25	31	89	36.5	64	57	NA	NA	NA	NA	NA	NA	NA	NA	NA
nm20120730c0	O	8	7.75	8.25	6.5	10	6.25	10.5	10.5	8	20	14.5	21.75	15.25	23.5	30.25	13.75	20.25	15.75	21.75	20.75	3	71	77.25	56.25	49.25	45.25	42.25	44	64.25	62.25	37.5	36.25	31.5	33.5	36.75	32.5	49.5	NA	NA	NA	NA	NA	NA	NA	NA	NA
nm20120828c0	O	8	10.5	32.5	15	13.5	23	14.25	21.25	14.25	15.25	39.25	16.75	22	23.75	18.25	17.5	20.75	9.75	32.25	12.25	1.75	40	37.5	30.75	28	30.5	21.25	27.75	64.25	36.75	21.75	16.75	21.75	21.75	22.5	20	32.5	NA	NA	NA	NA	NA	NA	NA	NA	NA
nm20120922c1	O	8	2.25	6	3	1	1	3.5	7.5	5	17	24.5	10.5	9	3	4.5	14.5	21.75	11.5	25	7.25	3	57	58.5	30.25	26.25	24.5	25	28.75	62	51	15.75	15.5	13.25	14	17.25	11.75	27	NA	NA	NA	NA	NA	NA	NA	NA	NA
nm20121101c0	O	8	3.5	27.75	15	22	8.5	24.5	21.5	25.5	6	16.5	2.5	4.5	7	3	6.5	27	18.25	40	5.5	3.25	48	47.75	46.5	37	40.5	34	29.5	50.25	44	25.5	13	15	23.5	10.75	21.25	25.5	NA	NA	NA	NA	NA	NA	NA	NA	NA
nm20130620c1	O	81	0	0.5	0	0	0	1.5	0.5	0	0	0	0	0.5	0	0	0	0	1.5	2	0	0	0	0	0	0	0	0.5	-0.5	0	0	0	0.5	0	0.5	0.5	1	0	0	0	0.5	0.5	0	0	0.5	0.5	NA
nm20130625c2	O	81	0	0	0	0	0	0	0	0	0	0.5	0	0.5	0	0	0.5	1	0	1	0	0	0	0	0	0	0	0.5	0.5	0	0	-0.25	0	-1	1	0	1	1	0	0.5	0.5	0.5	0	0	-1.75	1	NA
nm20130312c1	O	82	4.25	3.5	1.75	9	4.75	3	4	1.75	1.5	1	3.25	3	7.5	-1	1.25	1.25	6.5	6.25	-0.5	0.75	4.75	6.75	5.5	4.75	0.5	3.75	4.5	20.25	2.5	4	8.5	3.5	3.5	7	4.5	7	0.25	2.25	2.5	12.5	5	-0.5	2.5	NA	NA
nm20160122c0	O	83	1	4.25	10	2.25	1	8.5	1.5	7.5	8.75	3.5	3	7.5	5.5	5.5	3	9.5	1.5	0	0.5	2	2	1	-0.5	0.5	7.5	4.5	10.5	-1	0	2	-1	0.5	12	1	18	-0.5	0	2	0.5	0	3	5.5	11.5	2.25	3.75
nm20120806c0	O	9	1	14.5	38.5	26	4.5	23.25	14.5	39.5	13	9	5	28	6.5	6.25	17.25	26.5	14.5	11.5	4	0.5	8.75	13	21.5	33.5	39.5	26.5	22	10.5	16.5	15.25	15	13	57.5	19.5	39	15	NA	NA	NA	NA	NA	NA	NA	NA	NA
nm20120806c1	O	9	3	32	29	4.5	12.5	21.5	14.75	20.5	10	8.5	4	26.5	4	2	7.25	44	12	10	5	0	27.75	8.75	38.5	23.5	12	11.5	11	6	7.75	NA	NA	NA	NA	NA	NA	NA	NA	NA	NA	NA	NA	NA	NA	NA	NA
nm20120818c1	O	9	10.25	53.75	30.5	24.25	26	24.75	60.75	69	20.5	22.75	18	39.25	16.5	15	32	97	53	22.75	8	4.25	28	8	NA	NA	NA	NA	NA	NA	NA	12	28	19	13.5	10.75	22.5	1.5	NA	NA	NA	NA	NA	NA	NA	NA	NA
nm20121013c0	O	9	1	18.75	29.25	22.75	6.5	34.75	14.5	46	23.75	6.5	13	20.75	6	10.5	14	17	6	2.5	7.75	2.5	5.25	1	22.25	6	20.25	17	5	1.75	3.5	9	5.5	1.25	11.5	2.5	11	0.5	NA	NA	NA	NA	NA	NA	NA	NA	NA
nm20121016c0	O	9	4	57.5	29.5	22	22.5	39	29.5	6.5	12	29.5	11.5	40	7	8	30.5	20	6.5	9	7.5	1.5	13.75	8	55.75	27.5	37	31	27	14.5	32	11.5	10	5.5	16	6.5	19.5	5	NA	NA	NA	NA	NA	NA	NA	NA	NA
nm20121029c1	O	9	2	33	30.25	42.5	12.75	39.75	25.75	52	19.5	16.25	16.5	22	8.75	11.5	17.5	29.25	8	3.5	8.5	1.25	7.25	1.5	26.25	2.5	27.25	11.75	6.25	8.5	2.25	20.75	7.75	6.5	19	5	11.5	0	NA	NA	NA	NA	NA	NA	NA	NA	NA
nm20121030c0	O	9	6.5	36	36.75	39	21	43.5	43	59.25	20.5	15	15.75	30.75	14	15.5	21	26	9.75	6.25	14	2.5	15.5	9.5	32	13	26.5	22.5	10.75	7.75	10.25	23.5	16.75	14.5	22.25	12	23	11.75	NA	NA	NA	NA	NA	NA	NA	NA	NA
nm20140210c2	O	9	0.5	10	18	22	15.5	13.5	4	26.5	23.5	7.5	3.5	17.25	14.5	9	21	20	2	9.5	1	0	5.5	5	17	17	10.5	18	18.5	13.5	14	5	0.75	0.5	2	4.5	1	13.5	4.5	0.5	1.5	6	1.5	3	10	18	NA
