# Supplementary material for: Functional and anatomical specificity in a higher olfactory centre
Source: eLife. 2019 May 21;8:e44590. doi: 10.7554/eLife.44590 (PMC6550879; doi:10.7554/eLife.44590)
Supplement: Supplementary file 2. — More specific driver have now been reported our sister paper, Dolan et al. (2019). [file elife-44590-supp2.csv]

Cross name	AD	DBD	RRID
JK834SF478	SF478	JK834
JK2204SF478	SF478	JK2204
JK1473SF478	SF478	JK1473
JK1091SF478	SF478	JK1091
JK2204SF431	SF431	JK2204
JK1473SF431	SF431	JK1473
JK1473SF406	SF406	JK1473
JK843-SF401	SF401	JK843
JK843-SF341	SF341	JK843
JK1742SF341	SF341	JK1742
JK2324SF281	SF281	JK2324
SF274JK671	SF274	JK671
SF274JK512	SF274	JK512
SF274JK304	SF274	JK304
SF274JK294	SF274	JK294
SF274JK1742	SF274	JK1742
JK843SF232	SF232	JK843
JK814SF232	SF232	JK814
JK627SF230	SF230	JK627
JK627SF214	SF214	JK627
JK627SF158	SF158	JK627
JK946SF131	SF131	JK946
JK627SF131	SF131	JK627
JK814SF127	SF127	JK814
JK627SF127	SF127	JK627
JK801Cha	Cha	JK801
JK705Cha	Cha	JK705
JK56Cha	Cha	JK56
JK2402Cha	Cha	JK2402
JK2227Cha	Cha	JK2227
JK2204Cha	Cha	JK2204
JK1730Cha	Cha	JK1730
JK1593Cha	Cha	JK1593
JK1473Cha	Cha	JK1473
JK1354Cha	Cha	JK1354
JK1168Cha	Cha	JK1168
JK1109Cha	Cha	JK1109
JK1091Cha	Cha	JK1091
JK1029Cha	Cha	JK1029
JK1011Cha	Cha	JK1011
EG21Cha	Cha	EG21
MB486B	GMR_48H12	GMR_54F05
SS01144	GMR_22A02	GMR_115F09
NP7217-Gal4			DGGR_114152
NP6099-Gal4			DGGR_105125
MZ19-Gal4			BDSC_34497
GMR85E04-Gal4			BDSC_49421
GMR71D08-Gal4			BDSC_61645
GMR66B12-Gal4			BDSC_39392
GMR65D05-Gal4			BDSC_39351
GMR51B07-Gal4			BDSC_46013
GMR30H02-Gal4			BDSC_49649
GMR19E02-Gal4			BDSC_49833
GMR17G11-Gal4			BDSC_49275
GMR16C09-Gal4			BDSC_48720
GMR12F11-Gal4			BDSC_48519
GMR11G08-Gal4			BDSC_48473
GMR11E08-Gal4			BDSC_48461
GH146-Gal4			BDSC_30026
InSite0089-Gal4			BDSC_62631
MZ671-Gal4
