# Supplementary material for: Functional and anatomical specificity in a higher olfactory centre
Source: eLife. 2019 May 21;8:e44590. doi: 10.7554/eLife.44590 (PMC6550879; doi:10.7554/eLife.44590)
Supplement: Supplementary file 3. [file elife-44590-supp3.csv]

	cell.type	anatomy.group	pnt	tract	type	skeleton.type	coreLH	id	skeleton.type_pnt
130123c1	AD1a1	AD1a	AD1		ON	DyeFill	TRUE	130123c1	DyeFill_AD1
130523c0	AD1a1	AD1a	AD1		ON	DyeFill	TRUE	130523c0	DyeFill_AD1
130524c0	AD1a1	AD1a	AD1		ON	DyeFill	TRUE	130524c0	DyeFill_AD1
Cha-F-000258	AD1a1	AD1a	AD1		ON	FlyCircuit	TRUE	Cha-F-000258	FlyCircuit_AD1
L1739#1	AD1a1	AD1a	AD1		ON	MCFO	TRUE	L1739#1	MCFO_AD1
L1740#2	AD1a1	AD1a	AD1		ON	MCFO	TRUE	L1740#2	MCFO_AD1
L1740#3	AD1a1	AD1a	AD1		ON	MCFO	TRUE	L1740#3	MCFO_AD1
L1740#7	AD1a1	AD1a	AD1		ON	MCFO	TRUE	L1740#7	MCFO_AD1
L1740#8	AD1a1	AD1a	AD1		ON	MCFO	TRUE	L1740#8	MCFO_AD1
L1740#11	AD1a1	AD1a	AD1		ON	MCFO	TRUE	L1740#11	MCFO_AD1
121206c0	AD1a2	AD1a	AD1		ON	DyeFill	TRUE	121206c0	DyeFill_AD1
140402c0	AD1a2	AD1a	AD1		ON	DyeFill	TRUE	140402c0	DyeFill_AD1
140403c1	AD1a2	AD1a	AD1		ON	DyeFill	TRUE	140403c1	DyeFill_AD1
Gad1-F-400257	AD1a2	AD1a	AD1		ON	FlyCircuit	TRUE	Gad1-F-400257	FlyCircuit_AD1
Cha-F-400246	AD1a2	AD1a	AD1		ON	FlyCircuit	TRUE	Cha-F-400246	FlyCircuit_AD1
VGlut-F-400170	AD1a2	AD1a	AD1		ON	FlyCircuit	TRUE	VGlut-F-400170	FlyCircuit_AD1
L1721#1	AD1a2	AD1a	AD1		ON	MCFO	TRUE	L1721#1	MCFO_AD1
L1721#2	AD1a2	AD1a	AD1		ON	MCFO	TRUE	L1721#2	MCFO_AD1
L1721#3	AD1a2	AD1a	AD1		ON	MCFO	TRUE	L1721#3	MCFO_AD1
L1812#1	AD1a2	AD1a	AD1		ON	MCFO	TRUE	L1812#1	MCFO_AD1
L1812#2	AD1a2	AD1a	AD1		ON	MCFO	TRUE	L1812#2	MCFO_AD1
Cha-F-300272	AD1a3	AD1a	AD1		ON	FlyCircuit	TRUE	Cha-F-300272	FlyCircuit_AD1
Cha-F-100223	AD1a3	AD1a	AD1		ON	FlyCircuit	TRUE	Cha-F-100223	FlyCircuit_AD1
VGlut-F-600424	AD1a3	AD1a	AD1		ON	FlyCircuit	TRUE	VGlut-F-600424	FlyCircuit_AD1
VGlut-F-700522	AD1a3	AD1a	AD1		ON	FlyCircuit	TRUE	VGlut-F-700522	FlyCircuit_AD1
VGlut-F-200319	AD1a3	AD1a	AD1		ON	FlyCircuit	TRUE	VGlut-F-200319	FlyCircuit_AD1
VGlut-F-400267	AD1a3	AD1a	AD1		ON	FlyCircuit	TRUE	VGlut-F-400267	FlyCircuit_AD1
120925c1	AD1a4	AD1a	AD1		ON	DyeFill	TRUE	120925c1	DyeFill_AD1
121122c1	AD1a4	AD1a	AD1		ON	DyeFill	TRUE	121122c1	DyeFill_AD1
121127c1	AD1a4	AD1a	AD1		ON	DyeFill	TRUE	121127c1	DyeFill_AD1
121128c3	AD1a4	AD1a	AD1		ON	DyeFill	TRUE	121128c3	DyeFill_AD1
Gad1-F-700076	AD1a5	AD1a	AD1		ON	FlyCircuit	TRUE	Gad1-F-700076	FlyCircuit_AD1
Gad1-F-400155	AD1a7	AD1a	AD1		ON	FlyCircuit		Gad1-F-400155	FlyCircuit_AD1
VGlut-F-800061	AD1a8	AD1a	AD1		ON	FlyCircuit	TRUE	VGlut-F-800061	FlyCircuit_AD1
120726c3	AD1b1	AD1b	AD1		ON	DyeFill	FALSE	120726c3	DyeFill_AD1
120813c1	AD1b1	AD1b	AD1		ON	DyeFill	FALSE	120813c1	DyeFill_AD1
120816c1	AD1b1	AD1b	AD1		ON	DyeFill	FALSE	120816c1	DyeFill_AD1
120911c0	AD1b1	AD1b	AD1		ON	DyeFill	FALSE	120911c0	DyeFill_AD1
121101c0	AD1b1	AD1b	AD1		ON	DyeFill	FALSE	121101c0	DyeFill_AD1
130726c1	AD1b1	AD1b	AD1		ON	DyeFill	FALSE	130726c1	DyeFill_AD1
130729c0	AD1b1	AD1b	AD1		ON	DyeFill	FALSE	130729c0	DyeFill_AD1
130731c1	AD1b1	AD1b	AD1		ON	DyeFill	FALSE	130731c1	DyeFill_AD1
130801c1	AD1b1	AD1b	AD1		ON	DyeFill	FALSE	130801c1	DyeFill_AD1
130802c0	AD1b1	AD1b	AD1		ON	DyeFill	FALSE	130802c0	DyeFill_AD1
130910c0	AD1b1	AD1b	AD1		ON	DyeFill	FALSE	130910c0	DyeFill_AD1
140514c1	AD1b1	AD1b	AD1		ON	DyeFill	FALSE	140514c1	DyeFill_AD1
120704c1	AD1b2	AD1b	AD1		ON	DyeFill	TRUE	120704c1	DyeFill_AD1
120714c4	AD1b2	AD1b	AD1		ON	DyeFill	TRUE	120714c4	DyeFill_AD1
120730c0	AD1b2	AD1b	AD1		ON	DyeFill	TRUE	120730c0	DyeFill_AD1
140612c0	AD1b2	AD1b	AD1		ON	DyeFill	TRUE	140612c0	DyeFill_AD1
140616c0	AD1b2	AD1b	AD1		ON	DyeFill	TRUE	140616c0	DyeFill_AD1
Gad1-F-200039	AD1b2	AD1b	AD1		ON	FlyCircuit	TRUE	Gad1-F-200039	FlyCircuit_AD1
Gad1-F-900037	AD1b2	AD1b	AD1		ON	FlyCircuit	TRUE	Gad1-F-900037	FlyCircuit_AD1
L1539#1	AD1b2	AD1b	AD1		ON	MCFO	TRUE	L1539#1	MCFO_AD1
L1539#3	AD1b2	AD1b	AD1		ON	MCFO	TRUE	L1539#3	MCFO_AD1
L1539#4	AD1b2	AD1b	AD1		ON	MCFO	TRUE	L1539#4	MCFO_AD1
L1539#5	AD1b2	AD1b	AD1		ON	MCFO	TRUE	L1539#5	MCFO_AD1
L1539#6	AD1b2	AD1b	AD1		ON	MCFO	TRUE	L1539#6	MCFO_AD1
L1539#7	AD1b2	AD1b	AD1		ON	MCFO	TRUE	L1539#7	MCFO_AD1
L1539#8	AD1b2	AD1b	AD1		ON	MCFO	TRUE	L1539#8	MCFO_AD1
L1539#9	AD1b2	AD1b	AD1		ON	MCFO	TRUE	L1539#9	MCFO_AD1
L1539#10	AD1b2	AD1b	AD1		ON	MCFO	TRUE	L1539#10	MCFO_AD1
L2278#1	AD1b2	AD1b	AD1		ON	MCFO	TRUE	L2278#1	MCFO_AD1
L2278#2	AD1b2	AD1b	AD1		ON	MCFO	TRUE	L2278#2	MCFO_AD1
L2278#3	AD1b2	AD1b	AD1		ON	MCFO	TRUE	L2278#3	MCFO_AD1
L2278#4	AD1b2	AD1b	AD1		ON	MCFO	TRUE	L2278#4	MCFO_AD1
L2278#5	AD1b2	AD1b	AD1		ON	MCFO	TRUE	L2278#5	MCFO_AD1
L2278#6	AD1b2	AD1b	AD1		ON	MCFO	TRUE	L2278#6	MCFO_AD1
120830c2	AD1c1	AD1c	AD1		ON	DyeFill	TRUE	120830c2	DyeFill_AD1
120913c1	AD1c1	AD1c	AD1		ON	DyeFill	TRUE	120913c1	DyeFill_AD1
121129c0	AD1c1	AD1c	AD1		ON	DyeFill	TRUE	121129c0	DyeFill_AD1
130711c3	AD1c1	AD1c	AD1		ON	DyeFill	TRUE	130711c3	DyeFill_AD1
Gad1-F-600330	AD1c1	AD1c	AD1		ON	FlyCircuit	TRUE	Gad1-F-600330	FlyCircuit_AD1
Gad1-F-400233	AD1c1	AD1c	AD1		ON	FlyCircuit	TRUE	Gad1-F-400233	FlyCircuit_AD1
Gad1-F-300262	AD1c2	AD1c	AD1		ON	FlyCircuit	TRUE	Gad1-F-300262	FlyCircuit_AD1
Gad1-F-500014	AD1c2	AD1c	AD1		ON	FlyCircuit	TRUE	Gad1-F-500014	FlyCircuit_AD1
L475#1	AD1c2	AD1c	AD1		ON	MCFO	TRUE	L475#1	MCFO_AD1
L475#2	AD1c2	AD1c	AD1		ON	MCFO	TRUE	L475#2	MCFO_AD1
L494#1	AD1c2	AD1c	AD1		ON	MCFO	TRUE	L494#1	MCFO_AD1
L494#2	AD1c2	AD1c	AD1		ON	MCFO	TRUE	L494#2	MCFO_AD1
L2446#1	AD1d1	AD1d	AD1		ON	MCFO	TRUE	L2446#1	MCFO_AD1
L2446#2	AD1d1	AD1d	AD1		ON	MCFO	TRUE	L2446#2	MCFO_AD1
Gad1-F-200365	AD1e1	AD1e	AD1		ON	FlyCircuit	TRUE	Gad1-F-200365	FlyCircuit_AD1
Cha-F-200360	AD1e1	AD1e	AD1		ON	FlyCircuit	TRUE	Cha-F-200360	FlyCircuit_AD1
Gad1-F-300229	AD1e1	AD1e	AD1		ON	FlyCircuit	TRUE	Gad1-F-300229	FlyCircuit_AD1
fru-F-300009	AD1e1	AD1e	AD1		ON	FlyCircuit	TRUE	fru-F-300009	FlyCircuit_AD1
L1614#1	AD1e1	AD1e	AD1		ON	MCFO	TRUE	L1614#1	MCFO_AD1
L1827#3	AD1e1	AD1e	AD1		ON	MCFO	TRUE	L1827#3	MCFO_AD1
Gad1-F-700032	AD1e2	AD1e	AD1		ON	FlyCircuit	TRUE	Gad1-F-700032	FlyCircuit_AD1
fru-F-200156	AD1e2	AD1e	AD1		ON	FlyCircuit	TRUE	fru-F-200156	FlyCircuit_AD1
Gad1-F-000249	AD1e3	AD1e	AD1		ON	FlyCircuit	FALSE	Gad1-F-000249	FlyCircuit_AD1
Cha-F-700185	AD1e4	AD1e	AD1		ON	FlyCircuit	FALSE	Cha-F-700185	FlyCircuit_AD1
Gad1-F-200033	AD1e4	AD1e	AD1		ON	FlyCircuit	FALSE	Gad1-F-200033	FlyCircuit_AD1
VGlut-F-400863	AD1f1	AD1f	AD1		ON	FlyCircuit	TRUE	VGlut-F-400863	FlyCircuit_AD1
L1740#4	AD1f1	AD1f	AD1		ON	MCFO	TRUE	L1740#4	MCFO_AD1
fru-M-300364	AD1g1	AD1g	AD1		ON	FlyCircuit	FALSE	fru-M-300364	FlyCircuit_AD1
VGlut-F-200392	AD1h1	AD1h	AD1		ON	FlyCircuit	FALSE	VGlut-F-200392	FlyCircuit_AD1
VGlut-F-500156	AD1i1	AD1i	AD1		ON	FlyCircuit	FALSE	VGlut-F-500156	FlyCircuit_AD1
Gad1-F-200247	AD1j1	AD1j	AD1		ON	FlyCircuit	FALSE	Gad1-F-200247	FlyCircuit_AD1
fru-M-700010	AD2a1	AD2a	AD2		ON	FlyCircuit	TRUE	fru-M-700010	FlyCircuit_AD2
fru-M-400340	AD2a1	AD2a	AD2		ON	FlyCircuit	TRUE	fru-M-400340	FlyCircuit_AD2
fru-M-500103	AD2a1	AD2a	AD2		ON	FlyCircuit	TRUE	fru-M-500103	FlyCircuit_AD2
fru-M-500191	AD2a1	AD2a	AD2		ON	FlyCircuit	TRUE	fru-M-500191	FlyCircuit_AD2
fru-M-600162	AD2a2	AD2a	AD2		ON	FlyCircuit	FALSE	fru-M-600162	FlyCircuit_AD2
fru-F-500117	AD2b1	AD2b	AD2		ON	FlyCircuit	FALSE	fru-F-500117	FlyCircuit_AD2
fru-F-700078	AD2b1	AD2b	AD2		ON	FlyCircuit	FALSE	fru-F-700078	FlyCircuit_AD2
fru-F-500184	AD2b1	AD2b	AD2		ON	FlyCircuit	FALSE	fru-F-500184	FlyCircuit_AD2
fru-F-400067	AD2b1	AD2b	AD2		ON	FlyCircuit	FALSE	fru-F-400067	FlyCircuit_AD2
fru-F-400325	AD2c1	AD2c	AD2		ON	FlyCircuit	FALSE	fru-F-400325	FlyCircuit_AD2
fru-F-400420	AD2c1	AD2c	AD2		ON	FlyCircuit	FALSE	fru-F-400420	FlyCircuit_AD2
Gad1-F-000108	AD3a1	AD3a	AD3		ON	FlyCircuit	TRUE	Gad1-F-000108	FlyCircuit_AD3
Cha-F-000533	AD3b1	AD3b	AD3		ON	FlyCircuit	TRUE	Cha-F-000533	FlyCircuit_AD3
L1828#1	AD3b1	AD3b	AD3		ON	MCFO	TRUE	L1828#1	MCFO_AD3
L19#1	AD3b1	AD3b	AD3		ON	MCFO	TRUE	L19#1	MCFO_AD3
L20#1	AD3b1	AD3b	AD3		ON	MCFO	TRUE	L20#1	MCFO_AD3
L304#1	AD3b1	AD3b	AD3		ON	MCFO	TRUE	L304#1	MCFO_AD3
Cha-F-100001	AD3c1	AD3c	AD3		ON	FlyCircuit	TRUE	Cha-F-100001	FlyCircuit_AD3
Gad1-F-100124	AD3d1	AD3d	AD3		ON	FlyCircuit	FALSE	Gad1-F-100124	FlyCircuit_AD3
fru-M-400351	AD4a1	AD4a	AD4		ON	FlyCircuit	FALSE	fru-M-400351	FlyCircuit_AD4
VGlut-F-200459	AD5a1	AD5a	AD5		ON	FlyCircuit	FALSE	VGlut-F-200459	FlyCircuit_AD5
Gad1-F-800137	AV1a1	AV1a	AV1		ON	FlyCircuit	TRUE	Gad1-F-800137	FlyCircuit_AV1
Gad1-F-600174	AV1a1	AV1a	AV1		ON	FlyCircuit	TRUE	Gad1-F-600174	FlyCircuit_AV1
Gad1-F-200387	AV1a1	AV1a	AV1		ON	FlyCircuit	TRUE	Gad1-F-200387	FlyCircuit_AV1
Cha-F-300357	AV1a1	AV1a	AV1		ON	FlyCircuit	TRUE	Cha-F-300357	FlyCircuit_AV1
VGlut-F-400535	AV1a1	AV1a	AV1		ON	FlyCircuit	TRUE	VGlut-F-400535	FlyCircuit_AV1
VGlut-F-500378	AV1a1	AV1a	AV1		ON	FlyCircuit	TRUE	VGlut-F-500378	FlyCircuit_AV1
VGlut-F-700213	AV1a1	AV1a	AV1		ON	FlyCircuit	TRUE	VGlut-F-700213	FlyCircuit_AV1
VGlut-F-600516	AV1a1	AV1a	AV1		ON	FlyCircuit	TRUE	VGlut-F-600516	FlyCircuit_AV1
VGlut-F-500744	AV1a1	AV1a	AV1		ON	FlyCircuit	TRUE	VGlut-F-500744	FlyCircuit_AV1
VGlut-F-000366	AV1a1	AV1a	AV1		ON	FlyCircuit	TRUE	VGlut-F-000366	FlyCircuit_AV1
Gad1-F-500105	AV1a1	AV1a	AV1		ON	FlyCircuit	TRUE	Gad1-F-500105	FlyCircuit_AV1
Cha-F-700271	AV1a1	AV1a	AV1		ON	FlyCircuit	TRUE	Cha-F-700271	FlyCircuit_AV1
Cha-F-200201	AV1a1	AV1a	AV1		ON	FlyCircuit	TRUE	Cha-F-200201	FlyCircuit_AV1
VGlut-F-600228	AV1a1	AV1a	AV1		ON	FlyCircuit	TRUE	VGlut-F-600228	FlyCircuit_AV1
VGlut-F-500603	AV1a1	AV1a	AV1		ON	FlyCircuit	TRUE	VGlut-F-500603	FlyCircuit_AV1
VGlut-F-500847	AV1a1	AV1a	AV1		ON	FlyCircuit	TRUE	VGlut-F-500847	FlyCircuit_AV1
VGlut-F-600069	AV1a1	AV1a	AV1		ON	FlyCircuit	TRUE	VGlut-F-600069	FlyCircuit_AV1
VGlut-F-500255	AV1a1	AV1a	AV1		ON	FlyCircuit	TRUE	VGlut-F-500255	FlyCircuit_AV1
VGlut-F-500269	AV1a1	AV1a	AV1		ON	FlyCircuit	TRUE	VGlut-F-500269	FlyCircuit_AV1
VGlut-F-500113	AV1a1	AV1a	AV1		ON	FlyCircuit	TRUE	VGlut-F-500113	FlyCircuit_AV1
L1989#1	AV1a1	AV1a	AV1		ON	MCFO	TRUE	L1989#1	MCFO_AV1
L1989#2	AV1a1	AV1a	AV1		ON	MCFO	TRUE	L1989#2	MCFO_AV1
L1989#3	AV1a1	AV1a	AV1		ON	MCFO	TRUE	L1989#3	MCFO_AV1
L1989#4	AV1a1	AV1a	AV1		ON	MCFO	TRUE	L1989#4	MCFO_AV1
L1990#1	AV1a1	AV1a	AV1		ON	MCFO	TRUE	L1990#1	MCFO_AV1
L1990#2	AV1a1	AV1a	AV1		ON	MCFO	TRUE	L1990#2	MCFO_AV1
L1990#3	AV1a1	AV1a	AV1		ON	MCFO	TRUE	L1990#3	MCFO_AV1
L1990#4	AV1a1	AV1a	AV1		ON	MCFO	TRUE	L1990#4	MCFO_AV1
L1990#5	AV1a1	AV1a	AV1		ON	MCFO	TRUE	L1990#5	MCFO_AV1
L1990#6	AV1a1	AV1a	AV1		ON	MCFO	TRUE	L1990#6	MCFO_AV1
L1990#7	AV1a1	AV1a	AV1		ON	MCFO	TRUE	L1990#7	MCFO_AV1
L1990#8	AV1a1	AV1a	AV1		ON	MCFO	TRUE	L1990#8	MCFO_AV1
Gad1-F-800191	AV1a2	AV1a	AV1		ON	FlyCircuit	TRUE	Gad1-F-800191	FlyCircuit_AV1
Gad1-F-700243	AV1a2	AV1a	AV1		ON	FlyCircuit	TRUE	Gad1-F-700243	FlyCircuit_AV1
Gad1-F-700100	AV1a2	AV1a	AV1		ON	FlyCircuit	TRUE	Gad1-F-700100	FlyCircuit_AV1
Cha-F-100370	AV1a2	AV1a	AV1		ON	FlyCircuit	TRUE	Cha-F-100370	FlyCircuit_AV1
VGlut-F-700266	AV1a2	AV1a	AV1		ON	FlyCircuit	TRUE	VGlut-F-700266	FlyCircuit_AV1
VGlut-F-600598	AV1a2	AV1a	AV1		ON	FlyCircuit	TRUE	VGlut-F-600598	FlyCircuit_AV1
VGlut-F-600072	AV1a2	AV1a	AV1		ON	FlyCircuit	TRUE	VGlut-F-600072	FlyCircuit_AV1
VGlut-F-600109	AV1a2	AV1a	AV1		ON	FlyCircuit	TRUE	VGlut-F-600109	FlyCircuit_AV1
fru-M-100125	AV1a2	AV1a	AV1		ON	FlyCircuit	TRUE	fru-M-100125	FlyCircuit_AV1
Gad1-F-900205	AV1a2	AV1a	AV1		ON	FlyCircuit	TRUE	Gad1-F-900205	FlyCircuit_AV1
fru-F-400357	AV1a2	AV1a	AV1		ON	FlyCircuit	TRUE	fru-F-400357	FlyCircuit_AV1
VGlut-F-500507	AV1a2	AV1a	AV1		ON	FlyCircuit	TRUE	VGlut-F-500507	FlyCircuit_AV1
VGlut-F-700284	AV1a2	AV1a	AV1		ON	FlyCircuit	TRUE	VGlut-F-700284	FlyCircuit_AV1
VGlut-F-700009	AV1a2	AV1a	AV1		ON	FlyCircuit	TRUE	VGlut-F-700009	FlyCircuit_AV1
VGlut-F-600078	AV1a2	AV1a	AV1		ON	FlyCircuit	TRUE	VGlut-F-600078	FlyCircuit_AV1
VGlut-F-100009	AV1a2	AV1a	AV1		ON	FlyCircuit	TRUE	VGlut-F-100009	FlyCircuit_AV1
VGlut-F-400241	AV1a2	AV1a	AV1		ON	FlyCircuit	TRUE	VGlut-F-400241	FlyCircuit_AV1
Gad1-F-900217	AV1a3	AV1a	AV1		ON	FlyCircuit	TRUE	Gad1-F-900217	FlyCircuit_AV1
Gad1-F-600303	AV1a3	AV1a	AV1		ON	FlyCircuit	TRUE	Gad1-F-600303	FlyCircuit_AV1
Gad1-F-500318	AV1a3	AV1a	AV1		ON	FlyCircuit	TRUE	Gad1-F-500318	FlyCircuit_AV1
Cha-F-300352	AV1a3	AV1a	AV1		ON	FlyCircuit	TRUE	Cha-F-300352	FlyCircuit_AV1
Cha-F-200351	AV1a3	AV1a	AV1		ON	FlyCircuit	TRUE	Cha-F-200351	FlyCircuit_AV1
Gad1-F-600204	AV1a3	AV1a	AV1		ON	FlyCircuit	TRUE	Gad1-F-600204	FlyCircuit_AV1
5HT1A-F-800019	AV1a3	AV1a	AV1		ON	FlyCircuit	TRUE	5HT1A-F-800019	FlyCircuit_AV1
Cha-F-800066	AV1a3	AV1a	AV1		ON	FlyCircuit	TRUE	Cha-F-800066	FlyCircuit_AV1
Cha-F-500001	AV1a3	AV1a	AV1		ON	FlyCircuit	TRUE	Cha-F-500001	FlyCircuit_AV1
VGlut-F-600739	AV1a3	AV1a	AV1		ON	FlyCircuit	TRUE	VGlut-F-600739	FlyCircuit_AV1
VGlut-F-600773	AV1a3	AV1a	AV1		ON	FlyCircuit	TRUE	VGlut-F-600773	FlyCircuit_AV1
VGlut-F-700565	AV1a3	AV1a	AV1		ON	FlyCircuit	TRUE	VGlut-F-700565	FlyCircuit_AV1
VGlut-F-600064	AV1a3	AV1a	AV1		ON	FlyCircuit	TRUE	VGlut-F-600064	FlyCircuit_AV1
fru-M-600094	AV1a3	AV1a	AV1		ON	FlyCircuit	TRUE	fru-M-600094	FlyCircuit_AV1
VGlut-F-600713	AV1a4	AV1a	AV1		ON	FlyCircuit	TRUE	VGlut-F-600713	FlyCircuit_AV1
VGlut-F-900129	AV1a4	AV1a	AV1		ON	FlyCircuit	TRUE	VGlut-F-900129	FlyCircuit_AV1
VGlut-F-600081	AV1a4	AV1a	AV1		ON	FlyCircuit	TRUE	VGlut-F-600081	FlyCircuit_AV1
Gad1-F-200223	AV1a5	AV1a	AV1		ON	FlyCircuit	TRUE	Gad1-F-200223	FlyCircuit_AV1
fru-F-600103	AV1a5	AV1a	AV1		ON	FlyCircuit	TRUE	fru-F-600103	FlyCircuit_AV1
Gad1-F-300038	AV1a5	AV1a	AV1		ON	FlyCircuit	TRUE	Gad1-F-300038	FlyCircuit_AV1
VGlut-F-400166	AV1b1	AV1b	AV1		LN	FlyCircuit	TRUE	VGlut-F-400166	FlyCircuit_AV1
VGlut-F-300442	AV1b1	AV1b	AV1		LN	FlyCircuit	TRUE	VGlut-F-300442	FlyCircuit_AV1
VGlut-F-200257	AV1b1	AV1b	AV1		LN	FlyCircuit	TRUE	VGlut-F-200257	FlyCircuit_AV1
VGlut-F-600059	AV1b1	AV1b	AV1		LN	FlyCircuit	TRUE	VGlut-F-600059	FlyCircuit_AV1
Cha-F-400286	AV1c1	AV1c	AV1		ON	FlyCircuit	FALSE	Cha-F-400286	FlyCircuit_AV1
Cha-F-700112	AV1d1	AV1d	AV1		ON	FlyCircuit	TRUE	Cha-F-700112	FlyCircuit_AV1
Cha-F-000347	AV1e1	AV1e	AV1		ON	FlyCircuit	FALSE	Cha-F-000347	FlyCircuit_AV1
Gad1-F-800214	AV2a1	AV2a	AV2		ON	FlyCircuit	TRUE	Gad1-F-800214	FlyCircuit_AV2
Gad1-F-600244	AV2a1	AV2a	AV2		ON	FlyCircuit	TRUE	Gad1-F-600244	FlyCircuit_AV2
L629#1	AV2a1	AV2a	AV2		ON	MCFO	TRUE	L629#1	MCFO_AV2
L629#2	AV2a1	AV2a	AV2		ON	MCFO	TRUE	L629#2	MCFO_AV2
L629#3	AV2a1	AV2a	AV2		ON	MCFO	TRUE	L629#3	MCFO_AV2
L629#4	AV2a1	AV2a	AV2		ON	MCFO	TRUE	L629#4	MCFO_AV2
L629#5	AV2a1	AV2a	AV2		ON	MCFO	TRUE	L629#5	MCFO_AV2
Cha-F-500105	AV2a2	AV2a	AV2		ON	FlyCircuit	TRUE	Cha-F-500105	FlyCircuit_AV2
Gad1-F-800100	AV2a2	AV2a	AV2		ON	FlyCircuit	TRUE	Gad1-F-800100	FlyCircuit_AV2
Gad1-F-000096	AV2a2	AV2a	AV2		ON	FlyCircuit	TRUE	Gad1-F-000096	FlyCircuit_AV2
L1385#16	AV2a2	AV2a	AV2		ON	MCFO	TRUE	L1385#16	MCFO_AV2
L876#1	AV2a2	AV2a	AV2		ON	MCFO	TRUE	L876#1	MCFO_AV2
L876#2	AV2a2	AV2a	AV2		ON	MCFO	TRUE	L876#2	MCFO_AV2
L876#3	AV2a2	AV2a	AV2		ON	MCFO	TRUE	L876#3	MCFO_AV2
L876#5	AV2a2	AV2a	AV2		ON	MCFO	TRUE	L876#5	MCFO_AV2
L876#6	AV2a2	AV2a	AV2		ON	MCFO	TRUE	L876#6	MCFO_AV2
Gad1-F-000240	AV2a3	AV2a	AV2		ON	FlyCircuit	TRUE	Gad1-F-000240	FlyCircuit_AV2
Gad1-F-000298	AV2a3	AV2a	AV2		ON	FlyCircuit	TRUE	Gad1-F-000298	FlyCircuit_AV2
Cha-F-000048	AV2a3	AV2a	AV2		ON	FlyCircuit	TRUE	Cha-F-000048	FlyCircuit_AV2
fru-F-200126	AV2a3	AV2a	AV2		ON	FlyCircuit	TRUE	fru-F-200126	FlyCircuit_AV2
L907#1	AV2a3	AV2a	AV2		ON	MCFO	TRUE	L907#1	MCFO_AV2
L629#6	AV2a4	AV2a	AV2		ON	MCFO	TRUE	L629#6	MCFO_AV2
L629#8	AV2a4	AV2a	AV2		ON	MCFO	TRUE	L629#8	MCFO_AV2
Gad1-F-300310	AV2b1	AV2b	AV2		ON	FlyCircuit	TRUE	Gad1-F-300310	FlyCircuit_AV2
Cha-F-100444	AV2b1	AV2b	AV2		ON	FlyCircuit	TRUE	Cha-F-100444	FlyCircuit_AV2
fru-F-300169	AV2b1	AV2b	AV2		ON	FlyCircuit	TRUE	fru-F-300169	FlyCircuit_AV2
Cha-F-200034	AV2b1	AV2b	AV2		ON	FlyCircuit	TRUE	Cha-F-200034	FlyCircuit_AV2
Cha-F-600183	AV2b1	AV2b	AV2		ON	FlyCircuit	TRUE	Cha-F-600183	FlyCircuit_AV2
Cha-F-300136	AV2b1	AV2b	AV2		ON	FlyCircuit	TRUE	Cha-F-300136	FlyCircuit_AV2
L2087#2	AV2b1	AV2b	AV2		ON	MCFO	TRUE	L2087#2	MCFO_AV2
L2087#3	AV2b1	AV2b	AV2		ON	MCFO	TRUE	L2087#3	MCFO_AV2
L2088#1	AV2b1	AV2b	AV2		ON	MCFO	TRUE	L2088#1	MCFO_AV2
L2088#2	AV2b1	AV2b	AV2		ON	MCFO	TRUE	L2088#2	MCFO_AV2
L2088#3	AV2b1	AV2b	AV2		ON	MCFO	TRUE	L2088#3	MCFO_AV2
Gad1-F-300218	AV2b2	AV2b	AV2		ON	FlyCircuit	TRUE	Gad1-F-300218	FlyCircuit_AV2
fru-M-300456	AV2b2	AV2b	AV2		ON	FlyCircuit	TRUE	fru-M-300456	FlyCircuit_AV2
L2087#1	AV2b2	AV2b	AV2		ON	MCFO	TRUE	L2087#1	MCFO_AV2
L2087#4	AV2b2	AV2b	AV2		ON	MCFO	TRUE	L2087#4	MCFO_AV2
5HT1A-F-300031	AV2b3	AV2b	AV2		ON	FlyCircuit	TRUE	5HT1A-F-300031	FlyCircuit_AV2
Gad1-F-600005	AV2b3	AV2b	AV2		ON	FlyCircuit	TRUE	Gad1-F-600005	FlyCircuit_AV2
Gad1-F-700003	AV2b4	AV2b	AV2		ON	FlyCircuit	TRUE	Gad1-F-700003	FlyCircuit_AV2
Gad1-F-600189	AV2b5	AV2b	AV2		ON	FlyCircuit	TRUE	Gad1-F-600189	FlyCircuit_AV2
Gad1-F-400156	AV2c1	AV2c	AV2		ON	FlyCircuit	TRUE	Gad1-F-400156	FlyCircuit_AV2
Cha-F-400280	AV2c1	AV2c	AV2		ON	FlyCircuit	TRUE	Cha-F-400280	FlyCircuit_AV2
Cha-F-700299	AV2c1	AV2c	AV2		ON	FlyCircuit	TRUE	Cha-F-700299	FlyCircuit_AV2
Gad1-F-500321	AV2d1	AV2d	AV2		ON	FlyCircuit	TRUE	Gad1-F-500321	FlyCircuit_AV2
Gad1-F-600114	AV2e1	AV2e	AV2		ON	FlyCircuit	FALSE	Gad1-F-600114	FlyCircuit_AV2
Gad1-F-900160	AV2f1	AV2f	AV2		ON	FlyCircuit	FALSE	Gad1-F-900160	FlyCircuit_AV2
Cha-F-500135	AV2g1	AV2g	AV2		ON	FlyCircuit	TRUE	Cha-F-500135	FlyCircuit_AV2
Gad1-F-000153	AV2h1	AV2h	AV2		ON	FlyCircuit	FALSE	Gad1-F-000153	FlyCircuit_AV2
VGlut-F-200260	AV2i1	AV2i	AV2		ON	FlyCircuit	FALSE	VGlut-F-200260	FlyCircuit_AV2
Cha-F-000174	AV3a1	AV3a	AV3		ON	FlyCircuit	TRUE	Cha-F-000174	FlyCircuit_AV3
VGlut-F-700360	AV3a1	AV3a	AV3		ON	FlyCircuit	TRUE	VGlut-F-700360	FlyCircuit_AV3
VGlut-F-600716	AV3a1	AV3a	AV3		ON	FlyCircuit	TRUE	VGlut-F-600716	FlyCircuit_AV3
VGlut-F-300265	AV3a1	AV3a	AV3		ON	FlyCircuit	TRUE	VGlut-F-300265	FlyCircuit_AV3
VGlut-F-400112	AV3a1	AV3a	AV3		ON	FlyCircuit	TRUE	VGlut-F-400112	FlyCircuit_AV3
Cha-F-600218	AV3a1	AV3a	AV3		ON	FlyCircuit	TRUE	Cha-F-600218	FlyCircuit_AV3
Gad1-F-000203	AV3a1	AV3a	AV3		ON	FlyCircuit	TRUE	Gad1-F-000203	FlyCircuit_AV3
VGlut-F-800054	AV3a1	AV3a	AV3		ON	FlyCircuit	TRUE	VGlut-F-800054	FlyCircuit_AV3
VGlut-F-500832	AV3a1	AV3a	AV3		ON	FlyCircuit	TRUE	VGlut-F-500832	FlyCircuit_AV3
VGlut-F-500109	AV3a1	AV3a	AV3		ON	FlyCircuit	TRUE	VGlut-F-500109	FlyCircuit_AV3
L1117#1	AV3a1	AV3a	AV3		ON	MCFO	TRUE	L1117#1	MCFO_AV3
Cha-F-200387	AV3a2	AV3a	AV3		ON	FlyCircuit	TRUE	Cha-F-200387	FlyCircuit_AV3
Gad1-F-000132	AV3a2	AV3a	AV3		ON	FlyCircuit	TRUE	Gad1-F-000132	FlyCircuit_AV3
VGlut-F-600223	AV3b1	AV3b	AV3		ON	FlyCircuit	FALSE	VGlut-F-600223	FlyCircuit_AV3
VGlut-F-800057	AV3b1	AV3b	AV3		ON	FlyCircuit	FALSE	VGlut-F-800057	FlyCircuit_AV3
Cha-F-000470	AV3c1	AV3c	AV3		ON	FlyCircuit	FALSE	Cha-F-000470	FlyCircuit_AV3
VGlut-F-200441	AV3d1	AV3d	AV3		ON	FlyCircuit	TRUE	VGlut-F-200441	FlyCircuit_AV3
131002c2	AV4a1	AV4a	AV4		LN	DyeFill	TRUE	131002c2	DyeFill_AV4
131003c0	AV4a1	AV4a	AV4		LN	DyeFill	TRUE	131003c0	DyeFill_AV4
131016c1	AV4a1	AV4a	AV4		LN	DyeFill	TRUE	131016c1	DyeFill_AV4
140117c1	AV4a1	AV4a	AV4		LN	DyeFill	TRUE	140117c1	DyeFill_AV4
Gad1-F-600241	AV4a1	AV4a	AV4		LN	FlyCircuit	TRUE	Gad1-F-600241	FlyCircuit_AV4
Gad1-F-200163	AV4a1	AV4a	AV4		LN	FlyCircuit	TRUE	Gad1-F-200163	FlyCircuit_AV4
fru-F-200122	AV4a1	AV4a	AV4		LN	FlyCircuit	TRUE	fru-F-200122	FlyCircuit_AV4
Cha-F-200282	AV4a1	AV4a	AV4		LN	FlyCircuit	TRUE	Cha-F-200282	FlyCircuit_AV4
fru-F-500032	AV4a1	AV4a	AV4		LN	FlyCircuit	TRUE	fru-F-500032	FlyCircuit_AV4
fru-F-700136	AV4a1	AV4a	AV4		LN	FlyCircuit	TRUE	fru-F-700136	FlyCircuit_AV4
fru-F-500183	AV4a1	AV4a	AV4		LN	FlyCircuit	TRUE	fru-F-500183	FlyCircuit_AV4
Gad1-F-800028	AV4a1	AV4a	AV4		LN	FlyCircuit	TRUE	Gad1-F-800028	FlyCircuit_AV4
fru-M-200048	AV4a1	AV4a	AV4		LN	FlyCircuit	TRUE	fru-M-200048	FlyCircuit_AV4
fru-M-500115	AV4a1	AV4a	AV4		LN	FlyCircuit	TRUE	fru-M-500115	FlyCircuit_AV4
Gad1-F-700104	AV4a1	AV4a	AV4		LN	FlyCircuit	TRUE	Gad1-F-700104	FlyCircuit_AV4
fru-F-600131	AV4a1	AV4a	AV4		LN	FlyCircuit	TRUE	fru-F-600131	FlyCircuit_AV4
fru-F-500229	AV4a1	AV4a	AV4		LN	FlyCircuit	TRUE	fru-F-500229	FlyCircuit_AV4
Trh-F-300041	AV4a1	AV4a	AV4		LN	FlyCircuit	TRUE	Trh-F-300041	FlyCircuit_AV4
fru-M-700164	AV4a1	AV4a	AV4		LN	FlyCircuit	TRUE	fru-M-700164	FlyCircuit_AV4
fru-M-700174	AV4a1	AV4a	AV4		LN	FlyCircuit	TRUE	fru-M-700174	FlyCircuit_AV4
L1479#1	AV4a1	AV4a	AV4		LN	MCFO	TRUE	L1479#1	MCFO_AV4
L788#1	AV4a1	AV4a	AV4		LN	MCFO	TRUE	L788#1	MCFO_AV4
L788#2	AV4a1	AV4a	AV4		LN	MCFO	TRUE	L788#2	MCFO_AV4
L788#3	AV4a1	AV4a	AV4		LN	MCFO	TRUE	L788#3	MCFO_AV4
Cha-F-000524	AV4a2	AV4a	AV4		LN	FlyCircuit	TRUE	Cha-F-000524	FlyCircuit_AV4
Cha-F-200385	AV4a2	AV4a	AV4		LN	FlyCircuit	TRUE	Cha-F-200385	FlyCircuit_AV4
Cha-F-600191	AV4a2	AV4a	AV4		LN	FlyCircuit	TRUE	Cha-F-600191	FlyCircuit_AV4
Gad1-F-000079	AV4a2	AV4a	AV4		LN	FlyCircuit	TRUE	Gad1-F-000079	FlyCircuit_AV4
L1385#26	AV4a2	AV4a	AV4		LN	MCFO	TRUE	L1385#26	MCFO_AV4
Gad1-F-700106	AV4a3	AV4a	AV4		LN	FlyCircuit	TRUE	Gad1-F-700106	FlyCircuit_AV4
Trh-M-500176	AV4a3	AV4a	AV4		LN	FlyCircuit	TRUE	Trh-M-500176	FlyCircuit_AV4
L1046#4	AV4a3	AV4a	AV4		LN	MCFO	TRUE	L1046#4	MCFO_AV4
L1046#7	AV4a3	AV4a	AV4		LN	MCFO	TRUE	L1046#7	MCFO_AV4
L1046#8	AV4a3	AV4a	AV4		LN	MCFO	TRUE	L1046#8	MCFO_AV4
L1046#10	AV4a3	AV4a	AV4		LN	MCFO	TRUE	L1046#10	MCFO_AV4
L1385#10	AV4a3	AV4a	AV4		LN	MCFO	TRUE	L1385#10	MCFO_AV4
L240#1	AV4a3	AV4a	AV4		LN	MCFO	TRUE	L240#1	MCFO_AV4
L240#2	AV4a3	AV4a	AV4		LN	MCFO	TRUE	L240#2	MCFO_AV4
L240#3	AV4a3	AV4a	AV4		LN	MCFO	TRUE	L240#3	MCFO_AV4
L240#4	AV4a3	AV4a	AV4		LN	MCFO	TRUE	L240#4	MCFO_AV4
L240#5	AV4a3	AV4a	AV4		LN	MCFO	TRUE	L240#5	MCFO_AV4
L240#6	AV4a3	AV4a	AV4		LN	MCFO	TRUE	L240#6	MCFO_AV4
L240#10	AV4a3	AV4a	AV4		LN	MCFO	TRUE	L240#10	MCFO_AV4
L240#11	AV4a3	AV4a	AV4		LN	MCFO	TRUE	L240#11	MCFO_AV4
L240#13	AV4a3	AV4a	AV4		LN	MCFO	TRUE	L240#13	MCFO_AV4
L240#14	AV4a3	AV4a	AV4		LN	MCFO	TRUE	L240#14	MCFO_AV4
L240#15	AV4a3	AV4a	AV4		LN	MCFO	TRUE	L240#15	MCFO_AV4
L240#16	AV4a3	AV4a	AV4		LN	MCFO	TRUE	L240#16	MCFO_AV4
L240#17	AV4a3	AV4a	AV4		LN	MCFO	TRUE	L240#17	MCFO_AV4
L240#18	AV4a3	AV4a	AV4		LN	MCFO	TRUE	L240#18	MCFO_AV4
L240#19	AV4a3	AV4a	AV4		LN	MCFO	TRUE	L240#19	MCFO_AV4
L240#20	AV4a3	AV4a	AV4		LN	MCFO	TRUE	L240#20	MCFO_AV4
L240#21	AV4a3	AV4a	AV4		LN	MCFO	TRUE	L240#21	MCFO_AV4
L240#22	AV4a3	AV4a	AV4		LN	MCFO	TRUE	L240#22	MCFO_AV4
L240#23	AV4a3	AV4a	AV4		LN	MCFO	TRUE	L240#23	MCFO_AV4
L240#24	AV4a3	AV4a	AV4		LN	MCFO	TRUE	L240#24	MCFO_AV4
L247#1	AV4a3	AV4a	AV4		LN	MCFO	TRUE	L247#1	MCFO_AV4
L247#2	AV4a3	AV4a	AV4		LN	MCFO	TRUE	L247#2	MCFO_AV4
L247#3	AV4a3	AV4a	AV4		LN	MCFO	TRUE	L247#3	MCFO_AV4
L247#4	AV4a3	AV4a	AV4		LN	MCFO	TRUE	L247#4	MCFO_AV4
L247#5	AV4a3	AV4a	AV4		LN	MCFO	TRUE	L247#5	MCFO_AV4
L247#6	AV4a3	AV4a	AV4		LN	MCFO	TRUE	L247#6	MCFO_AV4
Gad1-F-400436	AV4a4	AV4a	AV4		LN	FlyCircuit	TRUE	Gad1-F-400436	FlyCircuit_AV4
Cha-F-000481	AV4a4	AV4a	AV4		LN	FlyCircuit	TRUE	Cha-F-000481	FlyCircuit_AV4
L1046#3	AV4a4	AV4a	AV4		LN	MCFO	TRUE	L1046#3	MCFO_AV4
L1046#5	AV4a4	AV4a	AV4		LN	MCFO	TRUE	L1046#5	MCFO_AV4
L1046#11	AV4a4	AV4a	AV4		LN	MCFO	TRUE	L1046#11	MCFO_AV4
L1046#12	AV4a4	AV4a	AV4		LN	MCFO	TRUE	L1046#12	MCFO_AV4
L2098#1	AV4a4	AV4a	AV4		LN	MCFO	TRUE	L2098#1	MCFO_AV4
L2098#2	AV4a4	AV4a	AV4		LN	MCFO	TRUE	L2098#2	MCFO_AV4
L240#7	AV4a4	AV4a	AV4		LN	MCFO	TRUE	L240#7	MCFO_AV4
L240#8	AV4a4	AV4a	AV4		LN	MCFO	TRUE	L240#8	MCFO_AV4
L240#12	AV4a4	AV4a	AV4		LN	MCFO	TRUE	L240#12	MCFO_AV4
131008c0	AV4a5	AV4a	AV4		LN	DyeFill	TRUE	131008c0	DyeFill_AV4
131014c2	AV4a5	AV4a	AV4		LN	DyeFill	TRUE	131014c2	DyeFill_AV4
131113c0	AV4a5	AV4a	AV4		LN	DyeFill	TRUE	131113c0	DyeFill_AV4
Gad1-F-100190	AV4a6	AV4a	AV4		LN	FlyCircuit	TRUE	Gad1-F-100190	FlyCircuit_AV4
Cha-F-700026	AV4a6	AV4a	AV4		LN	FlyCircuit	TRUE	Cha-F-700026	FlyCircuit_AV4
Gad1-F-200155	AV4a7	AV4a	AV4		LN	FlyCircuit	TRUE	Gad1-F-200155	FlyCircuit_AV4
Gad1-F-700151	AV4a7	AV4a	AV4		LN	FlyCircuit	TRUE	Gad1-F-700151	FlyCircuit_AV4
fru-F-800071	AV4b1	AV4b	AV4		ON	FlyCircuit	TRUE	fru-F-800071	FlyCircuit_AV4
Cha-F-700025	AV4b1	AV4b	AV4		ON	FlyCircuit	TRUE	Cha-F-700025	FlyCircuit_AV4
fru-F-400039	AV4b1	AV4b	AV4		ON	FlyCircuit	TRUE	fru-F-400039	FlyCircuit_AV4
fru-F-500099	AV4b1	AV4b	AV4		ON	FlyCircuit	TRUE	fru-F-500099	FlyCircuit_AV4
fru-M-800189	AV4b1	AV4b	AV4		ON	FlyCircuit	TRUE	fru-M-800189	FlyCircuit_AV4
fru-F-500357	AV4b1	AV4b	AV4		ON	FlyCircuit	TRUE	fru-F-500357	FlyCircuit_AV4
fru-F-600129	AV4b1	AV4b	AV4		ON	FlyCircuit	TRUE	fru-F-600129	FlyCircuit_AV4
fru-F-500181	AV4b1	AV4b	AV4		ON	FlyCircuit	TRUE	fru-F-500181	FlyCircuit_AV4
fru-F-500205	AV4b1	AV4b	AV4		ON	FlyCircuit	TRUE	fru-F-500205	FlyCircuit_AV4
fru-M-100096	AV4b1	AV4b	AV4		ON	FlyCircuit	TRUE	fru-M-100096	FlyCircuit_AV4
fru-M-700052	AV4b1	AV4b	AV4		ON	FlyCircuit	TRUE	fru-M-700052	FlyCircuit_AV4
Gad1-F-000006	AV4b2	AV4b	AV4		ON	FlyCircuit	TRUE	Gad1-F-000006	FlyCircuit_AV4
Gad1-F-700224	AV4b2	AV4b	AV4		ON	FlyCircuit	TRUE	Gad1-F-700224	FlyCircuit_AV4
Cha-F-600124	AV4b2	AV4b	AV4		ON	FlyCircuit	TRUE	Cha-F-600124	FlyCircuit_AV4
Cha-F-400293	AV4b3	AV4b	AV4		ON	FlyCircuit	TRUE	Cha-F-400293	FlyCircuit_AV4
L568#1	AV4b3	AV4b	AV4		ON	MCFO	TRUE	L568#1	MCFO_AV4
L568#3	AV4b3	AV4b	AV4		ON	MCFO	TRUE	L568#3	MCFO_AV4
L568#7	AV4b3	AV4b	AV4		ON	MCFO	TRUE	L568#7	MCFO_AV4
L1385#3	AV4b4	AV4b	AV4		ON	MCFO	TRUE	L1385#3	MCFO_AV4
L1385#5	AV4b4	AV4b	AV4		ON	MCFO	TRUE	L1385#5	MCFO_AV4
L1385#6	AV4b4	AV4b	AV4		ON	MCFO	TRUE	L1385#6	MCFO_AV4
L1385#7	AV4b4	AV4b	AV4		ON	MCFO	TRUE	L1385#7	MCFO_AV4
L1385#9	AV4b4	AV4b	AV4		ON	MCFO	TRUE	L1385#9	MCFO_AV4
L1385#11	AV4b4	AV4b	AV4		ON	MCFO	TRUE	L1385#11	MCFO_AV4
L1385#12	AV4b4	AV4b	AV4		ON	MCFO	TRUE	L1385#12	MCFO_AV4
L1385#14	AV4b4	AV4b	AV4		ON	MCFO	TRUE	L1385#14	MCFO_AV4
L1385#17	AV4b4	AV4b	AV4		ON	MCFO	TRUE	L1385#17	MCFO_AV4
L1385#20	AV4b4	AV4b	AV4		ON	MCFO	TRUE	L1385#20	MCFO_AV4
L1385#22	AV4b4	AV4b	AV4		ON	MCFO	TRUE	L1385#22	MCFO_AV4
L1385#23	AV4b4	AV4b	AV4		ON	MCFO	TRUE	L1385#23	MCFO_AV4
L1385#27	AV4b4	AV4b	AV4		ON	MCFO	TRUE	L1385#27	MCFO_AV4
L787#1	AV4b4	AV4b	AV4		ON	MCFO	TRUE	L787#1	MCFO_AV4
L787#3	AV4b4	AV4b	AV4		ON	MCFO	TRUE	L787#3	MCFO_AV4
140618c0	AV4b5	AV4b	AV4		ON	DyeFill	TRUE	140618c0	DyeFill_AV4
160201c1	AV4b5	AV4b	AV4		ON	DyeFill	TRUE	160201c1	DyeFill_AV4
160211c1	AV4b5	AV4b	AV4		ON	DyeFill	TRUE	160211c1	DyeFill_AV4
Gad1-F-100077	AV4b5	AV4b	AV4		ON	FlyCircuit	TRUE	Gad1-F-100077	FlyCircuit_AV4
5HT1A-M-300006	AV4b5	AV4b	AV4		ON	FlyCircuit	TRUE	5HT1A-M-300006	FlyCircuit_AV4
Gad1-F-600140	AV4b5	AV4b	AV4		ON	FlyCircuit	TRUE	Gad1-F-600140	FlyCircuit_AV4
L1385#24	AV4b6	AV4b	AV4		ON	MCFO	TRUE	L1385#24	MCFO_AV4
L1385#25	AV4b6	AV4b	AV4		ON	MCFO	TRUE	L1385#25	MCFO_AV4
Cha-F-500116	AV4b7	AV4b	AV4		ON	FlyCircuit	TRUE	Cha-F-500116	FlyCircuit_AV4
L1385#1	AV4b7	AV4b	AV4		ON	MCFO	TRUE	L1385#1	MCFO_AV4
L1385#2	AV4b7	AV4b	AV4		ON	MCFO	TRUE	L1385#2	MCFO_AV4
L1385#4	AV4b7	AV4b	AV4		ON	MCFO	TRUE	L1385#4	MCFO_AV4
131007c1	AV4b8	AV4b	AV4		ON	DyeFill	FALSE	131007c1	DyeFill_AV4
131009c0	AV4b8	AV4b	AV4		ON	DyeFill	FALSE	131009c0	DyeFill_AV4
131011c0	AV4b8	AV4b	AV4		ON	DyeFill	FALSE	131011c0	DyeFill_AV4
Gad1-F-100051	AV4b8	AV4b	AV4		ON	FlyCircuit	FALSE	Gad1-F-100051	FlyCircuit_AV4
131003c1	AV4c1	AV4c	AV4		ON	DyeFill	TRUE	131003c1	DyeFill_AV4
131123c1	AV4c1	AV4c	AV4		ON	DyeFill	TRUE	131123c1	DyeFill_AV4
140213c1	AV4c1	AV4c	AV4		ON	DyeFill	TRUE	140213c1	DyeFill_AV4
Cha-F-700114	AV4c1	AV4c	AV4		ON	FlyCircuit	TRUE	Cha-F-700114	FlyCircuit_AV4
Cha-F-200276	AV4c1	AV4c	AV4		ON	FlyCircuit	TRUE	Cha-F-200276	FlyCircuit_AV4
fru-M-300124	AV4c1	AV4c	AV4		ON	FlyCircuit	TRUE	fru-M-300124	FlyCircuit_AV4
Cha-F-000193	AV4c1	AV4c	AV4		ON	FlyCircuit	TRUE	Cha-F-000193	FlyCircuit_AV4
L421#1	AV4c1	AV4c	AV4		ON	MCFO	TRUE	L421#1	MCFO_AV4
L421#3	AV4c1	AV4c	AV4		ON	MCFO	TRUE	L421#3	MCFO_AV4
L421#4	AV4c1	AV4c	AV4		ON	MCFO	TRUE	L421#4	MCFO_AV4
L421#5	AV4c1	AV4c	AV4		ON	MCFO	TRUE	L421#5	MCFO_AV4
L421#7	AV4c1	AV4c	AV4		ON	MCFO	TRUE	L421#7	MCFO_AV4
L421#8	AV4c1	AV4c	AV4		ON	MCFO	TRUE	L421#8	MCFO_AV4
L421#9	AV4c1	AV4c	AV4		ON	MCFO	TRUE	L421#9	MCFO_AV4
L421#11	AV4c1	AV4c	AV4		ON	MCFO	TRUE	L421#11	MCFO_AV4
L421#12	AV4c1	AV4c	AV4		ON	MCFO	TRUE	L421#12	MCFO_AV4
L421#13	AV4c1	AV4c	AV4		ON	MCFO	TRUE	L421#13	MCFO_AV4
fru-F-400486	AV4c2	AV4c	AV4		ON	FlyCircuit	TRUE	fru-F-400486	FlyCircuit_AV4
L421#2	AV4c2	AV4c	AV4		ON	MCFO	TRUE	L421#2	MCFO_AV4
L421#6	AV4c2	AV4c	AV4		ON	MCFO	TRUE	L421#6	MCFO_AV4
L421#14	AV4c2	AV4c	AV4		ON	MCFO	TRUE	L421#14	MCFO_AV4
L568#5	AV4c2	AV4c	AV4		ON	MCFO	TRUE	L568#5	MCFO_AV4
Gad1-F-400432	AV4c3	AV4c	AV4		ON	FlyCircuit	TRUE	Gad1-F-400432	FlyCircuit_AV4
Cha-F-200329	AV4c3	AV4c	AV4		ON	FlyCircuit	TRUE	Cha-F-200329	FlyCircuit_AV4
fru-F-500355	AV4c3	AV4c	AV4		ON	FlyCircuit	TRUE	fru-F-500355	FlyCircuit_AV4
Gad1-F-200137	AV4c3	AV4c	AV4		ON	FlyCircuit	TRUE	Gad1-F-200137	FlyCircuit_AV4
fru-M-400293	AV4c3	AV4c	AV4		ON	FlyCircuit	TRUE	fru-M-400293	FlyCircuit_AV4
Gad1-F-200127	AV4c4	AV4c	AV4		ON	FlyCircuit	TRUE	Gad1-F-200127	FlyCircuit_AV4
L1385#8	AV4c4	AV4c	AV4		ON	MCFO	TRUE	L1385#8	MCFO_AV4
VGlut-F-200021	AV4d1	AV4d	AV4		ON	FlyCircuit	TRUE	VGlut-F-200021	FlyCircuit_AV4
VGlut-F-200382	AV4d1	AV4d	AV4		ON	FlyCircuit	TRUE	VGlut-F-200382	FlyCircuit_AV4
fru-M-300432	AV4d1	AV4d	AV4		ON	FlyCircuit	TRUE	fru-M-300432	FlyCircuit_AV4
fru-F-500592	AV4e1	AV4e	AV4		ON	FlyCircuit	FALSE	fru-F-500592	FlyCircuit_AV4
fru-F-300099	AV4e1	AV4e	AV4		ON	FlyCircuit	FALSE	fru-F-300099	FlyCircuit_AV4
L787#2	AV4f1	AV4f	AV4		ON	MCFO	TRUE	L787#2	MCFO_AV4
fru-F-500089	AV4g1	AV4g	AV4		ON	FlyCircuit	FALSE	fru-F-500089	FlyCircuit_AV4
fru-M-500251	AV4h1	AV4h	AV4		ON	FlyCircuit	TRUE	fru-M-500251	FlyCircuit_AV4
Cha-F-700219	AV5a1	AV5a	AV5		ON	FlyCircuit	TRUE	Cha-F-700219	FlyCircuit_AV5
Cha-F-700242	AV5a1	AV5a	AV5		ON	FlyCircuit	TRUE	Cha-F-700242	FlyCircuit_AV5
Cha-F-800067	AV5a1	AV5a	AV5		ON	FlyCircuit	TRUE	Cha-F-800067	FlyCircuit_AV5
Cha-F-300258	AV5a1	AV5a	AV5		ON	FlyCircuit	TRUE	Cha-F-300258	FlyCircuit_AV5
Gad1-F-900076	AV5a1	AV5a	AV5		ON	FlyCircuit	TRUE	Gad1-F-900076	FlyCircuit_AV5
L1594#1	AV5a1	AV5a	AV5		ON	MCFO	TRUE	L1594#1	MCFO_AV5
L1594#2	AV5a1	AV5a	AV5		ON	MCFO	TRUE	L1594#2	MCFO_AV5
VGlut-F-200146	AV5b1	AV5b	AV5		LN	FlyCircuit	FALSE	VGlut-F-200146	FlyCircuit_AV5
VGlut-F-200058	AV5b1	AV5b	AV5		LN	FlyCircuit	FALSE	VGlut-F-200058	FlyCircuit_AV5
VGlut-F-100073	AV5b1	AV5b	AV5		LN	FlyCircuit	FALSE	VGlut-F-100073	FlyCircuit_AV5
Gad1-F-100333	AV5d1	AV5d	AV5		LN	FlyCircuit	TRUE	Gad1-F-100333	FlyCircuit_AV5
fru-M-200274	AV5e1	AV5e	AV5		ON	FlyCircuit	FALSE	fru-M-200274	FlyCircuit_AV5
130725c4	AV6a1	AV6a	AV6		ON	DyeFill	TRUE	130725c4	DyeFill_AV6
130807c1	AV6a1	AV6a	AV6		ON	DyeFill	TRUE	130807c1	DyeFill_AV6
130808c1	AV6a1	AV6a	AV6		ON	DyeFill	TRUE	130808c1	DyeFill_AV6
130808c2	AV6a1	AV6a	AV6		ON	DyeFill	TRUE	130808c2	DyeFill_AV6
130813c0	AV6a1	AV6a	AV6		ON	DyeFill	TRUE	130813c0	DyeFill_AV6
130814c1	AV6a1	AV6a	AV6		ON	DyeFill	TRUE	130814c1	DyeFill_AV6
130815c1	AV6a1	AV6a	AV6		ON	DyeFill	TRUE	130815c1	DyeFill_AV6
130819c1	AV6a1	AV6a	AV6		ON	DyeFill	TRUE	130819c1	DyeFill_AV6
130820c0	AV6a1	AV6a	AV6		ON	DyeFill	TRUE	130820c0	DyeFill_AV6
130820c2	AV6a1	AV6a	AV6		ON	DyeFill	TRUE	130820c2	DyeFill_AV6
130822c0	AV6a1	AV6a	AV6		ON	DyeFill	TRUE	130822c0	DyeFill_AV6
140328c1	AV6a1	AV6a	AV6		ON	DyeFill	TRUE	140328c1	DyeFill_AV6
140402c1	AV6a1	AV6a	AV6		ON	DyeFill	TRUE	140402c1	DyeFill_AV6
140514c2	AV6a1	AV6a	AV6		ON	DyeFill	TRUE	140514c2	DyeFill_AV6
Gad1-F-600143	AV6a1	AV6a	AV6		ON	FlyCircuit	TRUE	Gad1-F-600143	FlyCircuit_AV6
Gad1-F-500363	AV6a1	AV6a	AV6		ON	FlyCircuit	TRUE	Gad1-F-500363	FlyCircuit_AV6
Cha-F-800078	AV6a1	AV6a	AV6		ON	FlyCircuit	TRUE	Cha-F-800078	FlyCircuit_AV6
Cha-F-000158	AV6a1	AV6a	AV6		ON	FlyCircuit	TRUE	Cha-F-000158	FlyCircuit_AV6
Gad1-F-800082	AV6a1	AV6a	AV6		ON	FlyCircuit	TRUE	Gad1-F-800082	FlyCircuit_AV6
Gad1-F-200156	AV6a1	AV6a	AV6		ON	FlyCircuit	TRUE	Gad1-F-200156	FlyCircuit_AV6
Cha-F-400151	AV6a1	AV6a	AV6		ON	FlyCircuit	TRUE	Cha-F-400151	FlyCircuit_AV6
L1129#1	AV6a1	AV6a	AV6		ON	MCFO	TRUE	L1129#1	MCFO_AV6
L1129#2	AV6a1	AV6a	AV6		ON	MCFO	TRUE	L1129#2	MCFO_AV6
L1129#3	AV6a1	AV6a	AV6		ON	MCFO	TRUE	L1129#3	MCFO_AV6
L1129#4	AV6a1	AV6a	AV6		ON	MCFO	TRUE	L1129#4	MCFO_AV6
L1129#5	AV6a1	AV6a	AV6		ON	MCFO	TRUE	L1129#5	MCFO_AV6
NP6099#1	AV6a1	AV6a	AV6		ON	MCFO	TRUE	NP6099#1	MCFO_AV6
NP6099#2	AV6a1	AV6a	AV6		ON	MCFO	TRUE	NP6099#2	MCFO_AV6
NP6099#3	AV6a1	AV6a	AV6		ON	MCFO	TRUE	NP6099#3	MCFO_AV6
NP6099#4	AV6a1	AV6a	AV6		ON	MCFO	TRUE	NP6099#4	MCFO_AV6
NP6099#5	AV6a1	AV6a	AV6		ON	MCFO	TRUE	NP6099#5	MCFO_AV6
NP6099#6	AV6a1	AV6a	AV6		ON	MCFO	TRUE	NP6099#6	MCFO_AV6
Gad1-F-800112	AV6a2	AV6a	AV6		ON	FlyCircuit	TRUE	Gad1-F-800112	FlyCircuit_AV6
Cha-F-200185	AV6a2	AV6a	AV6		ON	FlyCircuit	TRUE	Cha-F-200185	FlyCircuit_AV6
Gad1-F-200144	AV6a2	AV6a	AV6		ON	FlyCircuit	TRUE	Gad1-F-200144	FlyCircuit_AV6
L1117#2	AV6a2	AV6a	AV6		ON	MCFO	TRUE	L1117#2	MCFO_AV6
L1117#3	AV6a2	AV6a	AV6		ON	MCFO	TRUE	L1117#3	MCFO_AV6
L271#1	AV6a2	AV6a	AV6		ON	MCFO	TRUE	L271#1	MCFO_AV6
L271#2	AV6a2	AV6a	AV6		ON	MCFO	TRUE	L271#2	MCFO_AV6
L271#3	AV6a2	AV6a	AV6		ON	MCFO	TRUE	L271#3	MCFO_AV6
L271#4	AV6a2	AV6a	AV6		ON	MCFO	TRUE	L271#4	MCFO_AV6
Gad1-F-600106	AV6b1	AV6b	AV6		ON	FlyCircuit	TRUE	Gad1-F-600106	FlyCircuit_AV6
Gad1-F-500140	AV6b1	AV6b	AV6		ON	FlyCircuit	TRUE	Gad1-F-500140	FlyCircuit_AV6
fru-F-400319	AV6b1	AV6b	AV6		ON	FlyCircuit	TRUE	fru-F-400319	FlyCircuit_AV6
L452#4	AV6b1	AV6b	AV6		ON	MCFO	TRUE	L452#4	MCFO_AV6
L452#5	AV6b1	AV6b	AV6		ON	MCFO	TRUE	L452#5	MCFO_AV6
L452#6	AV6b1	AV6b	AV6		ON	MCFO	TRUE	L452#6	MCFO_AV6
L452#7	AV6b1	AV6b	AV6		ON	MCFO	TRUE	L452#7	MCFO_AV6
L2382#1	AV6c1	AV6c	AV6		ON	MCFO	TRUE	L2382#1	MCFO_AV6
L2382#2	AV6c1	AV6c	AV6		ON	MCFO	TRUE	L2382#2	MCFO_AV6
VGlut-F-100257	AV6c2	AV6c	AV6		ON	FlyCircuit	TRUE	VGlut-F-100257	FlyCircuit_AV6
VGlut-F-200375	AV6c2	AV6c	AV6		ON	FlyCircuit	TRUE	VGlut-F-200375	FlyCircuit_AV6
Cha-F-200454	AV6c3	AV6c	AV6		ON	FlyCircuit	FALSE	Cha-F-200454	FlyCircuit_AV6
Cha-F-700262	AV6d1	AV6d	AV6		ON	FlyCircuit	FALSE	Cha-F-700262	FlyCircuit_AV6
Gad1-F-200174	AV6d1	AV6d	AV6		ON	FlyCircuit	FALSE	Gad1-F-200174	FlyCircuit_AV6
Cha-F-100427	AV6d1	AV6d	AV6		ON	FlyCircuit	FALSE	Cha-F-100427	FlyCircuit_AV6
Gad1-F-100097	AV6d1	AV6d	AV6		ON	FlyCircuit	FALSE	Gad1-F-100097	FlyCircuit_AV6
Cha-F-600105	AV6d1	AV6d	AV6		ON	FlyCircuit	FALSE	Cha-F-600105	FlyCircuit_AV6
Gad1-F-600096	AV6d2	AV6d	AV6		ON	FlyCircuit		Gad1-F-600096	FlyCircuit_AV6
Gad1-F-400255	AV6e1	AV6e	AV6		ON	FlyCircuit	TRUE	Gad1-F-400255	FlyCircuit_AV6
Gad1-F-800107	AV6e1	AV6e	AV6		ON	FlyCircuit	TRUE	Gad1-F-800107	FlyCircuit_AV6
VGlut-F-200015	AV6f1	AV6f	AV6		ON	FlyCircuit	FALSE	VGlut-F-200015	FlyCircuit_AV6
Cha-F-700236	AV6g1	AV6g	AV6		LN	FlyCircuit	TRUE	Cha-F-700236	FlyCircuit_AV6
Gad1-F-500030	AV6i1	AV6i	AV6		ON	FlyCircuit	FALSE	Gad1-F-500030	FlyCircuit_AV6
Gad1-F-200237	AV7a1	AV7a	AV7		ON	FlyCircuit	TRUE	Gad1-F-200237	FlyCircuit_AV7
L2001#1	AV7a1	AV7a	AV7		ON	MCFO	TRUE	L2001#1	MCFO_AV7
L2001#2	AV7a1	AV7a	AV7		ON	MCFO	TRUE	L2001#2	MCFO_AV7
L2001#3	AV7a1	AV7a	AV7		ON	MCFO	TRUE	L2001#3	MCFO_AV7
L2001#4	AV7a1	AV7a	AV7		ON	MCFO	TRUE	L2001#4	MCFO_AV7
L2001#5	AV7a1	AV7a	AV7		ON	MCFO	TRUE	L2001#5	MCFO_AV7
L2001#6	AV7a1	AV7a	AV7		ON	MCFO	TRUE	L2001#6	MCFO_AV7
L2001#7	AV7a1	AV7a	AV7		ON	MCFO	TRUE	L2001#7	MCFO_AV7
L2001#8	AV7a1	AV7a	AV7		ON	MCFO	TRUE	L2001#8	MCFO_AV7
L2001#9	AV7a1	AV7a	AV7		ON	MCFO	TRUE	L2001#9	MCFO_AV7
L2001#10	AV7a1	AV7a	AV7		ON	MCFO	TRUE	L2001#10	MCFO_AV7
L2002#1	AV7a1	AV7a	AV7		ON	MCFO	TRUE	L2002#1	MCFO_AV7
L2002#2	AV7a1	AV7a	AV7		ON	MCFO	TRUE	L2002#2	MCFO_AV7
Cha-F-500243	AV7b1	AV7b	AV7		ON	FlyCircuit	TRUE	Cha-F-500243	FlyCircuit_AV7
fru-M-200393	AV7c1	AV7c	AV7		ON	FlyCircuit	FALSE	fru-M-200393	FlyCircuit_AV7
L1900#1	MB-C1	MB-LH	PV2			MCFO	TRUE	L1900#1	MCFO_PV2
L1900#2	MB-C1	MB-LH	PV2			MCFO	TRUE	L1900#2	MCFO_PV2
Gad1-F-700088	MBON-a'	MBON-a'	MBON	From_MB	IN/MBON	FlyCircuit		Gad1-F-700088	FlyCircuit_MBON
Gad1-F-400293	MBON-a'	MBON-a'	MBON	From_MB	IN/MBON	FlyCircuit		Gad1-F-400293	FlyCircuit_MBON
E0585-F-200005	MBON-a'	MBON-a'	MBON	From_MB	IN/MBON	FlyCircuit		E0585-F-200005	FlyCircuit_MBON
Gad1-F-400259	MBON-a'	MBON-a'	MBON	From_MB	IN/MBON	FlyCircuit		Gad1-F-400259	FlyCircuit_MBON
Cha-F-800086	MBON-a'	MBON-a'	MBON	From_MB	IN/MBON	FlyCircuit		Cha-F-800086	FlyCircuit_MBON
E0585-F-200015	MBON-a'	MBON-a'	MBON	From_MB	IN/MBON	FlyCircuit		E0585-F-200015	FlyCircuit_MBON
E0585-F-300042	MBON-a'	MBON-a'	MBON	From_MB	IN/MBON	FlyCircuit		E0585-F-300042	FlyCircuit_MBON
fru-M-100313	PD1a1	PD1a	PD1		ON	FlyCircuit	FALSE	fru-M-100313	FlyCircuit_PD1
VGlut-F-400655	PD1a1	PD1a	PD1		ON	FlyCircuit	FALSE	VGlut-F-400655	FlyCircuit_PD1
VGlut-F-200053	PD1a1	PD1a	PD1		ON	FlyCircuit	FALSE	VGlut-F-200053	FlyCircuit_PD1
VGlut-F-100022	PD1a1	PD1a	PD1		ON	FlyCircuit	FALSE	VGlut-F-100022	FlyCircuit_PD1
120806c0	PD2a1	PD2a	PD2		ON	DyeFill	TRUE	120806c0	DyeFill_PD2
Gad1-F-200234	PD2a1	PD2a	PD2		ON	FlyCircuit	TRUE	Gad1-F-200234	FlyCircuit_PD2
5HT1A-F-300019	PD2a1	PD2a	PD2		ON	FlyCircuit	TRUE	5HT1A-F-300019	FlyCircuit_PD2
5HT1A-F-300013	PD2a1	PD2a	PD2		ON	FlyCircuit	TRUE	5HT1A-F-300013	FlyCircuit_PD2
Cha-F-600238	PD2a1	PD2a	PD2		ON	FlyCircuit	TRUE	Cha-F-600238	FlyCircuit_PD2
37G11#1	PD2a1	PD2a	PD2		ON	MCFO	TRUE	37G11#1	MCFO_PD2
37G11#2	PD2a1	PD2a	PD2		ON	MCFO	TRUE	37G11#2	MCFO_PD2
37G11#3	PD2a1	PD2a	PD2		ON	MCFO	TRUE	37G11#3	MCFO_PD2
37G11#4	PD2a1	PD2a	PD2		ON	MCFO	TRUE	37G11#4	MCFO_PD2
37G11#6	PD2a1	PD2a	PD2		ON	MCFO	TRUE	37G11#6	MCFO_PD2
L989#1	PD2a1	PD2a	PD2		ON	MCFO	TRUE	L989#1	MCFO_PD2
L989#3	PD2a1	PD2a	PD2		ON	MCFO	TRUE	L989#3	MCFO_PD2
L989#4	PD2a1	PD2a	PD2		ON	MCFO	TRUE	L989#4	MCFO_PD2
L989#5	PD2a1	PD2a	PD2		ON	MCFO	TRUE	L989#5	MCFO_PD2
L989#6	PD2a1	PD2a	PD2		ON	MCFO	TRUE	L989#6	MCFO_PD2
L989#7	PD2a1	PD2a	PD2		ON	MCFO	TRUE	L989#7	MCFO_PD2
L989#9	PD2a1	PD2a	PD2		ON	MCFO	TRUE	L989#9	MCFO_PD2
L989#10	PD2a1	PD2a	PD2		ON	MCFO	TRUE	L989#10	MCFO_PD2
L989#11	PD2a1	PD2a	PD2		ON	MCFO	TRUE	L989#11	MCFO_PD2
L989#13	PD2a1	PD2a	PD2		ON	MCFO	TRUE	L989#13	MCFO_PD2
L989#14	PD2a1	PD2a	PD2		ON	MCFO	TRUE	L989#14	MCFO_PD2
L991#1	PD2a1	PD2a	PD2		ON	MCFO	TRUE	L991#1	MCFO_PD2
L991#2	PD2a1	PD2a	PD2		ON	MCFO	TRUE	L991#2	MCFO_PD2
L991#3	PD2a1	PD2a	PD2		ON	MCFO	TRUE	L991#3	MCFO_PD2
L991#4	PD2a1	PD2a	PD2		ON	MCFO	TRUE	L991#4	MCFO_PD2
L991#5	PD2a1	PD2a	PD2		ON	MCFO	TRUE	L991#5	MCFO_PD2
121017c0	PD2a2	PD2a	PD2		ON	DyeFill	TRUE	121017c0	DyeFill_PD2
121018c0	PD2a2	PD2a	PD2		ON	DyeFill	TRUE	121018c0	DyeFill_PD2
121225c0	PD2a2	PD2a	PD2		ON	DyeFill	TRUE	121225c0	DyeFill_PD2
121227c3	PD2a2	PD2a	PD2		ON	DyeFill	TRUE	121227c3	DyeFill_PD2
130612c0	PD2a2	PD2a	PD2		ON	DyeFill	TRUE	130612c0	DyeFill_PD2
130620c0	PD2a2	PD2a	PD2		ON	DyeFill	TRUE	130620c0	DyeFill_PD2
131007c0	PD2a2	PD2a	PD2		ON	DyeFill	TRUE	131007c0	DyeFill_PD2
131014c3	PD2a2	PD2a	PD2		ON	DyeFill	TRUE	131014c3	DyeFill_PD2
Gad1-F-500129	PD2a3	PD2a	PD2		ON	FlyCircuit	TRUE	Gad1-F-500129	FlyCircuit_PD2
Gad1-F-500196	PD2a3	PD2a	PD2		ON	FlyCircuit	TRUE	Gad1-F-500196	FlyCircuit_PD2
Cha-F-100453	PD2a4	PD2a	PD2		ON	FlyCircuit	FALSE	Cha-F-100453	FlyCircuit_PD2
Gad1-F-200037	PD2a5	PD2a	PD2		ON	FlyCircuit	FALSE	Gad1-F-200037	FlyCircuit_PD2
Gad1-F-300303	PD2a6	PD2a	PD2		ON	FlyCircuit	FALSE	Gad1-F-300303	FlyCircuit_PD2
120914c2	PD2b1	PD2b	PD2		ON	DyeFill	TRUE	120914c2	DyeFill_PD2
120926c0	PD2b1	PD2b	PD2		ON	DyeFill	TRUE	120926c0	DyeFill_PD2
121015c0	PD2b1	PD2b	PD2		ON	DyeFill	TRUE	121015c0	DyeFill_PD2
121016c0	PD2b1	PD2b	PD2		ON	DyeFill	TRUE	121016c0	DyeFill_PD2
131009c4	PD2b1	PD2b	PD2		ON	DyeFill	TRUE	131009c4	DyeFill_PD2
Cha-F-000421	PD2b1	PD2b	PD2		ON	FlyCircuit	TRUE	Cha-F-000421	FlyCircuit_PD2
Cha-F-800096	PD2b1	PD2b	PD2		ON	FlyCircuit	TRUE	Cha-F-800096	FlyCircuit_PD2
37G11#5	PD2b1	PD2b	PD2		ON	MCFO	TRUE	37G11#5	MCFO_PD2
L989#2	PD2b1	PD2b	PD2		ON	MCFO	TRUE	L989#2	MCFO_PD2
L989#8	PD2b1	PD2b	PD2		ON	MCFO	TRUE	L989#8	MCFO_PD2
L989#12	PD2b1	PD2b	PD2		ON	MCFO	TRUE	L989#12	MCFO_PD2
Cha-F-600032	PD2c1	PD2c	PD2		ON	FlyCircuit	TRUE	Cha-F-600032	FlyCircuit_PD2
Gad1-F-500258	PD2c1	PD2c	PD2		ON	FlyCircuit	TRUE	Gad1-F-500258	FlyCircuit_PD2
VGlut-F-200258	PD2c1	PD2c	PD2		ON	FlyCircuit	TRUE	VGlut-F-200258	FlyCircuit_PD2
Cha-F-000256	PD2c2	PD2c	PD2		ON	FlyCircuit	FALSE	Cha-F-000256	FlyCircuit_PD2
fru-F-500330	PD2d1	PD2d	PD2		ON	FlyCircuit	FALSE	fru-F-500330	FlyCircuit_PD2
Cha-F-400224	PD2d1	PD2d	PD2		ON	FlyCircuit	FALSE	Cha-F-400224	FlyCircuit_PD2
fru-F-200100	PD2d1	PD2d	PD2		ON	FlyCircuit	FALSE	fru-F-200100	FlyCircuit_PD2
fru-M-200206	PD2d1	PD2d	PD2		ON	FlyCircuit	FALSE	fru-M-200206	FlyCircuit_PD2
fru-M-000344	PD2d1	PD2d	PD2		ON	FlyCircuit	FALSE	fru-M-000344	FlyCircuit_PD2
fru-M-700108	PD2d1	PD2d	PD2		ON	FlyCircuit	FALSE	fru-M-700108	FlyCircuit_PD2
fru-F-600242	PD2d2	PD2d	PD2		ON	FlyCircuit		fru-F-600242	FlyCircuit_PD2
fru-F-600136	PD2e1	PD2e	PD2		ON	FlyCircuit		fru-F-600136	FlyCircuit_PD2
L16#1	PD2e2	PD2e	PD2		ON	MCFO	TRUE	L16#1	MCFO_PD2
L16#2	PD2e2	PD2e	PD2		ON	MCFO	TRUE	L16#2	MCFO_PD2
L16#5	PD2e2	PD2e	PD2		ON	MCFO	TRUE	L16#5	MCFO_PD2
L16#6	PD2e2	PD2e	PD2		ON	MCFO	TRUE	L16#6	MCFO_PD2
L16#7	PD2e2	PD2e	PD2		ON	MCFO	TRUE	L16#7	MCFO_PD2
L16#8	PD2e2	PD2e	PD2		ON	MCFO	TRUE	L16#8	MCFO_PD2
MB072C#1	PD2f1	PD2f	PD2		ON	MCFO	TRUE	MB072C#1	MCFO_PD2
Cha-F-200325	PD2g1	PD2g	PD2		ON	FlyCircuit	TRUE	Cha-F-200325	FlyCircuit_PD2
fru-M-600135	PD2h1	PD2h	PD2		ON	FlyCircuit	FALSE	fru-M-600135	FlyCircuit_PD2
fru-M-000179	PD2i1	PD2i	PD2		ON	FlyCircuit		fru-M-000179	FlyCircuit_PD2
Cha-F-500011	PD3a1	PD3a	PD3		LN	FlyCircuit	TRUE	Cha-F-500011	FlyCircuit_PD3
Cha-F-400165	PD3a1	PD3a	PD3		LN	FlyCircuit	TRUE	Cha-F-400165	FlyCircuit_PD3
L1749#10	PD3a1	PD3a	PD3		LN	MCFO	TRUE	L1749#10	MCFO_PD3
L194#1	PD3a1	PD3a	PD3		LN	MCFO	TRUE	L194#1	MCFO_PD3
L876#4	PD3a1	PD3a	PD3		LN	MCFO	TRUE	L876#4	MCFO_PD3
L876#7	PD3a1	PD3a	PD3		LN	MCFO	TRUE	L876#7	MCFO_PD3
L1749#3	PD3a2	PD3a	PD3		LN	MCFO	TRUE	L1749#3	MCFO_PD3
L2385#1	PD3a2	PD3a	PD3		LN	MCFO	TRUE	L2385#1	MCFO_PD3
L2385#2	PD3a2	PD3a	PD3		LN	MCFO	TRUE	L2385#2	MCFO_PD3
Gad1-F-100168	PD3a3	PD3a	PD3		LN	FlyCircuit	TRUE	Gad1-F-100168	FlyCircuit_PD3
Gad1-F-200150	PD3a3	PD3a	PD3		LN	FlyCircuit	TRUE	Gad1-F-200150	FlyCircuit_PD3
L1749#7	PD3a3	PD3a	PD3		LN	MCFO	TRUE	L1749#7	MCFO_PD3
L1749#9	PD3a3	PD3a	PD3		LN	MCFO	TRUE	L1749#9	MCFO_PD3
L1749#6	PD3b1	PD3b	PD3		ON	MCFO	TRUE	L1749#6	MCFO_PD3
Cha-F-100103	PD3c1	PD3c	PD3		ON	FlyCircuit	TRUE	Cha-F-100103	FlyCircuit_PD3
Gad1-F-400320	PD3d1	PD3d	PD3		ON	FlyCircuit	TRUE	Gad1-F-400320	FlyCircuit_PD3
Cha-F-000413	PD4a1	PD4a	PD4		ON	FlyCircuit	FALSE	Cha-F-000413	FlyCircuit_PD4
VGlut-F-300425	PD4a1	PD4a	PD4		ON	FlyCircuit	FALSE	VGlut-F-300425	FlyCircuit_PD4
VGlut-F-100068	PD4a1	PD4a	PD4		ON	FlyCircuit	FALSE	VGlut-F-100068	FlyCircuit_PD4
VGlut-F-100282	PD4a2	PD4a	PD4		ON	FlyCircuit	FALSE	VGlut-F-100282	FlyCircuit_PD4
VGlut-F-300438	PD4a2	PD4a	PD4		ON	FlyCircuit	FALSE	VGlut-F-300438	FlyCircuit_PD4
fru-F-000098	PD4a3	PD4a	PD4		ON	FlyCircuit	TRUE	fru-F-000098	FlyCircuit_PD4
fru-M-000077	PD4a3	PD4a	PD4		ON	FlyCircuit	TRUE	fru-M-000077	FlyCircuit_PD4
Gad1-F-200241	PD4a4	PD4a	PD4		ON	FlyCircuit	TRUE	Gad1-F-200241	FlyCircuit_PD4
L1539#2	PD4a4	PD4a	PD4		ON	MCFO	TRUE	L1539#2	MCFO_PD4
Cha-F-500201	PD4b1	PD4b	PD4		ON	FlyCircuit	FALSE	Cha-F-500201	FlyCircuit_PD4
fru-M-000015	PD4b1	PD4b	PD4		ON	FlyCircuit	FALSE	fru-M-000015	FlyCircuit_PD4
Cha-F-000531	PD4b1	PD4b	PD4		ON	FlyCircuit	FALSE	Cha-F-000531	FlyCircuit_PD4
Cha-F-700283	PD4c1	PD4c	PD4		ON	FlyCircuit	FALSE	Cha-F-700283	FlyCircuit_PD4
fru-F-300195	PD4c2	PD4c	PD4		ON	FlyCircuit	FALSE	fru-F-300195	FlyCircuit_PD4
Cha-F-000005	PD4d1	PD4d	PD4		LN	FlyCircuit	TRUE	Cha-F-000005	FlyCircuit_PD4
Cha-F-000007	PD4d1	PD4d	PD4		LN	FlyCircuit	TRUE	Cha-F-000007	FlyCircuit_PD4
Gad1-F-900054	PD4d1	PD4d	PD4		LN	FlyCircuit	TRUE	Gad1-F-900054	FlyCircuit_PD4
Gad1-F-000285	PD4e1	PD4e	PD4		ON	FlyCircuit	TRUE	Gad1-F-000285	FlyCircuit_PD4
Gad1-F-100218	PD4e1	PD4e	PD4		ON	FlyCircuit	TRUE	Gad1-F-100218	FlyCircuit_PD4
Gad1-F-100025	PD4e1	PD4e	PD4		ON	FlyCircuit	TRUE	Gad1-F-100025	FlyCircuit_PD4
fru-M-500020	PD4g1	PD4g	PD4		ON	FlyCircuit	FALSE	fru-M-500020	FlyCircuit_PD4
Cha-F-400309	PD4h1	PD4h	PD4		ON	FlyCircuit	FALSE	Cha-F-400309	FlyCircuit_PD4
fru-F-000092	PD4i1	PD4i	PD4		ON	FlyCircuit	FALSE	fru-F-000092	FlyCircuit_PD4
Gad1-F-100015	PD5a1	PD5a	PD5		ON	FlyCircuit	FALSE	Gad1-F-100015	FlyCircuit_PD5
Cha-F-600179	PD6a1	PD6a	PD6		ON	FlyCircuit	FALSE	Cha-F-600179	FlyCircuit_PD6
Trh-M-600108	PD6b1	PD6b	PD6		ON	FlyCircuit	FALSE	Trh-M-600108	FlyCircuit_PD6
Trh-M-200113	PD6b1	PD6b	PD6		ON	FlyCircuit	FALSE	Trh-M-200113	FlyCircuit_PD6
Trh-F-000061	PD6b1	PD6b	PD6		ON	FlyCircuit	FALSE	Trh-F-000061	FlyCircuit_PD6
Trh-M-700039	PD6b1	PD6b	PD6		ON	FlyCircuit	FALSE	Trh-M-700039	FlyCircuit_PD6
Trh-M-600117	PD6c1	PD6c	PD6		ON	FlyCircuit	FALSE	Trh-M-600117	FlyCircuit_PD6
Trh-M-200014	PD6d1	PD6d	PD6		ON	FlyCircuit	FALSE	Trh-M-200014	FlyCircuit_PD6
fru-M-500095	PD6e1	PD6e	PD6		ON	FlyCircuit	FALSE	fru-M-500095	FlyCircuit_PD6
fru-F-400364	PD7a1	PD7a	PD7		ON	FlyCircuit	FALSE	fru-F-400364	FlyCircuit_PD7
fru-M-400046	PV10a1	PV10a	PV10		ON	FlyCircuit	FALSE	fru-M-400046	FlyCircuit_PV10
fru-M-300203	PV10a1	PV10a	PV10		ON	FlyCircuit	FALSE	fru-M-300203	FlyCircuit_PV10
fru-M-200074	PV10a1	PV10a	PV10		ON	FlyCircuit	FALSE	fru-M-200074	FlyCircuit_PV10
fru-M-100103	PV10a1	PV10a	PV10		ON	FlyCircuit	FALSE	fru-M-100103	FlyCircuit_PV10
fru-M-800141	PV10a1	PV10a	PV10		ON	FlyCircuit	FALSE	fru-M-800141	FlyCircuit_PV10
fru-M-600099	PV10a1	PV10a	PV10		ON	FlyCircuit	FALSE	fru-M-600099	FlyCircuit_PV10
fru-M-300235	PV10a1	PV10a	PV10		ON	FlyCircuit	FALSE	fru-M-300235	FlyCircuit_PV10
fru-M-200397	PV10a1	PV10a	PV10		ON	FlyCircuit	FALSE	fru-M-200397	FlyCircuit_PV10
fru-M-200179	PV10a1	PV10a	PV10		ON	FlyCircuit	FALSE	fru-M-200179	FlyCircuit_PV10
fru-M-200153	PV10a1	PV10a	PV10		ON	FlyCircuit	FALSE	fru-M-200153	FlyCircuit_PV10
fru-M-900055	PV10b1	PV10b	PV10		ON	FlyCircuit	FALSE	fru-M-900055	FlyCircuit_PV10
fru-M-700194	PV10b1	PV10b	PV10		ON	FlyCircuit	FALSE	fru-M-700194	FlyCircuit_PV10
fru-M-400196	PV10b1	PV10b	PV10		ON	FlyCircuit	FALSE	fru-M-400196	FlyCircuit_PV10
fru-M-400164	PV10b1	PV10b	PV10		ON	FlyCircuit	FALSE	fru-M-400164	FlyCircuit_PV10
fru-M-900039	PV10b1	PV10b	PV10		ON	FlyCircuit	FALSE	fru-M-900039	FlyCircuit_PV10
fru-M-700302	PV10b1	PV10b	PV10		ON	FlyCircuit	FALSE	fru-M-700302	FlyCircuit_PV10
fru-M-700217	PV10b1	PV10b	PV10		ON	FlyCircuit	FALSE	fru-M-700217	FlyCircuit_PV10
fru-M-300147	PV10b1	PV10b	PV10		ON	FlyCircuit	FALSE	fru-M-300147	FlyCircuit_PV10
Gad1-F-700184	PV10c1	PV10c	PV10		ON	FlyCircuit	FALSE	Gad1-F-700184	FlyCircuit_PV10
Gad1-F-400411	PV10c1	PV10c	PV10		ON	FlyCircuit	FALSE	Gad1-F-400411	FlyCircuit_PV10
Gad1-F-200414	PV10c1	PV10c	PV10		ON	FlyCircuit	FALSE	Gad1-F-200414	FlyCircuit_PV10
Gad1-F-100290	PV10c1	PV10c	PV10		ON	FlyCircuit	FALSE	Gad1-F-100290	FlyCircuit_PV10
Cha-F-300297	PV10c1	PV10c	PV10		ON	FlyCircuit	FALSE	Cha-F-300297	FlyCircuit_PV10
Cha-F-000303	PV10c1	PV10c	PV10		ON	FlyCircuit	FALSE	Cha-F-000303	FlyCircuit_PV10
Cha-F-100449	PV10c2	PV10c	PV10		ON	FlyCircuit	FALSE	Cha-F-100449	FlyCircuit_PV10
Gad1-F-200151	PV10c2	PV10c	PV10		ON	FlyCircuit	FALSE	Gad1-F-200151	FlyCircuit_PV10
Trh-M-100020	PV10f1	PV10f	PV10		ON	FlyCircuit	FALSE	Trh-M-100020	FlyCircuit_PV10
Cha-F-700278	PV10i1	PV10i	PV10		ON	FlyCircuit	FALSE	Cha-F-700278	FlyCircuit_PV10
Cha-F-700201	PV10j1	PV10j	PV10		ON	FlyCircuit	TRUE	Cha-F-700201	FlyCircuit_PV10
Trh-M-400128	PV11a1	PV11a	PV11		ON	FlyCircuit	FALSE	Trh-M-400128	FlyCircuit_PV11
Gad1-F-600210	PV11a2	PV11a	PV11		ON	FlyCircuit		Gad1-F-600210	FlyCircuit_PV11
Gad1-F-600202	PV12a1	PV12a	PV12		ON/IN	FlyCircuit	TRUE	Gad1-F-600202	FlyCircuit_PV12
L2033#1	PV12a1	PV12a	PV12		ON/IN	MCFO	TRUE	L2033#1	MCFO_PV12
L2033#2	PV12a1	PV12a	PV12		ON/IN	MCFO	TRUE	L2033#2	MCFO_PV12
TH-M-000013	PV1a1	PV1a	PV1		ON	FlyCircuit	TRUE	TH-M-000013	FlyCircuit_PV1
Cha-F-000461	PV1a1	PV1a	PV1		ON	FlyCircuit	TRUE	Cha-F-000461	FlyCircuit_PV1
TH-F-000012	PV1a1	PV1a	PV1		ON	FlyCircuit	TRUE	TH-F-000012	FlyCircuit_PV1
TH-M-000030	PV1a1	PV1a	PV1		ON	FlyCircuit	TRUE	TH-M-000030	FlyCircuit_PV1
TH-M-000071	PV1b1	PV1b	PV1		ON	FlyCircuit	TRUE	TH-M-000071	FlyCircuit_PV1
TH-F-300078	PV1b2	PV1b	PV1		ON	FlyCircuit	TRUE	TH-F-300078	FlyCircuit_PV1
Gad1-F-500089	PV1b3	PV1b	PV1		ON	FlyCircuit	FALSE	Gad1-F-500089	FlyCircuit_PV1
TH-F-000011	PV1b4	PV1b	PV1		ON	FlyCircuit	TRUE	TH-F-000011	FlyCircuit_PV1
Trh-M-000025	PV1b5	PV1b	PV1		ON	FlyCircuit	FALSE	Trh-M-000025	FlyCircuit_PV1
Cha-F-000278	PV1c1	PV1c	PV1		ON	FlyCircuit	TRUE	Cha-F-000278	FlyCircuit_PV1
Cha-F-500094	PV1d1	PV1d	PV1		ON	FlyCircuit	TRUE	Cha-F-500094	FlyCircuit_PV1
fru-F-000126	PV1f1	PV1f	PV1		ON	FlyCircuit	TRUE	fru-F-000126	FlyCircuit_PV1
131028c0	PV2a1	PV2a	PV2		LN	DyeFill	TRUE	131028c0	DyeFill_PV2
131030c0	PV2a1	PV2a	PV2		LN	DyeFill	TRUE	131030c0	DyeFill_PV2
5HT1A-F-100028	PV2a1	PV2a	PV2		LN	FlyCircuit	TRUE	5HT1A-F-100028	FlyCircuit_PV2
5HT1A-M-200001	PV2a1	PV2a	PV2		LN	FlyCircuit	TRUE	5HT1A-M-200001	FlyCircuit_PV2
5HT1A-M-100027	PV2a1	PV2a	PV2		LN	FlyCircuit	TRUE	5HT1A-M-100027	FlyCircuit_PV2
Cha-F-300168	PV2a1	PV2a	PV2		LN	FlyCircuit	TRUE	Cha-F-300168	FlyCircuit_PV2
L258#1	PV2a1	PV2a	PV2		LN	MCFO	TRUE	L258#1	MCFO_PV2
L258#2	PV2a1	PV2a	PV2		LN	MCFO	TRUE	L258#2	MCFO_PV2
L258#3	PV2a1	PV2a	PV2		LN	MCFO	TRUE	L258#3	MCFO_PV2
L258#4	PV2a1	PV2a	PV2		LN	MCFO	TRUE	L258#4	MCFO_PV2
L258#5	PV2a1	PV2a	PV2		LN	MCFO	TRUE	L258#5	MCFO_PV2
L258#6	PV2a1	PV2a	PV2		LN	MCFO	TRUE	L258#6	MCFO_PV2
L258#8	PV2a1	PV2a	PV2		LN	MCFO	TRUE	L258#8	MCFO_PV2
L258#10	PV2a1	PV2a	PV2		LN	MCFO	TRUE	L258#10	MCFO_PV2
L258#11	PV2a1	PV2a	PV2		LN	MCFO	TRUE	L258#11	MCFO_PV2
L258#12	PV2a1	PV2a	PV2		LN	MCFO	TRUE	L258#12	MCFO_PV2
L258#13	PV2a1	PV2a	PV2		LN	MCFO	TRUE	L258#13	MCFO_PV2
L258#14	PV2a1	PV2a	PV2		LN	MCFO	TRUE	L258#14	MCFO_PV2
L258#15	PV2a1	PV2a	PV2		LN	MCFO	TRUE	L258#15	MCFO_PV2
L258#16	PV2a1	PV2a	PV2		LN	MCFO	TRUE	L258#16	MCFO_PV2
L258#17	PV2a1	PV2a	PV2		LN	MCFO	TRUE	L258#17	MCFO_PV2
L258#18	PV2a1	PV2a	PV2		LN	MCFO	TRUE	L258#18	MCFO_PV2
L259#1	PV2a1	PV2a	PV2		LN	MCFO	TRUE	L259#1	MCFO_PV2
L259#2	PV2a1	PV2a	PV2		LN	MCFO	TRUE	L259#2	MCFO_PV2
L259#3	PV2a1	PV2a	PV2		LN	MCFO	TRUE	L259#3	MCFO_PV2
L259#4	PV2a1	PV2a	PV2		LN	MCFO	TRUE	L259#4	MCFO_PV2
L259#5	PV2a1	PV2a	PV2		LN	MCFO	TRUE	L259#5	MCFO_PV2
Cha-F-400222	PV2a2	PV2a	PV2		LN	FlyCircuit	TRUE	Cha-F-400222	FlyCircuit_PV2
L1385#18	PV2a2	PV2a	PV2		LN	MCFO	TRUE	L1385#18	MCFO_PV2
L568#2	PV2a2	PV2a	PV2		LN	MCFO	TRUE	L568#2	MCFO_PV2
L568#6	PV2a2	PV2a	PV2		LN	MCFO	TRUE	L568#6	MCFO_PV2
Gad1-F-600088	PV2a3	PV2a	PV2		LN	FlyCircuit	FALSE	Gad1-F-600088	FlyCircuit_PV2
131031c1	PV2b1	PV2b	PV2		ON	DyeFill	TRUE	131031c1	DyeFill_PV2
Cha-F-000110	PV2b1	PV2b	PV2		ON	FlyCircuit	TRUE	Cha-F-000110	FlyCircuit_PV2
Gad1-F-700138	PV2b1	PV2b	PV2		ON	FlyCircuit	TRUE	Gad1-F-700138	FlyCircuit_PV2
L2013#2	PV2b1	PV2b	PV2		ON	MCFO	TRUE	L2013#2	MCFO_PV2
L258#7	PV2b1	PV2b	PV2		ON	MCFO	TRUE	L258#7	MCFO_PV2
L258#9	PV2b1	PV2b	PV2		ON	MCFO	TRUE	L258#9	MCFO_PV2
Gad1-F-800194	PV2c1	PV2c	PV2		ON	FlyCircuit	TRUE	Gad1-F-800194	FlyCircuit_PV2
Gad1-F-400232	PV2c1	PV2c	PV2		ON	FlyCircuit	TRUE	Gad1-F-400232	FlyCircuit_PV2
Cha-F-000242	PV2c1	PV2c	PV2		ON	FlyCircuit	TRUE	Cha-F-000242	FlyCircuit_PV2
L1328#1	PV2c1	PV2c	PV2		ON	MCFO	TRUE	L1328#1	MCFO_PV2
L1328#2	PV2c1	PV2c	PV2		ON	MCFO	TRUE	L1328#2	MCFO_PV2
L1328#3	PV2c1	PV2c	PV2		ON	MCFO	TRUE	L1328#3	MCFO_PV2
L1328#4	PV2c1	PV2c	PV2		ON	MCFO	TRUE	L1328#4	MCFO_PV2
L1328#5	PV2c1	PV2c	PV2		ON	MCFO	TRUE	L1328#5	MCFO_PV2
L1328#6	PV2c1	PV2c	PV2		ON	MCFO	TRUE	L1328#6	MCFO_PV2
131122c1	PV2d1	PV2d	PV2		ON	DyeFill	FALSE	131122c1	DyeFill_PV2
Gad1-F-800092	PV2d1	PV2d	PV2		ON	FlyCircuit	FALSE	Gad1-F-800092	FlyCircuit_PV2
L1847#1	PV2d1	PV2d	PV2		ON	MCFO	FALSE	L1847#1	MCFO_PV2
L1955#1	PV2d1	PV2d	PV2		ON	MCFO	FALSE	L1955#1	MCFO_PV2
Gad1-F-100074	PV2d2	PV2d	PV2		ON	FlyCircuit	TRUE	Gad1-F-100074	FlyCircuit_PV2
Gad1-F-500328	PV2e1	PV2e	PV2		LN	FlyCircuit	FALSE	Gad1-F-500328	FlyCircuit_PV2
Cha-F-600097	PV2f1	PV2f	PV2		ON	FlyCircuit		Cha-F-600097	FlyCircuit_PV2
Gad1-F-500266	PV2g1	PV2g	PV2		ON	FlyCircuit	FALSE	Gad1-F-500266	FlyCircuit_PV2
Cha-F-200448	PV2g1	PV2g	PV2		ON	FlyCircuit	FALSE	Cha-F-200448	FlyCircuit_PV2
Gad1-F-800126	PV2h1	PV2h	PV2		ON	FlyCircuit	FALSE	Gad1-F-800126	FlyCircuit_PV2
Gad1-F-300161	PV3a1	PV3a	PV3		ON	FlyCircuit	TRUE	Gad1-F-300161	FlyCircuit_PV3
Gad1-F-600301	PV3a2	PV3a	PV3		ON	FlyCircuit	TRUE	Gad1-F-600301	FlyCircuit_PV3
Gad1-F-500252	PV3b1	PV3b	PV3		ON	FlyCircuit	FALSE	Gad1-F-500252	FlyCircuit_PV3
Cha-F-000350	PV3c1	PV3c	PV3		ON	FlyCircuit	FALSE	Cha-F-000350	FlyCircuit_PV3
Cha-F-100320	PV3d1	PV3d	PV3		ON	FlyCircuit	FALSE	Cha-F-100320	FlyCircuit_PV3
Gad1-F-700071	PV3f1	PV3f	PV3		ON	FlyCircuit	TRUE	Gad1-F-700071	FlyCircuit_PV3
fru-F-500479	PV4a1	PV4a	PV4		LN	FlyCircuit	TRUE	fru-F-500479	FlyCircuit_PV4
fru-F-400011	PV4a1	PV4a	PV4		LN	FlyCircuit	TRUE	fru-F-400011	FlyCircuit_PV4
fru-F-500177	PV4a1	PV4a	PV4		LN	FlyCircuit	TRUE	fru-F-500177	FlyCircuit_PV4
fru-F-400219	PV4a1	PV4a	PV4		LN	FlyCircuit	TRUE	fru-F-400219	FlyCircuit_PV4
L1467#8	PV4a1	PV4a	PV4		LN	MCFO	TRUE	L1467#8	MCFO_PV4
L1467#9	PV4a1	PV4a	PV4		LN	MCFO	TRUE	L1467#9	MCFO_PV4
L1467#13	PV4a1	PV4a	PV4		LN	MCFO	TRUE	L1467#13	MCFO_PV4
L1467#25	PV4a1	PV4a	PV4		LN	MCFO	TRUE	L1467#25	MCFO_PV4
L1467#26	PV4a1	PV4a	PV4		LN	MCFO	TRUE	L1467#26	MCFO_PV4
L1467#27	PV4a1	PV4a	PV4		LN	MCFO	TRUE	L1467#27	MCFO_PV4
L1473#5	PV4a1	PV4a	PV4		LN	MCFO	TRUE	L1473#5	MCFO_PV4
L1473#7	PV4a1	PV4a	PV4		LN	MCFO	TRUE	L1473#7	MCFO_PV4
L1473#11	PV4a1	PV4a	PV4		LN	MCFO	TRUE	L1473#11	MCFO_PV4
L1473#12	PV4a1	PV4a	PV4		LN	MCFO	TRUE	L1473#12	MCFO_PV4
L1735#9	PV4a1	PV4a	PV4		LN	MCFO	TRUE	L1735#9	MCFO_PV4
L234#1	PV4a1	PV4a	PV4		LN	MCFO	TRUE	L234#1	MCFO_PV4
L234#2	PV4a1	PV4a	PV4		LN	MCFO	TRUE	L234#2	MCFO_PV4
L234#3	PV4a1	PV4a	PV4		LN	MCFO	TRUE	L234#3	MCFO_PV4
L542#3	PV4a1	PV4a	PV4		LN	MCFO	TRUE	L542#3	MCFO_PV4
L542#4	PV4a1	PV4a	PV4		LN	MCFO	TRUE	L542#4	MCFO_PV4
130627c0	PV4a10	PV4a	PV4		LN	DyeFill	TRUE	130627c0	DyeFill_PV4
Gad1-F-700108	PV4a10	PV4a	PV4		LN	FlyCircuit	TRUE	Gad1-F-700108	FlyCircuit_PV4
Cha-F-600207	PV4a10	PV4a	PV4		LN	FlyCircuit	TRUE	Cha-F-600207	FlyCircuit_PV4
Cha-F-500303	PV4a11	PV4a	PV4		LN	FlyCircuit	TRUE	Cha-F-500303	FlyCircuit_PV4
VGlut-F-300393	PV4a11	PV4a	PV4		LN	FlyCircuit	TRUE	VGlut-F-300393	FlyCircuit_PV4
Cha-F-600226	PV4a11	PV4a	PV4		LN	FlyCircuit	TRUE	Cha-F-600226	FlyCircuit_PV4
VGlut-F-400195	PV4a12	PV4a	PV4		LN	FlyCircuit	TRUE	VGlut-F-400195	FlyCircuit_PV4
L1842#3	PV4a12	PV4a	PV4		LN	MCFO	TRUE	L1842#3	MCFO_PV4
L1842#4	PV4a12	PV4a	PV4		LN	MCFO	TRUE	L1842#4	MCFO_PV4
L1842#5	PV4a12	PV4a	PV4		LN	MCFO	TRUE	L1842#5	MCFO_PV4
L1842#6	PV4a12	PV4a	PV4		LN	MCFO	TRUE	L1842#6	MCFO_PV4
L1842#7	PV4a12	PV4a	PV4		LN	MCFO	TRUE	L1842#7	MCFO_PV4
130619c0	PV4a2	PV4a	PV4		LN	DyeFill	TRUE	130619c0	DyeFill_PV4
130625c0	PV4a2	PV4a	PV4		LN	DyeFill	TRUE	130625c0	DyeFill_PV4
fru-M-500368	PV4a2	PV4a	PV4		LN	FlyCircuit	TRUE	fru-M-500368	FlyCircuit_PV4
Cha-F-500234	PV4a2	PV4a	PV4		LN	FlyCircuit	TRUE	Cha-F-500234	FlyCircuit_PV4
L1385#21	PV4a2	PV4a	PV4		LN	MCFO	TRUE	L1385#21	MCFO_PV4
L1467#2	PV4a2	PV4a	PV4		LN	MCFO	TRUE	L1467#2	MCFO_PV4
L1467#10	PV4a2	PV4a	PV4		LN	MCFO	TRUE	L1467#10	MCFO_PV4
L1467#11	PV4a2	PV4a	PV4		LN	MCFO	TRUE	L1467#11	MCFO_PV4
L1467#16	PV4a2	PV4a	PV4		LN	MCFO	TRUE	L1467#16	MCFO_PV4
L1467#18	PV4a2	PV4a	PV4		LN	MCFO	TRUE	L1467#18	MCFO_PV4
L1467#19	PV4a2	PV4a	PV4		LN	MCFO	TRUE	L1467#19	MCFO_PV4
L1467#20	PV4a2	PV4a	PV4		LN	MCFO	TRUE	L1467#20	MCFO_PV4
L1467#21	PV4a2	PV4a	PV4		LN	MCFO	TRUE	L1467#21	MCFO_PV4
L1473#3	PV4a2	PV4a	PV4		LN	MCFO	TRUE	L1473#3	MCFO_PV4
L1473#4	PV4a2	PV4a	PV4		LN	MCFO	TRUE	L1473#4	MCFO_PV4
L1473#6	PV4a2	PV4a	PV4		LN	MCFO	TRUE	L1473#6	MCFO_PV4
L1473#8	PV4a2	PV4a	PV4		LN	MCFO	TRUE	L1473#8	MCFO_PV4
L1473#9	PV4a2	PV4a	PV4		LN	MCFO	TRUE	L1473#9	MCFO_PV4
L1473#10	PV4a2	PV4a	PV4		LN	MCFO	TRUE	L1473#10	MCFO_PV4
L1475#5	PV4a2	PV4a	PV4		LN	MCFO	TRUE	L1475#5	MCFO_PV4
L1475#6	PV4a2	PV4a	PV4		LN	MCFO	TRUE	L1475#6	MCFO_PV4
L1735#2	PV4a2	PV4a	PV4		LN	MCFO	TRUE	L1735#2	MCFO_PV4
L1735#4	PV4a2	PV4a	PV4		LN	MCFO	TRUE	L1735#4	MCFO_PV4
L1735#8	PV4a2	PV4a	PV4		LN	MCFO	TRUE	L1735#8	MCFO_PV4
L1749#1	PV4a2	PV4a	PV4		LN	MCFO	TRUE	L1749#1	MCFO_PV4
L1749#2	PV4a2	PV4a	PV4		LN	MCFO	TRUE	L1749#2	MCFO_PV4
L1749#4	PV4a2	PV4a	PV4		LN	MCFO	TRUE	L1749#4	MCFO_PV4
L1749#5	PV4a2	PV4a	PV4		LN	MCFO	TRUE	L1749#5	MCFO_PV4
L1749#8	PV4a2	PV4a	PV4		LN	MCFO	TRUE	L1749#8	MCFO_PV4
L542#1	PV4a2	PV4a	PV4		LN	MCFO	TRUE	L542#1	MCFO_PV4
130408c0	PV4a3	PV4a	PV4		LN	DyeFill	TRUE	130408c0	DyeFill_PV4
130411c2	PV4a3	PV4a	PV4		LN	DyeFill	TRUE	130411c2	DyeFill_PV4
Cha-F-100412	PV4a3	PV4a	PV4		LN	FlyCircuit	TRUE	Cha-F-100412	FlyCircuit_PV4
L1354#1	PV4a3	PV4a	PV4		LN	MCFO	TRUE	L1354#1	MCFO_PV4
L1354#2	PV4a3	PV4a	PV4		LN	MCFO	TRUE	L1354#2	MCFO_PV4
L1467#6	PV4a3	PV4a	PV4		LN	MCFO	TRUE	L1467#6	MCFO_PV4
L1467#23	PV4a3	PV4a	PV4		LN	MCFO	TRUE	L1467#23	MCFO_PV4
L1475#1	PV4a3	PV4a	PV4		LN	MCFO	TRUE	L1475#1	MCFO_PV4
L1475#2	PV4a3	PV4a	PV4		LN	MCFO	TRUE	L1475#2	MCFO_PV4
L1475#3	PV4a3	PV4a	PV4		LN	MCFO	TRUE	L1475#3	MCFO_PV4
L1475#7	PV4a3	PV4a	PV4		LN	MCFO	TRUE	L1475#7	MCFO_PV4
L1475#8	PV4a3	PV4a	PV4		LN	MCFO	TRUE	L1475#8	MCFO_PV4
L1475#9	PV4a3	PV4a	PV4		LN	MCFO	TRUE	L1475#9	MCFO_PV4
L1477#1	PV4a3	PV4a	PV4		LN	MCFO	TRUE	L1477#1	MCFO_PV4
L1735#1	PV4a3	PV4a	PV4		LN	MCFO	TRUE	L1735#1	MCFO_PV4
L1735#3	PV4a3	PV4a	PV4		LN	MCFO	TRUE	L1735#3	MCFO_PV4
L1735#11	PV4a3	PV4a	PV4		LN	MCFO	TRUE	L1735#11	MCFO_PV4
130219c0	PV4a4	PV4a	PV4		LN	DyeFill	TRUE	130219c0	DyeFill_PV4
130703c0	PV4a4	PV4a	PV4		LN	DyeFill	TRUE	130703c0	DyeFill_PV4
130724c0	PV4a4	PV4a	PV4		LN	DyeFill	TRUE	130724c0	DyeFill_PV4
Gad1-F-000201	PV4a4	PV4a	PV4		LN	FlyCircuit	TRUE	Gad1-F-000201	FlyCircuit_PV4
VGlut-F-600752	PV4a4	PV4a	PV4		LN	FlyCircuit	TRUE	VGlut-F-600752	FlyCircuit_PV4
Gad1-F-100345	PV4a4	PV4a	PV4		LN	FlyCircuit	TRUE	Gad1-F-100345	FlyCircuit_PV4
Cha-F-300186	PV4a4	PV4a	PV4		LN	FlyCircuit	TRUE	Cha-F-300186	FlyCircuit_PV4
VGlut-F-700436	PV4a4	PV4a	PV4		LN	FlyCircuit	TRUE	VGlut-F-700436	FlyCircuit_PV4
L1354#3	PV4a4	PV4a	PV4		LN	MCFO	TRUE	L1354#3	MCFO_PV4
L1354#4	PV4a4	PV4a	PV4		LN	MCFO	TRUE	L1354#4	MCFO_PV4
L1467#1	PV4a4	PV4a	PV4		LN	MCFO	TRUE	L1467#1	MCFO_PV4
L1467#5	PV4a4	PV4a	PV4		LN	MCFO	TRUE	L1467#5	MCFO_PV4
L1467#7	PV4a4	PV4a	PV4		LN	MCFO	TRUE	L1467#7	MCFO_PV4
L1467#22	PV4a4	PV4a	PV4		LN	MCFO	TRUE	L1467#22	MCFO_PV4
L1475#4	PV4a4	PV4a	PV4		LN	MCFO	TRUE	L1475#4	MCFO_PV4
L1475#10	PV4a4	PV4a	PV4		LN	MCFO	TRUE	L1475#10	MCFO_PV4
L1475#11	PV4a4	PV4a	PV4		LN	MCFO	TRUE	L1475#11	MCFO_PV4
L1475#12	PV4a4	PV4a	PV4		LN	MCFO	TRUE	L1475#12	MCFO_PV4
L1475#13	PV4a4	PV4a	PV4		LN	MCFO	TRUE	L1475#13	MCFO_PV4
L1477#3	PV4a4	PV4a	PV4		LN	MCFO	TRUE	L1477#3	MCFO_PV4
L1749#11	PV4a4	PV4a	PV4		LN	MCFO	TRUE	L1749#11	MCFO_PV4
L542#2	PV4a4	PV4a	PV4		LN	MCFO	TRUE	L542#2	MCFO_PV4
L954#1	PV4a4	PV4a	PV4		LN	MCFO	TRUE	L954#1	MCFO_PV4
L954#2	PV4a4	PV4a	PV4		LN	MCFO	TRUE	L954#2	MCFO_PV4
130704c1	PV4a5	PV4a	PV4		LN	DyeFill	TRUE	130704c1	DyeFill_PV4
VGlut-F-700430	PV4a5	PV4a	PV4		LN	FlyCircuit	TRUE	VGlut-F-700430	FlyCircuit_PV4
VGlut-F-600090	PV4a5	PV4a	PV4		LN	FlyCircuit	TRUE	VGlut-F-600090	FlyCircuit_PV4
L1467#14	PV4a5	PV4a	PV4		LN	MCFO	TRUE	L1467#14	MCFO_PV4
L1467#24	PV4a5	PV4a	PV4		LN	MCFO	TRUE	L1467#24	MCFO_PV4
L1477#2	PV4a5	PV4a	PV4		LN	MCFO	TRUE	L1477#2	MCFO_PV4
L1735#5	PV4a5	PV4a	PV4		LN	MCFO	TRUE	L1735#5	MCFO_PV4
L1735#6	PV4a5	PV4a	PV4		LN	MCFO	TRUE	L1735#6	MCFO_PV4
L1735#7	PV4a5	PV4a	PV4		LN	MCFO	TRUE	L1735#7	MCFO_PV4
L1735#10	PV4a5	PV4a	PV4		LN	MCFO	TRUE	L1735#10	MCFO_PV4
L1735#12	PV4a5	PV4a	PV4		LN	MCFO	TRUE	L1735#12	MCFO_PV4
L784#1	PV4a5	PV4a	PV4		LN	MCFO	TRUE	L784#1	MCFO_PV4
130911c2	PV4a6	PV4a	PV4		LN	DyeFill	TRUE	130911c2	DyeFill_PV4
130912c0	PV4a6	PV4a	PV4		LN	DyeFill	TRUE	130912c0	DyeFill_PV4
130913c0	PV4a6	PV4a	PV4		LN	DyeFill	TRUE	130913c0	DyeFill_PV4
Gad1-F-600205	PV4a6	PV4a	PV4		LN	FlyCircuit	TRUE	Gad1-F-600205	FlyCircuit_PV4
Gad1-F-200395	PV4a6	PV4a	PV4		LN	FlyCircuit	TRUE	Gad1-F-200395	FlyCircuit_PV4
Cha-F-300221	PV4a6	PV4a	PV4		LN	FlyCircuit	TRUE	Cha-F-300221	FlyCircuit_PV4
fru-F-400180	PV4a6	PV4a	PV4		LN	FlyCircuit	TRUE	fru-F-400180	FlyCircuit_PV4
Gad1-F-100132	PV4a6	PV4a	PV4		LN	FlyCircuit	TRUE	Gad1-F-100132	FlyCircuit_PV4
130205c2	PV4a7	PV4a	PV4		LN	DyeFill	TRUE	130205c2	DyeFill_PV4
130821c0	PV4a7	PV4a	PV4		LN	DyeFill	TRUE	130821c0	DyeFill_PV4
130826c0	PV4a7	PV4a	PV4		LN	DyeFill	TRUE	130826c0	DyeFill_PV4
130829c0	PV4a7	PV4a	PV4		LN	DyeFill	TRUE	130829c0	DyeFill_PV4
130829c1	PV4a7	PV4a	PV4		LN	DyeFill	TRUE	130829c1	DyeFill_PV4
130911c0	PV4a7	PV4a	PV4		LN	DyeFill	TRUE	130911c0	DyeFill_PV4
130925c2	PV4a7	PV4a	PV4		LN	DyeFill	TRUE	130925c2	DyeFill_PV4
Cha-F-700255	PV4a7	PV4a	PV4		LN	FlyCircuit	TRUE	Cha-F-700255	FlyCircuit_PV4
Cha-F-900046	PV4a7	PV4a	PV4		LN	FlyCircuit	TRUE	Cha-F-900046	FlyCircuit_PV4
Gad1-F-100338	PV4a7	PV4a	PV4		LN	FlyCircuit	TRUE	Gad1-F-100338	FlyCircuit_PV4
L1473#1	PV4a7	PV4a	PV4		LN	MCFO	TRUE	L1473#1	MCFO_PV4
L1473#2	PV4a7	PV4a	PV4		LN	MCFO	TRUE	L1473#2	MCFO_PV4
L629#7	PV4a7	PV4a	PV4		LN	MCFO	TRUE	L629#7	MCFO_PV4
Gad1-F-500281	PV4a8	PV4a	PV4		LN	FlyCircuit	TRUE	Gad1-F-500281	FlyCircuit_PV4
Gad1-F-400124	PV4a8	PV4a	PV4		LN	FlyCircuit	TRUE	Gad1-F-400124	FlyCircuit_PV4
Cha-F-100456	PV4a8	PV4a	PV4		LN	FlyCircuit	TRUE	Cha-F-100456	FlyCircuit_PV4
Gad1-F-500178	PV4a9	PV4a	PV4		LN	FlyCircuit	TRUE	Gad1-F-500178	FlyCircuit_PV4
5HT1A-F-300030	PV4a9	PV4a	PV4		LN	FlyCircuit	TRUE	5HT1A-F-300030	FlyCircuit_PV4
5HT1A-F-300034	PV4a9	PV4a	PV4		LN	FlyCircuit	TRUE	5HT1A-F-300034	FlyCircuit_PV4
Cha-F-100221	PV4a9	PV4a	PV4		LN	FlyCircuit	TRUE	Cha-F-100221	FlyCircuit_PV4
140117c2	PV4b1	PV4b	PV4		ON	DyeFill	TRUE	140117c2	DyeFill_PV4
VGlut-F-300574	PV4b1	PV4b	PV4		ON	FlyCircuit	TRUE	VGlut-F-300574	FlyCircuit_PV4
VGlut-F-500243	PV4b1	PV4b	PV4		ON	FlyCircuit	TRUE	VGlut-F-500243	FlyCircuit_PV4
Gad1-F-300148	PV4b1	PV4b	PV4		ON	FlyCircuit	TRUE	Gad1-F-300148	FlyCircuit_PV4
VGlut-F-500399	PV4b1	PV4b	PV4		ON	FlyCircuit	TRUE	VGlut-F-500399	FlyCircuit_PV4
VGlut-F-500411	PV4b1	PV4b	PV4		ON	FlyCircuit	TRUE	VGlut-F-500411	FlyCircuit_PV4
VGlut-F-700084	PV4b1	PV4b	PV4		ON	FlyCircuit	TRUE	VGlut-F-700084	FlyCircuit_PV4
VGlut-F-600764	PV4b1	PV4b	PV4		ON	FlyCircuit	TRUE	VGlut-F-600764	FlyCircuit_PV4
VGlut-F-700602	PV4b1	PV4b	PV4		ON	FlyCircuit	TRUE	VGlut-F-700602	FlyCircuit_PV4
L1827#4	PV4b1	PV4b	PV4		ON	MCFO	TRUE	L1827#4	MCFO_PV4
L1827#6	PV4b1	PV4b	PV4		ON	MCFO	TRUE	L1827#6	MCFO_PV4
L1827#13	PV4b1	PV4b	PV4		ON	MCFO	TRUE	L1827#13	MCFO_PV4
131212c1	PV4b2	PV4b	PV4		ON	DyeFill	TRUE	131212c1	DyeFill_PV4
140206c2	PV4b2	PV4b	PV4		ON	DyeFill	TRUE	140206c2	DyeFill_PV4
140207c0	PV4b2	PV4b	PV4		ON	DyeFill	TRUE	140207c0	DyeFill_PV4
140211c0	PV4b2	PV4b	PV4		ON	DyeFill	TRUE	140211c0	DyeFill_PV4
E0585-F-300056	PV4b2	PV4b	PV4		ON	FlyCircuit	TRUE	E0585-F-300056	FlyCircuit_PV4
Gad1-F-100154	PV4b2	PV4b	PV4		ON	FlyCircuit	TRUE	Gad1-F-100154	FlyCircuit_PV4
Cha-F-100028	PV4b2	PV4b	PV4		ON	FlyCircuit	TRUE	Cha-F-100028	FlyCircuit_PV4
VGlut-F-500444	PV4b2	PV4b	PV4		ON	FlyCircuit	TRUE	VGlut-F-500444	FlyCircuit_PV4
VGlut-F-400084	PV4b2	PV4b	PV4		ON	FlyCircuit	TRUE	VGlut-F-400084	FlyCircuit_PV4
Gad1-F-200322	PV4b2	PV4b	PV4		ON	FlyCircuit	TRUE	Gad1-F-200322	FlyCircuit_PV4
L1827#5	PV4b2	PV4b	PV4		ON	MCFO	TRUE	L1827#5	MCFO_PV4
L1827#7	PV4b2	PV4b	PV4		ON	MCFO	TRUE	L1827#7	MCFO_PV4
L1827#8	PV4b2	PV4b	PV4		ON	MCFO	TRUE	L1827#8	MCFO_PV4
L1827#9	PV4b2	PV4b	PV4		ON	MCFO	TRUE	L1827#9	MCFO_PV4
L1827#10	PV4b2	PV4b	PV4		ON	MCFO	TRUE	L1827#10	MCFO_PV4
L1827#11	PV4b2	PV4b	PV4		ON	MCFO	TRUE	L1827#11	MCFO_PV4
L1827#12	PV4b2	PV4b	PV4		ON	MCFO	TRUE	L1827#12	MCFO_PV4
L1828#2	PV4b2	PV4b	PV4		ON	MCFO	TRUE	L1828#2	MCFO_PV4
L509#1	PV4b3	PV4b	PV4		ON	MCFO	TRUE	L509#1	MCFO_PV4
L509#2	PV4b3	PV4b	PV4		ON	MCFO	TRUE	L509#2	MCFO_PV4
Gad1-F-300135	PV4b4	PV4b	PV4		ON	FlyCircuit	TRUE	Gad1-F-300135	FlyCircuit_PV4
VGlut-F-800068	PV4b5	PV4b	PV4		ON	FlyCircuit	TRUE	VGlut-F-800068	FlyCircuit_PV4
Gad1-F-000274	PV4c1	PV4c	PV4		ON	FlyCircuit	TRUE	Gad1-F-000274	FlyCircuit_PV4
VGlut-F-500419	PV4c1	PV4c	PV4		ON	FlyCircuit	TRUE	VGlut-F-500419	FlyCircuit_PV4
VGlut-F-600030	PV4c1	PV4c	PV4		ON	FlyCircuit	TRUE	VGlut-F-600030	FlyCircuit_PV4
VGlut-F-400240	PV4c1	PV4c	PV4		ON	FlyCircuit	TRUE	VGlut-F-400240	FlyCircuit_PV4
VGlut-F-800064	PV4c1	PV4c	PV4		ON	FlyCircuit	TRUE	VGlut-F-800064	FlyCircuit_PV4
VGlut-F-700280	PV4c1	PV4c	PV4		ON	FlyCircuit	TRUE	VGlut-F-700280	FlyCircuit_PV4
VGlut-F-700342	PV4c1	PV4c	PV4		ON	FlyCircuit	TRUE	VGlut-F-700342	FlyCircuit_PV4
VGlut-F-700503	PV4c1	PV4c	PV4		ON	FlyCircuit	TRUE	VGlut-F-700503	FlyCircuit_PV4
VGlut-F-500046	PV4c1	PV4c	PV4		ON	FlyCircuit	TRUE	VGlut-F-500046	FlyCircuit_PV4
Gad1-F-400027	PV4c1	PV4c	PV4		ON	FlyCircuit	TRUE	Gad1-F-400027	FlyCircuit_PV4
L2316#2	PV4c1	PV4c	PV4		ON	MCFO	TRUE	L2316#2	MCFO_PV4
L2392#2	PV4c1	PV4c	PV4		ON	MCFO	TRUE	L2392#2	MCFO_PV4
L2392#3	PV4c1	PV4c	PV4		ON	MCFO	TRUE	L2392#3	MCFO_PV4
L2392#4	PV4c1	PV4c	PV4		ON	MCFO	TRUE	L2392#4	MCFO_PV4
L2392#5	PV4c1	PV4c	PV4		ON	MCFO	TRUE	L2392#5	MCFO_PV4
Gad1-F-700258	PV4c2	PV4c	PV4		LN	FlyCircuit	TRUE	Gad1-F-700258	FlyCircuit_PV4
Gad1-F-100178	PV4c2	PV4c	PV4		LN	FlyCircuit	TRUE	Gad1-F-100178	FlyCircuit_PV4
fru-M-200253	PV4c2	PV4c	PV4		LN	FlyCircuit	TRUE	fru-M-200253	FlyCircuit_PV4
L1842#1	PV4c2	PV4c	PV4		LN	MCFO	TRUE	L1842#1	MCFO_PV4
L1842#2	PV4c2	PV4c	PV4		LN	MCFO	TRUE	L1842#2	MCFO_PV4
VGlut-F-500445	PV4c3	PV4c	PV4		ON	FlyCircuit	TRUE	VGlut-F-500445	FlyCircuit_PV4
VGlut-F-500442	PV4c3	PV4c	PV4		ON	FlyCircuit	TRUE	VGlut-F-500442	FlyCircuit_PV4
VGlut-F-900028	PV4c3	PV4c	PV4		ON	FlyCircuit	TRUE	VGlut-F-900028	FlyCircuit_PV4
L1397#1	PV4c3	PV4c	PV4		ON	MCFO	TRUE	L1397#1	MCFO_PV4
L1397#2	PV4c3	PV4c	PV4		ON	MCFO	TRUE	L1397#2	MCFO_PV4
L1397#3	PV4c3	PV4c	PV4		ON	MCFO	TRUE	L1397#3	MCFO_PV4
L1959#1	PV4c3	PV4c	PV4		ON	MCFO	TRUE	L1959#1	MCFO_PV4
VGlut-F-800074	PV4c4	PV4c	PV4		ON	FlyCircuit	FALSE	VGlut-F-800074	FlyCircuit_PV4
VGlut-F-600311	PV4c5	PV4c	PV4		ON	FlyCircuit	FALSE	VGlut-F-600311	FlyCircuit_PV4
Cha-F-600243	PV4c6	PV4c	PV4		ON	FlyCircuit	TRUE	Cha-F-600243	FlyCircuit_PV4
130923c0	PV4d1	PV4d	PV4		ON	DyeFill	TRUE	130923c0	DyeFill_PV4
140212c0	PV4d1	PV4d	PV4		ON	DyeFill	TRUE	140212c0	DyeFill_PV4
Cha-F-000485	PV4d1	PV4d	PV4		ON	FlyCircuit	TRUE	Cha-F-000485	FlyCircuit_PV4
Cha-F-200398	PV4d1	PV4d	PV4		ON	FlyCircuit	TRUE	Cha-F-200398	FlyCircuit_PV4
Gad1-F-500338	PV4d1	PV4d	PV4		ON	FlyCircuit	TRUE	Gad1-F-500338	FlyCircuit_PV4
Cha-F-000507	PV4d1	PV4d	PV4		ON	FlyCircuit	TRUE	Cha-F-000507	FlyCircuit_PV4
Cha-F-600269	PV4d1	PV4d	PV4		ON	FlyCircuit	TRUE	Cha-F-600269	FlyCircuit_PV4
L2233#1	PV4d1	PV4d	PV4		ON	MCFO	TRUE	L2233#1	MCFO_PV4
L2233#2	PV4d1	PV4d	PV4		ON	MCFO	TRUE	L2233#2	MCFO_PV4
L2233#3	PV4d1	PV4d	PV4		ON	MCFO	TRUE	L2233#3	MCFO_PV4
L2233#4	PV4d1	PV4d	PV4		ON	MCFO	TRUE	L2233#4	MCFO_PV4
Gad1-F-500171	PV4d2	PV4d	PV4		ON	FlyCircuit	TRUE	Gad1-F-500171	FlyCircuit_PV4
Cha-F-100278	PV4d2	PV4d	PV4		ON	FlyCircuit	TRUE	Cha-F-100278	FlyCircuit_PV4
VGlut-F-500323	PV4d2	PV4d	PV4		ON	FlyCircuit	TRUE	VGlut-F-500323	FlyCircuit_PV4
Gad1-F-500023	PV4d2	PV4d	PV4		ON	FlyCircuit	TRUE	Gad1-F-500023	FlyCircuit_PV4
130912c1	PV4d3	PV4d	PV4		ON	DyeFill	TRUE	130912c1	DyeFill_PV4
L979#4	PV4d3	PV4d	PV4		ON	MCFO	TRUE	L979#4	MCFO_PV4
L979#5	PV4d3	PV4d	PV4		ON	MCFO	TRUE	L979#5	MCFO_PV4
Gad1-F-600252	PV4d4	PV4d	PV4		ON	FlyCircuit	TRUE	Gad1-F-600252	FlyCircuit_PV4
Cha-F-600209	PV4d4	PV4d	PV4		ON	FlyCircuit	TRUE	Cha-F-600209	FlyCircuit_PV4
L979#1	PV4d4	PV4d	PV4		ON	MCFO	TRUE	L979#1	MCFO_PV4
L979#2	PV4d4	PV4d	PV4		ON	MCFO	TRUE	L979#2	MCFO_PV4
L979#3	PV4d4	PV4d	PV4		ON	MCFO	TRUE	L979#3	MCFO_PV4
L979#6	PV4d4	PV4d	PV4		ON	MCFO	TRUE	L979#6	MCFO_PV4
L979#7	PV4d4	PV4d	PV4		ON	MCFO	TRUE	L979#7	MCFO_PV4
Gad1-F-600125	PV4d5	PV4d	PV4		ON	FlyCircuit	TRUE	Gad1-F-600125	FlyCircuit_PV4
VGlut-F-400394	PV4d6	PV4d	PV4		ON	FlyCircuit	TRUE	VGlut-F-400394	FlyCircuit_PV4
VGlut-F-700001	PV4e1	PV4e	PV4		ON	FlyCircuit	FALSE	VGlut-F-700001	FlyCircuit_PV4
VGlut-F-700260	PV4e1	PV4e	PV4		ON	FlyCircuit	FALSE	VGlut-F-700260	FlyCircuit_PV4
Trh-F-000048	PV4e2	PV4e	PV4		ON	FlyCircuit	FALSE	Trh-F-000048	FlyCircuit_PV4
Cha-F-400138	PV4e2	PV4e	PV4		ON	FlyCircuit	FALSE	Cha-F-400138	FlyCircuit_PV4
VGlut-F-200590	PV4e2	PV4e	PV4		ON	FlyCircuit	FALSE	VGlut-F-200590	FlyCircuit_PV4
Cha-F-500298	PV4e3	PV4e	PV4		ON	FlyCircuit	TRUE	Cha-F-500298	FlyCircuit_PV4
130312c1	PV4f1	PV4f	PV4		ON	DyeFill	TRUE	130312c1	DyeFill_PV4
Cha-F-400318	PV4f1	PV4f	PV4		ON	FlyCircuit	TRUE	Cha-F-400318	FlyCircuit_PV4
L1467#15	PV4f1	PV4f	PV4		ON	MCFO	TRUE	L1467#15	MCFO_PV4
L1467#17	PV4f1	PV4f	PV4		ON	MCFO	TRUE	L1467#17	MCFO_PV4
VGlut-F-000390	PV4g1	PV4g	PV4		ON	FlyCircuit	FALSE	VGlut-F-000390	FlyCircuit_PV4
fru-F-100052	PV4h1	PV4h	PV4		ON	FlyCircuit	FALSE	fru-F-100052	FlyCircuit_PV4
120216c0	PV5a1	PV5a	PV5		ON	DyeFill	TRUE	120216c0	DyeFill_PV5
120628c1	PV5a1	PV5a	PV5		ON	DyeFill	TRUE	120628c1	DyeFill_PV5
120708c1	PV5a1	PV5a	PV5		ON	DyeFill	TRUE	120708c1	DyeFill_PV5
120813c0	PV5a1	PV5a	PV5		ON	DyeFill	TRUE	120813c0	DyeFill_PV5
120914c0	PV5a1	PV5a	PV5		ON	DyeFill	TRUE	120914c0	DyeFill_PV5
130118c0	PV5a1	PV5a	PV5		ON	DyeFill	TRUE	130118c0	DyeFill_PV5
Gad1-F-900137	PV5a1	PV5a	PV5		ON	FlyCircuit	TRUE	Gad1-F-900137	FlyCircuit_PV5
Gad1-F-500180	PV5a1	PV5a	PV5		ON	FlyCircuit	TRUE	Gad1-F-500180	FlyCircuit_PV5
Gad1-F-400275	PV5a1	PV5a	PV5		ON	FlyCircuit	TRUE	Gad1-F-400275	FlyCircuit_PV5
Gad1-F-200403	PV5a1	PV5a	PV5		ON	FlyCircuit	TRUE	Gad1-F-200403	FlyCircuit_PV5
Gad1-F-200289	PV5a1	PV5a	PV5		ON	FlyCircuit	TRUE	Gad1-F-200289	FlyCircuit_PV5
Cha-F-200402	PV5a1	PV5a	PV5		ON	FlyCircuit	TRUE	Cha-F-200402	FlyCircuit_PV5
Gad1-F-100093	PV5a1	PV5a	PV5		ON	FlyCircuit	TRUE	Gad1-F-100093	FlyCircuit_PV5
Gad1-F-100099	PV5a1	PV5a	PV5		ON	FlyCircuit	TRUE	Gad1-F-100099	FlyCircuit_PV5
Gad1-F-100247	PV5a1	PV5a	PV5		ON	FlyCircuit	TRUE	Gad1-F-100247	FlyCircuit_PV5
Gad1-F-100357	PV5a1	PV5a	PV5		ON	FlyCircuit	TRUE	Gad1-F-100357	FlyCircuit_PV5
Cha-F-300241	PV5a1	PV5a	PV5		ON	FlyCircuit	TRUE	Cha-F-300241	FlyCircuit_PV5
Cha-F-500187	PV5a1	PV5a	PV5		ON	FlyCircuit	TRUE	Cha-F-500187	FlyCircuit_PV5
Gad1-F-600214	PV5a1	PV5a	PV5		ON	FlyCircuit	TRUE	Gad1-F-600214	FlyCircuit_PV5
Gad1-F-400335	PV5a1	PV5a	PV5		ON	FlyCircuit	TRUE	Gad1-F-400335	FlyCircuit_PV5
Gad1-F-400226	PV5a1	PV5a	PV5		ON	FlyCircuit	TRUE	Gad1-F-400226	FlyCircuit_PV5
Gad1-F-300298	PV5a1	PV5a	PV5		ON	FlyCircuit	TRUE	Gad1-F-300298	FlyCircuit_PV5
Gad1-F-200220	PV5a1	PV5a	PV5		ON	FlyCircuit	TRUE	Gad1-F-200220	FlyCircuit_PV5
Cha-F-000427	PV5a1	PV5a	PV5		ON	FlyCircuit	TRUE	Cha-F-000427	FlyCircuit_PV5
Cha-F-100394	PV5a1	PV5a	PV5		ON	FlyCircuit	TRUE	Cha-F-100394	FlyCircuit_PV5
Gad1-F-000338	PV5a1	PV5a	PV5		ON	FlyCircuit	TRUE	Gad1-F-000338	FlyCircuit_PV5
Gad1-F-100322	PV5a1	PV5a	PV5		ON	FlyCircuit	TRUE	Gad1-F-100322	FlyCircuit_PV5
Cha-F-400179	PV5a1	PV5a	PV5		ON	FlyCircuit	TRUE	Cha-F-400179	FlyCircuit_PV5
L166#1	PV5a1	PV5a	PV5		ON	MCFO	TRUE	L166#1	MCFO_PV5
L166#2	PV5a1	PV5a	PV5		ON	MCFO	TRUE	L166#2	MCFO_PV5
L166#3	PV5a1	PV5a	PV5		ON	MCFO	TRUE	L166#3	MCFO_PV5
L166#5	PV5a1	PV5a	PV5		ON	MCFO	TRUE	L166#5	MCFO_PV5
L166#6	PV5a1	PV5a	PV5		ON	MCFO	TRUE	L166#6	MCFO_PV5
L224#1	PV5a1	PV5a	PV5		ON	MCFO	TRUE	L224#1	MCFO_PV5
L224#2	PV5a1	PV5a	PV5		ON	MCFO	TRUE	L224#2	MCFO_PV5
L224#3	PV5a1	PV5a	PV5		ON	MCFO	TRUE	L224#3	MCFO_PV5
L378#1	PV5a1	PV5a	PV5		ON	MCFO	TRUE	L378#1	MCFO_PV5
L378#2	PV5a1	PV5a	PV5		ON	MCFO	TRUE	L378#2	MCFO_PV5
SS01372#1	PV5a1	PV5a	PV5		ON	MCFO	TRUE	SS01372#1	MCFO_PV5
SS01372#2	PV5a1	PV5a	PV5		ON	MCFO	TRUE	SS01372#2	MCFO_PV5
SS01372#3	PV5a1	PV5a	PV5		ON	MCFO	TRUE	SS01372#3	MCFO_PV5
120619c1	PV5a2	PV5a	PV5		ON	DyeFill	TRUE	120619c1	DyeFill_PV5
120710c0	PV5a2	PV5a	PV5		ON	DyeFill	TRUE	120710c0	DyeFill_PV5
120712c1	PV5a2	PV5a	PV5		ON	DyeFill	TRUE	120712c1	DyeFill_PV5
Gad1-F-500244	PV5a2	PV5a	PV5		ON	FlyCircuit	TRUE	Gad1-F-500244	FlyCircuit_PV5
Cha-F-800011	PV5a2	PV5a	PV5		ON	FlyCircuit	TRUE	Cha-F-800011	FlyCircuit_PV5
VGlut-F-400058	PV5a2	PV5a	PV5		ON	FlyCircuit	TRUE	VGlut-F-400058	FlyCircuit_PV5
Gad1-F-400304	PV5a2	PV5a	PV5		ON	FlyCircuit	TRUE	Gad1-F-400304	FlyCircuit_PV5
Gad1-F-300184	PV5a2	PV5a	PV5		ON	FlyCircuit	TRUE	Gad1-F-300184	FlyCircuit_PV5
Gad1-F-200199	PV5a2	PV5a	PV5		ON	FlyCircuit	TRUE	Gad1-F-200199	FlyCircuit_PV5
Cha-F-100457	PV5a2	PV5a	PV5		ON	FlyCircuit	TRUE	Cha-F-100457	FlyCircuit_PV5
L166#4	PV5a2	PV5a	PV5		ON	MCFO	TRUE	L166#4	MCFO_PV5
L291#1	PV5a2	PV5a	PV5		ON	MCFO	TRUE	L291#1	MCFO_PV5
Gad1-F-700139	PV5a3	PV5a	PV5		ON	FlyCircuit	TRUE	Gad1-F-700139	FlyCircuit_PV5
Cha-F-500250	PV5a3	PV5a	PV5		ON	FlyCircuit	TRUE	Cha-F-500250	FlyCircuit_PV5
Cha-F-700211	PV5a3	PV5a	PV5		ON	FlyCircuit	TRUE	Cha-F-700211	FlyCircuit_PV5
L163#1	PV5a3	PV5a	PV5		ON	MCFO	TRUE	L163#1	MCFO_PV5
L163#2	PV5a3	PV5a	PV5		ON	MCFO	TRUE	L163#2	MCFO_PV5
Gad1-F-100091	PV5a4	PV5a	PV5		ON	FlyCircuit	TRUE	Gad1-F-100091	FlyCircuit_PV5
Cha-F-500138	PV5a4	PV5a	PV5		ON	FlyCircuit	TRUE	Cha-F-500138	FlyCircuit_PV5
120605c0	PV5b1	PV5b	PV5		ON	DyeFill	TRUE	120605c0	DyeFill_PV5
120618c0	PV5b1	PV5b	PV5		ON	DyeFill	TRUE	120618c0	DyeFill_PV5
131118c3	PV5b1	PV5b	PV5		ON	DyeFill	TRUE	131118c3	DyeFill_PV5
160121c1	PV5b1	PV5b	PV5		ON	DyeFill	TRUE	160121c1	DyeFill_PV5
Gad1-F-900098	PV5b1	PV5b	PV5		ON	FlyCircuit	TRUE	Gad1-F-900098	FlyCircuit_PV5
Gad1-F-300321	PV5b1	PV5b	PV5		ON	FlyCircuit	TRUE	Gad1-F-300321	FlyCircuit_PV5
E0585-F-300073	PV5b1	PV5b	PV5		ON	FlyCircuit	TRUE	E0585-F-300073	FlyCircuit_PV5
E0585-F-400002	PV5b1	PV5b	PV5		ON	FlyCircuit	TRUE	E0585-F-400002	FlyCircuit_PV5
Gad1-F-000155	PV5b1	PV5b	PV5		ON	FlyCircuit	TRUE	Gad1-F-000155	FlyCircuit_PV5
Cha-F-300204	PV5b1	PV5b	PV5		ON	FlyCircuit	TRUE	Cha-F-300204	FlyCircuit_PV5
Cha-F-200169	PV5b1	PV5b	PV5		ON	FlyCircuit	TRUE	Cha-F-200169	FlyCircuit_PV5
Cha-F-800045	PV5b1	PV5b	PV5		ON	FlyCircuit	TRUE	Cha-F-800045	FlyCircuit_PV5
Gad1-F-100023	PV5b1	PV5b	PV5		ON	FlyCircuit	TRUE	Gad1-F-100023	FlyCircuit_PV5
Cha-F-200082	PV5b1	PV5b	PV5		ON	FlyCircuit	TRUE	Cha-F-200082	FlyCircuit_PV5
Cha-F-100083	PV5b1	PV5b	PV5		ON	FlyCircuit	TRUE	Cha-F-100083	FlyCircuit_PV5
L1554#1	PV5b1	PV5b	PV5		ON	MCFO	TRUE	L1554#1	MCFO_PV5
L1554#2	PV5b1	PV5b	PV5		ON	MCFO	TRUE	L1554#2	MCFO_PV5
MB036B#1	PV5b1	PV5b	PV5		ON	MCFO	TRUE	MB036B#1	MCFO_PV5
121130c0	PV5b2	PV5b	PV5		ON	DyeFill	TRUE	121130c0	DyeFill_PV5
130213c0	PV5b2	PV5b	PV5		ON	DyeFill	TRUE	130213c0	DyeFill_PV5
130214c1	PV5b2	PV5b	PV5		ON	DyeFill	TRUE	130214c1	DyeFill_PV5
130425c1	PV5b2	PV5b	PV5		ON	DyeFill	TRUE	130425c1	DyeFill_PV5
Cha-F-700258	PV5b2	PV5b	PV5		ON	FlyCircuit	TRUE	Cha-F-700258	FlyCircuit_PV5
E0585-F-300063	PV5b2	PV5b	PV5		ON	FlyCircuit	TRUE	E0585-F-300063	FlyCircuit_PV5
E0585-F-300066	PV5b2	PV5b	PV5		ON	FlyCircuit	TRUE	E0585-F-300066	FlyCircuit_PV5
E0585-F-300064	PV5b2	PV5b	PV5		ON	FlyCircuit	TRUE	E0585-F-300064	FlyCircuit_PV5
E0585-F-400003	PV5b2	PV5b	PV5		ON	FlyCircuit	TRUE	E0585-F-400003	FlyCircuit_PV5
E0585-F-400021	PV5b2	PV5b	PV5		ON	FlyCircuit	TRUE	E0585-F-400021	FlyCircuit_PV5
E0585-F-400029	PV5b2	PV5b	PV5		ON	FlyCircuit	TRUE	E0585-F-400029	FlyCircuit_PV5
Cha-F-100264	PV5b2	PV5b	PV5		ON	FlyCircuit	TRUE	Cha-F-100264	FlyCircuit_PV5
E0585-F-400015	PV5b3	PV5b	PV5		ON	FlyCircuit	TRUE	E0585-F-400015	FlyCircuit_PV5
E0585-F-400028	PV5b3	PV5b	PV5		ON	FlyCircuit	TRUE	E0585-F-400028	FlyCircuit_PV5
E0585-F-500010	PV5b3	PV5b	PV5		ON	FlyCircuit	TRUE	E0585-F-500010	FlyCircuit_PV5
E0585-F-700002	PV5b3	PV5b	PV5		ON	FlyCircuit	TRUE	E0585-F-700002	FlyCircuit_PV5
E0585-F-800001	PV5b3	PV5b	PV5		ON	FlyCircuit	TRUE	E0585-F-800001	FlyCircuit_PV5
E0585-F-800004	PV5b3	PV5b	PV5		ON	FlyCircuit	TRUE	E0585-F-800004	FlyCircuit_PV5
Cha-F-200204	PV5b3	PV5b	PV5		ON	FlyCircuit	TRUE	Cha-F-200204	FlyCircuit_PV5
Cha-F-300342	PV5b3	PV5b	PV5		ON	FlyCircuit	TRUE	Cha-F-300342	FlyCircuit_PV5
E0585-F-700001	PV5b3	PV5b	PV5		ON	FlyCircuit	TRUE	E0585-F-700001	FlyCircuit_PV5
L849#1	PV5b3	PV5b	PV5		ON	MCFO	TRUE	L849#1	MCFO_PV5
L849#2	PV5b3	PV5b	PV5		ON	MCFO	TRUE	L849#2	MCFO_PV5
Cha-F-600232	PV5b4	PV5b	PV5		ON	FlyCircuit	TRUE	Cha-F-600232	FlyCircuit_PV5
E0585-F-400001	PV5b5	PV5b	PV5		ON	FlyCircuit	FALSE	E0585-F-400001	FlyCircuit_PV5
Gad1-F-900040	PV5b6	PV5b	PV5		ON	FlyCircuit	TRUE	Gad1-F-900040	FlyCircuit_PV5
E0585-F-800003	PV5b6	PV5b	PV5		ON	FlyCircuit	TRUE	E0585-F-800003	FlyCircuit_PV5
121227c2	PV5c1	PV5c	PV5		ON	DyeFill	TRUE	121227c2	DyeFill_PV5
130208c1	PV5c1	PV5c	PV5		ON	DyeFill	TRUE	130208c1	DyeFill_PV5
130702c1	PV5c1	PV5c	PV5		ON	DyeFill	TRUE	130702c1	DyeFill_PV5
130703c1	PV5c1	PV5c	PV5		ON	DyeFill	TRUE	130703c1	DyeFill_PV5
130711c1	PV5c1	PV5c	PV5		ON	DyeFill	TRUE	130711c1	DyeFill_PV5
130712c1	PV5c1	PV5c	PV5		ON	DyeFill	TRUE	130712c1	DyeFill_PV5
130717c0	PV5c1	PV5c	PV5		ON	DyeFill	TRUE	130717c0	DyeFill_PV5
130814c0	PV5c1	PV5c	PV5		ON	DyeFill	TRUE	130814c0	DyeFill_PV5
130816c2	PV5c1	PV5c	PV5		ON	DyeFill	TRUE	130816c2	DyeFill_PV5
Gad1-F-200232	PV5c1	PV5c	PV5		ON	FlyCircuit	TRUE	Gad1-F-200232	FlyCircuit_PV5
E0585-F-300013	PV5c1	PV5c	PV5		ON	FlyCircuit	TRUE	E0585-F-300013	FlyCircuit_PV5
E0585-F-300033	PV5c1	PV5c	PV5		ON	FlyCircuit	TRUE	E0585-F-300033	FlyCircuit_PV5
E0585-F-300040	PV5c1	PV5c	PV5		ON	FlyCircuit	TRUE	E0585-F-300040	FlyCircuit_PV5
E0585-F-300047	PV5c1	PV5c	PV5		ON	FlyCircuit	TRUE	E0585-F-300047	FlyCircuit_PV5
E0585-F-300071	PV5c1	PV5c	PV5		ON	FlyCircuit	TRUE	E0585-F-300071	FlyCircuit_PV5
E0585-F-400005	PV5c1	PV5c	PV5		ON	FlyCircuit	TRUE	E0585-F-400005	FlyCircuit_PV5
E0585-F-400008	PV5c1	PV5c	PV5		ON	FlyCircuit	TRUE	E0585-F-400008	FlyCircuit_PV5
E0585-F-400013	PV5c1	PV5c	PV5		ON	FlyCircuit	TRUE	E0585-F-400013	FlyCircuit_PV5
E0585-F-400018	PV5c1	PV5c	PV5		ON	FlyCircuit	TRUE	E0585-F-400018	FlyCircuit_PV5
E0585-F-400025	PV5c1	PV5c	PV5		ON	FlyCircuit	TRUE	E0585-F-400025	FlyCircuit_PV5
Gad1-F-000139	PV5c1	PV5c	PV5		ON	FlyCircuit	TRUE	Gad1-F-000139	FlyCircuit_PV5
Cha-F-600051	PV5c1	PV5c	PV5		ON	FlyCircuit	TRUE	Cha-F-600051	FlyCircuit_PV5
Cha-F-100141	PV5c1	PV5c	PV5		ON	FlyCircuit	TRUE	Cha-F-100141	FlyCircuit_PV5
Gad1-F-200255	PV5c1	PV5c	PV5		ON	FlyCircuit	TRUE	Gad1-F-200255	FlyCircuit_PV5
E0585-F-300020	PV5c1	PV5c	PV5		ON	FlyCircuit	TRUE	E0585-F-300020	FlyCircuit_PV5
E0585-F-300043	PV5c1	PV5c	PV5		ON	FlyCircuit	TRUE	E0585-F-300043	FlyCircuit_PV5
E0585-F-300052	PV5c1	PV5c	PV5		ON	FlyCircuit	TRUE	E0585-F-300052	FlyCircuit_PV5
E0585-F-300070	PV5c1	PV5c	PV5		ON	FlyCircuit	TRUE	E0585-F-300070	FlyCircuit_PV5
E0585-F-400009	PV5c1	PV5c	PV5		ON	FlyCircuit	TRUE	E0585-F-400009	FlyCircuit_PV5
E0585-F-400011	PV5c1	PV5c	PV5		ON	FlyCircuit	TRUE	E0585-F-400011	FlyCircuit_PV5
E0585-F-500008	PV5c1	PV5c	PV5		ON	FlyCircuit	TRUE	E0585-F-500008	FlyCircuit_PV5
Cha-F-000317	PV5c1	PV5c	PV5		ON	FlyCircuit	TRUE	Cha-F-000317	FlyCircuit_PV5
Gad1-F-900052	PV5c1	PV5c	PV5		ON	FlyCircuit	TRUE	Gad1-F-900052	FlyCircuit_PV5
Gad1-F-100003	PV5c1	PV5c	PV5		ON	FlyCircuit	TRUE	Gad1-F-100003	FlyCircuit_PV5
L1293#1	PV5c1	PV5c	PV5		ON	MCFO	TRUE	L1293#1	MCFO_PV5
L1293#2	PV5c1	PV5c	PV5		ON	MCFO	TRUE	L1293#2	MCFO_PV5
L1293#3	PV5c1	PV5c	PV5		ON	MCFO	TRUE	L1293#3	MCFO_PV5
L1293#4	PV5c1	PV5c	PV5		ON	MCFO	TRUE	L1293#4	MCFO_PV5
L1293#5	PV5c1	PV5c	PV5		ON	MCFO	TRUE	L1293#5	MCFO_PV5
L1293#6	PV5c1	PV5c	PV5		ON	MCFO	TRUE	L1293#6	MCFO_PV5
L1293#7	PV5c1	PV5c	PV5		ON	MCFO	TRUE	L1293#7	MCFO_PV5
L1293#8	PV5c1	PV5c	PV5		ON	MCFO	TRUE	L1293#8	MCFO_PV5
L1293#9	PV5c1	PV5c	PV5		ON	MCFO	TRUE	L1293#9	MCFO_PV5
L1293#10	PV5c1	PV5c	PV5		ON	MCFO	TRUE	L1293#10	MCFO_PV5
L1293#11	PV5c1	PV5c	PV5		ON	MCFO	TRUE	L1293#11	MCFO_PV5
L1293#12	PV5c1	PV5c	PV5		ON	MCFO	TRUE	L1293#12	MCFO_PV5
L1293#13	PV5c1	PV5c	PV5		ON	MCFO	TRUE	L1293#13	MCFO_PV5
L1293#14	PV5c1	PV5c	PV5		ON	MCFO	TRUE	L1293#14	MCFO_PV5
L1293#15	PV5c1	PV5c	PV5		ON	MCFO	TRUE	L1293#15	MCFO_PV5
L1293#16	PV5c1	PV5c	PV5		ON	MCFO	TRUE	L1293#16	MCFO_PV5
L173#2	PV5c1	PV5c	PV5		ON	MCFO	TRUE	L173#2	MCFO_PV5
L173#3	PV5c1	PV5c	PV5		ON	MCFO	TRUE	L173#3	MCFO_PV5
L173#4	PV5c1	PV5c	PV5		ON	MCFO	TRUE	L173#4	MCFO_PV5
L173#5	PV5c1	PV5c	PV5		ON	MCFO	TRUE	L173#5	MCFO_PV5
L173#6	PV5c1	PV5c	PV5		ON	MCFO	TRUE	L173#6	MCFO_PV5
L173#7	PV5c1	PV5c	PV5		ON	MCFO	TRUE	L173#7	MCFO_PV5
L173#8	PV5c1	PV5c	PV5		ON	MCFO	TRUE	L173#8	MCFO_PV5
L173#9	PV5c1	PV5c	PV5		ON	MCFO	TRUE	L173#9	MCFO_PV5
L178#1	PV5c1	PV5c	PV5		ON	MCFO	TRUE	L178#1	MCFO_PV5
L178#2	PV5c1	PV5c	PV5		ON	MCFO	TRUE	L178#2	MCFO_PV5
L178#3	PV5c1	PV5c	PV5		ON	MCFO	TRUE	L178#3	MCFO_PV5
L178#4	PV5c1	PV5c	PV5		ON	MCFO	TRUE	L178#4	MCFO_PV5
121212c0	PV5c2	PV5c	PV5		ON	DyeFill	TRUE	121212c0	DyeFill_PV5
121213c0	PV5c2	PV5c	PV5		ON	DyeFill	TRUE	121213c0	DyeFill_PV5
130220c1	PV5c2	PV5c	PV5		ON	DyeFill	TRUE	130220c1	DyeFill_PV5
130313c1	PV5c2	PV5c	PV5		ON	DyeFill	TRUE	130313c1	DyeFill_PV5
130605c1	PV5c2	PV5c	PV5		ON	DyeFill	TRUE	130605c1	DyeFill_PV5
130606c1	PV5c2	PV5c	PV5		ON	DyeFill	TRUE	130606c1	DyeFill_PV5
130704c2	PV5c2	PV5c	PV5		ON	DyeFill	TRUE	130704c2	DyeFill_PV5
130710c3	PV5c2	PV5c	PV5		ON	DyeFill	TRUE	130710c3	DyeFill_PV5
Gad1-F-300155	PV5c2	PV5c	PV5		ON	FlyCircuit	TRUE	Gad1-F-300155	FlyCircuit_PV5
E0585-F-300050	PV5c2	PV5c	PV5		ON	FlyCircuit	TRUE	E0585-F-300050	FlyCircuit_PV5
E0585-F-300058	PV5c2	PV5c	PV5		ON	FlyCircuit	TRUE	E0585-F-300058	FlyCircuit_PV5
Cha-F-300025	PV5c2	PV5c	PV5		ON	FlyCircuit	TRUE	Cha-F-300025	FlyCircuit_PV5
Cha-F-700170	PV5c2	PV5c	PV5		ON	FlyCircuit	TRUE	Cha-F-700170	FlyCircuit_PV5
E0585-F-300069	PV5c2	PV5c	PV5		ON	FlyCircuit	TRUE	E0585-F-300069	FlyCircuit_PV5
E0585-F-500009	PV5c2	PV5c	PV5		ON	FlyCircuit	TRUE	E0585-F-500009	FlyCircuit_PV5
Gad1-F-000125	PV5c2	PV5c	PV5		ON	FlyCircuit	TRUE	Gad1-F-000125	FlyCircuit_PV5
Cha-F-100068	PV5c2	PV5c	PV5		ON	FlyCircuit	TRUE	Cha-F-100068	FlyCircuit_PV5
L173#1	PV5c2	PV5c	PV5		ON	MCFO	TRUE	L173#1	MCFO_PV5
121217c0	PV5c3	PV5c	PV5		ON	DyeFill	TRUE	121217c0	DyeFill_PV5
130211c3	PV5c3	PV5c	PV5		ON	DyeFill	TRUE	130211c3	DyeFill_PV5
130617c3	PV5c3	PV5c	PV5		ON	DyeFill	TRUE	130617c3	DyeFill_PV5
131126c3	PV5c3	PV5c	PV5		ON	DyeFill	TRUE	131126c3	DyeFill_PV5
131204c0	PV5c3	PV5c	PV5		ON	DyeFill	TRUE	131204c0	DyeFill_PV5
131212c0	PV5c3	PV5c	PV5		ON	DyeFill	TRUE	131212c0	DyeFill_PV5
Gad1-F-800215	PV5d1	PV5d	PV5		ON	FlyCircuit	TRUE	Gad1-F-800215	FlyCircuit_PV5
Gad1-F-300163	PV5d1	PV5d	PV5		ON	FlyCircuit	TRUE	Gad1-F-300163	FlyCircuit_PV5
E0585-F-600002	PV5d1	PV5d	PV5		ON	FlyCircuit	TRUE	E0585-F-600002	FlyCircuit_PV5
Gad1-F-200362	PV5d2	PV5d	PV5		ON	FlyCircuit	TRUE	Gad1-F-200362	FlyCircuit_PV5
Gad1-F-000393	PV5d3	PV5d	PV5		ON	FlyCircuit	TRUE	Gad1-F-000393	FlyCircuit_PV5
TH-M-200014	PV5e1	PV5e	PV5		ON	FlyCircuit	FALSE	TH-M-200014	FlyCircuit_PV5
TH-M-300021	PV5e1	PV5e	PV5		ON	FlyCircuit	FALSE	TH-M-300021	FlyCircuit_PV5
Gad1-F-400166	PV5e3	PV5e	PV5		ON	FlyCircuit	FALSE	Gad1-F-400166	FlyCircuit_PV5
Gad1-F-400162	PV5f1	PV5f	PV5		ON	FlyCircuit	FALSE	Gad1-F-400162	FlyCircuit_PV5
E0585-F-500000	PV5f1	PV5f	PV5		ON	FlyCircuit	FALSE	E0585-F-500000	FlyCircuit_PV5
E0585-F-500001	PV5f1	PV5f	PV5		ON	FlyCircuit	FALSE	E0585-F-500001	FlyCircuit_PV5
Gad1-F-200177	PV5g1	PV5g	PV5		ON	FlyCircuit	TRUE	Gad1-F-200177	FlyCircuit_PV5
L374#2	PV5g1	PV5g	PV5		ON	MCFO	TRUE	L374#2	MCFO_PV5
L374#3	PV5g1	PV5g	PV5		ON	MCFO	TRUE	L374#3	MCFO_PV5
L374#4	PV5g1	PV5g	PV5		ON	MCFO	TRUE	L374#4	MCFO_PV5
L374#5	PV5g1	PV5g	PV5		ON	MCFO	TRUE	L374#5	MCFO_PV5
L374#6	PV5g1	PV5g	PV5		ON	MCFO	TRUE	L374#6	MCFO_PV5
L374#9	PV5g1	PV5g	PV5		ON	MCFO	TRUE	L374#9	MCFO_PV5
L374#10	PV5g1	PV5g	PV5		ON	MCFO	TRUE	L374#10	MCFO_PV5
Gad1-F-300312	PV5g2	PV5g	PV5		ON	FlyCircuit	TRUE	Gad1-F-300312	FlyCircuit_PV5
L374#8	PV5g2	PV5g	PV5		ON	MCFO	TRUE	L374#8	MCFO_PV5
Cha-F-100398	PV5g3	PV5g	PV5		ON	FlyCircuit	TRUE	Cha-F-100398	FlyCircuit_PV5
Gad1-F-700165	PV5g3	PV5g	PV5		ON	FlyCircuit	TRUE	Gad1-F-700165	FlyCircuit_PV5
Gad1-F-300290	PV5k1	PV5k	PV5		ON	FlyCircuit	FALSE	Gad1-F-300290	FlyCircuit_PV5
L528#1	PV5k1	PV5k	PV5		ON	MCFO	FALSE	L528#1	MCFO_PV5
L62#1	PV6a1	PV6a	PV6		ON	MCFO	TRUE	L62#1	MCFO_PV6
Cha-F-200186	PV6a2	PV6a	PV6		ON	FlyCircuit	TRUE	Cha-F-200186	FlyCircuit_PV6
L2185#1	PV6a3	PV6a	PV6		ON	MCFO	TRUE	L2185#1	MCFO_PV6
L2185#2	PV6a3	PV6a	PV6		ON	MCFO	TRUE	L2185#2	MCFO_PV6
L2193#1	PV6a3	PV6a	PV6		ON	MCFO	TRUE	L2193#1	MCFO_PV6
L2193#2	PV6a3	PV6a	PV6		ON	MCFO	TRUE	L2193#2	MCFO_PV6
L2193#3	PV6a3	PV6a	PV6		ON	MCFO	TRUE	L2193#3	MCFO_PV6
L2193#4	PV6a3	PV6a	PV6		ON	MCFO	TRUE	L2193#4	MCFO_PV6
L2193#5	PV6a3	PV6a	PV6		ON	MCFO	TRUE	L2193#5	MCFO_PV6
L1827#1	PV6b1	PV6b	PV6		ON	MCFO	TRUE	L1827#1	MCFO_PV6
L1827#2	PV6b1	PV6b	PV6		ON	MCFO	TRUE	L1827#2	MCFO_PV6
L2220#1	PV6c1	PV6c	PV6		ON	MCFO	TRUE	L2220#1	MCFO_PV6
L2220#2	PV6c1	PV6c	PV6		ON	MCFO	TRUE	L2220#2	MCFO_PV6
L2220#3	PV6c1	PV6c	PV6		ON	MCFO	TRUE	L2220#3	MCFO_PV6
L2220#4	PV6c1	PV6c	PV6		ON	MCFO	TRUE	L2220#4	MCFO_PV6
Cha-F-800039	PV7a1	PV7a	PV7		ON	FlyCircuit	FALSE	Cha-F-800039	FlyCircuit_PV7
Gad1-F-200219	PV7b1	PV7b	PV7		ON	FlyCircuit	FALSE	Gad1-F-200219	FlyCircuit_PV7
Gad1-F-700084	PV8a1	PV8a	PV8		LN	FlyCircuit	TRUE	Gad1-F-700084	FlyCircuit_PV8
fru-M-400051	PV8b1	PV8b	PV8		ON	FlyCircuit	TRUE	fru-M-400051	FlyCircuit_PV8
VGlut-F-000090	PV8c1	PV8c	PV8		ON	FlyCircuit	FALSE	VGlut-F-000090	FlyCircuit_PV8
Trh-F-100061	PV9a1	PV9a	PV9		ON	FlyCircuit	FALSE	Trh-F-100061	FlyCircuit_PV9
Trh-F-100060	PV9a1	PV9a	PV9		ON	FlyCircuit	FALSE	Trh-F-100060	FlyCircuit_PV9
Trh-F-000029	PV9a1	PV9a	PV9		ON	FlyCircuit	FALSE	Trh-F-000029	FlyCircuit_PV9
Trh-F-000040	PV9a1	PV9a	PV9		ON	FlyCircuit	FALSE	Trh-F-000040	FlyCircuit_PV9
Trh-F-100057	PV9a1	PV9a	PV9		ON	FlyCircuit	FALSE	Trh-F-100057	FlyCircuit_PV9
Trh-F-000002	PV9a1	PV9a	PV9		ON	FlyCircuit	FALSE	Trh-F-000002	FlyCircuit_PV9
Trh-M-100075	PV9a1	PV9a	PV9		ON	FlyCircuit	FALSE	Trh-M-100075	FlyCircuit_PV9
Trh-F-600087	PV9a1	PV9a	PV9		ON	FlyCircuit	FALSE	Trh-F-600087	FlyCircuit_PV9
Trh-F-100091	PV9a1	PV9a	PV9		ON	FlyCircuit	FALSE	Trh-F-100091	FlyCircuit_PV9
Trh-F-100072	PV9a1	PV9a	PV9		ON	FlyCircuit	FALSE	Trh-F-100072	FlyCircuit_PV9
VGlut-F-200225	PV9a1	PV9a	PV9		ON	FlyCircuit	FALSE	VGlut-F-200225	FlyCircuit_PV9
fru-M-000012	PV9a1	PV9a	PV9		ON	FlyCircuit	FALSE	fru-M-000012	FlyCircuit_PV9
fru-M-300184	PV9a1	PV9a	PV9		ON	FlyCircuit	FALSE	fru-M-300184	FlyCircuit_PV9
fru-M-100059	PV9a1	PV9a	PV9		ON	FlyCircuit	FALSE	fru-M-100059	FlyCircuit_PV9
Trh-F-200008	PV9a1	PV9a	PV9		ON	FlyCircuit	FALSE	Trh-F-200008	FlyCircuit_PV9
Trh-M-300118	PV9a1	PV9a	PV9		ON	FlyCircuit	FALSE	Trh-M-300118	FlyCircuit_PV9
fru-M-200410	PV9b1	PV9b	PV9		ON	FlyCircuit	FALSE	fru-M-200410	FlyCircuit_PV9
Trh-M-100010	PV9c1	PV9c	PV9		ON	FlyCircuit	FALSE	Trh-M-100010	FlyCircuit_PV9
L1518#1	WED-PN3	WED-PN3	WEDT	WEDT	IN/ON	MCFO		L1518#1	MCFO_WEDT
L1518#2	WED-PN3	WED-PN3	WEDT	WEDT	IN/ON	MCFO		L1518#2	MCFO_WEDT
L1518#3	WED-PN3	WED-PN3	WEDT	WEDT	IN/ON	MCFO		L1518#3	MCFO_WEDT
L1518#4	WED-PN3	WED-PN3	WEDT	WEDT	IN/ON	MCFO		L1518#4	MCFO_WEDT
L1518#5	WED-PN3	WED-PN3	WEDT	WEDT	IN/ON	MCFO		L1518#5	MCFO_WEDT
L1668#1	WED-PN3	WED-PN3	WEDT	WEDT	IN/ON	MCFO		L1668#1	MCFO_WEDT
L1668#2	WED-PN3	WED-PN3	WEDT	WEDT	IN/ON	MCFO		L1668#2	MCFO_WEDT
L1668#3	WED-PN3	WED-PN3	WEDT	WEDT	IN/ON	MCFO		L1668#3	MCFO_WEDT
L1668#4	WED-PN3	WED-PN3	WEDT	WEDT	IN/ON	MCFO		L1668#4	MCFO_WEDT
L1949#1	WED-PN3	WED-PN3	WEDT	WEDT	IN/ON	MCFO		L1949#1	MCFO_WEDT
L1949#2	WED-PN3	WED-PN3	WEDT	WEDT	IN/ON	MCFO		L1949#2	MCFO_WEDT
L1949#3	WED-PN3	WED-PN3	WEDT	WEDT	IN/ON	MCFO		L1949#3	MCFO_WEDT
L452#1	WED-PN3	WED-PN3	WEDT	WEDT	IN/ON	MCFO		L452#1	MCFO_WEDT
L452#2	WED-PN3	WED-PN3	WEDT	WEDT	IN/ON	MCFO		L452#2	MCFO_WEDT
L452#3	WED-PN3	WED-PN3	WEDT	WEDT	IN/ON	MCFO		L452#3	MCFO_WEDT
488055	AV4c2	AV4c	AV4	NA	ON	EM	NA	488055	EM_AV4
1101751	PV6a3	PV6a	PV6	NA	ON	EM	NA	1101751	EM_PV6
1149437	AD1e1	AD1e	AD1	NA	ON	EM	NA	1149437	EM_AD1
1288534	AV4a1	AV4a	AV4	NA	LN	EM	NA	1288534	EM_AV4
1298752	AD1a1	AD1a	AD1	NA	ON	EM	NA	1298752	EM_AD1
1298816	AV6a3	AV6a	AV6	NA	ON	EM	NA	1298816	EM_AV6
1299700	PD2a1	PD2a	PD2	NA	ON	EM	NA	1299700	EM_PD2
1415893	PD2a1	PD2a	PD2	NA	ON	EM	NA	1415893	EM_PD2
1415926	AV6a1	AV6a	AV6	NA	ON	EM	NA	1415926	EM_AV6
1421572	AV4a1	AV4a	AV4	NA	LN	EM	NA	1421572	EM_AV4
1454234	PD2a1	PD2a	PD2	NA	ON	EM	NA	1454234	EM_PD2
1606113	PD2b1	PD2b	PD2	NA	ON	EM	NA	1606113	EM_PD2
1703751	AD1b2	AD1b	AD1	NA	ON	EM	NA	1703751	EM_AD1
1703872	PV2a1	PV2a	PV2	NA	LN	EM	NA	1703872	EM_PV2
1710793	PV4a2	PV4a	PV4	NA	LN	EM	NA	1710793	EM_PV4
1710886	PV2a2	PV2a	PV2	NA	LN	EM	NA	1710886	EM_PV2
1803633	AD3f1	AD3f	AD3	NA	ON	EM	NA	1803633	EM_AD3
1812558	AD3b2	AD3b	AD3	NA	ON	EM	NA	1812558	EM_AD3
1853423	AV4a4	AV4a	AV4	NA	LN	EM	NA	1853423	EM_AV4
1870230	AV2a1	AV2a	AV2	NA	ON	EM	NA	1870230	EM_AV2
1879479	AD1a2	AD1a	AD1	NA	ON	EM	NA	1879479	EM_AD1
1967862	AV1a2	AV1a	AV1	NA	ON	EM	NA	1967862	EM_AV1
2205218	PD2a1	PD2a	PD2	NA	ON	EM	NA	2205218	EM_PD2
2425247	PV5a1	PV5a	PV5	NA	ON	EM	NA	2425247	EM_PV5
2477473	AD1e1	AD1e	AD1	NA	ON	EM	NA	2477473	EM_AD1
2633111	AV3a1	AV3a	AV3	NA	ON	EM	NA	2633111	EM_AV3
2659671	PV2c1	PV2c	PV2	NA	ON	EM	NA	2659671	EM_PV2
2659704	AV1a1	AV1a	AV1	NA	ON	EM	NA	2659704	EM_AV1
2684792	AV1a1	AV1a	AV1	NA	ON	EM	NA	2684792	EM_AV1
2794070	AV1a3	AV1a	AV1	NA	ON	EM	NA	2794070	EM_AV1
2842610	AD1b2	AD1b	AD1	NA	ON	EM	NA	2842610	EM_AD1
3075158	AD1b2	AD1b	AD1	NA	ON	EM	NA	3075158	EM_AD1
3345012	PD2b1	PD2b	PD2	NA	ON	EM	NA	3345012	EM_PD2
3481901	PD3a1	PD3a	PD3	NA	LN	EM	NA	3481901	EM_PD3
3516953	PD2a1	PD2a	PD2	NA	ON	EM	NA	3516953	EM_PD2
3788293	PV5a1	PV5a	PV5	NA	ON	EM	NA	3788293	EM_PV5
3897655	PV4a1	PV4a	PV4	NA	LN	EM	NA	3897655	EM_PV4
4044614	PV4a2	PV4a	PV4	NA	LN	EM	NA	4044614	EM_PV4
4044752	PV4a1	PV4a	PV4	NA	LN	EM	NA	4044752	EM_PV4
4513533	AD1b2	AD1b	AD1	NA	ON	EM	NA	4513533	EM_AD1
4744251	AD1b2	AD1b	AD1	NA	ON	EM	NA	4744251	EM_AD1
5341336	AV3a1	AV3a	AV3	NA	ON	EM	NA	5341336	EM_AV3
5918547	PV4a2	PV4a	PV4	NA	LN	EM	NA	5918547	EM_PV4
5918553	PV4a3	PV4a	PV4	NA	LN	EM	NA	5918553	EM_PV4
6536624	AD1b1	AD1b	AD1	NA	ON	EM	NA	6536624	EM_AD1
6825565	PV4a2	PV4a	PV4	NA	LN	EM	NA	6825565	EM_PV4
7483643	PV4a1	PV4a	PV4	NA	LN	EM	NA	7483643	EM_PV4
Gad1-F-200095	AL-lALT-PN1_V	AL-lALT-PN1	lALT	lALT	IN	FlyCircuit		Gad1-F-200095	FlyCircuit_lALT
5HT1A-F-100004	AL-lALT-PN2	AL-lALT-PN2	lALT	lALT	IN	FlyCircuit		5HT1A-F-100004	FlyCircuit_lALT
Gad1-F-000431	AL-lALT-PN2	AL-lALT-PN2	lALT	lALT	IN	FlyCircuit		Gad1-F-000431	FlyCircuit_lALT
Gad1-F-200299	AL-lALT-PN2	AL-lALT-PN2	lALT	lALT	IN	FlyCircuit		Gad1-F-200299	FlyCircuit_lALT
Trh-F-000009	AL-lALT-PN2	AL-lALT-PN2	lALT	lALT	IN	FlyCircuit		Trh-F-000009	FlyCircuit_lALT
Trh-F-000043	AL-lALT-PN2	AL-lALT-PN2	lALT	lALT	IN	FlyCircuit		Trh-F-000043	FlyCircuit_lALT
Trh-F-100032	AL-lALT-PN2	AL-lALT-PN2	lALT	lALT	IN	FlyCircuit		Trh-F-100032	FlyCircuit_lALT
Trh-F-100037	AL-lALT-PN2	AL-lALT-PN2	lALT	lALT	IN	FlyCircuit		Trh-F-100037	FlyCircuit_lALT
Trh-M-000008	AL-lALT-PN2	AL-lALT-PN2	lALT	lALT	IN	FlyCircuit		Trh-M-000008	FlyCircuit_lALT
Trh-M-000070	AL-lALT-PN2	AL-lALT-PN2	lALT	lALT	IN	FlyCircuit		Trh-M-000070	FlyCircuit_lALT
Trh-M-000170	AL-lALT-PN2	AL-lALT-PN2	lALT	lALT	IN	FlyCircuit		Trh-M-000170	FlyCircuit_lALT
VGlut-F-000259	AL-lALT-PN2	AL-lALT-PN2	lALT	lALT	IN	FlyCircuit		VGlut-F-000259	FlyCircuit_lALT
VGlut-F-000624	AL-lALT-PN2	AL-lALT-PN2	lALT	lALT	IN	FlyCircuit		VGlut-F-000624	FlyCircuit_lALT
Trh-F-000041	AL-lALT-PN2	AL-lALT-PN2	lALT	lALT	IN	FlyCircuit		Trh-F-000041	FlyCircuit_lALT
5HT1A-F-100032	AL-lALT-PN2	AL-lALT-PN2	lALT	lALT	IN	FlyCircuit		5HT1A-F-100032	FlyCircuit_lALT
Trh-F-000008	AL-lALT-PN2	AL-lALT-PN2	lALT	lALT	IN	FlyCircuit		Trh-F-000008	FlyCircuit_lALT
Trh-F-100038	AL-lALT-PN2	AL-lALT-PN2	lALT	lALT	IN	FlyCircuit		Trh-F-100038	FlyCircuit_lALT
Trh-M-000172	AL-lALT-PN2	AL-lALT-PN2	lALT	lALT	IN	FlyCircuit		Trh-M-000172	FlyCircuit_lALT
VGlut-F-100003	AL-lALT-PN2	AL-lALT-PN2	lALT	lALT	IN	FlyCircuit		VGlut-F-100003	FlyCircuit_lALT
Trh-M-100037	AL-lALT-PN2	AL-lALT-PN2	lALT	lALT	IN	FlyCircuit		Trh-M-100037	FlyCircuit_lALT
VGlut-F-000430	AL-lALT-PN2_V+	AL-lALT-PN2	lALT	lALT	IN	FlyCircuit		VGlut-F-000430	FlyCircuit_lALT
VGlut-F-000370	AL-lALT-PN2_V+	AL-lALT-PN2	lALT	lALT	IN	FlyCircuit		VGlut-F-000370	FlyCircuit_lALT
VGlut-F-100272	AL-lALT-PN2_V+	AL-lALT-PN2	lALT	lALT	IN	FlyCircuit		VGlut-F-100272	FlyCircuit_lALT
VGlut-F-100184	AL-lALT-PN2_V+	AL-lALT-PN2	lALT	lALT	IN	FlyCircuit		VGlut-F-100184	FlyCircuit_lALT
Cha-F-500056	AL-lALT-PN2_VP1	AL-lALT-PN2	lALT	lALT	IN	FlyCircuit		Cha-F-500056	FlyCircuit_lALT
Cha-F-900038	AL-lALT-PN3	AL-lALT-PN3	lALT	lALT	IN	FlyCircuit		Cha-F-900038	FlyCircuit_lALT
L2444#1	AL-lALT-PN3	AL-lALT-PN3	lALT	lALT	IN	MCFO		L2444#1	MCFO_lALT
Gad1-F-400131	AL-lALT-PN5	AL-lALT-PN5	lALT	lALT	IN	FlyCircuit		Gad1-F-400131	FlyCircuit_lALT
Trh-M-200074	AL-lALT-PN5	AL-lALT-PN5	lALT	lALT	IN	FlyCircuit		Trh-M-200074	FlyCircuit_lALT
fru-F-000197	AL-lALT-PN5	AL-lALT-PN5	lALT	lALT	IN	FlyCircuit		fru-F-000197	FlyCircuit_lALT
fru-M-200462	AL-lALT-PN5	AL-lALT-PN5	lALT	lALT	IN	FlyCircuit		fru-M-200462	FlyCircuit_lALT
Gad1-F-200342	AL-lALT-PN5	AL-lALT-PN5	lALT	lALT	IN	FlyCircuit		Gad1-F-200342	FlyCircuit_lALT
Gad1-F-400223	AL-lALT-PN5	AL-lALT-PN5	lALT	lALT	IN	FlyCircuit		Gad1-F-400223	FlyCircuit_lALT
GH146-M-000000	AL-lALT-PN5_VL1	AL-lALT-PN5	lALT	lALT	IN	FlyCircuit		GH146-M-000000	FlyCircuit_lALT
Cha-F-500003	AL-lALT-PN5_VP4	AL-lALT-PN5	lALT	lALT	IN	FlyCircuit		Cha-F-500003	FlyCircuit_lALT
fru-M-000094	AL-lALT-PN5_VP4	AL-lALT-PN5	lALT	lALT	IN	FlyCircuit		fru-M-000094	FlyCircuit_lALT
fru-M-400192	AL-lALT-PN5_VP4	AL-lALT-PN5	lALT	lALT	IN	FlyCircuit		fru-M-400192	FlyCircuit_lALT
fru-F-000086	AL-lALT-PN5_VP4	AL-lALT-PN5	lALT	lALT	IN	FlyCircuit		fru-F-000086	FlyCircuit_lALT
Trh-M-000103	AL-lALT-PN6	AL-lALT-PN6	lALT	lALT	IN	FlyCircuit		Trh-M-000103	FlyCircuit_lALT
Trh-M-200128	AL-lALT-PN6	AL-lALT-PN6	lALT	lALT	IN	FlyCircuit		Trh-M-200128	FlyCircuit_lALT
Trh-M-100003	AL-lALT-PN6	AL-lALT-PN6	lALT	lALT	IN	FlyCircuit		Trh-M-100003	FlyCircuit_lALT
Trh-M-100007	AL-lALT-PN6	AL-lALT-PN6	lALT	lALT	IN	FlyCircuit		Trh-M-100007	FlyCircuit_lALT
Trh-M-100095	AL-lALT-PN6	AL-lALT-PN6	lALT	lALT	IN	FlyCircuit		Trh-M-100095	FlyCircuit_lALT
VGlut-F-200051	AL-lALT-PN7	AL-lALT-PN7	lALT	lALT	IN	FlyCircuit		VGlut-F-200051	FlyCircuit_lALT
VGlut-F-200077	AL-lALT-PN7	AL-lALT-PN7	lALT	lALT	IN	FlyCircuit		VGlut-F-200077	FlyCircuit_lALT
Gad1-F-800089	AL-mALT-5HT1	AL-mALT-5HT1	mALT	mALT	IN	FlyCircuit		Gad1-F-800089	FlyCircuit_mALT
Gad1-F-800106	AL-mALT-5HT1	AL-mALT-5HT1	mALT	mALT	IN	FlyCircuit		Gad1-F-800106	FlyCircuit_mALT
Trh-F-600017	AL-mALT-5HT1	AL-mALT-5HT1	mALT	mALT	IN	FlyCircuit		Trh-F-600017	FlyCircuit_mALT
Cha-F-000479	AL-mALT-PN1	AL-mALT-PN1	mALT	mALT	IN	FlyCircuit		Cha-F-000479	FlyCircuit_mALT
Cha-F-000484	AL-mALT-PN1	AL-mALT-PN1	mALT	mALT	IN	FlyCircuit		Cha-F-000484	FlyCircuit_mALT
Cha-F-800119	AL-mALT-PN1	AL-mALT-PN1	mALT	mALT	IN	FlyCircuit		Cha-F-800119	FlyCircuit_mALT
fru-F-000183	AL-mALT-PN1	AL-mALT-PN1	mALT	mALT	IN	FlyCircuit		fru-F-000183	FlyCircuit_mALT
fru-F-300205	AL-mALT-PN1	AL-mALT-PN1	mALT	mALT	IN	FlyCircuit		fru-F-300205	FlyCircuit_mALT
fru-F-400280	AL-mALT-PN1	AL-mALT-PN1	mALT	mALT	IN	FlyCircuit		fru-F-400280	FlyCircuit_mALT
fru-F-400373	AL-mALT-PN1	AL-mALT-PN1	mALT	mALT	IN	FlyCircuit		fru-F-400373	FlyCircuit_mALT
fru-F-400451	AL-mALT-PN1	AL-mALT-PN1	mALT	mALT	IN	FlyCircuit		fru-F-400451	FlyCircuit_mALT
fru-F-400468	AL-mALT-PN1	AL-mALT-PN1	mALT	mALT	IN	FlyCircuit		fru-F-400468	FlyCircuit_mALT
fru-F-400474	AL-mALT-PN1	AL-mALT-PN1	mALT	mALT	IN	FlyCircuit		fru-F-400474	FlyCircuit_mALT
fru-F-400529	AL-mALT-PN1	AL-mALT-PN1	mALT	mALT	IN	FlyCircuit		fru-F-400529	FlyCircuit_mALT
fru-F-500290	AL-mALT-PN1	AL-mALT-PN1	mALT	mALT	IN	FlyCircuit		fru-F-500290	FlyCircuit_mALT
fru-F-500466	AL-mALT-PN1	AL-mALT-PN1	mALT	mALT	IN	FlyCircuit		fru-F-500466	FlyCircuit_mALT
fru-F-500472	AL-mALT-PN1	AL-mALT-PN1	mALT	mALT	IN	FlyCircuit		fru-F-500472	FlyCircuit_mALT
fru-F-500503	AL-mALT-PN1	AL-mALT-PN1	mALT	mALT	IN	FlyCircuit		fru-F-500503	FlyCircuit_mALT
fru-F-500505	AL-mALT-PN1	AL-mALT-PN1	mALT	mALT	IN	FlyCircuit		fru-F-500505	FlyCircuit_mALT
fru-F-500571	AL-mALT-PN1	AL-mALT-PN1	mALT	mALT	IN	FlyCircuit		fru-F-500571	FlyCircuit_mALT
fru-F-600221	AL-mALT-PN1	AL-mALT-PN1	mALT	mALT	IN	FlyCircuit		fru-F-600221	FlyCircuit_mALT
fru-F-600230	AL-mALT-PN1	AL-mALT-PN1	mALT	mALT	IN	FlyCircuit		fru-F-600230	FlyCircuit_mALT
fru-F-600299	AL-mALT-PN1	AL-mALT-PN1	mALT	mALT	IN	FlyCircuit		fru-F-600299	FlyCircuit_mALT
fru-M-100331	AL-mALT-PN1	AL-mALT-PN1	mALT	mALT	IN	FlyCircuit		fru-M-100331	FlyCircuit_mALT
fru-M-100386	AL-mALT-PN1	AL-mALT-PN1	mALT	mALT	IN	FlyCircuit		fru-M-100386	FlyCircuit_mALT
fru-M-400248	AL-mALT-PN1	AL-mALT-PN1	mALT	mALT	IN	FlyCircuit		fru-M-400248	FlyCircuit_mALT
fru-M-400292	AL-mALT-PN1	AL-mALT-PN1	mALT	mALT	IN	FlyCircuit		fru-M-400292	FlyCircuit_mALT
fru-M-400313	AL-mALT-PN1	AL-mALT-PN1	mALT	mALT	IN	FlyCircuit		fru-M-400313	FlyCircuit_mALT
fru-M-400325	AL-mALT-PN1	AL-mALT-PN1	mALT	mALT	IN	FlyCircuit		fru-M-400325	FlyCircuit_mALT
fru-M-400327	AL-mALT-PN1	AL-mALT-PN1	mALT	mALT	IN	FlyCircuit		fru-M-400327	FlyCircuit_mALT
fru-M-400345	AL-mALT-PN1	AL-mALT-PN1	mALT	mALT	IN	FlyCircuit		fru-M-400345	FlyCircuit_mALT
fru-M-400360	AL-mALT-PN1	AL-mALT-PN1	mALT	mALT	IN	FlyCircuit		fru-M-400360	FlyCircuit_mALT
fru-M-400388	AL-mALT-PN1	AL-mALT-PN1	mALT	mALT	IN	FlyCircuit		fru-M-400388	FlyCircuit_mALT
fru-M-500330	AL-mALT-PN1	AL-mALT-PN1	mALT	mALT	IN	FlyCircuit		fru-M-500330	FlyCircuit_mALT
fru-M-500340	AL-mALT-PN1	AL-mALT-PN1	mALT	mALT	IN	FlyCircuit		fru-M-500340	FlyCircuit_mALT
fru-M-800212	AL-mALT-PN1	AL-mALT-PN1	mALT	mALT	IN	FlyCircuit		fru-M-800212	FlyCircuit_mALT
Gad1-F-000063	AL-mALT-PN1	AL-mALT-PN1	mALT	mALT	IN	FlyCircuit		Gad1-F-000063	FlyCircuit_mALT
Gad1-F-000235	AL-mALT-PN1	AL-mALT-PN1	mALT	mALT	IN	FlyCircuit		Gad1-F-000235	FlyCircuit_mALT
Gad1-F-000264	AL-mALT-PN1	AL-mALT-PN1	mALT	mALT	IN	FlyCircuit		Gad1-F-000264	FlyCircuit_mALT
Gad1-F-000340	AL-mALT-PN1	AL-mALT-PN1	mALT	mALT	IN	FlyCircuit		Gad1-F-000340	FlyCircuit_mALT
Gad1-F-000391	AL-mALT-PN1	AL-mALT-PN1	mALT	mALT	IN	FlyCircuit		Gad1-F-000391	FlyCircuit_mALT
Gad1-F-000432	AL-mALT-PN1	AL-mALT-PN1	mALT	mALT	IN	FlyCircuit		Gad1-F-000432	FlyCircuit_mALT
Gad1-F-100146	AL-mALT-PN1	AL-mALT-PN1	mALT	mALT	IN	FlyCircuit		Gad1-F-100146	FlyCircuit_mALT
Gad1-F-100324	AL-mALT-PN1	AL-mALT-PN1	mALT	mALT	IN	FlyCircuit		Gad1-F-100324	FlyCircuit_mALT
Gad1-F-200328	AL-mALT-PN1	AL-mALT-PN1	mALT	mALT	IN	FlyCircuit		Gad1-F-200328	FlyCircuit_mALT
Gad1-F-300227	AL-mALT-PN1	AL-mALT-PN1	mALT	mALT	IN	FlyCircuit		Gad1-F-300227	FlyCircuit_mALT
Gad1-F-300322	AL-mALT-PN1	AL-mALT-PN1	mALT	mALT	IN	FlyCircuit		Gad1-F-300322	FlyCircuit_mALT
Gad1-F-300392	AL-mALT-PN1	AL-mALT-PN1	mALT	mALT	IN	FlyCircuit		Gad1-F-300392	FlyCircuit_mALT
Gad1-F-400168	AL-mALT-PN1	AL-mALT-PN1	mALT	mALT	IN	FlyCircuit		Gad1-F-400168	FlyCircuit_mALT
Gad1-F-400173	AL-mALT-PN1	AL-mALT-PN1	mALT	mALT	IN	FlyCircuit		Gad1-F-400173	FlyCircuit_mALT
Gad1-F-400353	AL-mALT-PN1	AL-mALT-PN1	mALT	mALT	IN	FlyCircuit		Gad1-F-400353	FlyCircuit_mALT
Gad1-F-400401	AL-mALT-PN1	AL-mALT-PN1	mALT	mALT	IN	FlyCircuit		Gad1-F-400401	FlyCircuit_mALT
Gad1-F-500115	AL-mALT-PN1	AL-mALT-PN1	mALT	mALT	IN	FlyCircuit		Gad1-F-500115	FlyCircuit_mALT
Gad1-F-500158	AL-mALT-PN1	AL-mALT-PN1	mALT	mALT	IN	FlyCircuit		Gad1-F-500158	FlyCircuit_mALT
Gad1-F-500167	AL-mALT-PN1	AL-mALT-PN1	mALT	mALT	IN	FlyCircuit		Gad1-F-500167	FlyCircuit_mALT
Gad1-F-500298	AL-mALT-PN1	AL-mALT-PN1	mALT	mALT	IN	FlyCircuit		Gad1-F-500298	FlyCircuit_mALT
Gad1-F-600219	AL-mALT-PN1	AL-mALT-PN1	mALT	mALT	IN	FlyCircuit		Gad1-F-600219	FlyCircuit_mALT
Gad1-F-600296	AL-mALT-PN1	AL-mALT-PN1	mALT	mALT	IN	FlyCircuit		Gad1-F-600296	FlyCircuit_mALT
Gad1-F-600446	AL-mALT-PN1	AL-mALT-PN1	mALT	mALT	IN	FlyCircuit		Gad1-F-600446	FlyCircuit_mALT
Gad1-F-800180	AL-mALT-PN1	AL-mALT-PN1	mALT	mALT	IN	FlyCircuit		Gad1-F-800180	FlyCircuit_mALT
Gad1-F-900083	AL-mALT-PN1	AL-mALT-PN1	mALT	mALT	IN	FlyCircuit		Gad1-F-900083	FlyCircuit_mALT
npf-F-000006	AL-mALT-PN1	AL-mALT-PN1	mALT	mALT	IN	FlyCircuit		npf-F-000006	FlyCircuit_mALT
npf-F-100000	AL-mALT-PN1	AL-mALT-PN1	mALT	mALT	IN	FlyCircuit		npf-F-100000	FlyCircuit_mALT
npf-F-100002	AL-mALT-PN1	AL-mALT-PN1	mALT	mALT	IN	FlyCircuit		npf-F-100002	FlyCircuit_mALT
npf-F-100006	AL-mALT-PN1	AL-mALT-PN1	mALT	mALT	IN	FlyCircuit		npf-F-100006	FlyCircuit_mALT
npf-F-100012	AL-mALT-PN1	AL-mALT-PN1	mALT	mALT	IN	FlyCircuit		npf-F-100012	FlyCircuit_mALT
npf-F-200000	AL-mALT-PN1	AL-mALT-PN1	mALT	mALT	IN	FlyCircuit		npf-F-200000	FlyCircuit_mALT
npf-F-200005	AL-mALT-PN1	AL-mALT-PN1	mALT	mALT	IN	FlyCircuit		npf-F-200005	FlyCircuit_mALT
npf-F-200007	AL-mALT-PN1	AL-mALT-PN1	mALT	mALT	IN	FlyCircuit		npf-F-200007	FlyCircuit_mALT
npf-F-200009	AL-mALT-PN1	AL-mALT-PN1	mALT	mALT	IN	FlyCircuit		npf-F-200009	FlyCircuit_mALT
npf-F-200012	AL-mALT-PN1	AL-mALT-PN1	mALT	mALT	IN	FlyCircuit		npf-F-200012	FlyCircuit_mALT
npf-F-200013	AL-mALT-PN1	AL-mALT-PN1	mALT	mALT	IN	FlyCircuit		npf-F-200013	FlyCircuit_mALT
npf-F-200031	AL-mALT-PN1	AL-mALT-PN1	mALT	mALT	IN	FlyCircuit		npf-F-200031	FlyCircuit_mALT
npf-F-200034	AL-mALT-PN1	AL-mALT-PN1	mALT	mALT	IN	FlyCircuit		npf-F-200034	FlyCircuit_mALT
npf-F-200035	AL-mALT-PN1	AL-mALT-PN1	mALT	mALT	IN	FlyCircuit		npf-F-200035	FlyCircuit_mALT
npf-F-200041	AL-mALT-PN1	AL-mALT-PN1	mALT	mALT	IN	FlyCircuit		npf-F-200041	FlyCircuit_mALT
npf-F-200042	AL-mALT-PN1	AL-mALT-PN1	mALT	mALT	IN	FlyCircuit		npf-F-200042	FlyCircuit_mALT
npf-F-300030	AL-mALT-PN1	AL-mALT-PN1	mALT	mALT	IN	FlyCircuit		npf-F-300030	FlyCircuit_mALT
npf-F-300042	AL-mALT-PN1	AL-mALT-PN1	mALT	mALT	IN	FlyCircuit		npf-F-300042	FlyCircuit_mALT
npf-M-100001	AL-mALT-PN1	AL-mALT-PN1	mALT	mALT	IN	FlyCircuit		npf-M-100001	FlyCircuit_mALT
npf-M-100004	AL-mALT-PN1	AL-mALT-PN1	mALT	mALT	IN	FlyCircuit		npf-M-100004	FlyCircuit_mALT
npf-M-100006	AL-mALT-PN1	AL-mALT-PN1	mALT	mALT	IN	FlyCircuit		npf-M-100006	FlyCircuit_mALT
npf-M-100007	AL-mALT-PN1	AL-mALT-PN1	mALT	mALT	IN	FlyCircuit		npf-M-100007	FlyCircuit_mALT
npf-M-100009	AL-mALT-PN1	AL-mALT-PN1	mALT	mALT	IN	FlyCircuit		npf-M-100009	FlyCircuit_mALT
npf-M-100010	AL-mALT-PN1	AL-mALT-PN1	mALT	mALT	IN	FlyCircuit		npf-M-100010	FlyCircuit_mALT
npf-M-100011	AL-mALT-PN1	AL-mALT-PN1	mALT	mALT	IN	FlyCircuit		npf-M-100011	FlyCircuit_mALT
npf-M-100012	AL-mALT-PN1	AL-mALT-PN1	mALT	mALT	IN	FlyCircuit		npf-M-100012	FlyCircuit_mALT
npf-M-100014	AL-mALT-PN1	AL-mALT-PN1	mALT	mALT	IN	FlyCircuit		npf-M-100014	FlyCircuit_mALT
npf-M-100016	AL-mALT-PN1	AL-mALT-PN1	mALT	mALT	IN	FlyCircuit		npf-M-100016	FlyCircuit_mALT
npf-M-100017	AL-mALT-PN1	AL-mALT-PN1	mALT	mALT	IN	FlyCircuit		npf-M-100017	FlyCircuit_mALT
npf-M-100022	AL-mALT-PN1	AL-mALT-PN1	mALT	mALT	IN	FlyCircuit		npf-M-100022	FlyCircuit_mALT
npf-M-100025	AL-mALT-PN1	AL-mALT-PN1	mALT	mALT	IN	FlyCircuit		npf-M-100025	FlyCircuit_mALT
npf-M-200019	AL-mALT-PN1	AL-mALT-PN1	mALT	mALT	IN	FlyCircuit		npf-M-200019	FlyCircuit_mALT
npf-M-200021	AL-mALT-PN1	AL-mALT-PN1	mALT	mALT	IN	FlyCircuit		npf-M-200021	FlyCircuit_mALT
npf-M-200022	AL-mALT-PN1	AL-mALT-PN1	mALT	mALT	IN	FlyCircuit		npf-M-200022	FlyCircuit_mALT
npf-M-200031	AL-mALT-PN1	AL-mALT-PN1	mALT	mALT	IN	FlyCircuit		npf-M-200031	FlyCircuit_mALT
npf-M-200032	AL-mALT-PN1	AL-mALT-PN1	mALT	mALT	IN	FlyCircuit		npf-M-200032	FlyCircuit_mALT
npf-M-200045	AL-mALT-PN1	AL-mALT-PN1	mALT	mALT	IN	FlyCircuit		npf-M-200045	FlyCircuit_mALT
npf-M-200046	AL-mALT-PN1	AL-mALT-PN1	mALT	mALT	IN	FlyCircuit		npf-M-200046	FlyCircuit_mALT
npf-M-200047	AL-mALT-PN1	AL-mALT-PN1	mALT	mALT	IN	FlyCircuit		npf-M-200047	FlyCircuit_mALT
npf-M-200049	AL-mALT-PN1	AL-mALT-PN1	mALT	mALT	IN	FlyCircuit		npf-M-200049	FlyCircuit_mALT
npf-M-200050	AL-mALT-PN1	AL-mALT-PN1	mALT	mALT	IN	FlyCircuit		npf-M-200050	FlyCircuit_mALT
npf-M-200055	AL-mALT-PN1	AL-mALT-PN1	mALT	mALT	IN	FlyCircuit		npf-M-200055	FlyCircuit_mALT
npf-M-200065	AL-mALT-PN1	AL-mALT-PN1	mALT	mALT	IN	FlyCircuit		npf-M-200065	FlyCircuit_mALT
npf-M-300008	AL-mALT-PN1	AL-mALT-PN1	mALT	mALT	IN	FlyCircuit		npf-M-300008	FlyCircuit_mALT
npf-M-300027	AL-mALT-PN1	AL-mALT-PN1	mALT	mALT	IN	FlyCircuit		npf-M-300027	FlyCircuit_mALT
npf-M-300035	AL-mALT-PN1	AL-mALT-PN1	mALT	mALT	IN	FlyCircuit		npf-M-300035	FlyCircuit_mALT
npf-M-300041	AL-mALT-PN1	AL-mALT-PN1	mALT	mALT	IN	FlyCircuit		npf-M-300041	FlyCircuit_mALT
npf-M-300047	AL-mALT-PN1	AL-mALT-PN1	mALT	mALT	IN	FlyCircuit		npf-M-300047	FlyCircuit_mALT
npf-M-300049	AL-mALT-PN1	AL-mALT-PN1	mALT	mALT	IN	FlyCircuit		npf-M-300049	FlyCircuit_mALT
npf-M-300052	AL-mALT-PN1	AL-mALT-PN1	mALT	mALT	IN	FlyCircuit		npf-M-300052	FlyCircuit_mALT
npf-M-400017	AL-mALT-PN1	AL-mALT-PN1	mALT	mALT	IN	FlyCircuit		npf-M-400017	FlyCircuit_mALT
npf-M-400023	AL-mALT-PN1	AL-mALT-PN1	mALT	mALT	IN	FlyCircuit		npf-M-400023	FlyCircuit_mALT
VGlut-F-400730	AL-mALT-PN1	AL-mALT-PN1	mALT	mALT	IN	FlyCircuit		VGlut-F-400730	FlyCircuit_mALT
VGlut-F-500828	AL-mALT-PN1	AL-mALT-PN1	mALT	mALT	IN	FlyCircuit		VGlut-F-500828	FlyCircuit_mALT
VGlut-F-700331	AL-mALT-PN1	AL-mALT-PN1	mALT	mALT	IN	FlyCircuit		VGlut-F-700331	FlyCircuit_mALT
VGlut-F-800143	AL-mALT-PN1	AL-mALT-PN1	mALT	mALT	IN	FlyCircuit		VGlut-F-800143	FlyCircuit_mALT
fru-F-700187	AL-mALT-PN1	AL-mALT-PN1	mALT	mALT	IN	FlyCircuit		fru-F-700187	FlyCircuit_mALT
fru-M-400381	AL-mALT-PN1	AL-mALT-PN1	mALT	mALT	IN	FlyCircuit		fru-M-400381	FlyCircuit_mALT
Cha-F-200397	AL-mALT-PN1	AL-mALT-PN1	mALT	mALT	IN	FlyCircuit		Cha-F-200397	FlyCircuit_mALT
fru-F-400235	AL-mALT-PN1	AL-mALT-PN1	mALT	mALT	IN	FlyCircuit		fru-F-400235	FlyCircuit_mALT
fru-F-400276	AL-mALT-PN1	AL-mALT-PN1	mALT	mALT	IN	FlyCircuit		fru-F-400276	FlyCircuit_mALT
fru-F-400363	AL-mALT-PN1	AL-mALT-PN1	mALT	mALT	IN	FlyCircuit		fru-F-400363	FlyCircuit_mALT
fru-F-400367	AL-mALT-PN1	AL-mALT-PN1	mALT	mALT	IN	FlyCircuit		fru-F-400367	FlyCircuit_mALT
fru-F-400416	AL-mALT-PN1	AL-mALT-PN1	mALT	mALT	IN	FlyCircuit		fru-F-400416	FlyCircuit_mALT
fru-F-400444	AL-mALT-PN1	AL-mALT-PN1	mALT	mALT	IN	FlyCircuit		fru-F-400444	FlyCircuit_mALT
fru-F-400547	AL-mALT-PN1	AL-mALT-PN1	mALT	mALT	IN	FlyCircuit		fru-F-400547	FlyCircuit_mALT
fru-F-500368	AL-mALT-PN1	AL-mALT-PN1	mALT	mALT	IN	FlyCircuit		fru-F-500368	FlyCircuit_mALT
fru-F-500413	AL-mALT-PN1	AL-mALT-PN1	mALT	mALT	IN	FlyCircuit		fru-F-500413	FlyCircuit_mALT
fru-F-500442	AL-mALT-PN1	AL-mALT-PN1	mALT	mALT	IN	FlyCircuit		fru-F-500442	FlyCircuit_mALT
fru-F-500463	AL-mALT-PN1	AL-mALT-PN1	mALT	mALT	IN	FlyCircuit		fru-F-500463	FlyCircuit_mALT
fru-F-500512	AL-mALT-PN1	AL-mALT-PN1	mALT	mALT	IN	FlyCircuit		fru-F-500512	FlyCircuit_mALT
fru-F-600245	AL-mALT-PN1	AL-mALT-PN1	mALT	mALT	IN	FlyCircuit		fru-F-600245	FlyCircuit_mALT
fru-F-600263	AL-mALT-PN1	AL-mALT-PN1	mALT	mALT	IN	FlyCircuit		fru-F-600263	FlyCircuit_mALT
fru-F-700239	AL-mALT-PN1	AL-mALT-PN1	mALT	mALT	IN	FlyCircuit		fru-F-700239	FlyCircuit_mALT
fru-M-000266	AL-mALT-PN1	AL-mALT-PN1	mALT	mALT	IN	FlyCircuit		fru-M-000266	FlyCircuit_mALT
fru-M-000325	AL-mALT-PN1	AL-mALT-PN1	mALT	mALT	IN	FlyCircuit		fru-M-000325	FlyCircuit_mALT
fru-M-100396	AL-mALT-PN1	AL-mALT-PN1	mALT	mALT	IN	FlyCircuit		fru-M-100396	FlyCircuit_mALT
fru-M-300369	AL-mALT-PN1	AL-mALT-PN1	mALT	mALT	IN	FlyCircuit		fru-M-300369	FlyCircuit_mALT
fru-M-400285	AL-mALT-PN1	AL-mALT-PN1	mALT	mALT	IN	FlyCircuit		fru-M-400285	FlyCircuit_mALT
fru-M-400355	AL-mALT-PN1	AL-mALT-PN1	mALT	mALT	IN	FlyCircuit		fru-M-400355	FlyCircuit_mALT
fru-M-400375	AL-mALT-PN1	AL-mALT-PN1	mALT	mALT	IN	FlyCircuit		fru-M-400375	FlyCircuit_mALT
fru-M-400387	AL-mALT-PN1	AL-mALT-PN1	mALT	mALT	IN	FlyCircuit		fru-M-400387	FlyCircuit_mALT
fru-M-500341	AL-mALT-PN1	AL-mALT-PN1	mALT	mALT	IN	FlyCircuit		fru-M-500341	FlyCircuit_mALT
fru-M-600178	AL-mALT-PN1	AL-mALT-PN1	mALT	mALT	IN	FlyCircuit		fru-M-600178	FlyCircuit_mALT
fru-M-600215	AL-mALT-PN1	AL-mALT-PN1	mALT	mALT	IN	FlyCircuit		fru-M-600215	FlyCircuit_mALT
fru-M-700196	AL-mALT-PN1	AL-mALT-PN1	mALT	mALT	IN	FlyCircuit		fru-M-700196	FlyCircuit_mALT
Gad1-F-000167	AL-mALT-PN1	AL-mALT-PN1	mALT	mALT	IN	FlyCircuit		Gad1-F-000167	FlyCircuit_mALT
Gad1-F-000192	AL-mALT-PN1	AL-mALT-PN1	mALT	mALT	IN	FlyCircuit		Gad1-F-000192	FlyCircuit_mALT
Gad1-F-100134	AL-mALT-PN1	AL-mALT-PN1	mALT	mALT	IN	FlyCircuit		Gad1-F-100134	FlyCircuit_mALT
Gad1-F-100197	AL-mALT-PN1	AL-mALT-PN1	mALT	mALT	IN	FlyCircuit		Gad1-F-100197	FlyCircuit_mALT
Gad1-F-300144	AL-mALT-PN1	AL-mALT-PN1	mALT	mALT	IN	FlyCircuit		Gad1-F-300144	FlyCircuit_mALT
Gad1-F-300381	AL-mALT-PN1	AL-mALT-PN1	mALT	mALT	IN	FlyCircuit		Gad1-F-300381	FlyCircuit_mALT
Gad1-F-400129	AL-mALT-PN1	AL-mALT-PN1	mALT	mALT	IN	FlyCircuit		Gad1-F-400129	FlyCircuit_mALT
Gad1-F-400171	AL-mALT-PN1	AL-mALT-PN1	mALT	mALT	IN	FlyCircuit		Gad1-F-400171	FlyCircuit_mALT
Gad1-F-400346	AL-mALT-PN1	AL-mALT-PN1	mALT	mALT	IN	FlyCircuit		Gad1-F-400346	FlyCircuit_mALT
Gad1-F-500217	AL-mALT-PN1	AL-mALT-PN1	mALT	mALT	IN	FlyCircuit		Gad1-F-500217	FlyCircuit_mALT
Gad1-F-700150	AL-mALT-PN1	AL-mALT-PN1	mALT	mALT	IN	FlyCircuit		Gad1-F-700150	FlyCircuit_mALT
Gad1-F-700275	AL-mALT-PN1	AL-mALT-PN1	mALT	mALT	IN	FlyCircuit		Gad1-F-700275	FlyCircuit_mALT
Gad1-F-800115	AL-mALT-PN1	AL-mALT-PN1	mALT	mALT	IN	FlyCircuit		Gad1-F-800115	FlyCircuit_mALT
Gad1-F-800136	AL-mALT-PN1	AL-mALT-PN1	mALT	mALT	IN	FlyCircuit		Gad1-F-800136	FlyCircuit_mALT
Gad1-F-800206	AL-mALT-PN1	AL-mALT-PN1	mALT	mALT	IN	FlyCircuit		Gad1-F-800206	FlyCircuit_mALT
npf-F-100003	AL-mALT-PN1	AL-mALT-PN1	mALT	mALT	IN	FlyCircuit		npf-F-100003	FlyCircuit_mALT
npf-F-100004	AL-mALT-PN1	AL-mALT-PN1	mALT	mALT	IN	FlyCircuit		npf-F-100004	FlyCircuit_mALT
npf-F-100007	AL-mALT-PN1	AL-mALT-PN1	mALT	mALT	IN	FlyCircuit		npf-F-100007	FlyCircuit_mALT
npf-F-100008	AL-mALT-PN1	AL-mALT-PN1	mALT	mALT	IN	FlyCircuit		npf-F-100008	FlyCircuit_mALT
npf-F-100009	AL-mALT-PN1	AL-mALT-PN1	mALT	mALT	IN	FlyCircuit		npf-F-100009	FlyCircuit_mALT
npf-F-100010	AL-mALT-PN1	AL-mALT-PN1	mALT	mALT	IN	FlyCircuit		npf-F-100010	FlyCircuit_mALT
npf-F-100011	AL-mALT-PN1	AL-mALT-PN1	mALT	mALT	IN	FlyCircuit		npf-F-100011	FlyCircuit_mALT
npf-F-200001	AL-mALT-PN1	AL-mALT-PN1	mALT	mALT	IN	FlyCircuit		npf-F-200001	FlyCircuit_mALT
npf-F-200003	AL-mALT-PN1	AL-mALT-PN1	mALT	mALT	IN	FlyCircuit		npf-F-200003	FlyCircuit_mALT
npf-F-200008	AL-mALT-PN1	AL-mALT-PN1	mALT	mALT	IN	FlyCircuit		npf-F-200008	FlyCircuit_mALT
npf-F-200018	AL-mALT-PN1	AL-mALT-PN1	mALT	mALT	IN	FlyCircuit		npf-F-200018	FlyCircuit_mALT
npf-F-200019	AL-mALT-PN1	AL-mALT-PN1	mALT	mALT	IN	FlyCircuit		npf-F-200019	FlyCircuit_mALT
npf-F-200020	AL-mALT-PN1	AL-mALT-PN1	mALT	mALT	IN	FlyCircuit		npf-F-200020	FlyCircuit_mALT
npf-F-200022	AL-mALT-PN1	AL-mALT-PN1	mALT	mALT	IN	FlyCircuit		npf-F-200022	FlyCircuit_mALT
npf-F-200023	AL-mALT-PN1	AL-mALT-PN1	mALT	mALT	IN	FlyCircuit		npf-F-200023	FlyCircuit_mALT
npf-F-200026	AL-mALT-PN1	AL-mALT-PN1	mALT	mALT	IN	FlyCircuit		npf-F-200026	FlyCircuit_mALT
npf-F-200027	AL-mALT-PN1	AL-mALT-PN1	mALT	mALT	IN	FlyCircuit		npf-F-200027	FlyCircuit_mALT
npf-F-200028	AL-mALT-PN1	AL-mALT-PN1	mALT	mALT	IN	FlyCircuit		npf-F-200028	FlyCircuit_mALT
npf-F-200029	AL-mALT-PN1	AL-mALT-PN1	mALT	mALT	IN	FlyCircuit		npf-F-200029	FlyCircuit_mALT
npf-F-200030	AL-mALT-PN1	AL-mALT-PN1	mALT	mALT	IN	FlyCircuit		npf-F-200030	FlyCircuit_mALT
npf-F-200032	AL-mALT-PN1	AL-mALT-PN1	mALT	mALT	IN	FlyCircuit		npf-F-200032	FlyCircuit_mALT
npf-F-200043	AL-mALT-PN1	AL-mALT-PN1	mALT	mALT	IN	FlyCircuit		npf-F-200043	FlyCircuit_mALT
npf-F-200044	AL-mALT-PN1	AL-mALT-PN1	mALT	mALT	IN	FlyCircuit		npf-F-200044	FlyCircuit_mALT
npf-F-300020	AL-mALT-PN1	AL-mALT-PN1	mALT	mALT	IN	FlyCircuit		npf-F-300020	FlyCircuit_mALT
npf-F-300029	AL-mALT-PN1	AL-mALT-PN1	mALT	mALT	IN	FlyCircuit		npf-F-300029	FlyCircuit_mALT
npf-F-300040	AL-mALT-PN1	AL-mALT-PN1	mALT	mALT	IN	FlyCircuit		npf-F-300040	FlyCircuit_mALT
npf-F-300045	AL-mALT-PN1	AL-mALT-PN1	mALT	mALT	IN	FlyCircuit		npf-F-300045	FlyCircuit_mALT
npf-M-100002	AL-mALT-PN1	AL-mALT-PN1	mALT	mALT	IN	FlyCircuit		npf-M-100002	FlyCircuit_mALT
npf-M-100003	AL-mALT-PN1	AL-mALT-PN1	mALT	mALT	IN	FlyCircuit		npf-M-100003	FlyCircuit_mALT
npf-M-100005	AL-mALT-PN1	AL-mALT-PN1	mALT	mALT	IN	FlyCircuit		npf-M-100005	FlyCircuit_mALT
npf-M-100008	AL-mALT-PN1	AL-mALT-PN1	mALT	mALT	IN	FlyCircuit		npf-M-100008	FlyCircuit_mALT
npf-M-100013	AL-mALT-PN1	AL-mALT-PN1	mALT	mALT	IN	FlyCircuit		npf-M-100013	FlyCircuit_mALT
npf-M-100018	AL-mALT-PN1	AL-mALT-PN1	mALT	mALT	IN	FlyCircuit		npf-M-100018	FlyCircuit_mALT
npf-M-100021	AL-mALT-PN1	AL-mALT-PN1	mALT	mALT	IN	FlyCircuit		npf-M-100021	FlyCircuit_mALT
npf-M-100026	AL-mALT-PN1	AL-mALT-PN1	mALT	mALT	IN	FlyCircuit		npf-M-100026	FlyCircuit_mALT
npf-M-100027	AL-mALT-PN1	AL-mALT-PN1	mALT	mALT	IN	FlyCircuit		npf-M-100027	FlyCircuit_mALT
npf-M-100028	AL-mALT-PN1	AL-mALT-PN1	mALT	mALT	IN	FlyCircuit		npf-M-100028	FlyCircuit_mALT
npf-M-200011	AL-mALT-PN1	AL-mALT-PN1	mALT	mALT	IN	FlyCircuit		npf-M-200011	FlyCircuit_mALT
npf-M-200018	AL-mALT-PN1	AL-mALT-PN1	mALT	mALT	IN	FlyCircuit		npf-M-200018	FlyCircuit_mALT
npf-M-200023	AL-mALT-PN1	AL-mALT-PN1	mALT	mALT	IN	FlyCircuit		npf-M-200023	FlyCircuit_mALT
npf-M-200024	AL-mALT-PN1	AL-mALT-PN1	mALT	mALT	IN	FlyCircuit		npf-M-200024	FlyCircuit_mALT
npf-M-200025	AL-mALT-PN1	AL-mALT-PN1	mALT	mALT	IN	FlyCircuit		npf-M-200025	FlyCircuit_mALT
npf-M-200038	AL-mALT-PN1	AL-mALT-PN1	mALT	mALT	IN	FlyCircuit		npf-M-200038	FlyCircuit_mALT
npf-M-200042	AL-mALT-PN1	AL-mALT-PN1	mALT	mALT	IN	FlyCircuit		npf-M-200042	FlyCircuit_mALT
npf-M-200048	AL-mALT-PN1	AL-mALT-PN1	mALT	mALT	IN	FlyCircuit		npf-M-200048	FlyCircuit_mALT
npf-M-200051	AL-mALT-PN1	AL-mALT-PN1	mALT	mALT	IN	FlyCircuit		npf-M-200051	FlyCircuit_mALT
npf-M-200053	AL-mALT-PN1	AL-mALT-PN1	mALT	mALT	IN	FlyCircuit		npf-M-200053	FlyCircuit_mALT
npf-M-200054	AL-mALT-PN1	AL-mALT-PN1	mALT	mALT	IN	FlyCircuit		npf-M-200054	FlyCircuit_mALT
npf-M-200057	AL-mALT-PN1	AL-mALT-PN1	mALT	mALT	IN	FlyCircuit		npf-M-200057	FlyCircuit_mALT
npf-M-200059	AL-mALT-PN1	AL-mALT-PN1	mALT	mALT	IN	FlyCircuit		npf-M-200059	FlyCircuit_mALT
npf-M-200066	AL-mALT-PN1	AL-mALT-PN1	mALT	mALT	IN	FlyCircuit		npf-M-200066	FlyCircuit_mALT
npf-M-300028	AL-mALT-PN1	AL-mALT-PN1	mALT	mALT	IN	FlyCircuit		npf-M-300028	FlyCircuit_mALT
npf-M-300046	AL-mALT-PN1	AL-mALT-PN1	mALT	mALT	IN	FlyCircuit		npf-M-300046	FlyCircuit_mALT
npf-M-300048	AL-mALT-PN1	AL-mALT-PN1	mALT	mALT	IN	FlyCircuit		npf-M-300048	FlyCircuit_mALT
npf-M-300050	AL-mALT-PN1	AL-mALT-PN1	mALT	mALT	IN	FlyCircuit		npf-M-300050	FlyCircuit_mALT
npf-M-400000	AL-mALT-PN1	AL-mALT-PN1	mALT	mALT	IN	FlyCircuit		npf-M-400000	FlyCircuit_mALT
npf-M-400018	AL-mALT-PN1	AL-mALT-PN1	mALT	mALT	IN	FlyCircuit		npf-M-400018	FlyCircuit_mALT
npf-M-400020	AL-mALT-PN1	AL-mALT-PN1	mALT	mALT	IN	FlyCircuit		npf-M-400020	FlyCircuit_mALT
VGlut-F-500057	AL-mALT-PN1	AL-mALT-PN1	mALT	mALT	IN	FlyCircuit		VGlut-F-500057	FlyCircuit_mALT
VGlut-F-500626	AL-mALT-PN1	AL-mALT-PN1	mALT	mALT	IN	FlyCircuit		VGlut-F-500626	FlyCircuit_mALT
VGlut-F-600671	AL-mALT-PN1	AL-mALT-PN1	mALT	mALT	IN	FlyCircuit		VGlut-F-600671	FlyCircuit_mALT
VGlut-F-700434	AL-mALT-PN1	AL-mALT-PN1	mALT	mALT	IN	FlyCircuit		VGlut-F-700434	FlyCircuit_mALT
Cha-F-300415	AL-mALT-PN1	AL-mALT-PN1	mALT	mALT	IN	FlyCircuit		Cha-F-300415	FlyCircuit_mALT
fru-M-400271	AL-mALT-PN1	AL-mALT-PN1	mALT	mALT	IN	FlyCircuit		fru-M-400271	FlyCircuit_mALT
fru-M-400377	AL-mALT-PN1	AL-mALT-PN1	mALT	mALT	IN	FlyCircuit		fru-M-400377	FlyCircuit_mALT
fru-M-400380	AL-mALT-PN1	AL-mALT-PN1	mALT	mALT	IN	FlyCircuit		fru-M-400380	FlyCircuit_mALT
fru-M-500382	AL-mALT-PN1	AL-mALT-PN1	mALT	mALT	IN	FlyCircuit		fru-M-500382	FlyCircuit_mALT
npf-M-200040	AL-mALT-PN1	AL-mALT-PN1	mALT	mALT	IN	FlyCircuit		npf-M-200040	FlyCircuit_mALT
npf-M-200063	AL-mALT-PN1	AL-mALT-PN1	mALT	mALT	IN	FlyCircuit		npf-M-200063	FlyCircuit_mALT
npf-M-300032	AL-mALT-PN1	AL-mALT-PN1	mALT	mALT	IN	FlyCircuit		npf-M-300032	FlyCircuit_mALT
VGlut-F-500486	AL-mALT-PN1_D doublet	AL-mALT-PN1	mALT	mALT	IN	FlyCircuit		VGlut-F-500486	FlyCircuit_mALT
Cha-F-500006	AL-mALT-PN1_DA1	AL-mALT-PN1	mALT	mALT	IN	FlyCircuit		Cha-F-500006	FlyCircuit_mALT
fru-F-400149	AL-mALT-PN1_DA1	AL-mALT-PN1	mALT	mALT	IN	FlyCircuit		fru-F-400149	FlyCircuit_mALT
Gad1-F-200010	AL-mALT-PN1_DA1	AL-mALT-PN1	mALT	mALT	IN	FlyCircuit		Gad1-F-200010	FlyCircuit_mALT
VGlut-F-000280	AL-mALT-PN1_DA1	AL-mALT-PN1	mALT	mALT	IN	FlyCircuit		VGlut-F-000280	FlyCircuit_mALT
VGlut-F-000655	AL-mALT-PN1_DA1	AL-mALT-PN1	mALT	mALT	IN	FlyCircuit		VGlut-F-000655	FlyCircuit_mALT
VGlut-F-600326	AL-mALT-PN1_DA1	AL-mALT-PN1	mALT	mALT	IN	FlyCircuit		VGlut-F-600326	FlyCircuit_mALT
VGlut-F-700188	AL-mALT-PN1_DA1	AL-mALT-PN1	mALT	mALT	IN	FlyCircuit		VGlut-F-700188	FlyCircuit_mALT
VGlut-F-800329	AL-mALT-PN1_DA1	AL-mALT-PN1	mALT	mALT	IN	FlyCircuit		VGlut-F-800329	FlyCircuit_mALT
fru-M-200319	AL-mALT-PN1_DA1	AL-mALT-PN1	mALT	mALT	IN	FlyCircuit		fru-M-200319	FlyCircuit_mALT
VGlut-F-700040	AL-mALT-PN1_DA1	AL-mALT-PN1	mALT	mALT	IN	FlyCircuit		VGlut-F-700040	FlyCircuit_mALT
Gad1-F-200064	AL-mALT-PN1_DA1	AL-mALT-PN1	mALT	mALT	IN	FlyCircuit		Gad1-F-200064	FlyCircuit_mALT
VGlut-F-200574	AL-mALT-PN1_DA1	AL-mALT-PN1	mALT	mALT	IN	FlyCircuit		VGlut-F-200574	FlyCircuit_mALT
VGlut-F-800317	AL-mALT-PN1_DA1	AL-mALT-PN1	mALT	mALT	IN	FlyCircuit		VGlut-F-800317	FlyCircuit_mALT
Cha-F-300252	AL-mALT-PN1_DA1	AL-mALT-PN1	mALT	mALT	IN	FlyCircuit		Cha-F-300252	FlyCircuit_mALT
npf-M-300006	AL-mALT-PN1_DA1	AL-mALT-PN1	mALT	mALT	IN	FlyCircuit		npf-M-300006	FlyCircuit_mALT
VGlut-F-600450	AL-mALT-PN1_DA1	AL-mALT-PN1	mALT	mALT	IN	FlyCircuit		VGlut-F-600450	FlyCircuit_mALT
VGlut-F-200188	AL-mALT-PN1_DA2	AL-mALT-PN1	mALT	mALT	IN	FlyCircuit		VGlut-F-200188	FlyCircuit_mALT
VGlut-F-600262	AL-mALT-PN1_DA2	AL-mALT-PN1	mALT	mALT	IN	FlyCircuit		VGlut-F-600262	FlyCircuit_mALT
VGlut-F-900046	AL-mALT-PN1_DA2	AL-mALT-PN1	mALT	mALT	IN	FlyCircuit		VGlut-F-900046	FlyCircuit_mALT
Cha-F-100085	AL-mALT-PN1_DA2	AL-mALT-PN1	mALT	mALT	IN	FlyCircuit		Cha-F-100085	FlyCircuit_mALT
fru-M-400216	AL-mALT-PN1_DA2	AL-mALT-PN1	mALT	mALT	IN	FlyCircuit		fru-M-400216	FlyCircuit_mALT
Gad1-F-000103	AL-mALT-PN1_DA2	AL-mALT-PN1	mALT	mALT	IN	FlyCircuit		Gad1-F-000103	FlyCircuit_mALT
Gad1-F-400072	AL-mALT-PN1_DA2	AL-mALT-PN1	mALT	mALT	IN	FlyCircuit		Gad1-F-400072	FlyCircuit_mALT
VGlut-F-700515	AL-mALT-PN1_DA2	AL-mALT-PN1	mALT	mALT	IN	FlyCircuit		VGlut-F-700515	FlyCircuit_mALT
VGlut-F-200029	AL-mALT-PN1_DA4	AL-mALT-PN1	mALT	mALT	IN	FlyCircuit		VGlut-F-200029	FlyCircuit_mALT
fru-M-200339	AL-mALT-PN1_DC2	AL-mALT-PN1	mALT	mALT	IN	FlyCircuit		fru-M-200339	FlyCircuit_mALT
Cha-F-500078	AL-mALT-PN1_DC3	AL-mALT-PN1	mALT	mALT	IN	FlyCircuit		Cha-F-500078	FlyCircuit_mALT
Gad1-F-200073	AL-mALT-PN1_DL1	AL-mALT-PN1	mALT	mALT	IN	FlyCircuit		Gad1-F-200073	FlyCircuit_mALT
npf-F-000003	AL-mALT-PN1_DL1	AL-mALT-PN1	mALT	mALT	IN	FlyCircuit		npf-F-000003	FlyCircuit_mALT
npf-M-100000	AL-mALT-PN1_DL1	AL-mALT-PN1	mALT	mALT	IN	FlyCircuit		npf-M-100000	FlyCircuit_mALT
VGlut-F-000066	AL-mALT-PN1_DL1	AL-mALT-PN1	mALT	mALT	IN	FlyCircuit		VGlut-F-000066	FlyCircuit_mALT
VGlut-F-000426	AL-mALT-PN1_DL1	AL-mALT-PN1	mALT	mALT	IN	FlyCircuit		VGlut-F-000426	FlyCircuit_mALT
VGlut-F-200323	AL-mALT-PN1_DL1	AL-mALT-PN1	mALT	mALT	IN	FlyCircuit		VGlut-F-200323	FlyCircuit_mALT
VGlut-F-200455	AL-mALT-PN1_DL1	AL-mALT-PN1	mALT	mALT	IN	FlyCircuit		VGlut-F-200455	FlyCircuit_mALT
npf-F-000000	AL-mALT-PN1_DL1	AL-mALT-PN1	mALT	mALT	IN	FlyCircuit		npf-F-000000	FlyCircuit_mALT
npf-F-000001	AL-mALT-PN1_DL1	AL-mALT-PN1	mALT	mALT	IN	FlyCircuit		npf-F-000001	FlyCircuit_mALT
npf-F-100001	AL-mALT-PN1_DL1	AL-mALT-PN1	mALT	mALT	IN	FlyCircuit		npf-F-100001	FlyCircuit_mALT
npf-F-300001	AL-mALT-PN1_DL1	AL-mALT-PN1	mALT	mALT	IN	FlyCircuit		npf-F-300001	FlyCircuit_mALT
npf-F-300003	AL-mALT-PN1_DL1	AL-mALT-PN1	mALT	mALT	IN	FlyCircuit		npf-F-300003	FlyCircuit_mALT
npf-M-200000	AL-mALT-PN1_DL1	AL-mALT-PN1	mALT	mALT	IN	FlyCircuit		npf-M-200000	FlyCircuit_mALT
VGlut-F-000055	AL-mALT-PN1_DL1	AL-mALT-PN1	mALT	mALT	IN	FlyCircuit		VGlut-F-000055	FlyCircuit_mALT
VGlut-F-000126	AL-mALT-PN1_DL1	AL-mALT-PN1	mALT	mALT	IN	FlyCircuit		VGlut-F-000126	FlyCircuit_mALT
VGlut-F-000593	AL-mALT-PN1_DL1	AL-mALT-PN1	mALT	mALT	IN	FlyCircuit		VGlut-F-000593	FlyCircuit_mALT
fru-F-000079	AL-mALT-PN1_DL2d	AL-mALT-PN1	mALT	mALT	IN	FlyCircuit		fru-F-000079	FlyCircuit_mALT
fru-M-400041	AL-mALT-PN1_DL2d	AL-mALT-PN1	mALT	mALT	IN	FlyCircuit		fru-M-400041	FlyCircuit_mALT
fru-M-500154	AL-mALT-PN1_DL2d	AL-mALT-PN1	mALT	mALT	IN	FlyCircuit		fru-M-500154	FlyCircuit_mALT
fru-M-500171	AL-mALT-PN1_DL2d	AL-mALT-PN1	mALT	mALT	IN	FlyCircuit		fru-M-500171	FlyCircuit_mALT
VGlut-F-000606	AL-mALT-PN1_DL2d	AL-mALT-PN1	mALT	mALT	IN	FlyCircuit		VGlut-F-000606	FlyCircuit_mALT
VGlut-F-200348	AL-mALT-PN1_DL2d	AL-mALT-PN1	mALT	mALT	IN	FlyCircuit		VGlut-F-200348	FlyCircuit_mALT
VGlut-F-300450	AL-mALT-PN1_DL2d	AL-mALT-PN1	mALT	mALT	IN	FlyCircuit		VGlut-F-300450	FlyCircuit_mALT
VGlut-F-300458	AL-mALT-PN1_DL2d	AL-mALT-PN1	mALT	mALT	IN	FlyCircuit		VGlut-F-300458	FlyCircuit_mALT
VGlut-F-400023	AL-mALT-PN1_DL2d	AL-mALT-PN1	mALT	mALT	IN	FlyCircuit		VGlut-F-400023	FlyCircuit_mALT
VGlut-F-400260	AL-mALT-PN1_DL2d	AL-mALT-PN1	mALT	mALT	IN	FlyCircuit		VGlut-F-400260	FlyCircuit_mALT
VGlut-F-400280	AL-mALT-PN1_DL2d	AL-mALT-PN1	mALT	mALT	IN	FlyCircuit		VGlut-F-400280	FlyCircuit_mALT
VGlut-F-400444	AL-mALT-PN1_DL2d	AL-mALT-PN1	mALT	mALT	IN	FlyCircuit		VGlut-F-400444	FlyCircuit_mALT
VGlut-F-400532	AL-mALT-PN1_DL2d	AL-mALT-PN1	mALT	mALT	IN	FlyCircuit		VGlut-F-400532	FlyCircuit_mALT
VGlut-F-400533	AL-mALT-PN1_DL2d	AL-mALT-PN1	mALT	mALT	IN	FlyCircuit		VGlut-F-400533	FlyCircuit_mALT
VGlut-F-400663	AL-mALT-PN1_DL2d	AL-mALT-PN1	mALT	mALT	IN	FlyCircuit		VGlut-F-400663	FlyCircuit_mALT
VGlut-F-500022	AL-mALT-PN1_DL2d	AL-mALT-PN1	mALT	mALT	IN	FlyCircuit		VGlut-F-500022	FlyCircuit_mALT
VGlut-F-500169	AL-mALT-PN1_DL2d	AL-mALT-PN1	mALT	mALT	IN	FlyCircuit		VGlut-F-500169	FlyCircuit_mALT
VGlut-F-500202	AL-mALT-PN1_DL2d	AL-mALT-PN1	mALT	mALT	IN	FlyCircuit		VGlut-F-500202	FlyCircuit_mALT
VGlut-F-500257	AL-mALT-PN1_DL2d	AL-mALT-PN1	mALT	mALT	IN	FlyCircuit		VGlut-F-500257	FlyCircuit_mALT
VGlut-F-500298	AL-mALT-PN1_DL2d	AL-mALT-PN1	mALT	mALT	IN	FlyCircuit		VGlut-F-500298	FlyCircuit_mALT
VGlut-F-500537	AL-mALT-PN1_DL2d	AL-mALT-PN1	mALT	mALT	IN	FlyCircuit		VGlut-F-500537	FlyCircuit_mALT
VGlut-F-500548	AL-mALT-PN1_DL2d	AL-mALT-PN1	mALT	mALT	IN	FlyCircuit		VGlut-F-500548	FlyCircuit_mALT
VGlut-F-500580	AL-mALT-PN1_DL2d	AL-mALT-PN1	mALT	mALT	IN	FlyCircuit		VGlut-F-500580	FlyCircuit_mALT
VGlut-F-500635	AL-mALT-PN1_DL2d	AL-mALT-PN1	mALT	mALT	IN	FlyCircuit		VGlut-F-500635	FlyCircuit_mALT
VGlut-F-500659	AL-mALT-PN1_DL2d	AL-mALT-PN1	mALT	mALT	IN	FlyCircuit		VGlut-F-500659	FlyCircuit_mALT
VGlut-F-500727	AL-mALT-PN1_DL2d	AL-mALT-PN1	mALT	mALT	IN	FlyCircuit		VGlut-F-500727	FlyCircuit_mALT
VGlut-F-500856	AL-mALT-PN1_DL2d	AL-mALT-PN1	mALT	mALT	IN	FlyCircuit		VGlut-F-500856	FlyCircuit_mALT
VGlut-F-500868	AL-mALT-PN1_DL2d	AL-mALT-PN1	mALT	mALT	IN	FlyCircuit		VGlut-F-500868	FlyCircuit_mALT
VGlut-F-500870	AL-mALT-PN1_DL2d	AL-mALT-PN1	mALT	mALT	IN	FlyCircuit		VGlut-F-500870	FlyCircuit_mALT
VGlut-F-600005	AL-mALT-PN1_DL2d	AL-mALT-PN1	mALT	mALT	IN	FlyCircuit		VGlut-F-600005	FlyCircuit_mALT
VGlut-F-600093	AL-mALT-PN1_DL2d	AL-mALT-PN1	mALT	mALT	IN	FlyCircuit		VGlut-F-600093	FlyCircuit_mALT
VGlut-F-600146	AL-mALT-PN1_DL2d	AL-mALT-PN1	mALT	mALT	IN	FlyCircuit		VGlut-F-600146	FlyCircuit_mALT
VGlut-F-600371	AL-mALT-PN1_DL2d	AL-mALT-PN1	mALT	mALT	IN	FlyCircuit		VGlut-F-600371	FlyCircuit_mALT
VGlut-F-600375	AL-mALT-PN1_DL2d	AL-mALT-PN1	mALT	mALT	IN	FlyCircuit		VGlut-F-600375	FlyCircuit_mALT
VGlut-F-600479	AL-mALT-PN1_DL2d	AL-mALT-PN1	mALT	mALT	IN	FlyCircuit		VGlut-F-600479	FlyCircuit_mALT
VGlut-F-600494	AL-mALT-PN1_DL2d	AL-mALT-PN1	mALT	mALT	IN	FlyCircuit		VGlut-F-600494	FlyCircuit_mALT
VGlut-F-600746	AL-mALT-PN1_DL2d	AL-mALT-PN1	mALT	mALT	IN	FlyCircuit		VGlut-F-600746	FlyCircuit_mALT
VGlut-F-700075	AL-mALT-PN1_DL2d	AL-mALT-PN1	mALT	mALT	IN	FlyCircuit		VGlut-F-700075	FlyCircuit_mALT
VGlut-F-700103	AL-mALT-PN1_DL2d	AL-mALT-PN1	mALT	mALT	IN	FlyCircuit		VGlut-F-700103	FlyCircuit_mALT
VGlut-F-700104	AL-mALT-PN1_DL2d	AL-mALT-PN1	mALT	mALT	IN	FlyCircuit		VGlut-F-700104	FlyCircuit_mALT
VGlut-F-700123	AL-mALT-PN1_DL2d	AL-mALT-PN1	mALT	mALT	IN	FlyCircuit		VGlut-F-700123	FlyCircuit_mALT
VGlut-F-700209	AL-mALT-PN1_DL2d	AL-mALT-PN1	mALT	mALT	IN	FlyCircuit		VGlut-F-700209	FlyCircuit_mALT
VGlut-F-700215	AL-mALT-PN1_DL2d	AL-mALT-PN1	mALT	mALT	IN	FlyCircuit		VGlut-F-700215	FlyCircuit_mALT
VGlut-F-700240	AL-mALT-PN1_DL2d	AL-mALT-PN1	mALT	mALT	IN	FlyCircuit		VGlut-F-700240	FlyCircuit_mALT
VGlut-F-700245	AL-mALT-PN1_DL2d	AL-mALT-PN1	mALT	mALT	IN	FlyCircuit		VGlut-F-700245	FlyCircuit_mALT
VGlut-F-700254	AL-mALT-PN1_DL2d	AL-mALT-PN1	mALT	mALT	IN	FlyCircuit		VGlut-F-700254	FlyCircuit_mALT
VGlut-F-700285	AL-mALT-PN1_DL2d	AL-mALT-PN1	mALT	mALT	IN	FlyCircuit		VGlut-F-700285	FlyCircuit_mALT
VGlut-F-700359	AL-mALT-PN1_DL2d	AL-mALT-PN1	mALT	mALT	IN	FlyCircuit		VGlut-F-700359	FlyCircuit_mALT
VGlut-F-700437	AL-mALT-PN1_DL2d	AL-mALT-PN1	mALT	mALT	IN	FlyCircuit		VGlut-F-700437	FlyCircuit_mALT
VGlut-F-700440	AL-mALT-PN1_DL2d	AL-mALT-PN1	mALT	mALT	IN	FlyCircuit		VGlut-F-700440	FlyCircuit_mALT
VGlut-F-800031	AL-mALT-PN1_DL2d	AL-mALT-PN1	mALT	mALT	IN	FlyCircuit		VGlut-F-800031	FlyCircuit_mALT
VGlut-F-800044	AL-mALT-PN1_DL2d	AL-mALT-PN1	mALT	mALT	IN	FlyCircuit		VGlut-F-800044	FlyCircuit_mALT
VGlut-F-800053	AL-mALT-PN1_DL2d	AL-mALT-PN1	mALT	mALT	IN	FlyCircuit		VGlut-F-800053	FlyCircuit_mALT
VGlut-F-800075	AL-mALT-PN1_DL2d	AL-mALT-PN1	mALT	mALT	IN	FlyCircuit		VGlut-F-800075	FlyCircuit_mALT
VGlut-F-800097	AL-mALT-PN1_DL2d	AL-mALT-PN1	mALT	mALT	IN	FlyCircuit		VGlut-F-800097	FlyCircuit_mALT
VGlut-F-800104	AL-mALT-PN1_DL2d	AL-mALT-PN1	mALT	mALT	IN	FlyCircuit		VGlut-F-800104	FlyCircuit_mALT
VGlut-F-800123	AL-mALT-PN1_DL2d	AL-mALT-PN1	mALT	mALT	IN	FlyCircuit		VGlut-F-800123	FlyCircuit_mALT
VGlut-F-800211	AL-mALT-PN1_DL2d	AL-mALT-PN1	mALT	mALT	IN	FlyCircuit		VGlut-F-800211	FlyCircuit_mALT
VGlut-F-900052	AL-mALT-PN1_DL2d	AL-mALT-PN1	mALT	mALT	IN	FlyCircuit		VGlut-F-900052	FlyCircuit_mALT
VGlut-F-900102	AL-mALT-PN1_DL2d	AL-mALT-PN1	mALT	mALT	IN	FlyCircuit		VGlut-F-900102	FlyCircuit_mALT
VGlut-F-100369	AL-mALT-PN1_DL2d	AL-mALT-PN1	mALT	mALT	IN	FlyCircuit		VGlut-F-100369	FlyCircuit_mALT
VGlut-F-600016	AL-mALT-PN1_DL2d	AL-mALT-PN1	mALT	mALT	IN	FlyCircuit		VGlut-F-600016	FlyCircuit_mALT
VGlut-F-700109	AL-mALT-PN1_DL2d	AL-mALT-PN1	mALT	mALT	IN	FlyCircuit		VGlut-F-700109	FlyCircuit_mALT
fru-F-300093	AL-mALT-PN1_DL2d	AL-mALT-PN1	mALT	mALT	IN	FlyCircuit		fru-F-300093	FlyCircuit_mALT
fru-F-500103	AL-mALT-PN1_DL2d	AL-mALT-PN1	mALT	mALT	IN	FlyCircuit		fru-F-500103	FlyCircuit_mALT
fru-M-400042	AL-mALT-PN1_DL2d	AL-mALT-PN1	mALT	mALT	IN	FlyCircuit		fru-M-400042	FlyCircuit_mALT
fru-M-500123	AL-mALT-PN1_DL2d	AL-mALT-PN1	mALT	mALT	IN	FlyCircuit		fru-M-500123	FlyCircuit_mALT
fru-M-500169	AL-mALT-PN1_DL2d	AL-mALT-PN1	mALT	mALT	IN	FlyCircuit		fru-M-500169	FlyCircuit_mALT
fru-M-600062	AL-mALT-PN1_DL2d	AL-mALT-PN1	mALT	mALT	IN	FlyCircuit		fru-M-600062	FlyCircuit_mALT
fru-M-700157	AL-mALT-PN1_DL2d	AL-mALT-PN1	mALT	mALT	IN	FlyCircuit		fru-M-700157	FlyCircuit_mALT
VGlut-F-000106	AL-mALT-PN1_DL2d	AL-mALT-PN1	mALT	mALT	IN	FlyCircuit		VGlut-F-000106	FlyCircuit_mALT
VGlut-F-100221	AL-mALT-PN1_DL2d	AL-mALT-PN1	mALT	mALT	IN	FlyCircuit		VGlut-F-100221	FlyCircuit_mALT
VGlut-F-300495	AL-mALT-PN1_DL2d	AL-mALT-PN1	mALT	mALT	IN	FlyCircuit		VGlut-F-300495	FlyCircuit_mALT
VGlut-F-400059	AL-mALT-PN1_DL2d	AL-mALT-PN1	mALT	mALT	IN	FlyCircuit		VGlut-F-400059	FlyCircuit_mALT
VGlut-F-400138	AL-mALT-PN1_DL2d	AL-mALT-PN1	mALT	mALT	IN	FlyCircuit		VGlut-F-400138	FlyCircuit_mALT
VGlut-F-400176	AL-mALT-PN1_DL2d	AL-mALT-PN1	mALT	mALT	IN	FlyCircuit		VGlut-F-400176	FlyCircuit_mALT
VGlut-F-400462	AL-mALT-PN1_DL2d	AL-mALT-PN1	mALT	mALT	IN	FlyCircuit		VGlut-F-400462	FlyCircuit_mALT
VGlut-F-400531	AL-mALT-PN1_DL2d	AL-mALT-PN1	mALT	mALT	IN	FlyCircuit		VGlut-F-400531	FlyCircuit_mALT
VGlut-F-500016	AL-mALT-PN1_DL2d	AL-mALT-PN1	mALT	mALT	IN	FlyCircuit		VGlut-F-500016	FlyCircuit_mALT
VGlut-F-500058	AL-mALT-PN1_DL2d	AL-mALT-PN1	mALT	mALT	IN	FlyCircuit		VGlut-F-500058	FlyCircuit_mALT
VGlut-F-500075	AL-mALT-PN1_DL2d	AL-mALT-PN1	mALT	mALT	IN	FlyCircuit		VGlut-F-500075	FlyCircuit_mALT
VGlut-F-500103	AL-mALT-PN1_DL2d	AL-mALT-PN1	mALT	mALT	IN	FlyCircuit		VGlut-F-500103	FlyCircuit_mALT
VGlut-F-500143	AL-mALT-PN1_DL2d	AL-mALT-PN1	mALT	mALT	IN	FlyCircuit		VGlut-F-500143	FlyCircuit_mALT
VGlut-F-500160	AL-mALT-PN1_DL2d	AL-mALT-PN1	mALT	mALT	IN	FlyCircuit		VGlut-F-500160	FlyCircuit_mALT
VGlut-F-500178	AL-mALT-PN1_DL2d	AL-mALT-PN1	mALT	mALT	IN	FlyCircuit		VGlut-F-500178	FlyCircuit_mALT
VGlut-F-500248	AL-mALT-PN1_DL2d	AL-mALT-PN1	mALT	mALT	IN	FlyCircuit		VGlut-F-500248	FlyCircuit_mALT
VGlut-F-500259	AL-mALT-PN1_DL2d	AL-mALT-PN1	mALT	mALT	IN	FlyCircuit		VGlut-F-500259	FlyCircuit_mALT
VGlut-F-500334	AL-mALT-PN1_DL2d	AL-mALT-PN1	mALT	mALT	IN	FlyCircuit		VGlut-F-500334	FlyCircuit_mALT
VGlut-F-500349	AL-mALT-PN1_DL2d	AL-mALT-PN1	mALT	mALT	IN	FlyCircuit		VGlut-F-500349	FlyCircuit_mALT
VGlut-F-500377	AL-mALT-PN1_DL2d	AL-mALT-PN1	mALT	mALT	IN	FlyCircuit		VGlut-F-500377	FlyCircuit_mALT
VGlut-F-500447	AL-mALT-PN1_DL2d	AL-mALT-PN1	mALT	mALT	IN	FlyCircuit		VGlut-F-500447	FlyCircuit_mALT
VGlut-F-500582	AL-mALT-PN1_DL2d	AL-mALT-PN1	mALT	mALT	IN	FlyCircuit		VGlut-F-500582	FlyCircuit_mALT
VGlut-F-500602	AL-mALT-PN1_DL2d	AL-mALT-PN1	mALT	mALT	IN	FlyCircuit		VGlut-F-500602	FlyCircuit_mALT
VGlut-F-500638	AL-mALT-PN1_DL2d	AL-mALT-PN1	mALT	mALT	IN	FlyCircuit		VGlut-F-500638	FlyCircuit_mALT
VGlut-F-500772	AL-mALT-PN1_DL2d	AL-mALT-PN1	mALT	mALT	IN	FlyCircuit		VGlut-F-500772	FlyCircuit_mALT
VGlut-F-500826	AL-mALT-PN1_DL2d	AL-mALT-PN1	mALT	mALT	IN	FlyCircuit		VGlut-F-500826	FlyCircuit_mALT
VGlut-F-500839	AL-mALT-PN1_DL2d	AL-mALT-PN1	mALT	mALT	IN	FlyCircuit		VGlut-F-500839	FlyCircuit_mALT
VGlut-F-500864	AL-mALT-PN1_DL2d	AL-mALT-PN1	mALT	mALT	IN	FlyCircuit		VGlut-F-500864	FlyCircuit_mALT
VGlut-F-600006	AL-mALT-PN1_DL2d	AL-mALT-PN1	mALT	mALT	IN	FlyCircuit		VGlut-F-600006	FlyCircuit_mALT
VGlut-F-600011	AL-mALT-PN1_DL2d	AL-mALT-PN1	mALT	mALT	IN	FlyCircuit		VGlut-F-600011	FlyCircuit_mALT
VGlut-F-600018	AL-mALT-PN1_DL2d	AL-mALT-PN1	mALT	mALT	IN	FlyCircuit		VGlut-F-600018	FlyCircuit_mALT
VGlut-F-600104	AL-mALT-PN1_DL2d	AL-mALT-PN1	mALT	mALT	IN	FlyCircuit		VGlut-F-600104	FlyCircuit_mALT
VGlut-F-600145	AL-mALT-PN1_DL2d	AL-mALT-PN1	mALT	mALT	IN	FlyCircuit		VGlut-F-600145	FlyCircuit_mALT
VGlut-F-600232	AL-mALT-PN1_DL2d	AL-mALT-PN1	mALT	mALT	IN	FlyCircuit		VGlut-F-600232	FlyCircuit_mALT
VGlut-F-600251	AL-mALT-PN1_DL2d	AL-mALT-PN1	mALT	mALT	IN	FlyCircuit		VGlut-F-600251	FlyCircuit_mALT
VGlut-F-600314	AL-mALT-PN1_DL2d	AL-mALT-PN1	mALT	mALT	IN	FlyCircuit		VGlut-F-600314	FlyCircuit_mALT
VGlut-F-600390	AL-mALT-PN1_DL2d	AL-mALT-PN1	mALT	mALT	IN	FlyCircuit		VGlut-F-600390	FlyCircuit_mALT
VGlut-F-600405	AL-mALT-PN1_DL2d	AL-mALT-PN1	mALT	mALT	IN	FlyCircuit		VGlut-F-600405	FlyCircuit_mALT
VGlut-F-600438	AL-mALT-PN1_DL2d	AL-mALT-PN1	mALT	mALT	IN	FlyCircuit		VGlut-F-600438	FlyCircuit_mALT
VGlut-F-600442	AL-mALT-PN1_DL2d	AL-mALT-PN1	mALT	mALT	IN	FlyCircuit		VGlut-F-600442	FlyCircuit_mALT
VGlut-F-600443	AL-mALT-PN1_DL2d	AL-mALT-PN1	mALT	mALT	IN	FlyCircuit		VGlut-F-600443	FlyCircuit_mALT
VGlut-F-600445	AL-mALT-PN1_DL2d	AL-mALT-PN1	mALT	mALT	IN	FlyCircuit		VGlut-F-600445	FlyCircuit_mALT
VGlut-F-600558	AL-mALT-PN1_DL2d	AL-mALT-PN1	mALT	mALT	IN	FlyCircuit		VGlut-F-600558	FlyCircuit_mALT
VGlut-F-600751	AL-mALT-PN1_DL2d	AL-mALT-PN1	mALT	mALT	IN	FlyCircuit		VGlut-F-600751	FlyCircuit_mALT
VGlut-F-600798	AL-mALT-PN1_DL2d	AL-mALT-PN1	mALT	mALT	IN	FlyCircuit		VGlut-F-600798	FlyCircuit_mALT
VGlut-F-700008	AL-mALT-PN1_DL2d	AL-mALT-PN1	mALT	mALT	IN	FlyCircuit		VGlut-F-700008	FlyCircuit_mALT
VGlut-F-700101	AL-mALT-PN1_DL2d	AL-mALT-PN1	mALT	mALT	IN	FlyCircuit		VGlut-F-700101	FlyCircuit_mALT
VGlut-F-700152	AL-mALT-PN1_DL2d	AL-mALT-PN1	mALT	mALT	IN	FlyCircuit		VGlut-F-700152	FlyCircuit_mALT
VGlut-F-700153	AL-mALT-PN1_DL2d	AL-mALT-PN1	mALT	mALT	IN	FlyCircuit		VGlut-F-700153	FlyCircuit_mALT
VGlut-F-700179	AL-mALT-PN1_DL2d	AL-mALT-PN1	mALT	mALT	IN	FlyCircuit		VGlut-F-700179	FlyCircuit_mALT
VGlut-F-700210	AL-mALT-PN1_DL2d	AL-mALT-PN1	mALT	mALT	IN	FlyCircuit		VGlut-F-700210	FlyCircuit_mALT
VGlut-F-700301	AL-mALT-PN1_DL2d	AL-mALT-PN1	mALT	mALT	IN	FlyCircuit		VGlut-F-700301	FlyCircuit_mALT
VGlut-F-700358	AL-mALT-PN1_DL2d	AL-mALT-PN1	mALT	mALT	IN	FlyCircuit		VGlut-F-700358	FlyCircuit_mALT
VGlut-F-700412	AL-mALT-PN1_DL2d	AL-mALT-PN1	mALT	mALT	IN	FlyCircuit		VGlut-F-700412	FlyCircuit_mALT
VGlut-F-700439	AL-mALT-PN1_DL2d	AL-mALT-PN1	mALT	mALT	IN	FlyCircuit		VGlut-F-700439	FlyCircuit_mALT
VGlut-F-700539	AL-mALT-PN1_DL2d	AL-mALT-PN1	mALT	mALT	IN	FlyCircuit		VGlut-F-700539	FlyCircuit_mALT
VGlut-F-700570	AL-mALT-PN1_DL2d	AL-mALT-PN1	mALT	mALT	IN	FlyCircuit		VGlut-F-700570	FlyCircuit_mALT
VGlut-F-700588	AL-mALT-PN1_DL2d	AL-mALT-PN1	mALT	mALT	IN	FlyCircuit		VGlut-F-700588	FlyCircuit_mALT
VGlut-F-800046	AL-mALT-PN1_DL2d	AL-mALT-PN1	mALT	mALT	IN	FlyCircuit		VGlut-F-800046	FlyCircuit_mALT
VGlut-F-800048	AL-mALT-PN1_DL2d	AL-mALT-PN1	mALT	mALT	IN	FlyCircuit		VGlut-F-800048	FlyCircuit_mALT
VGlut-F-800102	AL-mALT-PN1_DL2d	AL-mALT-PN1	mALT	mALT	IN	FlyCircuit		VGlut-F-800102	FlyCircuit_mALT
VGlut-F-800118	AL-mALT-PN1_DL2d	AL-mALT-PN1	mALT	mALT	IN	FlyCircuit		VGlut-F-800118	FlyCircuit_mALT
VGlut-F-800121	AL-mALT-PN1_DL2d	AL-mALT-PN1	mALT	mALT	IN	FlyCircuit		VGlut-F-800121	FlyCircuit_mALT
VGlut-F-800124	AL-mALT-PN1_DL2d	AL-mALT-PN1	mALT	mALT	IN	FlyCircuit		VGlut-F-800124	FlyCircuit_mALT
VGlut-F-800275	AL-mALT-PN1_DL2d	AL-mALT-PN1	mALT	mALT	IN	FlyCircuit		VGlut-F-800275	FlyCircuit_mALT
VGlut-F-900081	AL-mALT-PN1_DL2d	AL-mALT-PN1	mALT	mALT	IN	FlyCircuit		VGlut-F-900081	FlyCircuit_mALT
VGlut-F-900125	AL-mALT-PN1_DL2d	AL-mALT-PN1	mALT	mALT	IN	FlyCircuit		VGlut-F-900125	FlyCircuit_mALT
VGlut-F-500211	AL-mALT-PN1_DL2d	AL-mALT-PN1	mALT	mALT	IN	FlyCircuit		VGlut-F-500211	FlyCircuit_mALT
VGlut-F-500502	AL-mALT-PN1_DL2d	AL-mALT-PN1	mALT	mALT	IN	FlyCircuit		VGlut-F-500502	FlyCircuit_mALT
VGlut-F-500563	AL-mALT-PN1_DL2d	AL-mALT-PN1	mALT	mALT	IN	FlyCircuit		VGlut-F-500563	FlyCircuit_mALT
VGlut-F-600725	AL-mALT-PN1_DL2d	AL-mALT-PN1	mALT	mALT	IN	FlyCircuit		VGlut-F-600725	FlyCircuit_mALT
VGlut-F-800067	AL-mALT-PN1_DL2d	AL-mALT-PN1	mALT	mALT	IN	FlyCircuit		VGlut-F-800067	FlyCircuit_mALT
VGlut-F-900068	AL-mALT-PN1_DL2d	AL-mALT-PN1	mALT	mALT	IN	FlyCircuit		VGlut-F-900068	FlyCircuit_mALT
Cha-F-100073	AL-mALT-PN1_DL2v	AL-mALT-PN1	mALT	mALT	IN	FlyCircuit		Cha-F-100073	FlyCircuit_mALT
Gad1-F-400075	AL-mALT-PN1_DL2v	AL-mALT-PN1	mALT	mALT	IN	FlyCircuit		Gad1-F-400075	FlyCircuit_mALT
VGlut-F-200560	AL-mALT-PN1_DL2v	AL-mALT-PN1	mALT	mALT	IN	FlyCircuit		VGlut-F-200560	FlyCircuit_mALT
VGlut-F-400432	AL-mALT-PN1_DL2v	AL-mALT-PN1	mALT	mALT	IN	FlyCircuit		VGlut-F-400432	FlyCircuit_mALT
VGlut-F-400668	AL-mALT-PN1_DL2v	AL-mALT-PN1	mALT	mALT	IN	FlyCircuit		VGlut-F-400668	FlyCircuit_mALT
VGlut-F-500076	AL-mALT-PN1_DL2v	AL-mALT-PN1	mALT	mALT	IN	FlyCircuit		VGlut-F-500076	FlyCircuit_mALT
VGlut-F-500118	AL-mALT-PN1_DL2v	AL-mALT-PN1	mALT	mALT	IN	FlyCircuit		VGlut-F-500118	FlyCircuit_mALT
VGlut-F-500189	AL-mALT-PN1_DL2v	AL-mALT-PN1	mALT	mALT	IN	FlyCircuit		VGlut-F-500189	FlyCircuit_mALT
VGlut-F-500497	AL-mALT-PN1_DL2v	AL-mALT-PN1	mALT	mALT	IN	FlyCircuit		VGlut-F-500497	FlyCircuit_mALT
VGlut-F-500594	AL-mALT-PN1_DL2v	AL-mALT-PN1	mALT	mALT	IN	FlyCircuit		VGlut-F-500594	FlyCircuit_mALT
VGlut-F-600327	AL-mALT-PN1_DL2v	AL-mALT-PN1	mALT	mALT	IN	FlyCircuit		VGlut-F-600327	FlyCircuit_mALT
VGlut-F-600797	AL-mALT-PN1_DL2v	AL-mALT-PN1	mALT	mALT	IN	FlyCircuit		VGlut-F-600797	FlyCircuit_mALT
VGlut-F-700182	AL-mALT-PN1_DL2v	AL-mALT-PN1	mALT	mALT	IN	FlyCircuit		VGlut-F-700182	FlyCircuit_mALT
VGlut-F-700287	AL-mALT-PN1_DL2v	AL-mALT-PN1	mALT	mALT	IN	FlyCircuit		VGlut-F-700287	FlyCircuit_mALT
VGlut-F-700504	AL-mALT-PN1_DL2v	AL-mALT-PN1	mALT	mALT	IN	FlyCircuit		VGlut-F-700504	FlyCircuit_mALT
VGlut-F-700598	AL-mALT-PN1_DL2v	AL-mALT-PN1	mALT	mALT	IN	FlyCircuit		VGlut-F-700598	FlyCircuit_mALT
VGlut-F-800047	AL-mALT-PN1_DL2v	AL-mALT-PN1	mALT	mALT	IN	FlyCircuit		VGlut-F-800047	FlyCircuit_mALT
VGlut-F-400402	AL-mALT-PN1_DL2v	AL-mALT-PN1	mALT	mALT	IN	FlyCircuit		VGlut-F-400402	FlyCircuit_mALT
VGlut-F-000391	AL-mALT-PN1_DL2v	AL-mALT-PN1	mALT	mALT	IN	FlyCircuit		VGlut-F-000391	FlyCircuit_mALT
VGlut-F-300641	AL-mALT-PN1_DL2v	AL-mALT-PN1	mALT	mALT	IN	FlyCircuit		VGlut-F-300641	FlyCircuit_mALT
VGlut-F-300646	AL-mALT-PN1_DL2v	AL-mALT-PN1	mALT	mALT	IN	FlyCircuit		VGlut-F-300646	FlyCircuit_mALT
VGlut-F-400218	AL-mALT-PN1_DL2v	AL-mALT-PN1	mALT	mALT	IN	FlyCircuit		VGlut-F-400218	FlyCircuit_mALT
VGlut-F-400719	AL-mALT-PN1_DL2v	AL-mALT-PN1	mALT	mALT	IN	FlyCircuit		VGlut-F-400719	FlyCircuit_mALT
VGlut-F-500026	AL-mALT-PN1_DL2v	AL-mALT-PN1	mALT	mALT	IN	FlyCircuit		VGlut-F-500026	FlyCircuit_mALT
VGlut-F-500237	AL-mALT-PN1_DL2v	AL-mALT-PN1	mALT	mALT	IN	FlyCircuit		VGlut-F-500237	FlyCircuit_mALT
VGlut-F-500303	AL-mALT-PN1_DL2v	AL-mALT-PN1	mALT	mALT	IN	FlyCircuit		VGlut-F-500303	FlyCircuit_mALT
VGlut-F-500333	AL-mALT-PN1_DL2v	AL-mALT-PN1	mALT	mALT	IN	FlyCircuit		VGlut-F-500333	FlyCircuit_mALT
VGlut-F-500751	AL-mALT-PN1_DL2v	AL-mALT-PN1	mALT	mALT	IN	FlyCircuit		VGlut-F-500751	FlyCircuit_mALT
VGlut-F-600353	AL-mALT-PN1_DL2v	AL-mALT-PN1	mALT	mALT	IN	FlyCircuit		VGlut-F-600353	FlyCircuit_mALT
VGlut-F-600482	AL-mALT-PN1_DL2v	AL-mALT-PN1	mALT	mALT	IN	FlyCircuit		VGlut-F-600482	FlyCircuit_mALT
VGlut-F-700124	AL-mALT-PN1_DL2v	AL-mALT-PN1	mALT	mALT	IN	FlyCircuit		VGlut-F-700124	FlyCircuit_mALT
VGlut-F-700147	AL-mALT-PN1_DL2v	AL-mALT-PN1	mALT	mALT	IN	FlyCircuit		VGlut-F-700147	FlyCircuit_mALT
VGlut-F-800089	AL-mALT-PN1_DL2v	AL-mALT-PN1	mALT	mALT	IN	FlyCircuit		VGlut-F-800089	FlyCircuit_mALT
VGlut-F-600471	AL-mALT-PN1_DL2v	AL-mALT-PN1	mALT	mALT	IN	FlyCircuit		VGlut-F-600471	FlyCircuit_mALT
VGlut-F-700107	AL-mALT-PN1_DL2v	AL-mALT-PN1	mALT	mALT	IN	FlyCircuit		VGlut-F-700107	FlyCircuit_mALT
VGlut-F-700185	AL-mALT-PN1_DL2v	AL-mALT-PN1	mALT	mALT	IN	FlyCircuit		VGlut-F-700185	FlyCircuit_mALT
VGlut-F-700323	AL-mALT-PN1_DL2v	AL-mALT-PN1	mALT	mALT	IN	FlyCircuit		VGlut-F-700323	FlyCircuit_mALT
VGlut-F-400869	AL-mALT-PN1_DL3	AL-mALT-PN1	mALT	mALT	IN	FlyCircuit		VGlut-F-400869	FlyCircuit_mALT
Gad1-F-300005	AL-mALT-PN1_DL3	AL-mALT-PN1	mALT	mALT	IN	FlyCircuit		Gad1-F-300005	FlyCircuit_mALT
Gad1-F-900035	AL-mALT-PN1_DL3	AL-mALT-PN1	mALT	mALT	IN	FlyCircuit		Gad1-F-900035	FlyCircuit_mALT
VGlut-F-300491	AL-mALT-PN1_DL3	AL-mALT-PN1	mALT	mALT	IN	FlyCircuit		VGlut-F-300491	FlyCircuit_mALT
VGlut-F-000563	AL-mALT-PN1_DL4	AL-mALT-PN1	mALT	mALT	IN	FlyCircuit		VGlut-F-000563	FlyCircuit_mALT
VGlut-F-400008	AL-mALT-PN1_DM1	AL-mALT-PN1	mALT	mALT	IN	FlyCircuit		VGlut-F-400008	FlyCircuit_mALT
fru-F-700119	AL-mALT-PN1_DM5	AL-mALT-PN1	mALT	mALT	IN	FlyCircuit		fru-F-700119	FlyCircuit_mALT
VGlut-F-400067	AL-mALT-PN1_DM5	AL-mALT-PN1	mALT	mALT	IN	FlyCircuit		VGlut-F-400067	FlyCircuit_mALT
VGlut-F-600753	AL-mALT-PN1_DM5	AL-mALT-PN1	mALT	mALT	IN	FlyCircuit		VGlut-F-600753	FlyCircuit_mALT
VGlut-F-700494	AL-mALT-PN1_DM5	AL-mALT-PN1	mALT	mALT	IN	FlyCircuit		VGlut-F-700494	FlyCircuit_mALT
VGlut-F-200598	AL-mALT-PN1_DM5	AL-mALT-PN1	mALT	mALT	IN	FlyCircuit		VGlut-F-200598	FlyCircuit_mALT
VGlut-F-500774	AL-mALT-PN1_DM5	AL-mALT-PN1	mALT	mALT	IN	FlyCircuit		VGlut-F-500774	FlyCircuit_mALT
VGlut-F-800259	AL-mALT-PN1_DM5	AL-mALT-PN1	mALT	mALT	IN	FlyCircuit		VGlut-F-800259	FlyCircuit_mALT
fru-M-400223	AL-mALT-PN1_DM5	AL-mALT-PN1	mALT	mALT	IN	FlyCircuit		fru-M-400223	FlyCircuit_mALT
VGlut-F-400522	AL-mALT-PN1_DM6	AL-mALT-PN1	mALT	mALT	IN	FlyCircuit		VGlut-F-400522	FlyCircuit_mALT
VGlut-F-400664	AL-mALT-PN1_DM6	AL-mALT-PN1	mALT	mALT	IN	FlyCircuit		VGlut-F-400664	FlyCircuit_mALT
VGlut-F-500406	AL-mALT-PN1_DM6	AL-mALT-PN1	mALT	mALT	IN	FlyCircuit		VGlut-F-500406	FlyCircuit_mALT
VGlut-F-600459	AL-mALT-PN1_DM6	AL-mALT-PN1	mALT	mALT	IN	FlyCircuit		VGlut-F-600459	FlyCircuit_mALT
VGlut-F-700464	AL-mALT-PN1_DM6	AL-mALT-PN1	mALT	mALT	IN	FlyCircuit		VGlut-F-700464	FlyCircuit_mALT
fru-F-400086	AL-mALT-PN1_DM6	AL-mALT-PN1	mALT	mALT	IN	FlyCircuit		fru-F-400086	FlyCircuit_mALT
VGlut-F-400791	AL-mALT-PN1_DM6	AL-mALT-PN1	mALT	mALT	IN	FlyCircuit		VGlut-F-400791	FlyCircuit_mALT
VGlut-F-500781	AL-mALT-PN1_DM6	AL-mALT-PN1	mALT	mALT	IN	FlyCircuit		VGlut-F-500781	FlyCircuit_mALT
VGlut-F-600452	AL-mALT-PN1_DM6	AL-mALT-PN1	mALT	mALT	IN	FlyCircuit		VGlut-F-600452	FlyCircuit_mALT
VGlut-F-600458	AL-mALT-PN1_DM6	AL-mALT-PN1	mALT	mALT	IN	FlyCircuit		VGlut-F-600458	FlyCircuit_mALT
Cha-F-300238	AL-mALT-PN1_DP1l	AL-mALT-PN1	mALT	mALT	IN	FlyCircuit		Cha-F-300238	FlyCircuit_mALT
fru-F-000025	AL-mALT-PN1_DP1l	AL-mALT-PN1	mALT	mALT	IN	FlyCircuit		fru-F-000025	FlyCircuit_mALT
VGlut-F-200566	AL-mALT-PN1_VA1d	AL-mALT-PN1	mALT	mALT	IN	FlyCircuit		VGlut-F-200566	FlyCircuit_mALT
Cha-F-100059	AL-mALT-PN1_VA1d	AL-mALT-PN1	mALT	mALT	IN	FlyCircuit		Cha-F-100059	FlyCircuit_mALT
Gad1-F-800042	AL-mALT-PN1_VA1d	AL-mALT-PN1	mALT	mALT	IN	FlyCircuit		Gad1-F-800042	FlyCircuit_mALT
fru-F-400050	AL-mALT-PN1_VA1lm	AL-mALT-PN1	mALT	mALT	IN	FlyCircuit		fru-F-400050	FlyCircuit_mALT
fru-F-800019	AL-mALT-PN1_VA1lm	AL-mALT-PN1	mALT	mALT	IN	FlyCircuit		fru-F-800019	FlyCircuit_mALT
fru-F-800040	AL-mALT-PN1_VA1lm	AL-mALT-PN1	mALT	mALT	IN	FlyCircuit		fru-F-800040	FlyCircuit_mALT
fru-M-400130	AL-mALT-PN1_VA1lm	AL-mALT-PN1	mALT	mALT	IN	FlyCircuit		fru-M-400130	FlyCircuit_mALT
VGlut-F-000656	AL-mALT-PN1_VA1lm	AL-mALT-PN1	mALT	mALT	IN	FlyCircuit		VGlut-F-000656	FlyCircuit_mALT
VGlut-F-100381	AL-mALT-PN1_VA1lm	AL-mALT-PN1	mALT	mALT	IN	FlyCircuit		VGlut-F-100381	FlyCircuit_mALT
VGlut-F-200597	AL-mALT-PN1_VA1lm	AL-mALT-PN1	mALT	mALT	IN	FlyCircuit		VGlut-F-200597	FlyCircuit_mALT
VGlut-F-400875	AL-mALT-PN1_VA1lm	AL-mALT-PN1	mALT	mALT	IN	FlyCircuit		VGlut-F-400875	FlyCircuit_mALT
VGlut-F-600409	AL-mALT-PN1_VA1lm	AL-mALT-PN1	mALT	mALT	IN	FlyCircuit		VGlut-F-600409	FlyCircuit_mALT
VGlut-F-700131	AL-mALT-PN1_VA1lm	AL-mALT-PN1	mALT	mALT	IN	FlyCircuit		VGlut-F-700131	FlyCircuit_mALT
VGlut-F-700275	AL-mALT-PN1_VA1lm	AL-mALT-PN1	mALT	mALT	IN	FlyCircuit		VGlut-F-700275	FlyCircuit_mALT
VGlut-F-700547	AL-mALT-PN1_VA1lm	AL-mALT-PN1	mALT	mALT	IN	FlyCircuit		VGlut-F-700547	FlyCircuit_mALT
VGlut-F-400658	AL-mALT-PN1_VA1lm	AL-mALT-PN1	mALT	mALT	IN	FlyCircuit		VGlut-F-400658	FlyCircuit_mALT
fru-F-900008	AL-mALT-PN1_VA1lm	AL-mALT-PN1	mALT	mALT	IN	FlyCircuit		fru-F-900008	FlyCircuit_mALT
VGlut-F-100370	AL-mALT-PN1_VA1lm	AL-mALT-PN1	mALT	mALT	IN	FlyCircuit		VGlut-F-100370	FlyCircuit_mALT
VGlut-F-500357	AL-mALT-PN1_VA1lm	AL-mALT-PN1	mALT	mALT	IN	FlyCircuit		VGlut-F-500357	FlyCircuit_mALT
VGlut-F-500586	AL-mALT-PN1_VA1lm	AL-mALT-PN1	mALT	mALT	IN	FlyCircuit		VGlut-F-500586	FlyCircuit_mALT
VGlut-F-700165	AL-mALT-PN1_VA1lm	AL-mALT-PN1	mALT	mALT	IN	FlyCircuit		VGlut-F-700165	FlyCircuit_mALT
VGlut-F-700321	AL-mALT-PN1_VA1lm	AL-mALT-PN1	mALT	mALT	IN	FlyCircuit		VGlut-F-700321	FlyCircuit_mALT
fru-F-700165	AL-mALT-PN1_VA1lm	AL-mALT-PN1	mALT	mALT	IN	FlyCircuit		fru-F-700165	FlyCircuit_mALT
VGlut-F-200267	AL-mALT-PN1_VA4	AL-mALT-PN1	mALT	mALT	IN	FlyCircuit		VGlut-F-200267	FlyCircuit_mALT
VGlut-F-200047	AL-mALT-PN1_VA4	AL-mALT-PN1	mALT	mALT	IN	FlyCircuit		VGlut-F-200047	FlyCircuit_mALT
fru-F-000120	AL-mALT-PN1_VA7m	AL-mALT-PN1	mALT	mALT	IN	FlyCircuit		fru-F-000120	FlyCircuit_mALT
VGlut-F-600107	AL-mALT-PN1_VA7m	AL-mALT-PN1	mALT	mALT	IN	FlyCircuit		VGlut-F-600107	FlyCircuit_mALT
VGlut-F-400514	AL-mALT-PN1_VC2	AL-mALT-PN1	mALT	mALT	IN	FlyCircuit		VGlut-F-400514	FlyCircuit_mALT
VGlut-F-400927	AL-mALT-PN1_VC3l	AL-mALT-PN1	mALT	mALT	IN	FlyCircuit		VGlut-F-400927	FlyCircuit_mALT
VGlut-F-600116	AL-mALT-PN1_VC3l	AL-mALT-PN1	mALT	mALT	IN	FlyCircuit		VGlut-F-600116	FlyCircuit_mALT
VGlut-F-600248	AL-mALT-PN1_VC3l	AL-mALT-PN1	mALT	mALT	IN	FlyCircuit		VGlut-F-600248	FlyCircuit_mALT
VGlut-F-600340	AL-mALT-PN1_VC3l	AL-mALT-PN1	mALT	mALT	IN	FlyCircuit		VGlut-F-600340	FlyCircuit_mALT
VGlut-F-900060	AL-mALT-PN1_VC3l	AL-mALT-PN1	mALT	mALT	IN	FlyCircuit		VGlut-F-900060	FlyCircuit_mALT
fru-F-400041	AL-mALT-PN1_VC3l	AL-mALT-PN1	mALT	mALT	IN	FlyCircuit		fru-F-400041	FlyCircuit_mALT
VGlut-F-100378	AL-mALT-PN1_VC3l	AL-mALT-PN1	mALT	mALT	IN	FlyCircuit		VGlut-F-100378	FlyCircuit_mALT
VGlut-F-400290	AL-mALT-PN1_VC3l	AL-mALT-PN1	mALT	mALT	IN	FlyCircuit		VGlut-F-400290	FlyCircuit_mALT
VGlut-F-500455	AL-mALT-PN1_VC3l	AL-mALT-PN1	mALT	mALT	IN	FlyCircuit		VGlut-F-500455	FlyCircuit_mALT
VGlut-F-500609	AL-mALT-PN1_VC3l	AL-mALT-PN1	mALT	mALT	IN	FlyCircuit		VGlut-F-500609	FlyCircuit_mALT
VGlut-F-700563	AL-mALT-PN1_VC3l	AL-mALT-PN1	mALT	mALT	IN	FlyCircuit		VGlut-F-700563	FlyCircuit_mALT
VGlut-F-200568	AL-mALT-PN1_VC3m	AL-mALT-PN1	mALT	mALT	IN	FlyCircuit		VGlut-F-200568	FlyCircuit_mALT
VGlut-F-300596	AL-mALT-PN1_VC3m	AL-mALT-PN1	mALT	mALT	IN	FlyCircuit		VGlut-F-300596	FlyCircuit_mALT
VGlut-F-400000	AL-mALT-PN1_VC3m	AL-mALT-PN1	mALT	mALT	IN	FlyCircuit		VGlut-F-400000	FlyCircuit_mALT
VGlut-F-500412	AL-mALT-PN1_VC3m	AL-mALT-PN1	mALT	mALT	IN	FlyCircuit		VGlut-F-500412	FlyCircuit_mALT
VGlut-F-500461	AL-mALT-PN1_VC3m	AL-mALT-PN1	mALT	mALT	IN	FlyCircuit		VGlut-F-500461	FlyCircuit_mALT
VGlut-F-200569	AL-mALT-PN1_VC3m	AL-mALT-PN1	mALT	mALT	IN	FlyCircuit		VGlut-F-200569	FlyCircuit_mALT
VGlut-F-500431	AL-mALT-PN1_VC3m	AL-mALT-PN1	mALT	mALT	IN	FlyCircuit		VGlut-F-500431	FlyCircuit_mALT
VGlut-F-600209	AL-mALT-PN1_VC3m	AL-mALT-PN1	mALT	mALT	IN	FlyCircuit		VGlut-F-600209	FlyCircuit_mALT
VGlut-F-700167	AL-mALT-PN1_VC3m	AL-mALT-PN1	mALT	mALT	IN	FlyCircuit		VGlut-F-700167	FlyCircuit_mALT
VGlut-F-700465	AL-mALT-PN1_VC3m	AL-mALT-PN1	mALT	mALT	IN	FlyCircuit		VGlut-F-700465	FlyCircuit_mALT
VGlut-F-200565	AL-mALT-PN1_VC4	AL-mALT-PN1	mALT	mALT	IN	FlyCircuit		VGlut-F-200565	FlyCircuit_mALT
VGlut-F-500082	AL-mALT-PN1_VC4	AL-mALT-PN1	mALT	mALT	IN	FlyCircuit		VGlut-F-500082	FlyCircuit_mALT
VGlut-F-800072	AL-mALT-PN1_VC4	AL-mALT-PN1	mALT	mALT	IN	FlyCircuit		VGlut-F-800072	FlyCircuit_mALT
Cha-F-300104	AL-mALT-PN1_VM1	AL-mALT-PN1	mALT	mALT	IN	FlyCircuit		Cha-F-300104	FlyCircuit_mALT
VGlut-F-300635	AL-mALT-PN1_VM1	AL-mALT-PN1	mALT	mALT	IN	FlyCircuit		VGlut-F-300635	FlyCircuit_mALT
VGlut-F-600492	AL-mALT-PN1_VM1	AL-mALT-PN1	mALT	mALT	IN	FlyCircuit		VGlut-F-600492	FlyCircuit_mALT
VGlut-F-600772	AL-mALT-PN1_VM1	AL-mALT-PN1	mALT	mALT	IN	FlyCircuit		VGlut-F-600772	FlyCircuit_mALT
VGlut-F-700460	AL-mALT-PN1_VM1	AL-mALT-PN1	mALT	mALT	IN	FlyCircuit		VGlut-F-700460	FlyCircuit_mALT
VGlut-F-300629	AL-mALT-PN1_VM1	AL-mALT-PN1	mALT	mALT	IN	FlyCircuit		VGlut-F-300629	FlyCircuit_mALT
fru-F-700058	AL-mALT-PN1_VM1	AL-mALT-PN1	mALT	mALT	IN	FlyCircuit		fru-F-700058	FlyCircuit_mALT
VGlut-F-300622	AL-mALT-PN1_VM1	AL-mALT-PN1	mALT	mALT	IN	FlyCircuit		VGlut-F-300622	FlyCircuit_mALT
VGlut-F-400678	AL-mALT-PN1_VM1	AL-mALT-PN1	mALT	mALT	IN	FlyCircuit		VGlut-F-400678	FlyCircuit_mALT
VGlut-F-700132	AL-mALT-PN1_VM1	AL-mALT-PN1	mALT	mALT	IN	FlyCircuit		VGlut-F-700132	FlyCircuit_mALT
fru-F-400051	AL-mALT-PN1_VM1	AL-mALT-PN1	mALT	mALT	IN	FlyCircuit		fru-F-400051	FlyCircuit_mALT
VGlut-F-600767	AL-mALT-PN1_VM1	AL-mALT-PN1	mALT	mALT	IN	FlyCircuit		VGlut-F-600767	FlyCircuit_mALT
VGlut-F-500413	AL-mALT-PN1_VM2	AL-mALT-PN1	mALT	mALT	IN	FlyCircuit		VGlut-F-500413	FlyCircuit_mALT
VGlut-F-600243	AL-mALT-PN1_VM2	AL-mALT-PN1	mALT	mALT	IN	FlyCircuit		VGlut-F-600243	FlyCircuit_mALT
VGlut-F-600322	AL-mALT-PN1_VM2	AL-mALT-PN1	mALT	mALT	IN	FlyCircuit		VGlut-F-600322	FlyCircuit_mALT
Cha-F-700191	AL-mALT-PN1_VM2	AL-mALT-PN1	mALT	mALT	IN	FlyCircuit		Cha-F-700191	FlyCircuit_mALT
VGlut-F-400677	AL-mALT-PN1_VM2	AL-mALT-PN1	mALT	mALT	IN	FlyCircuit		VGlut-F-400677	FlyCircuit_mALT
VGlut-F-500450	AL-mALT-PN1_VM2	AL-mALT-PN1	mALT	mALT	IN	FlyCircuit		VGlut-F-500450	FlyCircuit_mALT
VGlut-F-400695	AL-mALT-PN1_VM2	AL-mALT-PN1	mALT	mALT	IN	FlyCircuit		VGlut-F-400695	FlyCircuit_mALT
VGlut-F-000035	AL-mALT-PN1_VM3	AL-mALT-PN1	mALT	mALT	IN	FlyCircuit		VGlut-F-000035	FlyCircuit_mALT
VGlut-F-400794	AL-mALT-PN1_VM4	AL-mALT-PN1	mALT	mALT	IN	FlyCircuit		VGlut-F-400794	FlyCircuit_mALT
VGlut-F-600175	AL-mALT-PN1_VM4	AL-mALT-PN1	mALT	mALT	IN	FlyCircuit		VGlut-F-600175	FlyCircuit_mALT
Gad1-F-100006	AL-mALT-PN1_VM4	AL-mALT-PN1	mALT	mALT	IN	FlyCircuit		Gad1-F-100006	FlyCircuit_mALT
Gad1-F-800036	AL-mALT-PN1_VM4	AL-mALT-PN1	mALT	mALT	IN	FlyCircuit		Gad1-F-800036	FlyCircuit_mALT
VGlut-F-300573	AL-mALT-PN1_VM4	AL-mALT-PN1	mALT	mALT	IN	FlyCircuit		VGlut-F-300573	FlyCircuit_mALT
VGlut-F-700463	AL-mALT-PN1_VM4	AL-mALT-PN1	mALT	mALT	IN	FlyCircuit		VGlut-F-700463	FlyCircuit_mALT
fru-F-400230	AL-mALT-PN1_VM5d	AL-mALT-PN1	mALT	mALT	IN	FlyCircuit		fru-F-400230	FlyCircuit_mALT
fru-F-600030	AL-mALT-PN1_VM5d	AL-mALT-PN1	mALT	mALT	IN	FlyCircuit		fru-F-600030	FlyCircuit_mALT
VGlut-F-100368	AL-mALT-PN1_VM5d	AL-mALT-PN1	mALT	mALT	IN	FlyCircuit		VGlut-F-100368	FlyCircuit_mALT
VGlut-F-200159	AL-mALT-PN1_VM5d	AL-mALT-PN1	mALT	mALT	IN	FlyCircuit		VGlut-F-200159	FlyCircuit_mALT
VGlut-F-500146	AL-mALT-PN1_VM5d	AL-mALT-PN1	mALT	mALT	IN	FlyCircuit		VGlut-F-500146	FlyCircuit_mALT
VGlut-F-500389	AL-mALT-PN1_VM5d	AL-mALT-PN1	mALT	mALT	IN	FlyCircuit		VGlut-F-500389	FlyCircuit_mALT
VGlut-F-500429	AL-mALT-PN1_VM5d	AL-mALT-PN1	mALT	mALT	IN	FlyCircuit		VGlut-F-500429	FlyCircuit_mALT
VGlut-F-700530	AL-mALT-PN1_VM5d	AL-mALT-PN1	mALT	mALT	IN	FlyCircuit		VGlut-F-700530	FlyCircuit_mALT
VGlut-F-700596	AL-mALT-PN1_VM5d	AL-mALT-PN1	mALT	mALT	IN	FlyCircuit		VGlut-F-700596	FlyCircuit_mALT
VGlut-F-800071	AL-mALT-PN1_VM5d	AL-mALT-PN1	mALT	mALT	IN	FlyCircuit		VGlut-F-800071	FlyCircuit_mALT
fru-F-300017	AL-mALT-PN1_VM5d	AL-mALT-PN1	mALT	mALT	IN	FlyCircuit		fru-F-300017	FlyCircuit_mALT
fru-F-800031	AL-mALT-PN1_VM5d	AL-mALT-PN1	mALT	mALT	IN	FlyCircuit		fru-F-800031	FlyCircuit_mALT
fru-M-800032	AL-mALT-PN1_VM5d	AL-mALT-PN1	mALT	mALT	IN	FlyCircuit		fru-M-800032	FlyCircuit_mALT
VGlut-F-200559	AL-mALT-PN1_VM5d	AL-mALT-PN1	mALT	mALT	IN	FlyCircuit		VGlut-F-200559	FlyCircuit_mALT
VGlut-F-600316	AL-mALT-PN1_VM5d	AL-mALT-PN1	mALT	mALT	IN	FlyCircuit		VGlut-F-600316	FlyCircuit_mALT
VGlut-F-600347	AL-mALT-PN1_VM5d	AL-mALT-PN1	mALT	mALT	IN	FlyCircuit		VGlut-F-600347	FlyCircuit_mALT
VGlut-F-600787	AL-mALT-PN1_VM5d	AL-mALT-PN1	mALT	mALT	IN	FlyCircuit		VGlut-F-600787	FlyCircuit_mALT
VGlut-F-700597	AL-mALT-PN1_VM5d	AL-mALT-PN1	mALT	mALT	IN	FlyCircuit		VGlut-F-700597	FlyCircuit_mALT
VGlut-F-800295	AL-mALT-PN1_VM5d	AL-mALT-PN1	mALT	mALT	IN	FlyCircuit		VGlut-F-800295	FlyCircuit_mALT
VGlut-F-900045	AL-mALT-PN1_VM5d	AL-mALT-PN1	mALT	mALT	IN	FlyCircuit		VGlut-F-900045	FlyCircuit_mALT
fru-F-500247	AL-mALT-PN1_VM5v	AL-mALT-PN1	mALT	mALT	IN	FlyCircuit		fru-F-500247	FlyCircuit_mALT
fru-M-600008	AL-mALT-PN1_VM5v	AL-mALT-PN1	mALT	mALT	IN	FlyCircuit		fru-M-600008	FlyCircuit_mALT
VGlut-F-500420	AL-mALT-PN1_VM5v	AL-mALT-PN1	mALT	mALT	IN	FlyCircuit		VGlut-F-500420	FlyCircuit_mALT
VGlut-F-700307	AL-mALT-PN1_VM5v	AL-mALT-PN1	mALT	mALT	IN	FlyCircuit		VGlut-F-700307	FlyCircuit_mALT
fru-F-400125	AL-mALT-PN1_VM5v	AL-mALT-PN1	mALT	mALT	IN	FlyCircuit		fru-F-400125	FlyCircuit_mALT
fru-F-500092	AL-mALT-PN1_VM5v	AL-mALT-PN1	mALT	mALT	IN	FlyCircuit		fru-F-500092	FlyCircuit_mALT
fru-F-500096	AL-mALT-PN1_VM5v	AL-mALT-PN1	mALT	mALT	IN	FlyCircuit		fru-F-500096	FlyCircuit_mALT
fru-M-500214	AL-mALT-PN1_VM5v	AL-mALT-PN1	mALT	mALT	IN	FlyCircuit		fru-M-500214	FlyCircuit_mALT
VGlut-F-100376	AL-mALT-PN1_VM5v	AL-mALT-PN1	mALT	mALT	IN	FlyCircuit		VGlut-F-100376	FlyCircuit_mALT
VGlut-F-400739	AL-mALT-PN1_VM5v	AL-mALT-PN1	mALT	mALT	IN	FlyCircuit		VGlut-F-400739	FlyCircuit_mALT
VGlut-F-700056	AL-mALT-PN1_VM5v	AL-mALT-PN1	mALT	mALT	IN	FlyCircuit		VGlut-F-700056	FlyCircuit_mALT
VGlut-F-700289	AL-mALT-PN1_VM5v	AL-mALT-PN1	mALT	mALT	IN	FlyCircuit		VGlut-F-700289	FlyCircuit_mALT
VGlut-F-700484	AL-mALT-PN1_VM5v	AL-mALT-PN1	mALT	mALT	IN	FlyCircuit		VGlut-F-700484	FlyCircuit_mALT
Cha-F-200265	AL-mALT-PN1_VM6+VP2	AL-mALT-PN1	mALT	mALT	IN	FlyCircuit		Cha-F-200265	FlyCircuit_mALT
fru-F-300090	AL-mALT-PN1_VM7	AL-mALT-PN1	mALT	mALT	IN	FlyCircuit		fru-F-300090	FlyCircuit_mALT
fru-M-300154	AL-mALT-PN1_VM7	AL-mALT-PN1	mALT	mALT	IN	FlyCircuit		fru-M-300154	FlyCircuit_mALT
Gad1-F-200057	AL-mALT-PN1_VM7	AL-mALT-PN1	mALT	mALT	IN	FlyCircuit		Gad1-F-200057	FlyCircuit_mALT
Gad1-F-500068	AL-mALT-PN1_VM7	AL-mALT-PN1	mALT	mALT	IN	FlyCircuit		Gad1-F-500068	FlyCircuit_mALT
VGlut-F-200567	AL-mALT-PN1_VM7	AL-mALT-PN1	mALT	mALT	IN	FlyCircuit		VGlut-F-200567	FlyCircuit_mALT
VGlut-F-500107	AL-mALT-PN1_VM7	AL-mALT-PN1	mALT	mALT	IN	FlyCircuit		VGlut-F-500107	FlyCircuit_mALT
VGlut-F-500424	AL-mALT-PN1_VM7	AL-mALT-PN1	mALT	mALT	IN	FlyCircuit		VGlut-F-500424	FlyCircuit_mALT
VGlut-F-500516	AL-mALT-PN1_VM7	AL-mALT-PN1	mALT	mALT	IN	FlyCircuit		VGlut-F-500516	FlyCircuit_mALT
VGlut-F-500607	AL-mALT-PN1_VM7	AL-mALT-PN1	mALT	mALT	IN	FlyCircuit		VGlut-F-500607	FlyCircuit_mALT
VGlut-F-700169	AL-mALT-PN1_VM7	AL-mALT-PN1	mALT	mALT	IN	FlyCircuit		VGlut-F-700169	FlyCircuit_mALT
VGlut-F-600208	AL-mALT-PN1_VM7	AL-mALT-PN1	mALT	mALT	IN	FlyCircuit		VGlut-F-600208	FlyCircuit_mALT
fru-M-500211	AL-mALT-PN1_VM7	AL-mALT-PN1	mALT	mALT	IN	FlyCircuit		fru-M-500211	FlyCircuit_mALT
Gad1-F-300015	AL-mALT-PN1_VM7	AL-mALT-PN1	mALT	mALT	IN	FlyCircuit		Gad1-F-300015	FlyCircuit_mALT
VGlut-F-700221	AL-mALT-PN1_VM7	AL-mALT-PN1	mALT	mALT	IN	FlyCircuit		VGlut-F-700221	FlyCircuit_mALT
npf-F-300012	AL-mALT-PN1_VM7	AL-mALT-PN1	mALT	mALT	IN	FlyCircuit		npf-F-300012	FlyCircuit_mALT
VGlut-F-600082	AL-mALT-PN1_VM7	AL-mALT-PN1	mALT	mALT	IN	FlyCircuit		VGlut-F-600082	FlyCircuit_mALT
VGlut-F-700533	AL-mALT-PN1_VM7	AL-mALT-PN1	mALT	mALT	IN	FlyCircuit		VGlut-F-700533	FlyCircuit_mALT
Gad1-F-000090	AL-mALT-PN1_VP2+	AL-mALT-PN1	mALT	mALT	IN	FlyCircuit		Gad1-F-000090	FlyCircuit_mALT
Cha-F-000183	AL-mALT-PN10	AL-mALT-PN10	mALT	mALT	IN	FlyCircuit		Cha-F-000183	FlyCircuit_mALT
Cha-F-300398	AL-mALT-PN10	AL-mALT-PN10	mALT	mALT	IN	FlyCircuit		Cha-F-300398	FlyCircuit_mALT
E0585-F-200014	AL-mALT-PN10	AL-mALT-PN10	mALT	mALT	IN	FlyCircuit		E0585-F-200014	FlyCircuit_mALT
Gad1-F-100169	AL-mALT-PN10	AL-mALT-PN10	mALT	mALT	IN	FlyCircuit		Gad1-F-100169	FlyCircuit_mALT
5HT1A-F-800014	AL-mALT-PN11	AL-mALT-PN11	mALT	mALT	IN	FlyCircuit		5HT1A-F-800014	FlyCircuit_mALT
Gad1-F-400282	AL-mALT-PN11	AL-mALT-PN11	mALT	mALT	IN	FlyCircuit		Gad1-F-400282	FlyCircuit_mALT
VGlut-F-700270	AL-mALT-PN11	AL-mALT-PN11	mALT	mALT	IN	FlyCircuit		VGlut-F-700270	FlyCircuit_mALT
Gad1-F-000286	AL-mALT-PN2_VL1	AL-mALT-PN2	mALT	mALT	IN	FlyCircuit		Gad1-F-000286	FlyCircuit_mALT
Gad1-F-700120	AL-mALT-PN2_VL1	AL-mALT-PN2	mALT	mALT	IN	FlyCircuit		Gad1-F-700120	FlyCircuit_mALT
Cha-F-000250	AL-mALT-PN2_VP3	AL-mALT-PN2	mALT	mALT	IN	FlyCircuit		Cha-F-000250	FlyCircuit_mALT
Gad1-F-200188	AL-mALT-PN2_VP3	AL-mALT-PN2	mALT	mALT	IN	FlyCircuit		Gad1-F-200188	FlyCircuit_mALT
Cha-F-000271	AL-mALT-PN4	AL-mALT-PN4	mALT	mALT	IN	FlyCircuit		Cha-F-000271	FlyCircuit_mALT
Cha-F-300036	AL-mALT-PN4	AL-mALT-PN4	mALT	mALT	IN	FlyCircuit		Cha-F-300036	FlyCircuit_mALT
Cha-F-300107	AL-mALT-PN4	AL-mALT-PN4	mALT	mALT	IN	FlyCircuit		Cha-F-300107	FlyCircuit_mALT
VGlut-F-000463	AL-mALT-PN4_V+	AL-mALT-PN4	mALT	mALT	IN	FlyCircuit		VGlut-F-000463	FlyCircuit_mALT
VGlut-F-700115	AL-mALT-PN4_V+	AL-mALT-PN4	mALT	mALT	IN	FlyCircuit		VGlut-F-700115	FlyCircuit_mALT
[truncated: 753 more rows]
