# Supplementary material for: Functional and anatomical specificity in a higher olfactory centre
Source: eLife. 2019 May 21;8:e44590. doi: 10.7554/eLife.44590 (PMC6550879; doi:10.7554/eLife.44590)
Supplement: Supplementary file 4. [file elife-44590-supp4.zip]

Archive with 2,752 entries (2,752 files):
- DyeFill_AD1/AD1a1_130123c1.swc
- DyeFill_AD1/AD1a1_130523c0.swc
- DyeFill_AD1/AD1a1_130524c0.swc
- DyeFill_AD1/AD1a2_121206c0.swc
- DyeFill_AD1/AD1a2_140402c0.swc
- DyeFill_AD1/AD1a2_140403c1.swc
- DyeFill_AD1/AD1a4_120925c1.swc
- DyeFill_AD1/AD1a4_121122c1.swc
- DyeFill_AD1/AD1a4_121127c1.swc
- DyeFill_AD1/AD1a4_121128c3.swc
- DyeFill_AD1/AD1b1_120726c3.swc
- DyeFill_AD1/AD1b1_120813c1.swc
- DyeFill_AD1/AD1b1_120816c1.swc
- DyeFill_AD1/AD1b1_120911c0.swc
- DyeFill_AD1/AD1b1_121101c0.swc
- DyeFill_AD1/AD1b1_130726c1.swc
- DyeFill_AD1/AD1b1_130729c0.swc
- DyeFill_AD1/AD1b1_130731c1.swc
- DyeFill_AD1/AD1b1_130801c1.swc
- DyeFill_AD1/AD1b1_130802c0.swc
- DyeFill_AD1/AD1b1_130910c0.swc
- DyeFill_AD1/AD1b1_140514c1.swc
- DyeFill_AD1/AD1b2_120704c1.swc
- DyeFill_AD1/AD1b2_120714c4.swc
- DyeFill_AD1/AD1b2_120730c0.swc
- DyeFill_AD1/AD1b2_140612c0.swc
- DyeFill_AD1/AD1b2_140616c0.swc
- DyeFill_AD1/AD1c1_120830c2.swc
- DyeFill_AD1/AD1c1_120913c1.swc
- DyeFill_AD1/AD1c1_121129c0.swc
- DyeFill_AD1/AD1c1_130711c3.swc
- DyeFill_AV4/AV4a1_131002c2.swc
- DyeFill_AV4/AV4a1_131003c0.swc
- DyeFill_AV4/AV4a1_131016c1.swc
- DyeFill_AV4/AV4a1_140117c1.swc
- DyeFill_AV4/AV4a5_131008c0.swc
- DyeFill_AV4/AV4a5_131014c2.swc
- DyeFill_AV4/AV4a5_131113c0.swc
- DyeFill_AV4/AV4b5_140618c0.swc
- DyeFill_AV4/AV4b5_160201c1.swc
- DyeFill_AV4/AV4b5_160211c1.swc
- DyeFill_AV4/AV4b8_131007c1.swc
- DyeFill_AV4/AV4b8_131009c0.swc
- DyeFill_AV4/AV4b8_131011c0.swc
- DyeFill_AV4/AV4c1_131003c1.swc
- DyeFill_AV4/AV4c1_131123c1.swc
- DyeFill_AV4/AV4c1_140213c1.swc
- DyeFill_AV6/AV6a1_130725c4.swc
- DyeFill_AV6/AV6a1_130807c1.swc
- DyeFill_AV6/AV6a1_130808c1.swc
- DyeFill_AV6/AV6a1_130808c2.swc
- DyeFill_AV6/AV6a1_130813c0.swc
- DyeFill_AV6/AV6a1_130814c1.swc
- DyeFill_AV6/AV6a1_130815c1.swc
- DyeFill_AV6/AV6a1_130819c1.swc
- DyeFill_AV6/AV6a1_130820c0.swc
- DyeFill_AV6/AV6a1_130820c2.swc
- DyeFill_AV6/AV6a1_130822c0.swc
- DyeFill_AV6/AV6a1_140328c1.swc
- DyeFill_AV6/AV6a1_140402c1.swc
- DyeFill_AV6/AV6a1_140514c2.swc
- DyeFill_PD2/PD2a1_120806c0.swc
- DyeFill_PD2/PD2a2_121017c0.swc
- DyeFill_PD2/PD2a2_121018c0.swc
- DyeFill_PD2/PD2a2_121225c0.swc
- DyeFill_PD2/PD2a2_121227c3.swc
- DyeFill_PD2/PD2a2_130612c0.swc
- DyeFill_PD2/PD2a2_130620c0.swc
- DyeFill_PD2/PD2a2_131007c0.swc
- DyeFill_PD2/PD2a2_131014c3.swc
- DyeFill_PD2/PD2b1_120914c2.swc
- DyeFill_PD2/PD2b1_120926c0.swc
- DyeFill_PD2/PD2b1_121015c0.swc
- DyeFill_PD2/PD2b1_121016c0.swc
- DyeFill_PD2/PD2b1_131009c4.swc
- DyeFill_PV2/PV2a1_131028c0.swc
- DyeFill_PV2/PV2a1_131030c0.swc
- DyeFill_PV2/PV2b1_131031c1.swc
- DyeFill_PV2/PV2d1_131122c1.swc
- DyeFill_PV4/PV4a10_130627c0.swc
- DyeFill_PV4/PV4a2_130619c0.swc
- DyeFill_PV4/PV4a2_130625c0.swc
- DyeFill_PV4/PV4a3_130408c0.swc
- DyeFill_PV4/PV4a3_130411c2.swc
- DyeFill_PV4/PV4a4_130219c0.swc
- DyeFill_PV4/PV4a4_130703c0.swc
- DyeFill_PV4/PV4a4_130724c0.swc
- DyeFill_PV4/PV4a5_130704c1.swc
- DyeFill_PV4/PV4a6_130911c2.swc
- DyeFill_PV4/PV4a6_130912c0.swc
- DyeFill_PV4/PV4a6_130913c0.swc
- DyeFill_PV4/PV4a7_130205c2.swc
- DyeFill_PV4/PV4a7_130821c0.swc
- DyeFill_PV4/PV4a7_130826c0.swc
- DyeFill_PV4/PV4a7_130829c0.swc
- DyeFill_PV4/PV4a7_130829c1.swc
- DyeFill_PV4/PV4a7_130911c0.swc
- DyeFill_PV4/PV4a7_130925c2.swc
- DyeFill_PV4/PV4b1_140117c2.swc
- DyeFill_PV4/PV4b2_131212c1.swc
- DyeFill_PV4/PV4b2_140206c2.swc
- DyeFill_PV4/PV4b2_140207c0.swc
- DyeFill_PV4/PV4b2_140211c0.swc
- DyeFill_PV4/PV4d1_130923c0.swc
- DyeFill_PV4/PV4d1_140212c0.swc
- DyeFill_PV4/PV4d3_130912c1.swc
- DyeFill_PV4/PV4f1_130312c1.swc
- DyeFill_PV5/PV5a1_120216c0.swc
- DyeFill_PV5/PV5a1_120628c1.swc
- DyeFill_PV5/PV5a1_120708c1.swc
- DyeFill_PV5/PV5a1_120813c0.swc
- DyeFill_PV5/PV5a1_120914c0.swc
- DyeFill_PV5/PV5a1_130118c0.swc
- DyeFill_PV5/PV5a2_120619c1.swc
- DyeFill_PV5/PV5a2_120710c0.swc
- DyeFill_PV5/PV5a2_120712c1.swc
- DyeFill_PV5/PV5b1_120605c0.swc
- DyeFill_PV5/PV5b1_120618c0.swc
- DyeFill_PV5/PV5b1_131118c3.swc
- DyeFill_PV5/PV5b1_160121c1.swc
- DyeFill_PV5/PV5b2_121130c0.swc
- DyeFill_PV5/PV5b2_130213c0.swc
- DyeFill_PV5/PV5b2_130214c1.swc
- DyeFill_PV5/PV5b2_130425c1.swc
- DyeFill_PV5/PV5c1_121227c2.swc
- DyeFill_PV5/PV5c1_130208c1.swc
- DyeFill_PV5/PV5c1_130702c1.swc
- DyeFill_PV5/PV5c1_130703c1.swc
- DyeFill_PV5/PV5c1_130711c1.swc
- DyeFill_PV5/PV5c1_130712c1.swc
- DyeFill_PV5/PV5c1_130717c0.swc
- DyeFill_PV5/PV5c1_130814c0.swc
- DyeFill_PV5/PV5c1_130816c2.swc
- DyeFill_PV5/PV5c2_121212c0.swc
- DyeFill_PV5/PV5c2_121213c0.swc
- DyeFill_PV5/PV5c2_130220c1.swc
- DyeFill_PV5/PV5c2_130313c1.swc
- DyeFill_PV5/PV5c2_130605c1.swc
- DyeFill_PV5/PV5c2_130606c1.swc
- DyeFill_PV5/PV5c2_130704c2.swc
- DyeFill_PV5/PV5c2_130710c3.swc
- DyeFill_PV5/PV5c3_121217c0.swc
- DyeFill_PV5/PV5c3_130211c3.swc
- DyeFill_PV5/PV5c3_130617c3.swc
- DyeFill_PV5/PV5c3_131126c3.swc
- DyeFill_PV5/PV5c3_131204c0.swc
- DyeFill_PV5/PV5c3_131212c0.swc
- EM_AD1/AD1a1_1298752.swc
- EM_AD1/AD1a2_1879479.swc
- EM_AD1/AD1b1_6536624.swc
- EM_AD1/AD1b2_1703751.swc
- EM_AD1/AD1b2_2842610.swc
- EM_AD1/AD1b2_3075158.swc
- EM_AD1/AD1b2_4513533.swc
- EM_AD1/AD1b2_4744251.swc
- EM_AD1/AD1e1_1149437.swc
- EM_AD1/AD1e1_2477473.swc
- EM_AD3/AD3b2_1812558.swc
- EM_AD3/AD3f1_1803633.swc
- EM_AV1/AV1a1_2659704.swc
- EM_AV1/AV1a1_2684792.swc
- EM_AV1/AV1a2_1967862.swc
- EM_AV1/AV1a3_2794070.swc
- EM_AV2/AV2a1_1870230.swc
- EM_AV3/AV3a1_2633111.swc
- EM_AV3/AV3a1_5341336.swc
- EM_AV4/AV4a1_1288534.swc
- EM_AV4/AV4a1_1421572.swc
- EM_AV4/AV4a4_1853423.swc
- EM_AV4/AV4c2_488055.swc
- EM_AV6/AV6a1_1415926.swc
- EM_AV6/AV6a3_1298816.swc
- EM_PD2/PD2a1_1299700.swc
- EM_PD2/PD2a1_1415893.swc
- EM_PD2/PD2a1_1454234.swc
- EM_PD2/PD2a1_2205218.swc
- EM_PD2/PD2a1_3516953.swc
- EM_PD2/PD2b1_1606113.swc
- EM_PD2/PD2b1_3345012.swc
- EM_PD3/PD3a1_3481901.swc
- EM_PV2/PV2a1_1703872.swc
- EM_PV2/PV2a2_1710886.swc
- EM_PV2/PV2c1_2659671.swc
- EM_PV4/PV4a1_3897655.swc
- EM_PV4/PV4a1_4044752.swc
- EM_PV4/PV4a1_7483643.swc
- EM_PV4/PV4a2_1710793.swc
- EM_PV4/PV4a2_4044614.swc
- EM_PV4/PV4a2_5918547.swc
- EM_PV4/PV4a2_6825565.swc
- EM_PV4/PV4a3_5918553.swc
- EM_PV5/PV5a1_2425247.swc
- EM_PV5/PV5a1_3788293.swc
- EM_PV6/PV6a3_1101751.swc
- FijiTracing_mALT/1 iPN_LO15R.swc
- FijiTracing_mALT/1 iPN_LO2R.swc
- FijiTracing_mALT/1 iPN_TK6L.swc
- FijiTracing_mALT/1 iPN_TL6L.swc
- FijiTracing_mALT/1 iPN_TM25R.swc
- FijiTracing_mALT/1 iPN_TN6R.swc
- FijiTracing_mALT/1 iPN_TO12L.swc
- FijiTracing_mALT/1 iPN_TP15L.swc
- FijiTracing_mALT/1 iPN_TP19L.swc
- FijiTracing_mALT/1 iPN_TP4L.swc
- FijiTracing_mALT/D iPN_EBS32R.swc
- FijiTracing_mALT/D iPN_EBS53R.swc
- FijiTracing_mALT/D iPN_LF28R.swc
- FijiTracing_mALT/D iPN_LHD5R.swc
- FijiTracing_mALT/D iPN_LP5L.swc
- FijiTracing_mALT/D iPN_MC18L.swc
- FijiTracing_mALT/D iPN_OR13L.swc
- FijiTracing_mALT/D iPN_OT23R.swc
- FijiTracing_mALT/D iPN_VD14R.swc
- FijiTracing_mALT/DA1 iPN_EBH11R.swc
- FijiTracing_mALT/DA1 iPN_EBH20R.swc
- FijiTracing_mALT/DA1 iPN_EBI12L.swc
- FijiTracing_mALT/DA1 iPN_LI23L.swc
- FijiTracing_mALT/DA1 iPN_MM14L.swc
- FijiTracing_mALT/DA1 iPN_NA7L.swc
- FijiTracing_mALT/DA1 iPN_SH21L.swc
- FijiTracing_mALT/DA1 iPN_TT27R.swc
- FijiTracing_mALT/DA1 iPN_VA15R.swc
- FijiTracing_mALT/DA1 iPN_VA20R.swc
- FijiTracing_mALT/DA1 iPN_VB58L.swc
- FijiTracing_mALT/DA3 iPN_JBE1R.swc
- FijiTracing_mALT/DA3 iPN_LHC6R.swc
- FijiTracing_mALT/DA3 iPN_NBA6R.swc
- FijiTracing_mALT/DC1 iPN_NPC2L.swc
- FijiTracing_mALT/DC1 iPN_OFC3R.swc
- FijiTracing_mALT/DC1 iPN_SEC2R.swc
- FijiTracing_mALT/DC2 iPN_EBS11R.swc
- FijiTracing_mALT/DC2 iPN_EBS99L.swc
- FijiTracing_mALT/DC2 iPN_EEA33R.swc
- FijiTracing_mALT/DC2 iPN_KLA5L.swc
- FijiTracing_mALT/DC2 iPN_LE2L.swc
- FijiTracing_mALT/DC2 iPN_LE9L.swc
- FijiTracing_mALT/DC2 iPN_LF25R.swc
- FijiTracing_mALT/DC2 iPN_LG6T.swc
- FijiTracing_mALT/DC2 iPN_LR16R.swc
- FijiTracing_mALT/DC2 iPN_NCB8R.swc
- FijiTracing_mALT/DC2 iPN_NCC10R.swc
- FijiTracing_mALT/DC3 iPN_EBN1L.swc
- FijiTracing_mALT/DC3 iPN_LHC1L.swc
- FijiTracing_mALT/DC3 iPN_NIB1R.swc
- FijiTracing_mALT/DC3 iPN_NRC4R.swc
- FijiTracing_mALT/DL1 iPN_EBE14L.swc
- FijiTracing_mALT/DL1 iPN_EBE21R.swc
- FijiTracing_mALT/DL1 iPN_EBE22R.swc
- FijiTracing_mALT/DL1 iPN_EBG10L.swc
- FijiTracing_mALT/DL1 iPN_EBG2R.swc
- FijiTracing_mALT/DL1 iPN_KGA2L.swc
- FijiTracing_mALT/DL1 iPN_KJA6L.swc
- FijiTracing_mALT/DL1 iPN_LE17R.swc
- FijiTracing_mALT/DL1 iPN_LF4L.swc
- FijiTracing_mALT/DL1 iPN_LG17L.swc
- FijiTracing_mALT/DL1 iPN_OT15R.swc
- FijiTracing_mALT/DL1 iPN_SC5R.swc
- FijiTracing_mALT/DL1 iPN_TKC1R.swc
- FijiTracing_mALT/DL1 iPN_TMB2L.swc
- FijiTracing_mALT/DL3 iPN_EBH20L.swc
- FijiTracing_mALT/DL3 iPN_EBI22R.swc
- FijiTracing_mALT/DL3 iPN_EBJ23L.swc
- FijiTracing_mALT/DL3 iPN_LIC2R.swc
- FijiTracing_mALT/DL3 iPN_MH16L.swc
- FijiTracing_mALT/DL3 iPN_NIA8L.swc
- FijiTracing_mALT/DL3 iPN_SL20L.swc
- FijiTracing_mALT/DL3 iPN_TKC8R.swc
- FijiTracing_mALT/DL3 iPN_TL4R.swc
- FijiTracing_mALT/DL3 iPN_VB37L.swc
- FijiTracing_mALT/DL5 iPN_CT12T.swc
- FijiTracing_mALT/DL5 iPN_GG2L.swc
- FijiTracing_mALT/DL6 iPN_DB12L.swc
- FijiTracing_mALT/DL6 iPN_DR18B.swc
- FijiTracing_mALT/DL6 iPN_GO44T.swc
- FijiTracing_mALT/DL6 iPN_YG14R.swc
- FijiTracing_mALT/DM1 iPN_NCB7R.swc
- FijiTracing_mALT/DM1 iPN_NCC10L.swc
- FijiTracing_mALT/DM2 iPN_EBS37L.swc
- FijiTracing_mALT/DM2 iPN_EBT112L.swc
- FijiTracing_mALT/DM2 iPN_EBT53L.swc
- FijiTracing_mALT/DM2 iPN_EBT7R.swc
- FijiTracing_mALT/DM2 iPN_EBT83L.swc
- FijiTracing_mALT/DM2 iPN_JBA3R.swc
- FijiTracing_mALT/DM2 iPN_JBC4L.swc
- FijiTracing_mALT/DM2 iPN_JBD5L.swc
- FijiTracing_mALT/DM2 iPN_JCA7R.swc
- FijiTracing_mALT/DM2 iPN_LHB9L.swc
- FijiTracing_mALT/DM2 iPN_NCE9L.swc
- FijiTracing_mALT/DM2 iPN_NHC2R.swc
- FijiTracing_mALT/DM3 iPN_LKE8R.swc
- FijiTracing_mALT/DM3 iPN_PA10L.swc
- FijiTracing_mALT/DM3 iPN_PC24L.swc
- FijiTracing_mALT/DM5 iPN_LJE6R.swc
- FijiTracing_mALT/DM5 iPN_TG12T.swc
- FijiTracing_mALT/DM5 iPN_TG1R.swc
- FijiTracing_mALT/DM5 iPN_TH5T.swc
- FijiTracing_mALT/DM5 iPN_TQ15R.swc
- FijiTracing_mALT/DM5 iPN_TQ1L.swc
- FijiTracing_mALT/DM5 iPN_TR2L.swc
- FijiTracing_mALT/DM5 iPN_TR2R.swc
[truncated: 2,452 more entries]
