# Supplementary material for: Functional and anatomical specificity in a higher olfactory centre
Source: eLife. 2019 May 21;8:e44590. doi: 10.7554/eLife.44590 (PMC6550879; doi:10.7554/eLife.44590)
Supplement: Supplementary file 4. [file elife-44590-supp4.zip › DyeFill_AD1/AD1a1_130123c1.swc]

# SWC format file
# based on specifications at http://research.mssm.edu/cnic/swc.html
# Created by nat::write.neuron.swc
# PointNo Label X Y Z Radius Parent 
1 1 142 67.3 48 0 -1
2 1 144 71.8 48.4 0 1
3 1 146 75.8 47.8 0 2
4 1 147 78.5 48.9 0 3
5 1 148 80.4 52.7 0 4
6 1 149 84.3 55.5 0 5
7 1 153 85.3 56.7 0 6
8 1 156 88.3 57.9 0 7
9 1 156 88.4 58 0 8
10 1 161 88 58.2 0 9
11 1 165 87.3 56.5 0 10
12 1 169 86 54.4 0 11
13 1 174 86 53.7 0 12
14 1 178 87.6 52.1 0 13
15 1 182 89.5 50.8 0 14
16 1 185 86.9 51 0 15
17 1 186 82.3 52 0 16
18 1 186 77.6 53 0 17
19 1 187 73 53.3 0 18
20 1 190 68.9 53.5 0 19
21 1 191 64.1 53.9 0 20
22 1 192 59.5 54.9 0 21
23 1 191 55.2 56.6 0 22
24 1 190 52.2 58.4 0 23
25 0 193 48.5 59.9 0 24
26 0 193 47.6 60.2 0 25
27 2 197 44.9 61.2 0 26
28 2 199 44.3 61.3 0 27
29 2 202 41.5 60.5 0 28
30 2 201 40.6 58.6 0 29
31 2 201 47.9 63.8 0 28
32 2 201 48 63.8 0 31
33 2 192 47.3 60.9 0 26
34 2 192 47.2 61.5 0 33
35 2 192 46.8 62.3 0 34
36 2 192 46.2 62.9 0 35
37 2 192 46.2 63.2 0 36
38 2 196 48.2 62.5 0 37
39 2 195 52.3 62.7 0 38
40 2 194 54.1 62.8 0 39
41 2 194 55 62.7 0 40
42 2 194 55.9 62.5 0 41
43 2 194 56.2 62.4 0 42
44 2 191 60 61.8 0 43
45 2 190 60.8 61.6 0 44
46 2 187 62.6 62.1 0 45
47 2 184 66.1 63.6 0 46
48 2 180 67.9 63.6 0 47
49 2 176 70.5 64.5 0 48
50 2 174 71.4 65.6 0 49
51 2 191 60.9 61.6 0 45
52 2 191 61.1 61.6 0 51
53 2 197 54.8 59.8 0 43
54 2 199 51.8 57.7 0 53
55 2 192 55.5 66.2 0 40
56 2 193 55.8 67.6 0 55
57 2 192 49.2 66.5 0 37
58 2 193 51.7 67.6 0 57
59 2 197 55 67.8 0 58
60 2 199 56 67.7 0 59
61 2 200 56 67.7 0 60
62 2 201 56 67.7 0 61
63 2 201 56 67.7 0 62
64 2 198 56.8 67.6 0 60
65 2 198 57.7 67.9 0 64
66 2 198 58.5 68.1 0 65
67 2 198 59.3 68 0 66
68 2 197 59.8 68 0 67
69 2 197 47.9 68.5 0 58
70 2 197 47 68.7 0 69
71 0 186 50.9 58.3 0 24
72 0 184 51.4 58.8 0 71
73 2 180 54.2 58 0 72
74 2 175 52.6 58.8 0 73
75 2 175 49.7 59.4 0 74
76 2 185 47 59.4 0 72
77 2 185 42.3 60.2 0 76
78 2 187 37.8 61.3 0 77
79 2 188 37.6 61.4 0 78
80 1 153 91.9 59.3 0 9
81 1 152 91.5 61.6 0 80
82 1 152 89 65.3 0 81
83 1 152 88.3 66.2 0 82
84 0 154 85.8 69.4 0 83
85 0 155 84.3 70.4 0 84
86 3 155 80.9 72.6 0 85
87 3 155 76.1 73.3 0 86
88 3 157 72.6 74.6 0 87
89 3 156 69 75.1 0 88
90 3 152 65.8 73.9 0 89
91 3 148 64.3 72.6 0 90
92 3 144 64.2 72.5 0 91
93 3 140 64.9 70.8 0 92
94 3 139 65 70.8 0 93
95 3 139 64.8 70.1 0 94
96 3 138 64.7 69.4 0 95
97 3 137 64.9 69.4 0 96
98 3 136 64.9 69.4 0 97
99 3 136 64.8 69.4 0 98
100 3 139 65 70.8 0 94
101 3 139 65.1 70.8 0 100
102 3 135 66 72.1 0 101
103 3 130 67.6 72.2 0 102
104 3 130 67.7 72.2 0 103
105 3 126 69.5 73.6 0 104
106 3 124 70.6 73.5 0 105
107 3 120 74.2 74.3 0 106
108 3 119 78.9 73.7 0 107
109 3 120 83.7 73.2 0 108
110 3 121 86.9 72.9 0 109
111 3 123 70.4 74.4 0 106
112 3 123 70.6 75.3 0 111
113 3 123 70.5 76.3 0 112
114 3 123 70.5 76.3 0 113
115 3 130 68.9 76.3 0 104
116 3 130 68.8 76.6 0 115
117 3 131 68.5 77.3 0 116
118 3 131 68.1 77.9 0 117
119 3 132 67.8 78.1 0 118
120 3 133 67.2 78.2 0 119
121 3 133 67.1 78.3 0 120
122 3 129 72.4 79.6 0 116
123 3 129 76.4 81.6 0 122
124 3 128 78.7 81.4 0 123
125 3 138 69.5 71.8 0 101
126 3 138 69.6 71.8 0 125
127 3 141 63.9 76 0 92
128 3 140 63.9 78 0 127
129 3 157 80.4 69.3 0 85
130 3 155 77.5 68 0 129
131 3 151 75.2 68.2 0 130
132 0 148 87.9 67.7 0 83
133 0 145 86.8 70.8 0 132
134 0 144 85.5 74.9 0 133
135 0 144 85.4 75.3 0 134
136 3 143 85.9 76.1 0 135
137 3 143 85.9 76.1 0 136
138 3 144 88.3 80.1 0 137
139 3 143 84.8 81.8 0 138
140 3 140 82.6 82 0 139
141 3 136 84.9 82.6 0 140
142 3 131 85.5 82.1 0 141
143 3 127 87.5 81.2 0 142
144 3 126 87.7 81.1 0 143
145 3 140 77.8 81.2 0 140
146 3 140 77.5 81.3 0 145
147 3 138 84.6 76.4 0 137
148 3 134 85.5 76.3 0 147
149 3 130 84.9 76.2 0 148
150 3 145 81.7 76.7 0 135
151 3 146 79 77.1 0 150
