# Supplementary material for: Functional and anatomical specificity in a higher olfactory centre
Source: eLife. 2019 May 21;8:e44590. doi: 10.7554/eLife.44590 (PMC6550879; doi:10.7554/eLife.44590)
Supplement: Supplementary file 4. [file elife-44590-supp4.zip › DyeFill_AD1/AD1a1_130523c0.swc]

# SWC format file
# based on specifications at http://research.mssm.edu/cnic/swc.html
# Created by nat::write.neuron.swc
# PointNo Label X Y Z Radius Parent 
1 1 138 64.8 59.3 0 -1
2 1 138 69.6 59.5 0 1
3 1 140 73.8 58.7 0 2
4 1 143 77.1 58.3 0 3
5 1 146 80.4 58 0 4
6 1 150 81.6 57.4 0 5
7 1 153 83.5 57.8 0 6
8 1 157 84.5 59.8 0 7
9 1 158 86.6 60.5 0 8
10 1 162 88 59.3 0 9
11 1 166 88.3 57.2 0 10
12 1 170 86.6 55.8 0 11
13 1 174 84.6 54.6 0 12
14 1 178 82.1 53.6 0 13
15 1 182 78.6 52.7 0 14
16 1 184 74.7 52.5 0 15
17 1 183 71.1 53.8 0 16
18 1 187 67.8 54 0 17
19 1 189 63.7 54.5 0 18
20 1 191 59.3 55 0 19
21 1 189 55.2 56.7 0 20
22 1 189 54.5 57 0 21
23 0 188 53.8 57.3 0 22
24 0 188 53.4 57.8 0 23
25 0 188 53 58.2 0 24
26 0 188 52.3 58.6 0 25
27 0 188 51.6 59 0 26
28 0 188 50.8 59.5 0 27
29 0 188 50.2 60.2 0 28
30 0 188 49.7 60.8 0 29
31 0 188 49.6 61 0 30
32 2 189 45.4 63.2 0 31
33 2 189 44.6 63.5 0 32
34 2 184 43.4 63.9 0 33
35 2 180 43.3 62.8 0 34
36 2 180 43.7 62.8 0 35
37 2 177 47.3 62.8 0 36
38 2 173 49.3 60.5 0 37
39 2 172 49.4 60.1 0 38
40 2 176 42.8 61 0 36
41 2 176 42.6 60.5 0 40
42 2 188 41.8 66.9 0 33
43 2 189 41.3 68.5 0 42
44 2 188 49.5 61.9 0 31
45 2 188 49.4 62.8 0 44
46 2 188 48.9 63.4 0 45
47 2 189 48.5 64.2 0 46
48 2 189 48.5 64.6 0 47
49 2 190 48.7 65.2 0 48
50 2 191 49.2 65.7 0 49
51 2 195 46.9 65.8 0 50
52 2 196 47.3 65.5 0 51
53 2 196 47.9 66 0 52
54 2 195 48.5 66.2 0 53
55 2 195 49.4 66.4 0 54
56 2 195 49.4 66.5 0 55
57 2 195 50.1 67.2 0 56
58 2 195 50.8 67.7 0 57
59 2 195 51.6 68.1 0 58
60 2 195 52.2 68.2 0 59
61 2 198 51.3 66.3 0 56
62 2 197 54.5 68.2 0 61
63 2 200 45.6 62.9 0 52
64 2 202 42.2 60.5 0 63
65 2 202 41.9 60.3 0 64
66 2 188 53.4 65.5 0 50
67 2 188 55.1 65.1 0 66
68 2 187 53.3 62.5 0 45
69 2 187 57.8 62 0 68
70 2 189 58.7 60.7 0 69
71 0 183 53.1 58.7 0 25
72 0 183 53.3 57.4 0 71
73 0 185 54.1 59.7 0 22
74 0 182 51.8 62 0 73
75 0 178 51.3 63.6 0 74
76 0 173 52.4 65.1 0 75
77 0 170 54.6 67.2 0 76
78 1 156 90.9 60.7 0 9
79 1 158 88.9 63.3 0 78
80 1 156 86.4 66.2 0 79
81 1 156 83.8 67.8 0 80
82 0 156 82.8 67.9 0 81
83 0 156 81.9 68.1 0 82
84 0 156 81.7 68.4 0 83
85 3 158 77.8 70.1 0 84
86 3 158 77.4 70.1 0 85
87 3 158 76.4 70.2 0 86
88 3 158 75.7 70.6 0 87
89 3 157 74.9 70.7 0 88
90 3 158 74 70.7 0 89
91 3 158 73 70.8 0 90
92 3 158 72.1 70.3 0 91
93 3 158 71.3 70 0 92
94 3 158 71.1 70.8 0 93
95 3 158 71.1 70.8 0 94
96 3 157 70.9 70.9 0 95
97 3 156 70.9 71.3 0 96
98 3 155 70.4 71.5 0 97
99 3 155 69.8 71.6 0 98
100 3 155 69.8 71.6 0 99
101 3 154 69.4 71.7 0 100
102 3 150 67.3 72 0 101
103 3 148 66.3 72.2 0 102
104 3 144 65 72 0 103
105 3 142 63.6 72.1 0 104
106 3 137 64 72.8 0 105
107 3 134 62.9 75.2 0 106
108 3 130 64.6 76.4 0 107
109 3 130 64.7 76.4 0 108
110 3 126 68 75.6 0 109
111 3 124 70.8 73.4 0 110
112 3 131 67.3 79.4 0 109
113 3 134 69.9 80 0 112
114 3 139 63.6 75.3 0 105
115 3 138 63.2 76.9 0 114
116 3 140 64.3 77.2 0 115
117 3 149 65.9 72.6 0 103
118 3 150 65.5 72.9 0 117
119 3 151 64.9 73.1 0 118
120 3 151 64.3 73.1 0 119
121 3 152 64.1 73 0 120
122 3 157 65.6 71.7 0 101
123 3 156 63.8 72.5 0 122
124 3 154 70 72.4 0 100
125 3 154 70.6 73 0 124
126 3 153 71.2 73.6 0 125
127 3 153 71.8 74.2 0 126
128 3 152 72.1 74.9 0 127
129 3 152 72.1 74.9 0 128
130 3 153 72.5 75.7 0 129
131 3 153 72.6 75.8 0 130
132 3 153 73.3 76.4 0 131
133 3 152 74 76.7 0 132
134 3 151 74.5 77.2 0 133
135 3 151 75 77.4 0 134
136 3 150 75.6 77.7 0 135
137 3 149 75.7 77.8 0 136
138 3 149 76.2 78.3 0 137
139 3 148 75.8 78.4 0 138
140 3 147 75.5 78.5 0 139
141 3 146 75.3 78.6 0 140
142 3 146 75.2 78.6 0 141
143 3 142 75.1 78.4 0 142
144 3 137 74.1 78.1 0 143
145 3 135 74.4 78.1 0 144
146 3 130 75.7 78.2 0 145
147 3 125 76.8 78.3 0 146
148 3 124 75.3 77.8 0 147
149 3 124 75.8 77 0 148
150 3 125 76.1 76.3 0 149
151 3 125 76.2 76.1 0 150
152 3 124 75 77.1 0 148
153 3 123 74.4 76.9 0 152
154 3 123 73.8 77 0 153
155 3 123 73.7 77 0 154
156 3 134 78.8 78.7 0 145
157 3 133 79 78.7 0 156
158 3 146 71.2 78.1 0 142
159 3 144 70.3 78.7 0 158
160 3 146 78 77.8 0 136
161 3 143 79 79.3 0 160
162 3 149 69.4 76.4 0 131
163 3 146 65.6 75.6 0 162
164 3 146 63.4 74.3 0 163
165 3 148 70.5 76 0 129
166 3 146 72.5 76 0 165
167 3 161 67.7 70.2 0 95
168 3 163 65.7 69.7 0 167
169 3 153 73.3 71.5 0 90
170 3 150 71.9 70.6 0 169
171 3 147 68.5 71.6 0 170
172 3 146 67.9 71.8 0 171
173 3 161 74.1 69.6 0 86
174 3 165 71.6 68.6 0 173
175 3 167 70.1 68.5 0 174
176 3 157 85.1 70.9 0 84
177 3 159 83.7 74.3 0 176
178 3 159 83.7 75.1 0 177
179 0 155 83.8 68.4 0 81
180 0 155 84 68.6 0 179
181 3 151 86.4 69.8 0 180
182 3 146 86.8 70.1 0 181
183 3 142 86.3 70.2 0 182
184 3 137 86.6 70.4 0 183
185 3 135 84.6 70.7 0 184
186 3 134 84.2 71.2 0 185
187 3 133 83.6 71.3 0 186
188 3 132 83.3 71.4 0 187
189 3 132 82.8 71.5 0 188
190 3 128 80.8 72 0 189
191 3 127 79.8 71.7 0 190
192 3 132 80.5 73.3 0 189
193 3 133 76.2 73.6 0 192
194 3 132 87.7 69.9 0 185
195 3 132 84.3 69.3 0 194
196 3 151 83.4 70.2 0 180
197 3 148 81.3 71.9 0 196
198 3 144 81.8 73 0 197
199 3 139 81 73.6 0 198
200 3 137 77.2 75.3 0 199
201 3 135 72.9 76.3 0 200
202 3 131 74.1 76.8 0 201
203 3 128 78.1 77 0 202
204 3 125 82.4 76.8 0 203
205 3 124 83 76.1 0 204
