# Supplementary material for: Functional and anatomical specificity in a higher olfactory centre
Source: eLife. 2019 May 21;8:e44590. doi: 10.7554/eLife.44590 (PMC6550879; doi:10.7554/eLife.44590)
Supplement: Supplementary file 4. [file elife-44590-supp4.zip › DyeFill_AD1/AD1a1_130524c0.swc]

# SWC format file
# based on specifications at http://research.mssm.edu/cnic/swc.html
# Created by nat::write.neuron.swc
# PointNo Label X Y Z Radius Parent 
1 1 141 63.5 56.2 0 -1
2 1 141 68.2 56.6 0 1
3 1 145 71 55.9 0 2
4 1 145 73 58.4 0 3
5 1 146 77.2 57.9 0 4
6 1 149 80.6 58.1 0 5
7 1 152 82.7 59.1 0 6
8 1 156 83.8 59.2 0 7
9 1 159 85.7 60.5 0 8
10 1 162 88.9 59.4 0 9
11 1 166 88.5 57.1 0 10
12 1 170 86.9 55.4 0 11
13 1 175 85.4 54.3 0 12
14 1 178 83.1 52.8 0 13
15 1 181 79.3 51.5 0 14
16 1 183 75.1 51.2 0 15
17 1 185 70.8 51.5 0 16
18 1 187 66.5 52.3 0 17
19 1 189 62.5 54 0 18
20 1 190 57.8 55.4 0 19
21 1 190 53.3 57.2 0 20
22 1 190 49 59.2 0 21
23 1 191 48 59.8 0 22
24 0 191 47.4 60.3 0 23
25 0 191 47.4 60.3 0 24
26 2 192 47.1 60.8 0 25
27 2 193 46.5 61.2 0 26
28 2 193 46.1 61.8 0 27
29 2 194 46 62.1 0 28
30 2 193 47.8 64.9 0 29
31 2 196 49.4 67.3 0 30
32 2 199 50.2 68.2 0 31
33 2 198 54.8 68.5 0 32
34 2 198 57.2 68.5 0 33
35 2 198 45.5 68.4 0 32
36 2 197 45.3 68.5 0 35
37 2 189 48.3 61.5 0 29
38 2 188 51.9 60.3 0 37
39 2 191 55.7 60.1 0 38
40 2 189 59.3 60.4 0 39
41 2 187 59.7 60.3 0 40
42 2 194 50.2 62.4 0 25
43 2 191 53 64.1 0 42
44 2 188 56.1 64.4 0 43
45 2 184 56.9 65.9 0 44
46 2 180 58.9 67.3 0 45
47 2 176 61.2 67.3 0 46
48 2 175 61.3 67.4 0 47
49 0 190 47.3 60 0 23
50 0 189 46.7 60.2 0 49
51 0 189 46.1 60.8 0 50
52 0 189 45.4 61.1 0 51
53 0 189 44.7 61.4 0 52
54 2 189 44 61 0 53
55 2 189 44.2 61.4 0 54
56 2 188 44.7 61.8 0 55
57 2 185 47.4 60.7 0 56
58 2 183 49.8 60 0 57
59 2 182 50.5 59.5 0 58
60 2 182 51.2 59.1 0 59
61 2 182 51.3 59.1 0 60
62 2 184 53.5 58 0 58
63 2 179 52.9 57.8 0 62
64 2 179 52.9 57.8 0 63
65 2 187 41.8 65.4 0 56
66 2 186 38.2 66.6 0 65
67 2 192 42.5 63.3 0 53
68 2 196 42.4 62.2 0 67
69 2 199 42.1 62.1 0 68
70 2 200 38.8 60.1 0 69
71 2 200 41.9 56.7 0 70
72 2 198 45.7 55.2 0 71
73 2 198 46.1 55.1 0 72
74 2 199 42.3 62.8 0 69
75 2 199 42.7 63.2 0 74
76 2 199 43.2 63.9 0 75
77 2 199 43.9 64.6 0 76
78 2 199 44.2 64.8 0 77
79 2 200 42.2 63.4 0 75
80 2 201 42.4 63.7 0 79
81 2 202 42.3 63.7 0 80
82 2 202 42.5 63.6 0 81
83 1 159 86.4 60.9 0 9
84 1 160 86.9 61.4 0 83
85 1 160 87 61.6 0 84
86 0 162 83.3 63.5 0 85
87 0 163 79.1 65.4 0 86
88 0 163 77.1 66 0 87
89 0 162 73.2 68.5 0 88
90 0 162 71.3 69.4 0 89
91 3 162 70.5 69.5 0 90
92 3 161 69.9 69.6 0 91
93 3 158 66.3 70.5 0 92
94 3 155 63.9 71.2 0 93
95 3 153 63.6 71.4 0 94
96 3 152 63.6 71.5 0 95
97 3 151 63.7 71.6 0 96
98 3 150 63.8 71.6 0 97
99 3 149 63.6 71.7 0 98
100 3 144 64.7 72.1 0 99
101 3 139 66.5 72.4 0 100
102 3 135 66.6 73.6 0 101
103 3 132 67.3 74.9 0 102
104 3 127 67.1 75.5 0 103
105 3 124 70.5 74.9 0 104
106 3 123 75.3 74.6 0 105
107 3 122 80 75.4 0 106
108 3 122 82.9 76.7 0 107
109 3 132 68 75.6 0 103
110 3 131 68.5 76.1 0 109
111 3 131 68.6 76.2 0 110
112 3 131 72.5 77.1 0 111
113 3 132 73.3 76.9 0 112
114 3 136 74.7 78.4 0 113
115 3 137 77.7 79.8 0 114
116 3 129 75.4 75.2 0 113
117 3 129 74.8 74.5 0 116
118 3 131 69.1 77 0 111
119 3 131 68.9 77.7 0 118
120 3 130 68.5 78.3 0 119
121 3 130 68 79 0 120
122 3 130 68.3 79.6 0 121
123 3 131 68.7 79.8 0 122
124 3 144 61.7 72.5 0 99
125 3 140 62 71.7 0 124
126 3 136 64.6 71.4 0 125
127 3 132 67.6 70.9 0 126
128 3 131 68.1 70.9 0 127
129 3 130 73 70.3 0 128
130 3 130 73.7 70.2 0 129
131 3 130 78.6 69.6 0 130
132 3 130 79.6 69.5 0 131
133 3 131 80.2 69.9 0 132
134 3 131 85 70 0 133
135 3 132 86.8 70.4 0 134
136 3 129 80.5 73.9 0 133
137 3 127 77.7 76.5 0 136
138 3 123 76.5 78.3 0 137
139 3 124 80.7 79.1 0 138
140 3 124 81.4 79 0 139
141 3 131 79.8 68.8 0 132
142 3 132 79.7 68.2 0 141
143 3 132 79.6 67.4 0 142
144 3 132 79 66.8 0 143
145 3 133 78.8 66.7 0 144
146 3 134 72.9 67.1 0 130
147 3 134 72.3 66.5 0 146
148 3 129 71.9 69.8 0 128
149 3 126 76.1 69.5 0 148
150 3 124 80.7 69.3 0 149
151 3 123 85.4 69.5 0 150
152 3 123 86.4 69.5 0 151
153 3 152 63.4 72.1 0 95
154 3 151 63.1 72.6 0 153
155 3 151 62.9 73.2 0 154
156 3 149 60.3 76.3 0 155
157 3 145 60.7 78.8 0 156
158 3 142 63.1 80.1 0 157
159 3 140 65.2 81.1 0 158
160 3 140 65.4 81.7 0 159
161 3 138 69.1 81.6 0 159
162 3 137 73 81.8 0 161
163 3 147 63.3 76 0 155
164 3 143 65.2 76.7 0 163
165 3 143 70 76.5 0 164
166 3 145 74 76.2 0 165
167 3 165 67.4 69.9 0 92
168 3 166 66.3 69.5 0 167
169 3 158 71.2 68.3 0 90
170 3 155 68 66.7 0 169
171 3 155 67.2 66.3 0 170
172 3 151 69.5 66.9 0 171
173 3 150 69.7 67 0 172
174 3 149 70.3 66.6 0 173
175 3 148 70.3 66.6 0 174
176 3 147 70.2 66.7 0 175
177 3 146 70.4 66.8 0 176
178 3 146 70.5 66.8 0 177
179 3 141 71.2 67.5 0 178
180 3 139 70.5 69.1 0 179
181 3 143 66.7 67.7 0 178
182 3 139 64.1 68.1 0 181
183 3 136 62.7 69 0 182
184 3 149 69 67.3 0 173
185 3 149 68.6 67.9 0 184
186 3 148 68 68.1 0 185
187 3 148 68 68.7 0 186
188 3 148 68.7 69.4 0 187
189 3 148 68.9 69.8 0 188
190 3 151 64.4 65.6 0 171
191 3 153 60.3 65.8 0 190
192 3 157 58.5 64.4 0 191
193 3 158 58.3 64.4 0 192
194 0 166 73.4 65.6 0 88
195 0 170 69.9 64.3 0 194
196 0 171 68.4 64.2 0 195
197 0 156 85.8 64 0 85
198 0 156 86 64.6 0 197
199 0 156 85.3 65.3 0 198
200 0 156 85.3 66.2 0 199
201 0 156 85.4 66.7 0 200
202 0 152 87.9 65.7 0 198
203 0 149 84.9 67.7 0 202
204 0 147 81 69 0 203
205 0 144 79 70.2 0 204
206 0 139 78.7 70.5 0 205
