# Supplementary material for: Functional and anatomical specificity in a higher olfactory centre
Source: eLife. 2019 May 21;8:e44590. doi: 10.7554/eLife.44590 (PMC6550879; doi:10.7554/eLife.44590)
Supplement: Supplementary file 4. [file elife-44590-supp4.zip › DyeFill_AD1/AD1a2_121206c0.swc]

# SWC format file
# based on specifications at http://research.mssm.edu/cnic/swc.html
# Created by nat::write.neuron.swc
# PointNo Label X Y Z Radius Parent 
1 0 140 76.3 54.9 0.665235 -1
2 0 142 77.5 55.9 0.582023892047657 1
3 0 144 78.1 55.9 0.653799205332135 2
4 0 147 81 57 0.585188129871645 3
5 0 151 82.8 58 0.583507315298304 4
6 0 156 83.4 58.7 0.432924578863543 5
7 0 160 85.5 59.9 0.543619374652127 6
8 0 163 87.1 60.3 0.55502 7
9 0 162 87.5 60.9 0.63109799903799 8
10 0 162 87.7 61.5 0.694187273455789 9
11 0 161 88.3 61.8 0.615720253536599 10
12 0 161 88.4 61.9 0.579605 11
13 0 164 84.6 63.6 0.517105955840583 12
14 0 166 80.8 65.5 0.601019503834906 13
15 0 167 77.7 66.9 0.58687 14
16 0 167 77.3 67.5 0.693576379257037 15
17 0 167 76.9 68.1 0.722786222679312 16
18 0 167 76 68.5 0.787431215215469 17
19 0 167 75 68.7 0.838042574764095 18
20 0 166 74.7 69.1 0.925631795460145 19
21 0 166 74.8 69.2 0.843805 20
22 3 166 74.6 69.1 0.911525 21
23 3 164 72.7 71.4 0.613220193169943 22
24 3 164 71.3 71.9 0.612235 23
25 3 163 72.4 74.5 0.633237655239849 24
26 3 163 72.7 74.6 0.561615 25
27 3 167 72.8 75.8 0.710863040248387 26
28 3 172 72.8 76.3 0.499374225304123 27
29 3 176 74 77.3 0.734479011053304 28
30 3 177 74.4 77.5 0.817445 29
31 3 163 71.8 74.4 0.716286899601243 26
32 3 163 71 74 0.6229 31
33 3 160 68.1 75.7 0.672610608734826 32
34 3 156 65.1 76 0.600737882288682 33
35 3 152 62.8 76 0.582598223291244 34
36 3 149 60.2 74.1 0.550355 35
37 3 158 70.2 75.1 0.558556202510144 32
38 3 154 68.3 73.8 0.5866885395614 37
39 3 155 72.6 74.3 0.584160198182887 38
40 3 155 77.2 75 0.77727190796474 39
41 3 152 80.4 76.1 0.492189250988376 40
42 3 152 81.3 76.9 0.8783 41
43 3 165 71.1 71.7 0.84803193203476 24
44 3 166 70.7 71.7 0.862410748130365 43
45 3 167 70.3 71.5 0.780386366805396 44
46 3 166 70.5 71.4 0.999904924396901 45
47 3 166 70.6 71.3 1.08051758750768 46
48 3 166 70.1 71.3 0.690757336144333 47
49 3 166 70.2 71 0.763115 48
50 3 166 74.8 69.7 0.784111106999723 22
51 3 167 75.1 70.5 0.792158665867101 50
52 3 167 75.1 70.5 0.793205 51
53 3 170 73.6 69.4 0.479832066897155 21
54 3 173 70.9 68.2 0.669805 53
55 0 170 76.1 66.7 0.728107618759001 15
56 0 171 75 65.7 0.93813 55
57 0 161 89.3 62.3 0.561608893373539 12
58 0 161 90.2 62.7 0.568688823479975 57
59 0 161 91.1 62.9 0.578787412022148 58
60 0 161 91.9 63.2 0.512562915956199 59
61 0 161 92.5 63.4 0.606126129669376 60
62 0 160 92.6 63.7 0.69317 61
63 0 159 96.3 65.5 0.660185074443712 62
64 0 158 101 66.9 0.576961945512189 63
65 0 159 104 68.8 0.825825 64
66 0 160 92.8 64.5 0.659098252987284 62
67 0 160 92 65 0.54626448033428 66
68 0 160 91.1 65.3 0.627811910126455 67
69 0 160 90.6 65.8 0.725050710181311 68
70 0 160 90.5 66 0.601943383443767 69
71 0 160 90.1 66.2 0.74276 70
72 0 158 86.9 68.2 0.77051844641523 71
73 0 162 87.1 68.7 0.797036964953246 72
74 0 165 84.2 68.3 0.562941081405586 73
75 0 167 83.8 68.4 0.752035 74
76 0 158 86.9 68 0.657421813928156 71
77 0 158 87 68.2 0.617115 76
78 3 160 86.5 71.3 0.657188038570838 77
79 3 164 84.6 73.5 0.586466013316275 78
80 3 166 82.8 74.5 0.56181 79
81 3 169 83.7 74.2 0.741331093249611 80
82 3 171 80.2 72.6 0.59902929731039 81
83 3 171 79.2 72.6 1.5e-05 82
84 3 167 82.8 75.1 0.549673213531813 80
85 3 167 82.3 75.5 0.631362986834649 84
86 3 167 81.6 75.9 0.702343895062223 85
87 3 167 80.7 76 0.554938696345513 86
88 3 167 79.9 76.3 0.633251631511797 87
89 3 167 80.2 76.8 0.84794 88
90 3 153 86.4 69.4 0.572262540982309 77
91 3 151 85.2 69.4 0.484775 90
92 3 151 84.9 69.5 0.600357496109382 91
93 3 150 84.5 69.5 0.61549905736155 92
94 3 149 83.8 69.4 0.69493 93
95 3 145 84.4 70.2 0.509908027154419 94
96 3 140 84.9 70.7 0.70099 95
97 3 136 86.4 70.8 0.548887498653686 96
98 3 132 87.8 69.4 0.763022014598525 97
99 3 131 88.3 69.1 0.5775 98
100 3 128 87.5 69.1 0.783138051002654 99
101 3 127 87.8 69.1 0.503985 100
102 3 124 91.3 70.4 0.623514678866098 101
103 3 124 91.3 70.4 0.54509 102
104 3 124 90.6 69.8 0.617993268757638 103
105 3 124 90.3 69.7 0.70286 104
106 3 123 92 70.9 0.593713613765522 103
107 3 123 92.8 71.3 0.641020965399143 106
108 3 123 93.2 71.8 0.520480771095914 107
109 3 122 93.2 72.4 0.829972637680494 108
110 3 122 92.4 72.6 0.75414019715079 109
111 3 122 92.3 72.8 0.66574 110
112 3 122 93 72.5 0.847585065195013 111
113 3 122 93.1 71.9 0.574420015322705 112
114 3 123 92.8 71.2 0.568742662591373 113
115 3 123 92.5 71.1 0.76293 114
116 3 120 87.8 73.8 0.522212034491477 111
117 3 120 86.8 74.8 0.84478 116
118 3 125 83.6 69.1 0.588502295604101 101
119 3 124 79.6 68.8 0.585375463735056 118
120 3 124 79.4 68.6 0.571915 119
121 3 124 80 68.6 0.870417790088921 120
122 3 124 80.9 68.5 0.825121559266213 121
123 3 123 81.7 68.7 0.835989098247843 122
124 3 123 81.3 68.4 0.753004288994147 123
125 3 123 81.1 68.2 0.759035 124
126 3 125 79 68.5 0.705095 120
127 3 124 79.1 68.4 0.811375 126
128 3 130 88.5 69.8 0.520900470817785 99
129 3 130 89 70.5 0.660476059912341 128
130 3 130 89.7 71 0.664530207267758 129
131 3 130 89.8 71.1 0.795567973240604 130
132 3 130 89.8 71.3 0.722069949549425 131
133 3 130 90 71.9 0.82774516283393 132
134 3 130 90 72 0.87621 133
135 3 138 81.3 71.5 0.642043404446138 96
136 3 140 77.4 69.9 0.60153304541991 135
137 3 142 75 68.2 0.549049900973646 136
138 3 142 74.4 67.5 0.83412 137
139 3 149 79.1 68.6 0.705696794712406 94
140 3 148 78.3 67.8 0.64994 139
141 3 148 73.8 67 0.587836308301636 140
142 3 147 69.2 66.6 0.617270932910948 141
143 3 144 66.3 68.8 0.56113133686197 142
144 3 144 66.2 69.1 0.564995 143
145 3 145 81.6 67.4 0.536620756334002 140
146 3 142 85.4 67 0.556245001923796 145
147 3 143 85.5 64.7 0.72081 146
148 3 149 88.9 70.6 0.558533263848594 91
149 3 144 90.8 70.5 0.527904549630516 148
150 3 140 93.3 70.1 0.497683840791999 149
151 3 137 95.5 70.9 0.513244078736497 150
152 3 136 95.5 71.3 0.476445 151
153 3 133 98.5 70.5 0.557889866846207 152
154 3 132 98.2 68.8 0.80674 153
155 3 132 95 71.5 0.704001601724798 152
156 3 130 95.1 70.5 0.772905 155
157 0 167 86.2 58.3 0.648272812745599 8
158 0 171 85.9 56.1 0.561576406624398 157
159 0 176 85.4 54.5 0.584070385782106 158
160 0 181 85.1 53.3 0.645217904568188 159
161 0 185 82.7 52.9 0.536650627101635 160
162 0 188 79.2 53.8 0.517668045582223 161
163 0 191 75.2 54.5 0.519638009343308 162
164 0 192 70.6 54.5 0.603500699636079 163
165 0 193 66 54.2 0.558834799011601 164
166 0 195 61.4 55.2 0.516019608536786 165
167 0 194 57.1 56.8 0.570646698492349 166
168 0 191 57 58.6 0.61592 167
169 0 190 53 59.6 0.778023032587678 168
170 0 191 49.2 60.5 0.68214 169
171 2 191 49.1 60.5 0.69217 170
172 2 194 49.3 62.7 0.574790641224829 171
173 2 194 48.8 63 0.58144 172
174 2 196 52.7 65.2 0.693262620363253 173
175 2 195 53.1 65.7 0.472545 174
176 2 195 55 67.1 0.570989006179658 175
177 2 196 58.1 68 0.63238 176
178 2 196 58.1 67.9 0.415425 177
179 2 196 57.9 67.7 0.83701 178
180 2 196 58 67.2 0.992598050017819 177
181 2 197 57.4 66.8 0.767145085969496 180
182 2 197 56.9 66.6 0.82429437019668 181
183 2 197 56.8 66.3 0.721748121008233 182
184 2 197 56.3 65.7 0.806885705749989 183
185 2 197 56.3 65.6 0.92959 184
186 2 196 53.7 66.4 0.707506136693946 175
187 2 196 54.1 66.8 0.717591759746555 186
188 2 197 54.4 67.4 0.882482533285073 187
189 2 197 54.5 67.6 0.746918860313441 188
190 2 197 54.2 67.3 0.827695 189
191 2 195 45.1 65.7 0.701319155477162 173
192 2 196 44.8 66.3 0.952075 191
193 2 196 40.1 67.3 0.90831272972962 192
194 2 196 39.5 67.2 0.787915 193
195 2 196 40.2 67.3 0.86019483674018 194
196 2 197 40.3 67.3 0.714327535320518 195
197 2 198 40.4 67.3 0.631272107721894 196
198 2 198 39.9 67 0.847775 197
199 2 196 39.5 67.3 0.834355 194
200 2 196 39.4 67.2 0.93622 199
201 2 196 44.7 66.4 0.994376452570481 192
202 2 197 44.8 66.3 0.572119275738324 201
203 2 197 44.7 66.5 0.565826959368722 202
204 2 198 44.8 66.4 0.530748762075303 203
205 2 199 45.3 66.4 0.586830483588008 204
206 2 200 45.6 66.3 0.566712317079196 205
207 2 200 45.6 66.3 0.565315 206
208 2 200 46.4 66.6 0.652058526703445 207
209 2 201 47.1 66.9 0.750565239917527 208
210 2 200 47.4 67.1 0.399307653700616 209
211 2 200 47.5 67.5 0.686789489401545 210
212 2 200 47.5 67.5 0.743206892595956 211
213 2 200 48.1 67.5 0.829587643817853 212
214 2 200 48.4 67.8 0.841234304706257 213
215 2 200 48.6 68.1 0.967293312239677 214
216 2 200 48.6 68.2 1.02278 215
217 2 204 47 64 0.564151184381698 207
218 2 206 48.9 62.8 0.924225 217
219 2 190 44.7 62.3 0.776001318708615 171
220 2 190 43.8 61.7 0.760115 219
221 2 190 39.3 61.3 0.496236938304968 220
222 2 190 38.8 61.1 0.650855 221
223 2 190 43.8 61.6 0.9487 220
224 2 190 43.9 61.7 0.762255 223
225 2 190 44.2 61.7 0.75556 224
226 2 186 45.5 59.7 0.775813333025348 225
227 2 183 43.5 60.1 0.672479333898636 226
228 2 181 41.8 63.1 0.94425828944802 227
229 2 181 42 62.5 0.69415 228
230 2 192 41.8 63.6 0.499865703506491 225
231 2 195 39.9 63.9 0.586899488605275 230
232 2 199 38.7 62.7 0.585770763037574 231
233 2 199 38.4 62.3 0.68234 232
234 2 187 46.5 60.9 0.744011704185469 170
235 2 184 43.5 62 0.593573387345355 234
236 2 184 43.7 61.7 0.95568 235
237 0 189 59.7 59.8 0.621827571488242 168
238 0 185 61.3 59.8 0.520384136924244 237
239 0 184 62.1 59.7 0.69749 238
240 2 187 64.3 58.8 0.677161229623181 239
241 2 186 65.4 59.5 0.498875 240
242 2 179 63.4 58.8 0.627611033615385 239
243 2 175 63.7 57.8 0.612371939631212 242
244 2 177 61.1 56.1 0.597878105476762 243
245 2 182 60.5 55.9 1.11931294561684 244
246 2 181 60.9 55.3 0.826975 245
247 2 181 60.8 55 0.916925 246
248 2 182 60.5 54.7 0.83982 247
249 2 184 58.3 56.3 0.511487239219185 246
250 2 188 55.1 57 0.484366666429298 249
251 2 186 53.2 59.1 0.691768398403737 250
252 2 183 52.4 59.4 0.77263 251
