# Supplementary material for: Functional and anatomical specificity in a higher olfactory centre
Source: eLife. 2019 May 21;8:e44590. doi: 10.7554/eLife.44590 (PMC6550879; doi:10.7554/eLife.44590)
Supplement: Supplementary file 4. [file elife-44590-supp4.zip › DyeFill_AD1/AD1a2_140402c0.swc]

# SWC format file
# based on specifications at http://research.mssm.edu/cnic/swc.html
# Created by nat::write.neuron.swc
# PointNo Label X Y Z Radius Parent 
1 1 142 78.9 55.9 0 -1
2 1 146 82.3 56 0 1
3 1 149 85.6 56.1 0 2
4 1 151 86.2 58.1 0 3
5 1 156 87 58.8 0 4
6 1 161 88.8 59.3 0 5
7 1 163 89.9 59.7 0 6
8 1 164 92.4 62.8 0 7
9 1 164 92.7 64.9 0 8
10 1 165 92.8 65.8 0 9
11 1 164 92.2 66.6 0 10
12 1 165 91.8 67.2 0 11
13 0 167 88.1 68.1 0 12
14 0 169 83.9 69.7 0 13
15 0 170 80 71.7 0 14
16 0 168 75.7 73.7 0 15
17 0 166 71.8 74.3 0 16
18 0 162 68.4 73.9 0 17
19 0 158 66.4 74.2 0 18
20 0 153 65.4 74.2 0 19
21 0 149 66.2 75.6 0 20
22 0 144 65.2 75.4 0 21
23 0 140 65.3 75.4 0 22
24 0 165 91.8 67.2 0 12
25 0 165 91.8 67.6 0 24
26 0 164 91.7 68 0 25
27 3 160 92.2 69.6 0 26
28 3 160 92.2 69.6 0 27
29 3 155 91.9 69.9 0 28
30 3 154 91.7 69.8 0 29
31 3 153 91.5 69.8 0 30
32 3 152 91 69.8 0 31
33 3 152 90.4 69.7 0 32
34 3 151 90.3 69.7 0 33
35 3 152 86.6 72.5 0 34
36 3 154 85.5 74.1 0 35
37 3 148 86.9 68.9 0 34
38 3 146 83.7 66.9 0 37
39 3 141 83 68.4 0 38
40 3 150 91.4 71.1 0 30
41 3 145 90.3 70.9 0 40
42 3 140 91.8 71.4 0 41
43 3 139 92 71.4 0 42
44 3 138 92.2 71.4 0 43
45 3 137 92.5 71.4 0 44
46 3 136 92.7 71.4 0 45
47 3 135 93.1 71.4 0 46
48 3 134 93.7 71.4 0 47
49 3 139 92.1 72.3 0 43
50 3 139 91.7 73.2 0 49
51 3 139 91.7 73.7 0 50
52 3 159 93.1 69.6 0 28
53 3 159 94 70 0 52
54 3 159 94.9 70.3 0 53
55 3 159 95.1 70.6 0 54
56 3 163 90.4 72.1 0 26
57 3 167 89.2 74.1 0 56
58 3 171 86.1 75 0 57
59 3 170 82.1 75.7 0 58
60 3 165 80 76.3 0 59
61 3 161 78.9 78.4 0 60
62 3 157 78 80 0 61
63 3 155 73.6 79.9 0 62
64 3 156 71.3 79.8 0 63
65 1 165 96.8 67 0 9
66 1 165 100 67.2 0 65
67 0 166 99.7 67.3 0 66
68 0 167 99.4 67 0 67
69 0 168 99.1 66.8 0 68
70 0 169 98.8 66.4 0 69
71 0 161 99.9 65.9 0 66
72 0 159 100 64.5 0 71
73 1 167 92.5 57.2 0 7
74 1 171 92.6 55.2 0 73
75 1 176 91.4 53.7 0 74
76 1 180 89.7 52.3 0 75
77 1 182 85.6 51.6 0 76
78 1 186 82 51.8 0 77
79 1 189 78.1 52.2 0 78
80 1 191 73.6 52.5 0 79
81 1 192 69.2 53.3 0 80
82 1 193 64.7 54.6 0 81
83 1 192 60.3 56.2 0 82
84 1 192 58.3 57.7 0 83
85 1 189 55.9 60.1 0 84
86 1 188 55.1 60.7 0 85
87 0 188 54.7 61.5 0 86
88 0 189 54.3 62.2 0 87
89 0 189 53.7 62.7 0 88
90 2 188 49 62.8 0 89
91 2 186 44.3 62.5 0 90
92 2 186 41.1 62.6 0 91
93 2 189 54.2 63.6 0 89
94 2 189 54.2 63.6 0 93
95 2 190 53.9 64 0 94
96 2 191 54.2 64 0 95
97 2 192 54.3 64.7 0 96
98 2 192 54.3 65 0 97
99 2 193 54.8 65.4 0 98
100 2 194 58.9 66.2 0 99
101 2 196 62.6 68.5 0 100
102 2 193 66.4 69.4 0 101
103 2 189 67.1 69.4 0 102
104 2 184 68.1 70.4 0 103
105 2 183 68.1 70.7 0 104
106 2 195 50.9 65.5 0 99
107 2 196 47.4 67.4 0 106
108 2 189 54.5 64.4 0 95
109 2 189 55.2 65.1 0 108
110 2 189 55.9 65.8 0 109
111 2 189 56.8 66.2 0 110
112 2 189 57 66.2 0 111
113 2 190 49.2 63.8 0 94
114 2 191 44.7 64.8 0 113
115 2 192 40.8 67.2 0 114
116 2 192 40.6 67.2 0 115
117 0 187 54.8 60.7 0 86
118 0 186 54.1 60.7 0 117
119 0 186 53.1 60.7 0 118
120 0 186 52.2 60.7 0 119
121 0 186 52.1 60.7 0 120
122 2 186 47.2 60.8 0 121
123 2 185 45.2 60.4 0 122
124 2 182 51.5 63 0 121
125 2 180 50.8 63.1 0 124
126 1 192 57.8 58.3 0 84
127 1 191 57.7 58.5 0 126
128 0 187 59.6 58.5 0 127
129 0 182 61.7 58.8 0 128
130 0 181 61.7 58.3 0 129
131 2 177 63.8 59.4 0 130
132 2 173 66.2 59.8 0 131
133 2 170 70.6 60.4 0 132
134 2 170 70.8 60.4 0 133
135 2 176 62.4 57.8 0 130
136 2 173 65.2 57.7 0 135
137 2 173 65.3 57.7 0 136
138 0 188 61.4 59.9 0 127
139 0 185 64.7 60.8 0 138
140 0 183 68.9 61.6 0 139
141 0 182 72.9 63.5 0 140
142 0 179 74.2 65.3 0 141
