# Supplementary material for: Functional and anatomical specificity in a higher olfactory centre
Source: eLife. 2019 May 21;8:e44590. doi: 10.7554/eLife.44590 (PMC6550879; doi:10.7554/eLife.44590)
Supplement: Supplementary file 4. [file elife-44590-supp4.zip › DyeFill_AD1/AD1a2_140403c1.swc]

# SWC format file
# based on specifications at http://research.mssm.edu/cnic/swc.html
# Created by nat::write.neuron.swc
# PointNo Label X Y Z Radius Parent 
1 0 148 78.6 54.8 0.23063 -1
2 0 150 82.6 55.4 0.23063 1
3 0 155 83.5 57 0.23063 2
4 0 159 85.8 58.6 0.23063 3
5 0 163 88.4 58.5 0.23063 4
6 0 163 88.7 58.4 0.23063 5
7 0 167 88.5 55.8 0.23063 6
8 0 172 87.7 54.5 0.23063 7
9 0 176 87.1 52.7 0.23063 8
10 0 181 85.8 51.8 0.23063 9
11 0 182 81.1 51.4 0.23063 10
12 0 185 76.9 52.6 0.23063 11
13 0 187 72.8 53.4 0.23063 12
14 0 190 69.1 53.8 0.23063 13
15 0 192 64.4 54.4 0.23063 14
16 0 191 60.8 56.1 0.23063 15
17 0 188 61 57.2 0.23063 16
18 0 188 61.7 57.5 0.23063 17
19 0 187 62.4 57.8 0.23063 18
20 0 186 63.2 58.2 0.23063 19
21 0 186 63.8 58.3 0.23063 20
22 0 185 64.1 58.4 0.23063 21
23 0 181 63 59 0.23063 22
24 0 179 63.1 58.9 0.23063 23
25 0 178 63.1 58.9 0.23063 24
26 0 177 63.6 58.8 0.23063 25
27 0 176 64.1 58.7 0.23063 26
28 0 175 64.5 58.6 0.23063 27
29 0 175 64.5 58.6 0.23063 28
30 2 171 66 58.5 0.23063 29
31 2 169 70.2 59.7 0.23063 30
32 2 169 70.5 59.7 0.23063 31
33 2 174 64 58.6 0.23063 29
34 2 174 63.1 58.5 0.23063 33
35 2 174 63 58.5 0.23063 34
36 2 173 63.4 58.4 0.23063 35
37 2 172 63.9 58.3 0.23063 36
38 2 171 64.4 58.2 0.23063 37
39 2 171 64.5 58.2 0.23063 38
40 2 167 67.1 59.4 0.23063 39
41 2 167 67.3 59.6 0.23063 40
42 2 171 63.7 57.7 0.23063 39
43 2 171 63 57 0.23063 42
44 2 171 62.9 57 0.23063 43
45 2 177 60.8 55.8 0.23063 35
46 2 179 59.7 54.5 0.23063 45
47 0 180 62.8 58.4 0.23063 24
48 0 180 62.5 57.7 0.23063 47
49 0 180 62.4 56.7 0.23063 48
50 0 180 61.9 55.9 0.23063 49
51 0 181 61.3 55.4 0.23063 50
52 0 185 64.9 58.7 0.23063 22
53 0 185 65.9 58.6 0.23063 52
54 0 184 66.5 58.9 0.23063 53
55 0 184 67.3 59.5 0.23063 54
56 0 183 67.6 60 0.23063 55
57 0 183 68.2 60.7 0.23063 56
58 0 182 68.8 61 0.23063 57
59 0 181 69.1 61.5 0.23063 58
60 0 181 69.6 61.8 0.23063 59
61 0 181 69.6 61.8 0.23063 60
62 0 184 67.9 60 0.23063 56
63 0 185 68.4 60.3 0.23063 62
64 0 186 68.5 60.4 0.23063 63
65 0 187 68.6 60.6 0.23063 64
66 0 188 68.8 60.9 0.23063 65
67 0 189 60.1 57.4 0.23063 17
68 0 189 59.1 57.6 0.23063 67
69 0 188 58.5 58.2 0.23063 68
70 0 188 58.5 58.2 0.23063 69
71 0 188 57.8 58.8 0.23063 70
72 0 189 57 59 0.23063 71
73 0 189 56.3 59.5 0.23063 72
74 0 190 52 61.1 0.23063 73
75 0 190 51.4 61.5 0.23063 74
76 2 193 49.1 64 0.23063 75
77 2 193 49.5 64.5 0.23063 76
78 2 195 53.3 66.5 0.23063 77
79 2 194 57.9 68.1 0.23063 78
80 2 194 60.9 68.9 0.23063 79
81 2 194 65.7 69.2 0.23063 80
82 2 193 70 68.4 0.23063 81
83 2 196 63.1 69.2 0.23063 80
84 2 192 64.9 70.2 0.23063 83
85 2 187 65.5 70.5 0.23063 84
86 2 186 65.5 70.6 0.23063 85
87 2 192 46.9 66.9 0.23063 77
88 2 194 42.5 68.4 0.23063 87
89 2 194 42.3 68.4 0.23063 88
90 2 189 50.7 61.7 0.23063 75
91 2 189 50.3 62.2 0.23063 90
92 2 188 49.7 62.5 0.23063 91
93 2 189 49.2 63.3 0.23063 92
94 2 188 49.2 64.1 0.23063 93
95 2 188 49.6 64.4 0.23063 94
96 2 187 49.6 64.4 0.23063 95
97 2 184 52.7 64.4 0.23063 96
98 2 184 53.7 63.7 0.23063 97
99 2 185 46.2 63.4 0.23063 96
100 2 187 41.8 64.1 0.23063 99
101 2 188 40.1 64.3 0.23063 100
102 2 188 48.7 64.7 0.23063 95
103 2 187 47.8 65 0.23063 102
104 2 187 46.9 65.3 0.23063 103
105 2 187 46 65.6 0.23063 104
106 2 187 45.4 65.8 0.23063 105
107 2 184 49.2 62.4 0.23063 92
108 2 183 49.6 63.5 0.23063 107
109 0 189 55.4 59.7 0.23063 73
110 0 188 54.5 59.6 0.23063 109
111 0 187 54.5 59.4 0.23063 110
112 0 187 54.8 59.3 0.23063 111
113 0 184 59.8 57.9 0.23063 70
114 0 184 59.9 57.9 0.23063 113
115 0 163 89.2 59.3 0.23063 6
116 0 163 89.7 60.1 0.23063 115
117 0 163 90.2 60.9 0.23063 116
118 0 164 90.9 61.6 0.23063 117
119 0 164 90.9 62 0.23063 118
120 0 165 89 65.5 0.23063 119
121 0 165 89 65.5 0.23063 120
122 0 168 85.6 67.4 0.23063 121
123 0 168 85.4 67.5 0.23063 122
124 3 168 84.6 68.1 0.23063 123
125 3 168 83.9 68.7 0.23063 124
126 3 168 83.2 69.3 0.23063 125
127 3 168 82.3 69.7 0.23063 126
128 3 167 81.5 70 0.23063 127
129 3 167 81.4 70 0.23063 128
130 3 167 81 70.1 0.23063 129
131 3 169 76.4 71 0.23063 130
132 3 170 72.5 71.8 0.23063 131
133 3 166 78.9 73.4 0.23063 130
134 3 164 74.8 74.7 0.23063 133
135 3 161 70.9 75.3 0.23063 134
136 3 158 67.4 75.2 0.23063 135
137 3 153 65.7 74.2 0.23063 136
138 3 149 64.5 73.5 0.23063 137
139 3 144 62.2 73.1 0.23063 138
140 3 142 60.8 72.8 0.23063 139
141 3 141 60.9 72.7 0.23063 140
142 3 140 61.1 72.7 0.23063 141
143 3 139 61.1 72.7 0.23063 142
144 3 139 61.2 72.7 0.23063 143
145 3 142 59.8 73 0.23063 140
146 3 143 59.1 73.2 0.23063 145
147 3 144 58.2 73.4 0.23063 146
148 3 144 58.2 73.4 0.23063 147
149 3 170 84.2 72 0.23063 129
150 3 172 85.5 72.5 0.23063 149
151 3 172 86.5 72.3 0.23063 150
152 3 172 87 71.8 0.23063 151
153 3 173 87.8 71.7 0.23063 152
154 3 173 88.3 71.6 0.23063 153
155 3 173 82.8 75.1 0.23063 150
156 3 175 78.9 73.7 0.23063 155
157 3 176 77.6 73.4 0.23063 156
158 3 170 81.4 67.2 0.23063 123
159 3 172 77.5 66.5 0.23063 158
160 3 172 76.7 65.7 0.23063 159
161 0 161 89 68.4 0.23063 121
162 0 164 88.1 72.4 0.23063 161
163 0 165 87.1 75.2 0.23063 162
164 0 163 83.4 77 0.23063 163
165 0 162 78.8 78.1 0.23063 164
166 0 159 74.9 79 0.23063 165
167 0 158 73.4 79.3 0.23063 166
168 0 159 90.4 63.8 0.23063 119
169 0 156 89.6 65.9 0.23063 168
170 0 155 87.6 67.7 0.23063 169
171 0 151 87.2 68 0.23063 170
172 0 146 86.8 68.4 0.23063 171
173 0 143 87.1 68.3 0.23063 172
174 3 139 88.9 68.2 0.23063 173
175 3 137 89.1 68.2 0.23063 174
176 3 133 91.2 68.3 0.23063 175
177 3 131 91.8 68.3 0.23063 176
178 3 136 93.5 68.9 0.23063 175
179 3 136 95.6 68.8 0.23063 178
180 3 143 82.4 67 0.23063 173
181 3 144 77.9 65.9 0.23063 180
182 3 145 73 66.4 0.23063 181
183 3 146 68.2 66.6 0.23063 182
184 3 146 68 66.7 0.23063 183
185 0 159 84 68.6 0.23063 170
186 0 155 82.1 68.7 0.23063 185
187 0 166 95.2 61.4 0.23063 118
188 0 166 95.3 64.5 0.23063 187
189 0 170 96.8 67.1 0.23063 188
190 0 172 93.2 68.7 0.23063 189
191 0 174 89.1 70 0.23063 190
192 0 177 86.4 70.8 0.23063 191
