# Supplementary material for: Functional and anatomical specificity in a higher olfactory centre
Source: eLife. 2019 May 21;8:e44590. doi: 10.7554/eLife.44590 (PMC6550879; doi:10.7554/eLife.44590)
Supplement: Supplementary file 4. [file elife-44590-supp4.zip › DyeFill_AD1/AD1a4_120925c1.swc]

# SWC format file
# based on specifications at http://research.mssm.edu/cnic/swc.html
# Created by nat::write.neuron.swc
# PointNo Label X Y Z Radius Parent 
1 1 149 87.2 56.8 0.156 -1
2 1 153 84.3 56.7 0.134296540393872 1
3 1 157 83.4 57.1 0.152188075651926 2
4 1 162 83.5 57.8 0.163813869750373 3
5 1 167 84.3 57.9 0.127929814679015 4
6 1 168 86.1 58.9 0.33985 5
7 1 173 85.2 56.7 0.233656279765214 6
8 1 177 83.9 55.4 0.161704768390331 7
9 1 182 82.4 54.4 0.203701138866613 8
10 1 186 79.6 54.7 0.225473471450437 9
11 1 190 76.8 55.7 0.127830976239887 10
12 1 193 73.1 54.8 0.128750901605683 11
13 1 197 70.1 53.8 0.168691459625902 12
14 1 201 67.9 53.5 0.210236521101553 13
15 1 206 66.7 55.3 0.211541704186044 14
16 1 210 66.7 58 0.310828882871109 15
17 1 208 65.7 62.2 0.285100850233705 16
18 1 204 65.1 64.6 0.199211145441292 17
19 1 199 65.3 66.2 0.159060926264544 18
20 1 198 65.3 66.4 0.1633 19
21 0 193 65.1 67.6 0.152589752812996 20
22 0 189 65.5 67.8 0.1135 21
23 2 184 66.3 67.8 0.174403972523892 22
24 2 183 66.5 67.9 0.1661 23
25 2 182 66.9 67.8 0.161801810369658 24
26 2 181 67.3 67.6 0.172609648483956 25
27 2 180 67.7 67.4 0.169527284152514 26
28 2 179 68.1 67.2 0.159348753799801 27
29 2 178 68.3 66.9 0.1573 28
30 2 174 69.7 66.4 0.131356248173961 29
31 2 170 71.7 67 0.19205 30
32 2 166 74.6 67.7 0.218720260131564 31
33 2 162 76.1 68.3 0.150340484574267 32
34 2 158 76.4 67.3 0.2467 33
35 2 172 73.7 64.7 0.118911952306206 31
36 2 173 75.7 65.4 0.3097 35
37 2 180 69.8 64.2 0.256912246650221 29
38 2 179 70.2 64.9 0.36965 37
39 2 178 65.4 68.9 0.146849739469748 24
40 2 173 66.7 68.8 0.284537737174993 39
41 2 173 66.7 68.8 0.28435 40
42 2 190 65.1 68.7 0.132107053882974 22
43 2 190 64.9 69.4 0.237839967857285 42
44 2 191 64.7 69.6 0.223342437012273 43
45 2 192 64.4 69.6 0.296885288798364 44
46 2 193 64.2 69.4 0.33535 45
47 0 197 61.4 64.9 0.108795279735918 20
48 0 193 59.8 65.1 0.183305878299822 47
49 0 191 59.7 66.1 0.26185 48
50 2 190 59.8 66.3 0.248049539540565 49
51 2 189 59.8 66.5 0.197899428251514 50
52 2 188 59.8 66.7 0.18876375422049 51
53 2 188 59.8 66.8 0.19015 52
54 2 185 56 66.1 0.312816447262182 53
55 2 185 55.8 66 0.29675 54
56 2 184 54.9 65.8 0.244883361384408 55
57 2 184 54.8 65.8 0.24385 56
58 2 182 50.5 65.4 0.195198636979069 57
59 2 182 50.1 65.4 0.27395 58
60 2 181 50.2 65.5 0.2732 59
61 2 181 49.1 65.2 0.223413595614407 59
62 2 181 48.8 65.2 0.1777 61
63 2 182 44.7 63 0.499233421282259 62
64 2 182 44 61.8 0.4997 63
65 2 181 47.8 65 0.155569661946719 62
66 2 181 46.9 64.7 0.188851587702155 65
67 2 181 46 64.4 0.15985 66
68 2 182 45.4 64.8 0.122634364496994 67
69 2 182 45.3 65.7 0.196641566040154 68
70 2 182 45.7 66.6 0.220699467503539 69
71 2 182 46.3 67.3 0.38900091377676 70
72 2 182 46.6 67.6 0.4571 71
73 2 181 45.2 63.8 0.143003500241605 67
74 2 181 44.5 63.4 0.114656925478966 73
75 2 180 44 63.4 0.121819795601323 74
76 2 179 43.9 63.5 0.1316 75
77 2 176 46.7 61.1 0.251425200732379 76
78 2 175 47.4 59.3 0.35875 77
79 2 180 39.5 62.5 0.105202685133198 76
80 2 176 41.8 62.5 0.523031643756675 79
81 2 176 42 62.6 0.5288 80
82 2 183 58 64.2 0.0977690141220383 57
83 2 182 57.9 63.8 0.1117 82
84 2 182 57.1 63.3 0.0681618090320257 83
85 2 181 56.7 63 0.11305 84
86 2 182 58 63.6 0.1504 83
87 2 180 61.8 61.2 0.315016399980336 86
88 2 178 62.9 59.5 0.111518219357948 87
89 2 177 61.1 57.9 0.17715 88
90 2 176 61.3 57.4 0.157906543277408 89
91 2 175 61.4 56.8 0.245627802492516 90
92 2 175 61.3 55.9 0.417964728508868 91
93 2 175 61.2 55.6 0.43785 92
94 2 177 60.3 57.4 0.319464033087745 89
95 2 178 59.6 56.8 0.470680665555622 94
96 2 178 59.3 56.4 0.48805 95
97 2 180 57.3 66.3 0.260526878135127 86
98 2 179 58 66.5 0.32665 97
99 2 186 51.3 65.8 0.127333806322302 55
100 2 186 52.3 67.2 0.3546 99
101 2 188 60.2 67.6 0.282500831887582 53
102 2 188 60.7 68.4 0.427063916907157 101
103 2 188 61 69.4 0.367546288143345 102
104 2 188 61 69.5 0.367 103
105 2 194 56.1 65.5 0.187917902038405 49
106 2 195 55.1 65.2 0.27645 105
107 1 167 86.4 63.2 0.200048914632063 6
108 1 163 84.5 65.3 0.22404582292853 107
109 1 158 84.3 66.5 0.243401009637888 108
110 1 157 84.4 67.1 0.21335 109
111 0 152 82.2 68.4 0.20616555418574 110
112 0 152 82.2 68.5 0.2 111
113 3 148 83.6 69 0.160682272928299 112
114 3 143 84.8 68.9 0.199168783161222 113
115 3 138 86.4 68.6 0.207303722195931 114
116 3 137 86.6 68.5 0.21975 115
117 3 137 86.5 68.1 0.204531748428284 116
118 3 136 86.5 67.9 0.1849 117
119 3 135 87.2 67.9 0.161295512057289 118
120 3 135 87.8 67.9 0.158610060721502 119
121 3 134 88.4 68 0.16040374896712 120
122 3 133 89 68.1 0.156938400696195 121
123 3 133 89.3 68.1 0.1492 122
124 3 132 89.4 68.8 0.118912040799316 123
125 3 131 89.4 69.4 0.105752075046588 124
126 3 131 89.4 69.5 0.10495 125
127 3 130 88.9 69 0.163925254231064 126
128 3 130 88.8 68.9 0.1739 127
129 3 130 88.9 68.2 0.433360561476899 128
130 3 129 88.6 67.6 0.48545 129
131 3 130 87.8 68.7 0.140762121447819 128
132 3 130 86.8 68.4 0.131154190028404 131
133 3 130 85.9 68.1 0.139365749385564 132
134 3 130 85.5 67.9 0.14275 133
135 3 128 82.5 70.3 0.190778586968587 134
136 3 128 80.8 69.9 0.3669 135
137 3 128 80.5 70.2 0.38035 136
138 3 129 82.3 74.4 0.147202056614054 136
139 3 127 81.7 77.4 0.3344 138
140 3 127 77.2 67.2 0.214088329293586 136
141 3 127 75.4 67 0.35125 140
142 3 130 85.1 67 0.296858286158697 134
143 3 131 84.8 66.1 0.380852636456978 142
144 3 131 84.7 65.9 0.39465 143
145 3 130 89.7 70.3 0.0830994180238901 126
146 3 130 90.1 70.9 0.13198595999001 145
147 3 129 90.7 71.3 0.218666081369271 146
148 3 128 91.3 71.6 0.2375 147
149 3 128 91.4 71.3 0.175597563584253 148
150 3 127 91.5 71.2 0.161975720752591 149
151 3 126 91.6 71.2 0.150231601324635 150
152 3 125 91.4 71.4 0.173141624795729 151
153 3 124 91.3 71.5 0.2013 152
154 3 122 86.9 71.4 0.146516033964091 153
155 3 120 82.4 71.4 0.233197182239902 154
156 3 121 80.7 70.2 0.36995 155
157 3 122 89.4 74.3 0.175541734127339 153
158 3 121 88.5 74.8 0.31465 157
159 3 128 92.3 71.7 0.212183503824708 148
160 3 128 93.2 71.7 0.217699190577756 159
161 3 127 94.1 71.7 0.240019284636964 160
162 3 127 94.4 71.7 0.2452 161
163 3 133 89.9 67.4 0.151403825772598 123
164 3 133 90.5 66.6 0.19658214003443 163
165 3 133 91.2 65.8 0.153054177666587 164
166 3 133 91.9 65.2 0.110671741591793 165
167 3 133 92.3 64.9 0.1271 166
168 3 132 96.9 66.2 0.236969940862933 167
169 3 132 97.4 66.6 0.2818 168
170 3 134 91.8 64.5 0.105087541226639 167
171 3 134 91.3 64.1 0.113180185629211 170
172 3 135 90.9 63.5 0.178663291341065 171
173 3 136 90.6 62.7 0.248772930237362 172
174 3 136 90.5 62.3 0.2456 173
175 3 135 81.8 67.7 0.149476195370153 118
176 3 134 77 68.5 0.217418381210018 175
177 3 133 76 69.1 0.32415 176
178 3 137 73.3 68.9 0.121359265153126 177
179 3 139 72.4 70.1 0.2998 178
180 3 133 73.3 73 0.125958551586925 177
181 3 132 68.8 73.2 0.2107 180
182 3 137 87.2 69.2 0.203299205976826 116
183 3 137 87.7 70 0.194182223163173 182
184 3 136 88.1 70.7 0.210626838727225 183
185 3 135 88.4 71.4 0.170069379494764 184
186 3 135 88.4 71.5 0.16505 185
187 3 133 92.4 72.9 0.18784073287322 186
188 3 131 96.8 74.3 0.156007974802613 187
189 3 129 99.6 74.8 0.3275 188
190 3 135 88.3 71.7 0.1642 186
191 3 135 88.2 71.9 0.15855 190
192 3 135 88.1 72.1 0.14675 191
193 3 135 88.6 72.9 0.216597827620291 192
194 3 135 89.1 73.8 0.26560157164322 193
195 3 135 89.2 74.1 0.26165 194
196 3 135 83.4 70.9 0.107300379702482 192
197 3 138 79.3 69.7 0.117053954732685 196
198 3 142 77.9 68.3 0.262454651158256 197
199 3 143 78.1 68.6 0.3644 198
200 3 135 83.4 70.9 0.117870530357055 192
201 3 134 82.7 73.7 0.214658719034255 200
202 3 133 83.7 76.3 0.2272 201
203 3 152 81.2 68.2 0.109038600667884 112
204 3 152 80.3 67.9 0.0982714546111408 203
205 3 152 79.6 67.8 0.1077 204
206 3 150 81.1 71.5 0.340436866968475 205
207 3 149 83.2 75.5 0.179379762250155 206
208 3 148 86.7 78.5 0.130964945677954 207
209 3 148 86.6 79.6 0.12475 208
210 3 154 75.3 68.9 0.115663517280694 205
211 3 157 71.8 67.8 0.159154863068624 210
212 3 161 70.1 69 0.232500135290851 211
213 3 166 68.6 70 0.328213378795177 212
214 3 166 68.4 70 0.33255 213
215 0 157 85.3 67.1 0.211840220463909 110
216 0 158 86.1 67.3 0.274241049649232 215
217 0 158 86.9 67.4 0.30815 216
