# Supplementary material for: Functional and anatomical specificity in a higher olfactory centre
Source: eLife. 2019 May 21;8:e44590. doi: 10.7554/eLife.44590 (PMC6550879; doi:10.7554/eLife.44590)
Supplement: Supplementary file 4. [file elife-44590-supp4.zip › DyeFill_AD1/AD1a4_121122c1.swc]

# SWC format file
# based on specifications at http://research.mssm.edu/cnic/swc.html
# Created by nat::write.neuron.swc
# PointNo Label X Y Z Radius Parent 
1 1 137 79.3 59 0.1201 -1
2 1 142 79.6 59.5 0.0924107014669987 1
3 1 147 80.5 59.7 0.144805088202243 2
4 1 152 81.2 59.7 0.161995771041213 3
5 1 157 81.6 59.4 0.172801502328411 4
6 1 161 84 60.3 0.146336325705492 5
7 1 165 86.8 60 0.197570027231662 6
8 1 165 86.9 59.7 0.27785 7
9 1 162 89.5 61 0.292004794009813 8
10 1 158 87.2 63.3 0.262108690259821 9
11 1 155 84.4 65.9 0.314601936251616 10
12 1 152 83.3 69.4 0.306222218706079 11
13 1 149 83.3 71.6 0.22705 12
14 0 148 83.1 71.7 0.215400811228069 13
15 0 147 83 71.9 0.219219557470016 14
16 0 147 83 72 0.23495 15
17 3 142 83.5 71.4 0.245588028343465 16
18 3 138 84.5 71.4 0.1868 17
19 3 134 87.6 70.4 0.264181616098025 18
20 3 133 89.1 69.6 0.2531 19
21 3 132 89.2 70 0.229884263456882 20
22 3 131 89.2 70.5 0.253832378457041 21
23 3 130 89 71 0.221676923189199 22
24 3 129 88.5 71.5 0.149297705915157 23
25 3 129 88.3 71.6 0.13915 24
26 3 129 87.3 71.3 0.150608686344751 25
27 3 129 86.4 71 0.160562186583839 26
28 3 129 85.4 70.7 0.155017174968228 27
29 3 129 85.1 70.5 0.1524 28
30 3 129 88.4 71.7 0.1407 25
31 3 129 88.5 71.9 0.14745 30
32 3 125 91 72.7 0.183852429918797 31
33 3 122 87.9 75.1 0.176052135749255 32
34 3 121 83.6 77.3 0.162845690001222 33
35 3 121 82.3 80.1 0.35475 34
36 3 129 88.2 72 0.14525 31
37 3 128 84.2 69.7 0.10618578596113 36
38 3 126 79.8 70.5 0.127832286243205 37
39 3 124 78.3 72.5 0.2785 38
40 3 123 78.2 72.6 0.26955 39
41 3 125 82 75.4 0.199595767569269 39
42 3 128 82.8 79.2 0.1991 41
43 3 127 91 75.6 0.355226917674678 36
44 3 126 92.1 77.3 0.26025 43
45 3 133 94 68.9 0.14700684974745 20
46 3 134 95.9 68.9 0.18335 45
47 3 132 88.7 68.8 0.28602649185938 20
48 3 132 88.4 68 0.351424318987846 47
49 3 132 88.2 67.4 0.34645 48
50 3 138 84.2 71.6 0.147 18
51 3 138 83.9 71.9 0.11845 50
52 3 136 79.6 70.8 0.208298323174417 51
53 3 133 75.5 70.8 0.208080419890641 52
54 3 132 74.3 71 0.2059 53
55 3 134 85.6 74.7 0.351422639178496 51
56 3 134 85.8 75.4 0.28045 55
57 3 137 87 78.6 0.253951244286825 56
58 3 137 91.6 79.4 0.147038675306583 57
59 3 138 94.7 79.8 0.19515 58
60 3 131 89.8 75.9 0.226670279512947 56
61 3 130 90.3 76 0.25825 60
62 3 145 85.8 75.6 0.131836559848285 16
63 3 145 89.2 77.7 0.301036638570203 62
64 3 144 89.3 77.1 0.33745 63
65 0 152 82.6 75.6 0.174006717001139 13
66 0 155 82.5 79.2 0.219061020966804 65
67 0 157 84.6 82.2 0.16475 66
68 1 169 86.1 57.8 0.251193811490891 8
69 1 174 85 56.4 0.212384951520516 68
70 1 179 83.6 55.6 0.203380677021392 69
71 1 183 80.8 55.1 0.221344727711223 70
72 1 187 78.2 54.9 0.236388633688744 71
73 1 191 75.3 54.4 0.212844490454126 72
74 1 195 72.4 54.1 0.229837682603046 73
75 1 199 69.5 54.6 0.219697113563641 74
76 1 202 66.9 57.8 0.279913866245568 75
77 1 203 67.2 62.3 0.336547500152038 76
78 1 203 65 65.1 0.25336793525578 77
79 1 198 64.9 67 0.390928046094685 78
80 1 196 64.9 67.8 0.3858 79
81 0 191 66.3 68.7 0.323124518542228 80
82 0 187 67 69.7 0.24 81
83 2 185 62.8 69.4 0.267209245591735 82
84 2 184 61.3 69.3 0.31805 83
85 2 183 61.2 69 0.33899183061003 84
86 2 182 60.9 68.5 0.436411343457551 85
87 2 181 60.5 68 0.480789273565591 86
88 2 181 60.1 67.4 0.43235 87
89 2 180 60.2 66.7 0.348864488688493 88
90 2 180 60.2 66.7 0.3445 89
91 2 179 60.7 66.2 0.326622844097386 90
92 2 179 60.9 65.8 0.229507593969371 91
93 2 178 61.2 65.4 0.19255 92
94 2 179 65.5 64.7 0.150876609382082 93
95 2 181 66.6 65 0.23205 94
96 2 173 62.2 65.3 0.308281096834783 93
97 2 170 65.9 65.2 0.193222264392756 96
98 2 169 67.1 64.7 0.15295 97
99 2 180 59.6 66 0.246583352541108 90
100 2 180 58.9 65.2 0.171201167058319 99
101 2 180 58.2 64.6 0.146563268861871 100
102 2 180 57.5 63.9 0.17809521129487 101
103 2 180 57.4 63.8 0.1895 102
104 2 180 57 63.7 0.24565 103
105 2 180 56.7 63.6 0.3048 104
106 2 178 52.7 65.1 0.170325852608084 105
107 2 178 51.2 65.4 0.3315 106
108 2 174 53.1 67.8 0.304060099829963 107
109 2 170 54.8 68.9 0.129677320587881 108
110 2 167 54.9 68.8 0.20655 109
111 2 179 50.4 65.1 0.27908552874261 107
112 2 179 49.5 64.9 0.172173775936034 111
113 2 178 48.6 64.9 0.162001876730501 112
114 2 178 48 65.2 0.284660254742747 113
115 2 177 47.7 65.8 0.48805 114
116 2 176 53.9 62.1 0.147730159405887 105
117 2 176 49.2 62.7 0.238093143290673 116
118 2 177 47 62.7 0.4585 117
119 2 180 58.3 63.3 0.160592080477964 103
120 2 180 58.7 62.5 0.277701345440731 119
121 2 180 58.5 61.6 0.304571323320209 120
122 2 181 58.3 61.2 0.2941 121
123 2 184 57.6 65.5 0.191894713624128 88
124 2 186 53.4 63.5 0.23095 123
125 2 183 56.7 69.7 0.156820402180076 84
126 2 182 52.8 68.7 0.1949 125
127 2 182 52.3 68.7 0.19135 126
128 2 182 52 68.6 0.20735 127
129 2 182 51.7 68.6 0.2294 128
130 2 181 51.6 68.8 0.21405 129
131 2 181 51.6 69 0.20975 130
132 2 182 50.9 67.9 0.398548290700559 129
133 2 182 50.3 67.3 0.505135795592619 132
134 2 182 50 66.9 0.5112 133
135 2 183 52.3 68.8 0.196279861404866 127
136 2 184 52.3 69 0.246766692884655 135
137 2 184 52.3 69 0.25895 136
138 2 182 53.8 68.8 0.166931849693297 126
139 2 182 54.7 68.9 0.1656833856362 138
140 2 181 55.6 68.9 0.184314919908077 139
141 2 180 56.4 68.8 0.227796260819989 140
142 2 180 56.8 68.7 0.25115 141
143 2 182 68.2 69.7 0.17557169469688 82
144 2 178 69.5 69.3 0.157594500581381 143
145 2 173 70.4 69.8 0.129161674354089 144
146 2 172 70.3 70.1 0.1325 145
147 2 167 71.3 68.6 0.167855005421591 146
148 2 163 73.9 69.1 0.161562944630885 147
149 2 158 75 68.3 0.2472 148
150 2 158 74.9 68.1 0.28615 149
151 2 158 74.7 67.8 0.2963 150
152 2 157 75.4 68.4 0.175342283272804 149
153 2 156 75.7 68.4 0.176089884975784 152
154 2 155 75.9 68.3 0.233346293480006 153
155 2 155 76.1 68.1 0.29555 154
156 2 154 76.1 68.5 0.421255966299905 155
157 2 153 76.2 68.8 0.44935 156
158 2 154 76.9 67.9 0.245912838882845 155
159 2 154 77.7 67.8 0.250242598942356 158
160 2 153 78.4 67.8 0.27305 159
161 2 172 67.1 68.9 0.477267292572175 146
162 2 172 66.9 68.4 0.538 161
163 0 195 60.4 67.7 0.25365361821414 80
164 0 193 56.8 65.7 0.155498399067152 163
165 0 196 53.4 64.5 0.370819407325039 164
166 0 196 53.4 64.5 0.3719 165
