# Supplementary material for: Functional and anatomical specificity in a higher olfactory centre
Source: eLife. 2019 May 21;8:e44590. doi: 10.7554/eLife.44590 (PMC6550879; doi:10.7554/eLife.44590)
Supplement: Supplementary file 4. [file elife-44590-supp4.zip › DyeFill_AD1/AD1a4_121127c1.swc]

# SWC format file
# based on specifications at http://research.mssm.edu/cnic/swc.html
# Created by nat::write.neuron.swc
# PointNo Label X Y Z Radius Parent 
1 1 130 69.4 62.1 0.61465 -1
2 1 131 73.7 61.7 0.620601805357343 1
3 1 135 76.6 60.4 0.508578490822594 2
4 1 140 78.8 59.7 0.483048535672965 3
5 1 144 80.2 59.5 0.509346653987525 4
6 1 149 81.4 59.8 0.529230974632244 5
7 1 154 80.4 60.8 0.575784395738965 6
8 1 159 79.1 61.6 0.52345871052527 7
9 1 163 78 63.1 0.439625102086288 8
10 1 162 82.5 64.2 0.5593 9
11 1 165 85.6 61.8 0.626088506675221 10
12 1 169 86.7 59.6 0.52359865500521 11
13 1 174 88.4 58.9 0.564205296449376 12
14 1 178 87.4 57.8 0.592976229334297 13
15 1 182 84.9 56.7 0.502590820188258 14
16 1 186 83.2 56.3 0.539213770208359 15
17 1 190 80.1 56 0.516397021788911 16
18 1 194 79.5 54.6 0.518636415657832 17
19 1 199 77.2 53.9 0.536814967710945 18
20 1 203 75.1 53.4 0.553926544921989 19
21 1 207 72.6 54.5 0.532516685762775 20
22 1 209 70.6 58.5 0.565516827899388 21
23 1 208 67.9 62.4 0.597337992191798 22
24 1 204 66.8 65 0.544443172482083 23
25 1 200 65.6 67.1 0.529114821606513 24
26 1 196 65.8 69.3 0.64392365977218 25
27 1 196 65.8 69.3 0.6529 26
28 0 191 64.6 69.6 0.652830536542365 27
29 0 188 63.1 69.3 0.67185 28
30 2 188 63.1 69.3 0.67795 29
31 2 188 62.9 69.3 0.6908 29
32 2 185 59.2 68.9 0.600684934224509 31
33 2 185 58.6 68.7 0.6585 32
34 2 184 57.9 68.6 0.601283730741956 33
35 2 183 57.1 68.6 0.567809806515986 34
36 2 183 56.2 68.5 0.560721464058042 35
37 2 183 55.2 68.4 0.542372366287495 36
38 2 183 54.5 68.3 0.53125 37
39 2 181 50.2 66.5 0.542303782155521 38
40 2 180 47.9 66 0.59405 39
41 2 177 45.6 68.6 0.498800661915772 40
42 2 176 43.8 68.9 0.57415 41
43 2 180 48.6 65.6 0.531367122429035 40
44 2 181 49.4 65.2 0.476519794838787 43
45 2 181 50.2 64.7 0.514099346441319 44
46 2 181 51 64.1 0.632331423447342 45
47 2 181 51.1 63.3 0.68805 46
48 2 176 47.2 63 0.416226839624737 40
49 2 177 45 59.8 0.6897 48
50 2 183 53.9 68.5 0.532266447631823 38
51 2 184 53.2 68.7 0.5248 50
52 2 182 57 65.5 0.488612069162049 33
53 2 180 57.5 64.6 0.64445 52
54 2 180 57.6 64.7 0.66155 53
55 2 179 61.6 67 0.529235166980737 54
56 2 175 65 66.6 0.490979695377136 55
57 2 171 67.5 66.1 0.574688672005418 56
58 2 172 71.8 65 0.652568190981604 57
59 2 172 72 64.8 0.6619 58
60 2 177 54.2 65.1 0.660595577006829 54
61 2 176 52.5 64.9 0.62215 60
62 2 180 57.5 64.3 0.62645 53
63 2 179 57.4 64 0.60655 62
64 2 179 58.1 63.6 0.601272876164894 63
65 2 178 58.9 63.2 0.60023680004861 64
66 2 178 59 62.4 0.603352393507613 65
67 2 178 59 62.3 0.61205 66
68 2 181 55.9 61.1 0.555020751447989 63
69 2 179 59.6 59.2 0.618062008499249 68
70 2 178 59.7 57.1 0.5937 69
71 2 184 65.3 70.3 0.52504433162588 31
72 2 179 66.6 70.4 0.577609471055019 71
73 2 175 68.1 70.8 0.604588287138241 72
74 2 172 68.8 70.7 0.40655 73
75 2 168 68.4 71.5 0.563964815819634 74
76 2 163 69.7 69.4 0.511795148306571 75
77 2 162 69.9 68 0.62535 76
78 2 168 71.2 69.4 0.387974457421966 74
79 2 167 72.5 69.1 0.38015 78
80 2 162 74.9 68.6 0.512297339315951 79
81 2 158 76.4 67.5 0.628726202430547 80
82 2 155 77.2 67.7 0.588 81
83 2 154 77.5 67.5 0.614633367528331 82
84 2 153 77.9 67.3 0.644153505875432 83
85 2 152 78.2 67.1 0.642290195807064 84
86 2 151 78.5 66.8 0.602348591181397 85
87 2 151 78.6 66.4 0.67945 86
88 2 155 76.6 70.9 0.268674552852133 82
89 2 154 75.9 70.9 0.47695 88
90 2 167 72.9 68.7 0.240302916412489 79
91 2 168 73.7 68.2 0.516024942819723 90
92 2 168 73.7 67.4 0.572099957187003 91
93 2 168 73.5 66.7 0.6513 92
94 0 197 61.1 68.7 0.597228226142404 27
95 0 195 57.3 68.5 0.63225 94
96 1 158 82.3 65.8 0.574533949718479 10
97 1 154 82.5 68.7 0.559965839622431 96
98 1 150 82.9 71.3 0.610472293497241 97
99 1 149 83 71.7 0.5786 98
100 0 148 83.2 71.6 0.578713231307394 99
101 0 147 83.4 71.6 0.598503173361812 100
102 0 146 83.6 71.7 0.60803887915866 101
103 0 145 83.9 71.9 0.582884550115678 102
104 0 145 84 71.9 0.5785 103
105 3 144 84.2 71.7 0.58494219503483 104
106 3 143 84.3 71.6 0.587014669108062 105
107 3 142 84.3 71.5 0.593704141791767 106
108 3 141 84.3 71.3 0.5793 107
109 3 137 86.1 71.2 0.510769787406362 108
110 3 132 87.5 71.8 0.508212360748242 109
111 3 131 87.6 71.9 0.52045 110
112 3 130 89.3 67.5 0.622489695669741 111
113 3 130 89.4 67.4 0.5924 112
114 3 130 90.4 67.2 0.495021520103493 113
115 3 130 90.6 67.2 0.4635 114
116 3 129 91.4 67.2 0.568875038428797 115
117 3 129 92.2 66.8 0.688869799146979 116
118 3 129 92.2 66.7 0.69335 117
119 3 133 92.9 65 0.57197162572564 115
120 3 134 92.9 64.4 0.60385 119
121 3 130 88.8 66.8 0.545568696499831 113
122 3 130 88.5 66.4 0.61395 121
123 3 131 87.8 72.7 0.53821333981407 111
124 3 130 88 73.5 0.557878074751031 123
125 3 130 88.1 73.8 0.5782 124
126 3 127 89.5 75.7 0.531644100363921 125
127 3 123 87.6 76.9 0.28435 126
128 3 121 83.9 74.8 0.287232691153629 127
129 3 119 82.6 74.6 0.5518 128
130 3 123 87.1 77.7 0.112526593399859 127
131 3 123 87.4 78.3 0.202770930565592 130
132 3 123 87.5 78.3 0.2225 131
133 3 123 88.3 78.4 0.413032757302758 132
134 3 124 89 78.4 0.4998 133
135 3 122 88.2 77.8 0.1520196353404 132
136 3 122 88.8 77.5 0.157288080955493 135
137 3 121 88.9 77.3 0.333371931315584 136
138 3 120 88.8 77.3 0.38885 137
139 3 132 88.3 77.2 0.413465700237468 125
140 3 132 85.3 79.8 0.57155 139
141 3 137 81.5 71.6 0.49437662531412 108
142 3 137 81.1 71.7 0.4969 141
143 3 132 79.1 72.5 0.352202072013126 142
144 3 131 78.8 72.8 0.4948 143
145 3 130 78.7 73.4 0.563404858367791 144
146 3 130 77.8 73.8 0.353542100560867 145
147 3 130 77.2 73.9 0.27665 146
148 3 130 74.6 70.2 0.50947576240968 147
149 3 126 73.8 69.4 0.198515180632986 148
150 3 125 72 70 0.48245 149
151 3 126 74.2 76 0.287449947488843 147
152 3 124 73.8 76.8 0.37565 151
153 3 124 74.7 77.3 0.322294711620398 152
154 3 123 75.6 77.7 0.309719752831937 153
155 3 123 76.5 78 0.40551066455007 154
156 3 123 77.2 78.3 0.47345 155
157 3 123 73.5 76.9 0.322968499483486 152
158 3 122 73.5 77.1 0.362213857874984 157
159 3 121 73.5 77.2 0.4239 158
160 3 120 74.2 77.2 0.477012919433442 159
161 3 120 75 77.3 0.559619480848135 160
162 3 119 75.2 78 0.546233042441278 161
163 3 120 74.8 78.9 0.49208730481703 162
164 3 120 74.6 79.5 0.48375 163
165 3 121 72.7 77.8 0.519163299554243 159
166 3 122 72.4 78.6 0.559227089580642 165
167 3 122 72.2 79.6 0.516707823314872 166
168 3 122 71.9 80.5 0.424223320388999 167
169 3 122 71.9 80.6 0.41945 168
170 3 128 81.6 70.1 0.216195734774105 144
171 3 127 84.3 67.5 0.60485 170
172 3 133 79.1 70.1 0.564225173302781 142
173 3 134 74.5 70.5 0.201397465435744 172
174 3 136 71.2 71.6 0.3932 173
175 3 147 83.7 76.5 0.414246072606884 104
176 3 147 84.1 78.8 0.56145 175
177 3 147 84.2 78 0.475989006561982 176
178 3 146 84.7 77.4 0.370166732251958 177
179 3 146 85.4 77.1 0.393632611133013 178
180 3 145 85.9 77 0.40555 179
181 3 143 84.7 80.9 0.351252692293092 176
182 3 144 86.8 83.2 0.6217 181
183 0 152 81.3 75.5 0.534725627762775 99
184 0 155 82 78.9 0.450997538988489 183
185 0 159 80.6 80.2 0.167163027850934 184
186 0 161 76.6 80.3 0.234408397759353 185
187 0 160 75.1 80.9 0.3345 186
