# Supplementary material for: Functional and anatomical specificity in a higher olfactory centre
Source: eLife. 2019 May 21;8:e44590. doi: 10.7554/eLife.44590 (PMC6550879; doi:10.7554/eLife.44590)
Supplement: Supplementary file 4. [file elife-44590-supp4.zip › DyeFill_AD1/AD1a4_121128c3.swc]

# SWC format file
# based on specifications at http://research.mssm.edu/cnic/swc.html
# Created by nat::write.neuron.swc
# PointNo Label X Y Z Radius Parent 
1 0 136 67.1 56.3 0.80065 -1
2 0 137 68.8 57.6 1.15956797149143 1
3 0 139 71.3 58.2 0.748203351633741 2
4 0 142 74.6 58.9 0.690041052261433 3
5 0 146 77.6 59.2 0.816944597418119 4
6 0 150 80 59 0.766896757051741 5
7 0 155 81 59.1 0.809223803718454 6
8 0 160 82.2 60.4 0.852316550889651 7
9 0 162 82.3 61.4 0.760432232927026 8
10 0 164 82.4 62.3 0.986639130988802 9
11 0 165 84.9 62.8 0.94315 10
12 0 167 86.8 59.6 0.215488962119363 11
13 0 172 86.7 58.2 0.157204971628638 12
14 0 177 86.5 57.5 0.136191919383387 13
15 0 181 85.7 56.1 0.205635818407475 14
16 0 186 84.2 55.8 0.147829478460057 15
17 0 190 81.1 55.9 0.162247224653307 16
18 0 194 78.7 55.6 0.148899181148116 17
19 0 199 76.2 55.3 0.142700454853272 18
20 0 201 72.1 55.1 0.130932368608667 19
21 0 202 68.7 58.4 0.163630976539443 20
22 0 205 66.9 62.1 0.163617481185372 21
23 0 202 65.6 65.7 0.259829206787039 22
24 0 198 65.2 67.8 0.226362917335814 23
25 0 197 65 68 0.23145 24
26 0 192 65.3 68.4 0.232009794810146 25
27 0 188 65.7 69.6 0.24005 26
28 2 183 66.8 70.1 0.134797652946463 27
29 2 178 67.9 70.2 0.132251778613486 28
30 2 173 69.1 69.8 0.141925068830286 29
31 2 172 69.5 69.5 0.2047 30
32 2 168 71.7 70.2 0.100508825918328 31
33 2 163 73.6 69.5 0.166116802045742 32
34 2 162 73.9 69.2 0.12945 33
35 2 161 74.3 69.6 0.145142058758834 34
36 2 160 74.7 69.8 0.159220581631188 35
37 2 160 75.1 69.8 0.19814373122265 36
38 2 159 75.3 69.6 0.1857 37
39 2 154 77 68.9 0.149694488526168 38
40 2 155 77.2 65.6 0.8231 39
41 2 158 74.8 68.9 0.123330559551962 38
42 2 158 74.3 68.3 0.268087324097584 41
43 2 157 73.9 67.5 0.3407876354455 42
44 2 157 73.7 67.1 0.3291 43
45 2 162 74 68.4 0.11800159185337 34
46 2 161 73.9 67.5 0.1745 45
47 2 162 73.5 66.9 0.167786010088022 46
48 2 163 72.9 66.6 0.186685585938657 47
49 2 163 72.2 66.5 0.2233 48
50 2 165 75.1 69.7 0.188360627049436 46
51 2 163 77.7 68 0.23605 50
52 2 170 73.3 70.1 0.123121350781245 31
53 2 173 71.5 67.5 0.108460332411044 52
54 2 178 71 66.8 0.106302461101491 53
55 2 180 67.7 65.2 0.25135 54
56 2 173 68.3 71.9 0.107117848533021 31
57 2 169 67.3 70.5 0.14645 56
58 2 173 66.1 67.5 0.159344908335829 57
59 2 173 65.7 66.8 0.25295 58
60 2 164 68.3 69.9 0.188444167665007 57
61 2 162 68.5 67.9 0.18315 60
62 2 188 62.3 69.2 0.12003836851171 27
63 2 187 61.3 68.7 0.184 62
64 2 183 62.5 68.3 0.14644780777823 63
65 2 178 63.5 66.7 0.129317301589064 64
66 2 176 63.8 65.8 0.1607 65
67 2 186 60.4 68.5 0.147154890667017 63
68 2 186 59.7 68.4 0.13735 67
69 2 185 59.2 68.4 0.111186771336425 68
70 2 184 59.1 68.4 0.1017 69
71 2 180 59.8 67 0.162925932931602 70
72 2 175 58.5 66.1 0.157094567721995 71
73 2 175 57.8 65.7 0.16075 72
74 2 175 56.8 65.6 0.114207811488408 73
75 2 175 55.9 65.4 0.129095191354576 74
76 2 176 55.1 65 0.117742540949117 75
77 2 176 54.3 64.6 0.14174887140722 76
78 2 176 53.9 64.4 0.153 77
79 2 177 54 63.8 0.13796650254036 78
80 2 178 54.1 63.5 0.137140647843134 79
81 2 179 54.2 63.4 0.1895 80
82 2 176 49.1 64.8 0.23497941680698 78
83 2 175 48.3 64.7 0.24585 82
84 2 178 57.6 62.1 0.103311645486788 73
85 2 179 60.8 59.1 0.20665 84
86 2 181 58.6 70.8 0.107623349446638 70
87 2 181 54.1 70.6 0.131203922605247 86
88 2 182 53 69.5 0.2705 87
89 0 198 60.4 68.7 0.143742973768905 25
90 0 198 57 68.2 0.17575 89
91 2 198 56.9 68.5 0.1789 90
92 2 196 54.7 64.6 0.0896713037621982 90
93 2 197 50.6 63 0.10755 92
94 0 164 85 63.4 0.892451272101416 11
95 0 163 84.7 64 0.903694805823836 94
96 0 162 85 64.5 0.961484445399223 95
97 0 162 85.1 64.6 0.96945 96
98 0 158 84.1 65.9 0.761466794377964 97
99 0 157 84 65.9 0.7721 98
100 0 158 83.1 65 0.847672567499261 97
101 0 154 83.2 67.3 0.96037424766614 100
102 0 151 81.8 70.2 0.74758336189535 101
103 0 148 81.9 71 0.7302 102
104 0 148 81.9 71 0.7515 103
105 0 143 81.6 71.8 0.72100326476867 104
106 0 142 81.8 72.1 0.7257 105
107 0 140 79.9 75.8 0.16975831015634 106
108 0 140 79.7 76 0.18 107
109 3 140 79.7 76.2 0.18895 108
110 3 135 77.6 76.2 0.0802462610922163 108
111 3 131 75 75.3 0.14975 110
112 0 137 83 70.9 0.437852509126909 106
113 0 133 83.7 69 0.707513925459715 112
114 0 131 86.2 69.5 0.6297 113
115 3 132 86.7 70.1 0.674397471286157 114
116 3 132 87.2 70.8 0.676246437894262 115
117 3 132 87.3 70.8 0.67975 116
118 3 132 87.3 74.9 0.705012650425761 117
119 3 133 87.2 75.6 0.7189 118
120 3 136 85.1 71.2 0.949516664741217 117
121 3 136 84.5 69.8 0.57385 120
122 3 129 87.8 71.1 0.505221510005235 114
123 3 125 88.3 70.7 0.656564232362187 122
124 3 127 85.2 68.9 0.675873168080782 123
125 3 127 84.7 68 0.69765 124
126 3 127 82.2 68.5 0.642483861914035 125
127 3 127 79.5 66.2 0.6781 126
128 3 127 85.2 68.8 0.716751904389111 125
129 3 127 84.7 69.4 0.893528186743938 128
130 3 127 83.8 69.4 0.909630082295725 129
131 3 127 83.6 69.4 0.7879 130
132 3 125 81.7 72.5 0.968546516899652 131
133 3 125 81.6 72.6 0.9809 132
134 3 124 86.4 71.5 0.530184485873498 131
135 3 122 88.2 72.7 0.699464517908742 134
136 3 118 87.5 73.2 0.7872 135
137 3 119 84.1 72.8 0.779385727625987 136
138 3 119 79.6 73.3 0.087616148949282 137
139 3 122 78.6 70.9 0.676807346293459 138
140 3 122 78.2 69.4 0.71525 139
141 3 120 86.8 69.8 0.84386366052055 136
142 3 121 85.3 66.9 0.763700927522895 141
143 3 121 85.2 66.7 0.7688 142
144 3 127 84.1 67.2 0.668672449691329 125
145 3 127 84 67.1 0.6704 144
146 0 147 81.8 71 0.794448031265668 104
147 0 146 81.8 71.1 0.783089878448557 146
148 0 145 81.7 71.7 0.753882194614523 147
149 0 145 81.7 71.7 0.75335 148
150 0 146 81.9 73.7 0.270125613207037 103
151 0 150 81.6 76 0.109265332384882 150
152 0 153 81.7 76.4 0.1296 151
