# Supplementary material for: Functional and anatomical specificity in a higher olfactory centre
Source: eLife. 2019 May 21;8:e44590. doi: 10.7554/eLife.44590 (PMC6550879; doi:10.7554/eLife.44590)
Supplement: Supplementary file 4. [file elife-44590-supp4.zip › DyeFill_AD1/AD1b1_120726c3.swc]

# SWC format file
# based on specifications at http://research.mssm.edu/cnic/swc.html
# Created by nat::write.neuron.swc
# PointNo Label X Y Z Radius Parent 
1 0 133 70.9 57.9 0.1 -1
2 0 136 71.9 57.2 0.1 1
3 0 138 73.8 59.2 0.1 2
4 0 143 76.1 58.7 0.1 3
5 0 147 79 58.1 0.1 4
6 0 151 81.8 57.4 0.1 5
7 0 155 84 57.3 0.1 6
8 0 159 85.9 57.8 0.1 7
9 0 164 85.9 57.2 0.1 8
10 0 168 85.6 56.3 0.1 9
11 0 170 84.7 56.2 0.1 10
12 0 174 83.9 55.3 0.1 11
13 0 177 83.5 54.3 0.1 12
14 0 180 81 53.8 0.1 13
15 0 184 79.1 53.7 0.1 14
16 0 187 76.2 54.7 0.1 15
17 0 191 75.2 52.6 0.1 16
18 0 195 71.6 52.5 0.1 17
19 0 198 68.2 52 0.1 18
20 0 199 66.5 51.8 0.1 19
21 0 199 66.3 52 0.1 20
22 0 202 62.8 51.9 0.1 20
23 0 205 59.8 50.7 0.1 22
24 0 209 56.9 50.1 0.1 23
25 0 210 53.8 48.3 0.1 24
26 0 211 53 47.3 0.1 25
27 0 214 49.6 46.2 0.1 26
28 0 219 47.2 45.8 0.1 27
29 0 222 44 45.4 0.1 28
30 0 225 40.1 44.2 0.1 29
31 0 228 36.6 43.5 0.1 30
32 0 231 33.3 43.4 0.1 31
33 0 236 32 43.8 0.1 32
34 0 240 30.8 44.9 0.1 33
35 0 242 30.5 45.5 0.1 34
36 0 246 30.1 47.8 0.1 35
37 0 247 30.7 52.2 0.1 36
38 0 249 31.5 54.1 0.1 37
39 2 249 31 53.4 0.1 38
40 2 250 31.1 52.6 0.1 39
41 2 249 31.4 51.8 0.1 40
42 2 249 31.8 51.1 0.1 41
43 2 249 31.7 50.4 0.1 42
44 2 248 32 54.8 0.1 38
45 2 248 32.7 55.6 0.1 44
46 2 248 32.7 55.7 0.1 45
47 2 245 33.3 57.6 0.1 46
48 2 244 33.2 57.5 0.1 47
49 2 249 33 56.1 0.1 46
50 2 249 33.7 56.6 0.1 49
51 2 250 34.3 57.4 0.1 50
52 2 250 34.3 57.4 0.1 51
53 2 250 34.9 58.1 0.1 52
54 2 250 35.6 58.6 0.1 53
55 3 251 36.3 59.3 0.1 54
56 3 251 37 59.9 0.1 55
57 3 251 37.8 60.5 0.1 56
58 3 251 38.2 60.8 0.1 57
59 3 250 38.8 61.1 0.1 58
60 3 250 39.5 61.6 0.1 59
61 3 249 40.1 62.1 0.1 60
62 3 249 40.9 62.5 0.1 61
63 3 248 41.3 63.1 0.1 62
64 3 248 41.5 63.2 0.1 63
65 3 248 42.2 63.8 0.1 64
66 3 248 43 64.4 0.1 65
67 3 248 43.7 65 0.1 66
68 3 248 43.8 65.1 0.1 67
69 3 247 46.5 67.8 0.1 68
70 3 243 48.6 69.6 0.1 69
71 3 238 49.8 70.7 0.1 70
72 3 237 50.3 70.9 0.1 71
73 3 233 51.9 72.1 0.1 72
74 3 229 53.2 74.3 0.1 73
75 3 226 56 75 0.1 74
76 3 223 56.3 76.1 0.1 75
77 3 236 50.9 71.4 0.1 72
78 3 236 51.4 71.6 0.1 77
79 3 236 51.7 70.9 0.1 78
80 3 237 52 70.6 0.1 79
81 3 238 51.7 70 0.1 80
82 3 238 51.7 69.9 0.1 81
83 3 249 44.5 64.2 0.1 68
84 3 250 43.7 62.4 0.1 83
85 3 246 38.9 61.1 0.1 64
86 3 246 38.8 60.9 0.1 85
87 3 247 38.3 60.3 0.1 86
88 3 247 37.6 59.7 0.1 87
89 3 247 36.8 59 0.1 88
90 3 248 36.5 58.7 0.1 89
91 3 248 37.8 56.6 0.1 86
92 3 248 37.6 56.3 0.1 91
93 3 253 42.2 62.2 0.1 58
94 3 256 45.1 63.6 0.1 93
95 3 260 46.1 63.9 0.1 94
96 3 264 46.2 61.4 0.1 95
97 3 264 46 61 0.1 96
98 3 250 35 58 0.1 54
99 3 250 34.6 57.2 0.1 98
100 3 250 34.6 57 0.1 99
101 3 250 34.7 56.1 0.1 100
102 3 250 34.8 55.3 0.1 101
103 3 250 34.9 55.1 0.1 102
104 3 252 36.9 59 0.1 100
105 3 255 37.9 57.9 0.1 104
106 3 258 39.9 57.8 0.1 105
107 3 261 42.9 58.2 0.1 106
108 3 264 44.8 57.6 0.1 107
109 2 249 33.7 56.6 0.1 52
110 2 249 33.2 56.3 0.1 109
111 0 241 32.4 47.8 0.1 35
112 0 242 32.6 48.1 0.1 111
113 2 242 32.3 52.3 0.1 112
114 2 243 33.2 55.5 0.1 113
115 2 238 31.8 46.9 0.1 112
116 2 234 33 47.1 0.1 115
117 2 232 33.4 47.1 0.1 116
118 0 214 51.7 47.5 0.1 26
119 0 218 49.3 46.3 0.1 118
120 0 223 48.2 44.7 0.1 119
121 0 228 47.5 44.2 0.1 120
122 0 232 46 42.6 0.1 121
123 0 236 44.1 41.7 0.1 122
124 0 238 42.3 43.1 0.1 123
125 0 240 39.8 43.4 0.1 124
126 2 238 36.3 42.6 0.1 125
127 2 233 35.7 43.9 0.1 126
128 2 233 36.1 43.4 0.1 127
129 2 243 38.1 44.4 0.1 125
130 2 248 39.5 45 0.1 129
131 2 248 39.6 45 0.1 130
132 2 248 39.8 45.6 0.1 131
133 2 249 39.8 46.5 0.1 132
134 2 249 39.8 47.1 0.1 133
135 2 250 40 47.6 0.1 134
136 2 251 40 47.6 0.1 135
137 2 254 40.5 45 0.1 136
138 2 255 40.4 44.5 0.1 137
139 2 254 40 50.8 0.1 136
140 2 257 42.4 53.4 0.1 139
141 2 259 44.1 54.9 0.1 140
142 2 250 40.2 41.3 0.1 131
143 2 251 40 41.3 0.1 142
144 0 239 44.5 39.7 0.1 123
145 0 240 42.6 38.6 0.1 144
146 2 239 42.6 37.8 0.1 145
147 2 238 43 37.6 0.1 146
148 2 238 42.7 36.9 0.1 147
149 2 237 42.3 36.2 0.1 148
150 2 237 42.2 35.7 0.1 149
151 2 241 45.1 36.8 0.1 145
152 2 244 43.6 36.4 0.1 151
153 2 246 40.5 39.7 0.1 152
154 2 247 39.1 40.2 0.1 153
155 2 248 44.9 34.1 0.1 152
156 2 249 47.5 32.6 0.1 155
157 0 165 84 57.8 0.1 11
158 0 161 83.6 58.1 0.1 157
159 0 156 82.5 57.8 0.1 158
160 0 155 79.3 59.9 0.1 159
161 0 157 75.9 62.6 0.1 160
162 0 156 73.4 64 0.1 161
163 0 151 73.7 64.8 0.1 162
164 0 147 71.3 66.3 0.1 163
165 0 145 67.5 67.9 0.1 164
166 0 148 64.2 69.3 0.1 165
167 0 150 62.2 69.6 0.1 166
168 0 151 61.8 69.8 0.1 167
169 0 152 61.5 70.1 0.1 168
170 3 154 61.1 70.1 0.1 169
171 3 157 61.8 71.6 0.1 170
172 3 160 59.6 71.2 0.1 171
173 3 164 57.3 70.4 0.1 172
174 3 165 57.2 70.1 0.1 173
175 3 170 56.1 70.3 0.1 174
176 3 174 55.2 71.6 0.1 175
177 3 179 54 72.3 0.1 176
178 3 184 53.4 72.2 0.1 177
179 3 188 53.6 72.9 0.1 178
180 3 190 53.6 72.7 0.1 179
181 3 195 53.1 73.6 0.1 180
182 3 199 52.2 74.1 0.1 181
183 3 200 52.2 74.2 0.1 182
184 3 204 51.2 74.2 0.1 183
185 3 208 51.9 74.9 0.1 184
186 3 210 52.9 75 0.1 185
187 3 199 52.8 74.4 0.1 183
188 3 200 53.1 74.8 0.1 187
189 3 201 53.5 75.2 0.1 188
190 3 202 53.8 75.7 0.1 189
191 3 202 54.3 76.2 0.1 190
192 3 191 53.7 73.2 0.1 180
193 3 192 54.1 73.4 0.1 192
194 3 192 54.6 73.5 0.1 193
195 3 192 55.1 73.1 0.1 194
196 3 192 54.8 72.4 0.1 195
197 3 192 55 71.8 0.1 196
198 3 164 56.7 69.7 0.1 174
199 3 164 56.3 69 0.1 198
200 3 164 56.5 68.7 0.1 199
201 3 156 61.6 70.8 0.1 169
202 3 160 62.5 72.7 0.1 201
203 3 165 62 72 0.1 202
204 3 170 61.5 72.4 0.1 203
205 3 174 60.5 72.7 0.1 204
206 3 177 60.4 72.3 0.1 205
207 3 180 58.5 72.4 0.1 206
208 3 183 59.9 73.1 0.1 207
209 3 188 60.4 73.1 0.1 208
210 3 193 60.6 73.9 0.1 209
211 3 197 60.6 73.8 0.1 210
212 3 197 60.8 74.6 0.1 211
213 3 198 60.7 74.1 0.1 212
214 3 198 60.6 73.9 0.1 213
215 3 203 60 74.4 0.1 214
216 3 207 60 74.2 0.1 215
217 3 212 59.8 74.7 0.1 216
218 3 217 60.3 74.8 0.1 217
219 3 221 59.4 74.9 0.1 218
220 3 221 58.7 75.6 0.1 219
221 3 221 57.9 75.8 0.1 220
222 3 222 57.2 76.2 0.1 221
223 3 220 56.5 75.9 0.1 219
224 3 220 55.4 75.2 0.1 223
225 3 220 54.6 75.2 0.1 224
226 3 220 53.9 75.6 0.1 225
227 3 219 55.1 74.5 0.1 224
228 3 218 55.4 73.8 0.1 227
229 3 218 55.4 73.3 0.1 228
230 3 217 55 72.7 0.1 229
231 3 217 55.1 72.2 0.1 230
232 3 201 58.2 72.7 0.1 214
233 3 204 57.6 72 0.1 232
234 3 205 56.7 74.8 0.1 233
235 3 205 56.9 75.3 0.1 234
236 3 209 57.3 70.7 0.1 233
237 3 209 57.3 70.7 0.1 236
238 3 213 59.2 69.3 0.1 237
239 3 213 59.3 68.5 0.1 238
240 3 210 54.2 69.2 0.1 237
241 3 210 53.7 68.7 0.1 240
242 3 201 60 71.6 0.1 211
243 3 203 62 71.5 0.1 242
244 3 204 62.9 69.4 0.1 243
245 3 178 62.7 73.1 0.1 206
246 3 176 65.3 72.6 0.1 245
247 3 173 68 72.6 0.1 246
248 3 169 70.7 72.7 0.1 247
249 3 168 70.8 73.1 0.1 248
250 0 153 65.3 71.4 0.1 167
251 0 156 68.3 72.4 0.1 250
252 0 159 71.5 72.4 0.1 251
253 0 161 75.6 73.2 0.1 252
254 0 163 79.5 73.2 0.1 253
255 0 163 79.6 73.1 0.1 254
256 3 163 83.5 73.8 0.1 255
257 3 162 85 74 0.1 256
258 3 162 85.6 73.4 0.1 257
259 3 162 86.1 73.1 0.1 258
260 3 161 86.8 72.8 0.1 259
261 3 161 86.8 72.8 0.1 260
262 3 162 84.5 74.5 0.1 257
263 3 162 84.7 75.5 0.1 262
264 3 163 85.1 76.2 0.1 263
265 3 164 85.4 76.8 0.1 264
266 3 164 85.2 77.6 0.1 265
267 3 164 80.1 73.8 0.1 255
268 3 164 79.9 74.3 0.1 267
269 3 165 80.3 74.3 0.1 268
270 3 166 80.6 73.9 0.1 269
271 3 167 80.7 73.5 0.1 270
272 3 167 80.8 73.2 0.1 271
273 3 167 81.4 73.6 0.1 272
274 3 168 82 73.2 0.1 273
275 3 168 82.3 72.8 0.1 274
276 3 171 81.3 75.1 0.1 272
277 3 173 84.3 74.9 0.1 276
278 3 175 85.4 78.7 0.1 277
279 3 175 85.7 79.1 0.1 278
280 0 133 71 58.1 0.1 1
281 0 133 71.1 58.3 0.1 280
