# Supplementary material for: Functional and anatomical specificity in a higher olfactory centre
Source: eLife. 2019 May 21;8:e44590. doi: 10.7554/eLife.44590 (PMC6550879; doi:10.7554/eLife.44590)
Supplement: Supplementary file 4. [file elife-44590-supp4.zip › DyeFill_AD1/AD1b1_120813c1.swc]

# SWC format file
# based on specifications at http://research.mssm.edu/cnic/swc.html
# Created by nat::write.neuron.swc
# PointNo Label X Y Z Radius Parent 
1 1 142 77.7 57.6 0.107115 -1
2 1 146 78.7 57.2 0.0936026802525389 1
3 1 151 79.7 57.1 0.125542699917277 2
4 1 155 80.8 58.9 0.143751494085459 3
5 1 159 79.9 59.6 0.10853 4
6 1 163 81.5 58 0.172012655725068 5
7 1 167 84.7 56.8 0.175329312941374 6
8 1 172 85.6 56.2 0.210158113694672 7
9 1 177 85.1 55.1 0.225356699155814 8
10 1 181 83.8 54.4 0.168324327929917 9
11 1 186 82.2 53.3 0.116190063495389 10
12 1 189 79.1 54.2 0.113662029322495 11
13 1 193 76.1 54.1 0.220141750542573 12
14 1 197 73 53.5 0.190089254137689 13
15 1 201 69.8 52.9 0.187419311530439 14
16 1 204 66.2 52.2 0.179475276702096 15
17 1 207 62.2 51.3 0.213881220815047 16
18 1 210 58.1 50.6 0.226928059468438 17
19 1 212 54 49.6 0.24404642876821 18
20 1 216 50.8 47.7 0.257585686041005 19
21 1 220 48.5 46.6 0.250670544159304 20
22 1 224 46.9 45.4 0.309301882381983 21
23 1 229 44.9 44.2 0.269279244765752 22
24 1 234 43.5 44.1 0.272315724376399 23
25 1 236 43.9 43.4 0.283695 24
26 0 241 42.4 44 0.283349683320001 25
27 0 241 42.3 44.1 0.27926 26
28 2 242 42.2 44 0.251700248805168 27
29 2 243 42 43.6 0.24482492472772 28
30 2 243 41.7 43.1 0.218133449579134 29
31 2 244 41.5 42.7 0.189865 30
32 2 249 41.3 45 0.264687488595958 31
33 2 252 42.4 44 0.36646 32
34 2 245 41.4 42.5 0.222379242437044 31
35 2 246 41.6 42.3 0.190130902170892 34
36 2 247 41.9 41.7 0.214095797061439 35
37 2 247 42.3 40.8 0.303301222368576 36
38 2 247 42.8 39.9 0.36343222449033 37
39 2 247 42.8 39.9 0.3635 38
40 2 241 41.4 44.6 0.227695254429845 27
41 2 240 40.5 45 0.201359978505433 40
42 2 240 39.9 45.2 0.21167 41
43 2 239 39.6 45.6 0.219695663350171 42
44 2 239 39.3 45.8 0.252203229159626 43
45 2 238 39 45.9 0.248857339567835 44
46 2 237 38.6 45.6 0.327339611771549 45
47 2 236 38.3 45.1 0.370955 46
48 2 240 39.1 45.8 0.22724581268735 42
49 2 240 38.4 46.6 0.229791340718071 48
50 2 241 38.1 47 0.246325 49
51 2 241 37.9 47.2 0.254085 50
52 2 242 38.3 47.2 0.1899575990552 50
53 2 243 38.4 47.3 0.150232115565094 52
54 2 244 38.5 47.5 0.158550636733344 53
55 2 245 38.7 47.5 0.168589039437265 54
56 2 245 38.9 47.6 0.17253 55
57 0 236 44.5 42.7 0.267596690650512 25
58 0 236 45.1 41.9 0.320637637812908 57
59 0 236 45.2 41.8 0.32351 58
60 1 155 77.3 60 0.207572322198842 5
61 1 150 75.9 61.5 0.222225275230932 60
62 1 147 72.6 62.6 0.224289660804369 61
63 1 146 71.7 62.8 0.21867 62
64 0 146 71.5 62.9 0.27102 63
65 0 146 71.4 63.1 0.295035 64
66 0 146 71.3 63.2 0.297885 65
67 3 143 67.4 65.4 0.257667025140661 66
68 3 143 66.6 65.8 0.14572 67
69 3 145 62.9 67.7 0.229698293588134 68
70 3 147 62.2 68.4 0.289505 69
71 3 151 60.3 70.1 0.217603971630222 70
72 3 156 60.5 71 0.249419066720727 71
73 3 160 61.2 71.4 0.186437364428354 72
74 3 165 61.2 71.8 0.239936310731721 73
75 3 170 60.9 72.4 0.165629735077877 74
76 3 175 60.4 73 0.171833844741275 75
77 3 180 60.4 73.4 0.185621280544613 76
78 3 185 59.8 73.6 0.248357347299684 77
79 3 190 58.9 73.4 0.199645703741154 78
80 3 191 58.6 73.3 0.14605 79
81 0 192 58.1 73.2 0.166419517058208 80
82 0 193 57.7 73.2 0.17240506622858 81
83 0 194 57.3 73.2 0.179142642012608 82
84 0 195 57.1 73.2 0.19035 83
85 3 199 55 72.9 0.233472255107493 84
86 3 204 54.4 72.6 0.208747114659596 85
87 3 209 53.8 72.1 0.233479045868176 86
88 3 211 53.4 71.8 0.248085 87
89 3 211 53.1 71.9 0.23928 88
90 3 211 53.9 71.2 0.245868072932027 88
91 3 211 54 71.1 0.234525 90
92 3 216 55.1 72.8 0.0835639454334431 91
93 3 217 54.8 73.3 0.257735496189578 92
94 3 218 54.8 73.7 0.212745 93
95 3 222 53.3 74.6 0.124984438694909 94
96 3 227 51.5 73.3 0.129953973043428 95
97 3 231 49.3 71.8 0.134220233308344 96
98 3 234 46.5 69.3 0.113536490487962 97
99 3 237 43.7 67.9 0.117003261565595 98
100 3 242 42.9 66 0.293390928905864 99
101 3 244 40.1 62.6 0.111536548859342 100
102 3 245 39.1 59.9 0.114545 101
103 3 217 55.3 74.3 0.150860981041195 94
104 3 216 55.2 75 0.13597758985792 103
105 3 216 54.6 75.6 0.218220026438565 104
106 3 215 54.1 75.9 0.218895 105
107 3 211 54 70.9 0.259105 91
108 3 209 51.5 67.6 0.358556236203829 107
109 3 207 48.3 64.2 0.357629923492199 108
110 3 207 48 63.8 0.333785 109
111 3 210 44.3 63 0.226085562425823 110
112 3 210 44.1 62.8 0.25284 111
113 3 211 44.4 62.8 0.185769568331159 112
114 3 212 44.7 62.9 0.14277352714309 113
115 3 213 44.9 63 0.12611 114
116 3 214 45.5 63.2 0.107338012687708 115
117 3 214 46.3 63.4 0.11158951079451 116
118 3 215 47.2 63.3 0.134094310006677 117
119 3 215 48 63 0.159756810692704 118
120 3 216 48.8 62.8 0.16666 119
121 3 214 44.7 62.9 0.126119870603312 115
122 3 215 44.5 62.8 0.127145757902022 121
123 3 216 44.2 62.5 0.138994481591943 122
124 3 217 43.7 62.2 0.159104566805936 123
125 3 217 43.6 62.1 0.157785 124
126 3 222 44.1 61.8 0.144585917229605 125
127 3 222 44.1 61.7 0.145595 126
128 3 217 42.7 62.1 0.141115974545541 125
129 3 216 41.8 62.1 0.130156474318791 128
130 3 216 40.9 62.1 0.124384374377917 129
131 3 216 40.6 62.1 0.12389 130
132 3 210 43.8 62 0.287375478325181 112
133 3 210 43.7 61.1 0.163586322003255 132
134 3 210 43.6 60.8 0.157445 133
135 3 207 49 63.9 0.267677708212627 110
136 3 207 50 63.9 0.190812750724383 135
137 3 207 50.9 63.6 0.200355819170169 136
138 3 207 51.7 63 0.281022234633878 137
139 3 208 52 62.6 0.21817 138
140 3 209 54 60.3 0.120971754271085 139
141 3 205 53.4 57.9 0.127759742701239 140
142 3 202 51.8 55 0.0941177789633032 141
143 3 200 50.2 56.3 0.298785 142
144 3 208 51.9 62.4 0.202295 139
145 3 208 51.8 62.2 0.18647 144
146 3 208 51.6 62 0.169185 145
147 3 208 51.5 61.1 0.204799041294497 146
148 3 208 50.9 60.3 0.184087566200631 147
149 3 208 50.2 59.6 0.15890978334416 148
150 3 209 49.5 59 0.207547634360627 149
151 3 209 49 58.5 0.222065 150
152 3 209 51.2 61.7 0.136284974119042 146
153 3 209 50.9 61.3 0.169381397775118 152
154 3 210 50.6 60.9 0.158822004962818 153
155 3 211 50.3 60.4 0.145614975326988 154
156 3 212 50 60.1 0.14701 155
157 3 210 54 70.6 0.176609478959832 107
158 3 209 54.2 70.3 0.153472336019207 157
159 3 208 54.5 69.9 0.184500342752018 158
160 3 208 54.8 69.4 0.259832665924145 159
161 3 207 55.2 69.1 0.275225 160
162 3 206 55.2 68.4 0.23783198503707 161
163 3 205 55.3 67.7 0.212419314973298 162
164 3 205 55.3 66.9 0.211963023459412 163
165 3 204 55.1 66.5 0.178255 164
166 3 208 59.8 70.4 0.101547487534577 161
167 3 211 61.2 69.5 0.192705 166
168 3 196 57.5 73.4 0.168860554145518 84
169 3 197 57.8 73.3 0.156024549347554 168
170 3 198 57.9 72.9 0.135040176077689 169
171 3 198 58 72.5 0.13212 170
172 0 195 61.9 73.7 0.101418209388163 80
173 0 197 62.4 73.5 0.12635 172
174 3 151 61.7 68.8 0.143250811614769 70
175 3 156 61.7 69.2 0.155760602055786 174
176 3 161 61.5 69.8 0.128827273471615 175
177 3 166 59.6 70 0.163384042192238 176
178 3 170 57.6 70.6 0.138734160541264 177
179 3 175 56.2 71.4 0.146463433684999 178
180 3 180 55.3 72.3 0.113215663039486 179
181 3 185 55.2 73 0.137592539071713 180
182 3 190 54.8 73.4 0.2117245016533 181
183 3 194 52.9 74 0.133471766076246 182
184 3 199 51 74.1 0.135629872296387 183
185 3 203 51.6 75.4 0.18893 184
186 3 142 66.6 65.4 0.212608789713966 68
187 3 142 66.3 64.6 0.24861185987155 186
188 3 142 65.8 63.8 0.140917425546098 187
189 3 141 65.1 63 0.116398498935961 188
190 3 141 64.5 62.5 0.107682377376928 189
191 3 141 64.4 62.5 0.107955 190
192 3 138 68.5 63.5 0.180739481228754 191
193 3 138 69 63.5 0.177975 192
194 3 142 60.7 61.4 0.114708381181232 191
195 3 143 60.4 64.1 0.338555 194
196 3 142 69.1 62.4 0.133360685973318 66
197 3 141 70 63.6 0.20131 196
198 0 143 75.4 63.4 0.167868266729826 63
199 0 143 76.1 63.5 0.185825 198
200 3 144 76.4 63 0.147263015883606 199
201 3 144 76.7 62.5 0.19443139656307 200
202 3 145 76.9 62 0.252293019477899 201
203 3 145 76.9 61.9 0.257255 202
204 3 140 80.1 64 0.13967580126923 199
205 3 138 79.5 64.4 0.21364 204
