# Supplementary material for: Functional and anatomical specificity in a higher olfactory centre
Source: eLife. 2019 May 21;8:e44590. doi: 10.7554/eLife.44590 (PMC6550879; doi:10.7554/eLife.44590)
Supplement: Supplementary file 4. [file elife-44590-supp4.zip › DyeFill_AD1/AD1b1_120816c1.swc]

# SWC format file
# based on specifications at http://research.mssm.edu/cnic/swc.html
# Created by nat::write.neuron.swc
# PointNo Label X Y Z Radius Parent 
1 0 138 74.6 61 0.94145 -1
2 0 142 76.3 60.2 0.933028157772755 1
3 0 144 77.7 61.3 0.546548037850129 2
4 0 147 79.2 61.7 0.368923508926756 3
5 0 151 77.4 60.9 0.569443147557303 4
6 0 154 78.4 61.3 0.54585 5
7 0 150 76.6 63.3 0.708523411360399 6
8 0 148 73.2 65.4 0.651231760529503 7
9 0 148 72.8 65.7 0.54705 8
10 0 144 74.8 66.3 0.651419144141186 9
11 0 144 75.3 66.4 0.6318 10
12 3 144 75.5 66.1 0.787214766584736 11
13 3 143 76.2 65.9 0.550030090790651 12
14 3 143 77.1 65.8 0.584981710067534 13
15 3 143 77.8 66 0.62930302197881 14
16 3 144 78.4 66.3 0.514731212570223 15
17 3 143 78.4 66.3 0.51625 16
18 3 139 79.5 66.7 0.342482640370288 17
19 3 139 82.3 65.7 0.646201718220352 18
20 3 139 82.3 65.2 0.63405 19
21 3 135 81.1 66.7 0.0852929890315781 20
22 3 133 78.7 66 0.359669786759965 21
23 3 129 81.2 66.8 0.129518491172824 22
24 3 126 84.5 67.4 0.137783776157976 23
25 3 125 87.2 67.2 0.18245 24
26 3 139 83.2 65.2 0.374985481659398 20
27 3 139 84.1 64.9 0.141501507778685 26
28 3 140 84.9 64.5 0.176244003862469 27
29 3 140 85.1 64.3 0.1794 28
30 3 144 82.6 66.3 0.949786701533001 17
31 3 144 87.4 66.8 0.148582389631988 30
32 3 147 90.9 67.9 0.583711542399344 31
33 3 151 92.6 69.5 0.0901 32
34 3 152 92.4 70 0.10744511361069 33
35 3 153 92 70.3 0.117529079825493 34
36 3 154 91.4 70.5 0.110943386231521 35
37 3 154 90.9 70.7 0.119134576059245 36
38 3 155 90.6 70.7 0.13635 37
39 3 156 90.5 70.1 0.116665175861646 38
40 3 156 90.5 69.2 0.0973926583606854 39
41 3 155 90.4 68.4 0.248322717083383 40
42 3 155 90 67.8 0.2722 41
43 3 156 89.5 67.1 0.203524678816519 42
44 3 156 89.1 66.7 0.1665 43
45 3 156 88 69.5 0.121456519808823 42
46 3 161 87.7 68.7 0.133367100682196 45
47 3 163 87.5 68.2 0.0982 46
48 3 155 90.4 71.5 0.280646668127818 38
49 3 156 90.9 72.3 0.320313362504728 48
50 3 156 91.1 72.5 0.33355 49
51 3 148 91.9 68.6 0.586727136796838 33
52 3 146 94.8 70.4 0.618222450009002 51
53 3 143 94.7 70.8 0.62875 52
54 3 144 75.4 65.8 0.538532319056845 11
55 3 143 74.7 65.4 0.462897422727145 54
56 3 144 74.2 64.9 0.588063802330375 55
57 3 143 73.6 64.4 0.649568827961068 56
58 3 144 73.3 64.2 0.68555 57
59 3 141 71.7 65 0.667830917297127 58
60 3 141 71.4 65.6 0.76745 59
61 3 140 71.5 65.7 0.81305 60
62 3 141 71.5 65.7 0.8178 61
63 3 141 71.8 65.8 0.5302 62
64 3 140 71.9 65.8 0.8593 63
65 3 143 68 64.3 0.571267330542392 60
66 3 143 67.4 63.8 0.09285 65
67 3 143 67.1 63.7 0.10605 66
68 3 143 62.2 64.4 0.118710926649168 67
69 3 143 61.1 63.8 0.3081 68
70 3 146 70.3 61.6 0.111197958752566 67
71 3 150 70 59.4 0.1497 70
72 3 142 67.7 64.1 0.105872492931258 66
73 3 141 68 64.4 0.158039655389485 72
74 3 141 68.1 64.5 0.15615 73
75 3 143 77.6 63.9 0.554753529317264 58
76 3 143 79.2 62.8 0.81395 75
77 0 148 73.1 65.6 0.65955 9
78 3 147 68.5 67 0.618816840714152 77
79 3 150 64.9 68.2 0.534464909267008 78
80 3 154 61.9 68.7 0.210187197229768 79
81 3 155 60.8 68.9 0.22325 80
82 3 160 59.1 69.2 0.271961060147468 81
83 3 160 59.1 69.2 0.2722 82
84 3 161 58.6 69.5 0.237472151150487 83
85 3 161 58.5 69.5 0.23205 84
86 3 165 56.5 69.2 0.257929502103391 85
87 3 170 54.5 69.5 0.288695212144806 86
88 3 175 53 69.9 0.24787190232177 87
89 3 179 51.2 70.7 0.311804748506028 88
90 3 184 49.8 71 0.296322519449641 89
91 3 189 49.2 71.2 0.281883340888203 90
92 3 194 48.9 71.1 0.24907917282957 91
93 3 199 48.4 71.3 0.252559965442892 92
94 3 200 48.5 71.3 0.1648 93
95 3 205 47.2 70.6 0.25953109142383 94
96 3 210 46.9 69.5 0.276778333833492 95
97 3 212 47 69.1 0.2454 96
98 3 215 49.4 71 0.23101024821294 97
99 3 220 50.9 70.6 0.242099632584939 98
100 3 222 51.1 70.5 0.2741 99
101 3 223 50.5 70.4 0.225542159133012 100
102 3 224 49.9 70.4 0.202885770723888 101
103 3 225 49.3 70.3 0.233905202873028 102
104 3 225 49 70.2 0.24325 103
105 3 226 48.8 70.3 0.2229634531347 104
106 3 227 48.5 70.4 0.238048406653201 105
107 3 228 48.2 70.5 0.229105154594248 106
108 3 229 47.9 70.5 0.200734352197464 107
109 3 229 47.8 70.5 0.19445 108
110 3 230 47.1 71 0.26323587583448 109
111 3 231 46.4 71.1 0.2762 110
112 3 231 45.9 71.1 0.24896611331503 111
113 3 231 45.9 71.1 0.24795 112
114 3 234 47 70 0.200741177930217 109
115 3 237 46.5 69.9 0.253 114
116 3 225 48.5 69.7 0.273714392031912 104
117 3 224 48.1 68.9 0.279021503554823 116
118 3 224 47.8 68.2 0.2046 117
119 3 227 52.2 70.7 0.183912542530102 100
120 3 228 51.6 70.9 0.23195 119
121 3 213 47.3 68.8 0.240639400704132 97
122 3 214 47.7 68.4 0.226520121617327 121
123 3 214 48.2 68 0.241057999443015 122
124 3 215 48.4 67.6 0.262951682799836 123
125 3 215 48.5 67.6 0.2631 124
126 3 216 48.4 67.2 0.302859523130721 125
127 3 217 48.2 66.8 0.326075250609671 126
128 3 218 48 66.3 0.285993318966091 127
129 3 219 47.7 65.6 0.26290331092543 128
130 3 219 47.6 65.5 0.2302 129
131 3 222 45.4 62.7 0.25711172241348 130
132 3 217 44.1 60.4 0.222010059312056 131
133 3 217 43.8 59.6 0.3235 132
134 3 212 44.6 60.4 0.147280087509732 133
135 3 209 45.1 57.1 0.13685811526555 134
136 3 211 48.6 55.5 0.0928013184247849 135
137 3 215 50.1 56.3 0.11175 136
138 3 217 43.2 59 0.232084702020491 133
139 3 218 42.7 58.7 0.165696598858714 138
140 3 219 42.3 58.6 0.15545 139
141 3 220 42.1 58.9 0.192500830276678 140
142 3 220 41.8 59.4 0.290391786729844 141
143 3 221 41.6 60.1 0.31355 142
144 3 219 41.7 57.8 0.151797633966454 140
145 3 218 41 57.1 0.111080857043324 144
146 3 218 40.2 56.5 0.132943204620758 145
147 3 218 40 56.2 0.15425 146
148 3 219 48.3 65.2 0.17609681728195 130
149 3 220 49.1 65.2 0.12957173831928 148
150 3 220 50 65.4 0.151135595991369 149
151 3 220 50.8 65.9 0.245919870005214 150
152 3 220 51.2 66.3 0.3054 151
153 3 210 48.6 66.5 0.166212275074041 125
154 3 210 48.7 66.4 0.1616 153
155 3 201 48.3 71.2 0.162441247512386 94
156 3 202 48.3 71.1 0.16125 155
157 3 203 52 70 0.146752853447478 156
158 3 201 54.1 70.6 0.3187 157
159 3 206 45.3 70.9 0.10556659747733 156
160 3 207 43.3 71 0.21915 159
161 3 158 56.4 72.6 0.136160764490822 85
162 3 158 58 75.7 0.58846081649935 161
163 3 161 60.1 74.5 0.598258016007747 162
164 3 161 59.8 73.6 0.6455 163
165 3 162 56.2 68.2 0.141597405267322 83
166 3 161 56.3 67.2 0.12525 165
167 3 160 56.3 62.9 0.0584028649481835 166
168 3 164 53.9 62.6 0.13248731334941 167
169 3 165 53.3 62.9 0.1649 168
170 3 165 53.9 67.1 0.242180761742836 166
171 3 167 53.5 65.7 0.13465 170
172 3 154 56.3 69.4 0.0907778525123168 81
173 3 150 56.4 70 0.13435 172
174 3 150 56.1 69.2 0.151775542612408 173
175 3 151 56.2 68.3 0.321864500243748 174
176 3 151 56.1 67.3 0.181331087108964 175
177 3 151 56 66.9 0.1528 176
178 3 150 56.6 70.1 0.1533 173
179 3 150 56.8 70.3 0.17335 178
180 3 149 57.2 70.3 0.16125 179
181 3 148 56.1 74.1 0.150150165062232 179
182 3 149 59.4 73 0.703436285280689 181
183 3 150 61.2 71.7 0.8876 182
184 3 147 68.5 67 0.598759924004617 77
185 3 150 64.7 67 0.120858951998704 184
186 3 151 63.5 65.9 0.08945 185
187 3 156 63.7 63.7 0.128936491664951 186
188 3 157 65 62.5 0.1291 187
189 3 151 62.6 65.7 0.117490046313451 186
190 3 150 61.7 65.4 0.194168885556183 189
191 3 150 61.3 64.9 0.315 190
192 0 159 80 60.5 0.143562055788255 6
193 0 163 81.7 60.1 0.141917806626933 192
194 0 168 83.2 58.7 0.150119577659296 193
195 0 173 83.8 57.7 0.186118368445681 194
196 0 177 82.8 56.7 0.162326050895981 195
197 0 182 80.4 55.8 0.140943523747341 196
198 0 185 76.8 54.9 0.14771985991486 197
199 0 189 74.5 54.4 0.147192980898978 198
200 0 193 71.7 54 0.148178846526174 199
201 0 197 68.7 53.3 0.179828763643851 200
202 0 201 65.6 52.3 0.181403500422768 201
203 0 205 62.8 50.9 0.210389342688862 202
204 0 209 60.3 49.4 0.26892717073863 203
205 0 213 57.1 47.5 0.200741918506573 204
206 0 216 54.8 45.3 0.203963509375303 205
207 0 221 53.3 43.8 0.110059593791537 206
208 0 226 52.8 42.9 0.132272832130005 207
209 0 230 51 41.4 0.193228727668595 208
210 0 233 49.5 40.1 0.204 209
211 0 237 46.6 39.5 0.185770751221396 210
212 0 241 44.2 39.6 0.161914905387739 211
213 0 246 42.9 40.2 0.118086858840977 212
214 0 249 43.3 41.7 0.147 213
215 2 253 43.1 44.6 0.186580538463829 214
216 2 256 44.3 48.3 0.236884063431142 215
217 2 260 46.7 50.5 0.226779536883745 216
218 2 261 47 50.9 0.28535 217
219 2 250 44.2 41.7 0.126090919086328 214
220 2 250 44.4 40.9 0.158335233746013 219
221 2 250 44.2 40.3 0.12835 220
222 0 238 48.4 39.1 0.143825718789415 210
223 0 243 48.3 38 0.215248486933686 222
224 0 243 48.4 38 0.22175 223
225 2 247 46.8 38.3 0.112065251677585 224
226 2 251 46.2 35.9 0.216377928635608 225
227 2 252 46 35.6 0.195 226
228 2 246 49.9 35.1 0.214899240181434 224
229 2 250 49.9 33.6 0.1259 228
