# Supplementary material for: Functional and anatomical specificity in a higher olfactory centre
Source: eLife. 2019 May 21;8:e44590. doi: 10.7554/eLife.44590 (PMC6550879; doi:10.7554/eLife.44590)
Supplement: Supplementary file 4. [file elife-44590-supp4.zip › DyeFill_AD1/AD1b1_120911c0.swc]

# SWC format file
# based on specifications at http://research.mssm.edu/cnic/swc.html
# Created by nat::write.neuron.swc
# PointNo Label X Y Z Radius Parent 
1 1 136 56.5 59.6 0 -1
2 1 138 60.4 59.1 0 1
3 1 140 64.2 58.5 0 2
4 1 139 68.7 58.8 0 3
5 1 139 72.3 59.8 0 4
6 1 140 76.1 59.2 0 5
7 1 145 78 58.7 0 6
8 1 149 78.3 58.8 0 7
9 1 152 78 60.5 0 8
10 1 157 79 60.6 0 9
11 1 161 80.7 60.1 0 10
12 1 166 82.8 58.6 0 11
13 1 170 84.1 57.9 0 12
14 1 175 84.2 56.7 0 13
15 1 180 82.7 55.7 0 14
16 1 182 79.2 55.1 0 15
17 1 184 75.3 53.9 0 16
18 1 188 72.4 53.2 0 17
19 1 192 69.9 52.5 0 18
20 1 195 66.4 51.9 0 19
21 1 199 62.7 51 0 20
22 1 203 60.9 51.1 0 21
23 1 207 58.7 50.5 0 22
24 1 210 55.8 50.1 0 23
25 1 213 52.6 49 0 24
26 1 217 50.2 47.5 0 25
27 1 222 48.9 46.9 0 26
28 1 226 46.7 45.4 0 27
29 1 231 45.9 44.7 0 28
30 1 232 45.4 44.5 0 29
31 0 235 41.8 44.7 0 30
32 0 236 40.1 45.4 0 31
33 2 241 38.2 45 0 32
34 2 244 38.2 45.8 0 33
35 2 248 37.8 47.1 0 34
36 2 251 39 48.2 0 35
37 2 250 38.9 48.3 0 36
38 2 249 38.9 48.3 0 37
39 2 253 41.4 52 0 36
40 2 256 44.5 54 0 39
41 2 260 46.4 54.1 0 40
42 2 247 40.6 44.6 0 34
43 2 249 41.3 42.7 0 42
44 2 237 39.3 45.5 0 32
45 2 237 38.5 45.3 0 44
46 2 237 37.7 45.1 0 45
47 2 236 37.2 45.7 0 46
48 2 236 37.1 45.9 0 47
49 0 235 45.1 41.3 0 30
50 0 236 44.9 40.8 0 49
51 1 151 78.2 61 0 9
52 1 150 78.3 61.4 0 51
53 1 150 78.4 61.5 0 52
54 0 150 74.5 63.1 0 53
55 0 150 72.2 64.3 0 54
56 0 150 71.5 64.8 0 55
57 0 150 70.8 65.2 0 56
58 0 149 69.9 65.4 0 57
59 0 149 69.4 65.9 0 58
60 0 151 65.5 67.9 0 59
61 0 155 63.2 68.8 0 60
62 0 160 62.3 69.4 0 61
63 0 163 61.4 69.9 0 62
64 0 168 59.9 70.5 0 63
65 0 170 59.2 70.6 0 64
66 3 174 56.7 71 0 65
67 3 179 55.8 72 0 66
68 3 183 55.7 72.1 0 67
69 3 185 55.2 71.7 0 68
70 3 190 55.4 71.8 0 69
71 3 195 55.4 72.3 0 70
72 3 198 55 71.9 0 71
73 3 199 54.9 72 0 72
74 3 203 55.8 70.3 0 73
75 3 206 54.7 68.9 0 74
76 3 207 54.5 65.5 0 75
77 3 206 53.4 64.9 0 76
78 3 206 52.5 64.5 0 77
79 3 205 51.9 64.2 0 78
80 3 205 51.5 63.6 0 79
81 3 204 51 63 0 80
82 3 204 50.3 62.6 0 81
83 3 204 50.2 62.6 0 82
84 3 203 49.5 62.2 0 83
85 3 203 49.2 62.2 0 84
86 3 203 44.5 62.6 0 85
87 3 206 41.2 61.4 0 86
88 3 210 40.9 60.2 0 87
89 3 210 44.5 59.5 0 88
90 3 212 47.8 59 0 89
91 3 202 45.1 60.1 0 85
92 3 202 43.7 56.6 0 91
93 3 201 46.4 55.4 0 92
94 3 200 53.5 62.2 0 83
95 3 197 56.7 61.1 0 94
96 3 197 54.9 58.8 0 95
97 3 198 54.2 58.1 0 96
98 3 209 48.7 63.5 0 79
99 3 211 44.7 63.6 0 98
100 3 211 43.7 63.8 0 99
101 3 201 53.5 66.3 0 77
102 3 200 54.4 67 0 101
103 3 205 54.2 68.8 0 75
104 3 206 53.5 68.5 0 103
105 3 206 52.7 68.6 0 104
106 3 210 54.5 70 0 105
107 3 211 58.3 70.8 0 106
108 3 212 60.8 69.1 0 107
109 3 208 50 66.6 0 105
110 3 209 48.7 65.5 0 109
111 3 203 55.7 73.5 0 73
112 3 208 56.9 74.1 0 111
113 3 211 57.2 74.2 0 112
114 3 211 57.7 74.6 0 113
115 3 212 58 74.5 0 114
116 3 217 56.9 74.1 0 115
117 3 221 54 73.8 0 116
118 3 225 51.2 73.7 0 117
119 3 229 48.7 73.3 0 118
120 3 233 46.7 71.8 0 119
121 3 234 46.2 70.8 0 120
122 3 208 59.4 75.2 0 115
123 3 203 59.6 75 0 122
124 3 198 59.7 74.5 0 123
125 3 194 61 74.4 0 124
126 3 189 60.6 74.3 0 125
127 3 184 59.7 73.8 0 126
128 3 183 59.6 73.2 0 127
129 3 197 60.5 72.4 0 125
130 3 198 60 72.6 0 129
131 3 215 55.6 74.2 0 113
132 3 216 52 73.2 0 131
133 3 215 51.2 72.5 0 132
134 3 200 50.6 71.9 0 72
135 3 202 49.2 72.3 0 134
136 3 186 55.2 72.5 0 69
137 3 186 54.8 73.1 0 136
138 3 186 54.2 73.4 0 137
139 3 186 54.5 74.1 0 138
140 3 171 59.3 71 0 65
141 3 171 59.5 71.1 0 140
142 3 172 59.7 71.1 0 141
143 3 173 59.9 71 0 142
144 0 162 61.9 69.9 0 63
145 0 161 62.5 70.1 0 144
146 0 161 63.1 70.5 0 145
147 0 160 63.8 70.6 0 146
148 0 160 64.4 70.5 0 147
149 0 148 69.3 65.9 0 59
150 0 147 68.9 65.9 0 149
151 0 147 68.6 65.9 0 150
152 0 146 68.5 65.6 0 151
153 0 145 68 65.6 0 152
154 0 145 67.3 65.3 0 153
155 0 144 66.6 65.4 0 154
156 0 144 65.9 65.4 0 155
157 0 143 71.1 63.7 0 152
158 0 141 74.7 63.2 0 157
159 0 139 77.5 62.8 0 158
160 0 154 69 63.8 0 55
161 0 158 66.3 63 0 160
162 0 162 63.6 61.5 0 161
163 0 165 60.2 60 0 162
164 0 168 56.8 58.8 0 163
165 0 171 53.9 56.4 0 164
166 0 175 52.1 54.8 0 165
167 0 179 48.6 54.4 0 166
168 0 181 44.4 53.9 0 167
169 0 185 42.4 54.4 0 168
170 0 190 41.9 54.5 0 169
171 0 191 42.1 54.4 0 170
172 0 192 41.9 54.4 0 171
173 0 193 42.3 54.3 0 172
174 0 194 42.6 54.1 0 173
175 0 194 42.7 54.1 0 174
176 0 191 42.2 54.8 0 171
177 0 192 41.7 55.2 0 176
178 0 193 41.8 56 0 177
179 0 193 42 56.8 0 178
180 0 193 42 56.9 0 179
181 0 146 81.1 61.3 0 53
182 0 142 83 61.2 0 181
183 0 141 83.8 62.2 0 182
184 0 142 86.1 64.5 0 183
185 0 142 87.4 65.4 0 184
186 0 141 82.8 62.3 0 183
187 0 142 82 62.5 0 186
188 0 142 81.4 62.7 0 187
189 0 143 80.8 62.9 0 188
