# Supplementary material for: Functional and anatomical specificity in a higher olfactory centre
Source: eLife. 2019 May 21;8:e44590. doi: 10.7554/eLife.44590 (PMC6550879; doi:10.7554/eLife.44590)
Supplement: Supplementary file 4. [file elife-44590-supp4.zip › DyeFill_AD1/AD1b1_121101c0.swc]

# SWC format file
# based on specifications at http://research.mssm.edu/cnic/swc.html
# Created by nat::write.neuron.swc
# PointNo Label X Y Z Radius Parent 
1 0 147 69.3 57.8 0.89115 -1
2 0 150 70.9 57.7 0.497933920158744 1
3 0 154 73.9 58.9 0.513660686286032 2
4 0 157 77.1 59.7 0.556485786525777 3
5 0 162 78.7 59.6 0.693246277976383 4
6 0 163 78.3 58.8 0.6799 5
7 0 168 80.1 58 0.449819381344992 6
8 0 172 81.7 56.5 0.147578145273558 7
9 0 177 82.6 55 0.165810530098694 8
10 0 182 82 54.1 0.148064518391334 9
11 0 186 80.9 53 0.140804487777529 10
12 0 190 78.2 52.1 0.159378337350804 11
13 0 194 74.8 52.5 0.150791248604354 12
14 0 198 71.5 52.2 0.140294179608695 13
15 0 201 68.2 51.8 0.142726996447408 14
16 0 204 64.3 51 0.137802946445467 15
17 0 208 61.1 50 0.151376887540144 16
18 0 211 57.3 48 0.164745910604144 17
19 0 213 53.2 45.9 0.162587434858805 18
20 0 216 50.1 44.3 0.175039515226277 19
21 0 220 47.9 42.5 0.221707083199713 20
22 0 224 46.2 40.2 0.157446709942149 21
23 0 229 44.9 38.2 0.156692163103169 22
24 0 233 42.9 37 0.179875727399421 23
25 0 237 40.5 36.9 0.180511446731463 24
26 0 242 39.6 37.1 0.160225418480761 25
27 0 244 39.5 37.1 0.17925 26
28 0 248 39 39.6 0.186919362927327 27
29 0 249 38.5 40.4 0.1694 28
30 2 250 38.2 40.4 0.1797 29
31 2 254 38.6 42.4 0.175927216619948 30
32 2 256 39.9 46 0.24105 31
33 2 259 42.7 49.4 0.146290584894059 32
34 2 259 44.9 51.7 0.2717 33
35 2 257 39.7 46.8 0.22391567348236 32
36 2 257 39.3 47.6 0.197048833994878 35
37 2 257 39.2 47.7 0.1956 36
38 2 250 33.3 40.8 0.110631071448479 30
39 2 251 32.7 40.6 0.10805 38
40 2 250 41.6 38.9 0.159648716604964 29
41 2 250 40.9 36.6 0.264 40
42 0 246 43.5 35.3 0.13739555569393 27
43 0 246 44.8 34.9 0.14115 42
44 2 247 45.2 35.2 0.133657906834446 43
45 2 248 45 34.9 0.131550582479682 44
46 2 249 44.9 34.1 0.154501804850851 45
47 2 249 45.1 33.4 0.17135 46
48 2 253 43.8 34.6 0.2340356446568 47
49 2 254 43.8 34.2 0.2514 48
50 2 249 45.9 32.8 0.168767408781773 47
51 2 249 46.6 32.3 0.202531262497658 50
52 2 248 47.1 31.6 0.259023378670311 51
53 2 248 47.6 30.9 0.288093858862224 52
54 2 247 47.7 30.8 0.28915 53
55 2 242 44.2 33.4 0.150308586791074 43
56 2 238 46.7 35.3 0.0865941403904424 55
57 2 238 46.8 35.4 0.0863 56
58 0 160 74.4 59.4 0.594917494149141 6
59 0 156 73.1 61.3 0.569207371086544 58
60 0 152 71.2 62 0.596039932558625 59
61 0 152 71 62.1 0.76815 60
62 0 152 71.1 62.6 0.760460948792039 61
63 0 151 71.6 62.6 0.562974129839106 62
64 0 151 72.5 62.9 0.766451374945313 63
65 0 151 73.3 63.2 0.679650175902098 64
66 0 151 74.1 63.3 0.535102653989757 65
67 0 151 74.2 63.6 0.4761 66
68 3 152 78.3 65.5 0.600976677146368 67
69 3 152 80.6 65.7 0.69195 68
70 3 149 83.8 67.1 0.525741976524665 69
71 3 148 84.7 67.6 0.5806 70
72 3 147 88.3 69.3 0.586282846577873 71
73 3 146 88.1 73.8 0.513171367701268 72
74 3 146 87.4 76.3 0.55355 73
75 3 143 89.1 76.6 0.528897640876727 74
76 3 139 90.2 75.9 0.56737630485699 75
77 3 139 90.2 75.7 0.6136 76
78 3 149 85.9 78.2 0.531176518444818 74
79 3 154 86.8 79 0.518602498935454 78
80 3 158 85.4 77.6 0.718054715818773 79
81 3 163 84.5 77.7 0.602596795523326 80
82 3 167 83.3 77.3 0.548650269911845 81
83 3 172 81.4 77 0.684335378192321 82
84 3 173 78.4 75.6 0.636596424555605 83
85 3 176 77.8 75.7 0.64295 84
86 3 148 84.2 67.4 0.468677896309649 71
87 3 149 83.6 67.1 0.486187826368469 86
88 3 148 83.3 66.7 0.511762542757074 87
89 3 147 83 66.3 0.546851968171966 88
90 3 147 83 65.9 0.570219964502113 89
91 3 146 83.1 65.3 0.7051 90
92 3 153 84.3 66.5 0.466123570787817 69
93 3 155 85.6 65.6 0.65115 92
94 3 156 85.1 69 0.606792299558514 93
95 3 156 85.1 69 0.60675 94
96 3 156 85 69.8 1.00863186998976 95
97 3 156 84.5 70.6 0.648233482343871 96
98 3 157 84.8 71.1 0.599835350249587 97
99 3 158 84.9 71.8 0.7589 98
100 3 161 85.1 69.3 0.541667347724176 95
101 3 162 85.7 69.8 0.82085 100
102 3 159 83.7 67.6 0.461687007966351 93
103 3 163 82.3 67.1 0.743770785101463 102
104 3 164 82.4 66.4 0.60855 103
105 3 148 73.2 63.2 0.42160566750371 67
106 3 145 72.2 62.5 0.585106962868419 105
107 3 141 68.7 63 0.667410695090927 106
108 3 139 68 63.1 0.7071 107
109 0 149 67.2 60.8 0.53874996060726 61
110 0 149 65.3 63.1 0.738269509001837 109
111 0 149 60.5 64.1 0.155272547473942 110
112 0 149 56.7 64.4 0.1597 111
113 3 149 55.9 63.8 0.140928551364114 112
114 3 149 55.1 63.2 0.133979593708423 113
115 3 149 54.8 62.9 0.1381 114
116 3 150 55.2 62.2 0.149505744310314 115
117 3 150 55.5 61.4 0.164532921461498 116
118 3 149 55.6 60.7 0.165541224739446 117
119 3 148 55.7 60.2 0.16475 118
120 3 146 51.7 61.9 0.185967574398197 115
121 3 147 49.5 60.7 0.22245 120
122 3 153 54.5 65.9 0.151199904205623 112
123 3 158 53.7 66.9 0.194580016883496 122
124 3 158 53.7 66.9 0.1946 123
125 3 163 52.7 68 0.211936003151138 124
126 3 165 52.2 68.1 0.2214 125
127 3 166 52.2 67.6 0.193264949654924 126
128 3 166 52.6 67.1 0.165896972457857 127
129 3 167 52.8 67 0.15715 128
130 3 167 53.8 66.9 0.158715267004631 129
131 3 167 54.7 66.9 0.160785892381739 130
132 3 167 55.5 66.8 0.1617 131
133 3 170 50.3 65.5 0.165872184550652 129
134 3 171 49.7 65.1 0.17155 133
135 3 169 53.3 69.4 0.170114722526774 126
136 3 169 53.3 69.4 0.1704 135
137 3 174 54.2 69.6 0.161849845540236 136
138 3 179 54.7 70 0.124144318480171 137
139 3 184 56.1 70.7 0.120913577715186 138
140 3 185 56.4 70.9 0.11985 139
141 3 190 54.3 70.9 0.13438457295012 140
142 3 195 54.4 72.2 0.119856758090727 141
143 3 199 54.3 71.4 0.155102098922134 142
144 3 204 54 71.4 0.131560988736307 143
145 3 209 54.4 71.2 0.128801990098371 144
146 3 214 54 71 0.127498406902214 145
147 3 219 52 71 0.157053634479325 146
148 3 219 50 70.1 0.162 147
149 3 190 57.5 71.1 0.133399818887386 140
150 3 195 57.9 70.8 0.1457794042712 149
151 3 200 58.6 71.3 0.143523573840978 150
152 3 205 57.7 71.8 0.149238683920317 151
153 3 210 57.4 72.1 0.131250419325843 152
154 3 215 58.2 72.1 0.146839021058507 153
155 3 220 58.6 72.3 0.125933589826632 154
156 3 224 56.5 71 0.13295 155
157 3 226 52.9 71.9 0.146800951887774 156
158 3 228 51.9 73.5 0.19055 157
159 3 222 53.4 67.7 0.174984474677765 156
160 3 221 51.3 63.4 0.22626140664315 159
161 3 222 50.8 62.7 0.2254 160
162 3 170 53.5 70.4 0.194444163499833 136
163 3 170 53.6 71 0.20155 162
164 3 159 54.5 66.8 0.205008358661542 124
165 3 159 55.3 66.8 0.208842153368238 164
166 3 160 55.6 66.7 0.2092 165
