# Supplementary material for: Functional and anatomical specificity in a higher olfactory centre
Source: eLife. 2019 May 21;8:e44590. doi: 10.7554/eLife.44590 (PMC6550879; doi:10.7554/eLife.44590)
Supplement: Supplementary file 4. [file elife-44590-supp4.zip › DyeFill_AD1/AD1b1_130726c1.swc]

# SWC format file
# based on specifications at http://research.mssm.edu/cnic/swc.html
# Created by nat::write.neuron.swc
# PointNo Label X Y Z Radius Parent 
1 1 138 78.7 52.6 0.203455 -1
2 1 135 81.3 54.6 0.285354445528842 1
3 1 137 82.4 57.5 0.260276381816352 2
4 1 142 81.7 58.7 0.266340605650937 3
5 1 145 81.7 59.7 0.34376 4
6 1 145 82.4 59.8 0.388333938655025 5
7 1 146 83 59.6 0.38980416635916 6
8 1 147 83.5 59.3 0.371556153774649 7
9 1 147 83.7 59.2 0.29823 8
10 0 151 86.2 57.8 0.347313935932593 9
11 0 152 86.3 57.8 0.344325 10
12 3 157 87.5 57.4 0.375743798588299 11
13 3 162 87.6 57.3 0.329578964218631 12
14 3 162 87.7 57.2 0.30355 13
15 3 167 87.2 56.2 0.363424707932216 14
16 3 172 86.6 54.2 0.353414626623638 15
17 3 176 84.8 53.4 0.298306544313462 16
18 3 181 82.7 52.9 0.304854653310137 17
19 3 184 79.5 52.7 0.316001789261709 18
20 3 188 76.1 53.2 0.337778580193953 19
21 3 191 72.4 53.4 0.296629596212228 20
22 3 194 68.4 52.5 0.375311730751097 21
23 3 197 64.8 51.3 0.31336619528816 22
24 3 200 60.9 50.2 0.333544109227069 23
25 3 204 58.1 48.8 0.351321779403873 24
26 3 208 55.3 47.9 0.339800985477604 25
27 3 211 52 46.1 0.359196147722599 26
28 3 214 48.2 45.1 0.353086859383558 27
29 3 218 45 43.9 0.371141928510059 28
30 3 222 42.3 42.4 0.344915389065087 29
31 3 226 39.3 42.3 0.351373169162971 30
32 3 230 38 44.5 0.323819857005614 31
33 3 230 37.9 44.7 0.322805 32
34 3 230 37.8 45 0.288825 33
35 2 230 37.7 45.2 0.301575 34
36 2 228 36.9 48.1 0.205026477573024 34
37 2 225 36.5 51 0.234520518137114 36
38 2 222 38.3 51.7 0.310455 37
39 3 230 38.8 44.5 0.251911023697412 33
40 3 231 39.7 44.3 0.217641114751259 39
41 3 231 40.6 44 0.290021620879309 40
42 3 232 41.5 43.9 0.317096813399825 41
43 3 232 41.7 43.9 0.31356 42
44 2 236 44.6 42.6 0.352381042439423 43
45 2 238 45 41.6 0.2927 44
46 2 242 43.2 42.4 0.319121053048177 45
47 2 247 42.1 43.2 0.21821073852913 46
48 2 251 42 43.4 0.24796 47
49 2 251 41.9 42.8 0.397279056290796 48
50 2 252 41.9 42.5 0.428775 49
51 2 250 42.3 44.1 0.169367933345848 48
52 2 249 42.8 44.8 0.199241134334028 51
53 2 249 43.3 45.4 0.248164271970832 52
54 2 249 43.4 45.5 0.25119 53
55 2 247 43.3 50 0.330645478406002 54
56 2 248 39.6 53.1 0.273578736060088 55
57 2 248 38 53.8 0.26713 56
58 2 248 43.9 45.4 0.295935325918195 54
59 2 247 44.5 45.4 0.276943945773917 58
60 2 246 44.9 45.6 0.306203305384281 59
61 2 246 45.1 45.7 0.33245 60
62 2 242 45.5 38.4 0.227207989032536 45
63 2 246 46 40 0.243993961803013 62
64 2 250 44.8 38.7 0.296734501627167 63
65 2 251 44.6 37.7 0.391555 64
66 2 232 42.6 44.1 0.252402117579184 43
67 2 231 43.6 44.1 0.310261222099866 66
68 2 231 44 44.2 0.31667 67
69 3 231 37.2 44.9 0.353535932449626 33
70 3 232 36.5 45.1 0.321373720429478 69
71 3 233 35.8 45.1 0.326801458897916 70
72 3 233 35.1 45.2 0.32257509114257 71
73 3 234 34.6 45.2 0.28948 72
74 2 238 32.5 45.6 0.301367236145934 73
75 2 242 30.6 48.1 0.264483327547802 74
76 2 242 30.4 48.3 0.22833 75
77 2 247 30.8 49.2 0.336560865985428 76
78 2 248 31.4 50.1 0.47188 77
79 2 248 31.4 50 0.484625 78
80 2 249 32 50.7 0.394136773825359 78
81 2 248 32.7 51.4 0.363762602426156 80
82 2 248 32.9 51.5 0.35355 81
83 2 249 33.2 52.4 0.376639750341478 82
84 2 249 33.6 52.9 0.392225 83
85 2 247 30.1 52.2 0.266502354883288 84
86 2 247 30 53.4 0.40557 85
87 2 249 33.8 53.1 0.38922 84
88 2 249 34 53.3 0.37693 87
89 2 250 34.7 53.8 0.336699206281049 88
90 2 250 35.3 54.2 0.30201 89
91 2 251 35.3 56.6 0.27145364568368 88
92 2 255 38.1 57.7 0.20881810845654 91
93 2 257 40.3 57.6 0.26703 92
94 2 258 41.1 57.9 0.269875563401379 93
95 2 258 41.8 58.2 0.242120620984146 94
96 2 259 42.4 58.3 0.275016864318283 95
97 2 260 42.9 58.3 0.324844475498249 96
98 2 261 43.3 58.2 0.34106 97
99 2 257 41.3 57.8 0.221994609858209 93
100 2 257 42.2 57.5 0.202513719196615 99
101 2 257 42.5 57.3 0.23933 100
102 2 256 42.6 57.8 0.240989658288254 101
103 2 256 42.9 58.6 0.286696360962769 102
104 2 256 43.5 59.4 0.303572543148833 103
105 2 256 43.5 59.4 0.30366 104
106 2 260 42.3 53.7 0.300995925715284 101
107 2 261 41.8 51.3 0.44193 106
108 2 246 36.1 49.4 0.286917647158944 82
109 2 242 38.5 47.8 0.330711887273761 108
110 2 241 38.6 47.7 0.33566 109
111 2 239 33.2 51 0.327298603711839 76
112 2 236 35.5 53.4 0.24627710312156 111
113 2 233 39 55 0.234696901730894 112
114 2 231 43.2 56.9 0.333115914310073 113
115 2 228 47 58 0.200741139497417 114
116 2 226 48 59.3 0.396265 115
117 2 234 34.6 46.2 0.22557275698089 73
118 2 234 34.7 47.2 0.350731864887263 117
119 2 234 34.8 48.2 0.451990816691619 118
120 2 234 34.9 49 0.406865 119
121 3 163 82.8 57.3 0.200445987727603 14
122 3 162 81.8 57.2 0.24593 121
123 3 152 87 57.8 0.291965693951686 11
124 3 153 88 57.8 0.171985392746183 123
125 3 153 89 57.7 0.136108809552528 124
126 3 153 90 57.7 0.139103633620974 125
127 3 153 90.1 57.6 0.13577 126
128 3 153 91.1 57.7 0.15749281965693 127
129 3 153 92.1 57.7 0.166453037113951 128
130 3 153 93.1 57.7 0.140561835831041 129
131 3 153 94.1 57.7 0.124286258393556 130
132 3 153 94.3 57.7 0.124235 131
133 3 152 95.1 57.6 0.128730211413159 132
134 3 152 95.8 57.4 0.147937795091129 133
135 3 151 96.5 57.3 0.169593933976846 134
136 3 150 97.2 57.2 0.167133482790528 135
137 3 150 97.4 57.1 0.16421 136
138 3 157 96.4 57.5 0.289732349250728 132
139 3 158 96.5 57.5 0.299545 138
140 3 161 99.2 57.2 0.130842781877066 139
141 3 162 100 56.7 0.142895 140
142 3 155 101 57.5 0.155211396763324 139
143 3 154 105 56 0.23743289043917 142
144 3 151 109 55.6 0.0671147250477423 143
145 3 148 113 55.7 0.179863423787759 144
146 3 148 113 55.6 0.19518 145
147 3 157 88.5 57.6 0.153498496575087 127
148 3 161 90.3 57.1 0.112563374131066 147
149 3 162 90.2 56.9 0.202895 148
150 0 150 80.1 61.2 0.170810617920086 9
151 0 153 77.2 60 0.200169849086898 150
152 0 153 77.6 59.2 0.17643 151
153 0 146 88.4 58.8 0.194053504770492 9
154 0 146 89.6 58.5 0.206685 153
155 1 145 80.7 59.9 0.307696986657461 5
156 1 145 79.8 60 0.282837424697924 155
157 1 145 78.8 60.1 0.263627105861649 156
158 1 146 77.9 60.2 0.275300529146363 157
159 1 146 77.1 60.3 0.286425 158
160 0 145 76.5 60.9 0.284119999470166 159
161 0 145 76.5 60.9 0.283785 160
162 3 144 71.9 62.2 0.26896485911864 161
163 3 145 67.1 63 0.278517644769747 162
164 3 146 62.6 64.6 0.272593247808102 163
165 3 146 62.4 64.7 0.27229 164
166 3 149 59.7 67.2 0.297351908135474 165
167 3 154 58.4 68.1 0.254570528324437 166
168 3 154 58.3 68.1 0.255745 167
169 3 159 58.2 69.2 0.300026084240893 168
170 3 163 56.5 68.2 0.166660563480293 169
171 3 163 56.2 67.9 0.160945 170
172 3 166 56.3 70.5 0.313710218193836 171
173 3 169 53.1 70.2 0.195332317607266 172
174 3 170 52.6 70.1 0.20753 173
175 3 168 55.9 71.4 0.224374328925241 174
176 3 173 56 72.6 0.25017230044831 175
177 3 178 55.2 73.1 0.273557979654778 176
178 3 183 53.3 73.6 0.263291556957666 177
179 3 188 52.9 74.2 0.295244530515182 178
180 3 190 53.7 74.7 0.25708 179
181 3 195 54.1 75.2 0.251102120988747 180
182 3 196 53.8 75.2 0.217895 181
183 3 201 54.6 76.3 0.247658365762411 182
184 3 202 54.8 76.2 0.218135 183
185 3 203 54.8 76.3 0.22722 184
186 3 208 55.7 76.7 0.219640513872771 185
187 3 213 56.2 76.4 0.331187158700128 186
188 3 215 56.4 76.1 0.256645 187
189 3 216 56.9 76.1 0.234999492218142 188
190 3 217 57.3 76.1 0.218665058276251 189
191 3 217 57.7 76.1 0.235925 190
192 3 222 56.8 76.1 0.173378765625084 191
193 3 225 54.9 75.4 0.13999 192
194 3 213 56.1 76.1 0.275705286445589 191
195 3 208 55.5 76.2 0.175847527383403 194
196 3 204 56.3 73.9 0.245900632874403 195
197 3 201 57.2 72.8 0.26675 196
198 3 201 56.8 71.9 0.363037456706871 197
199 3 201 56.6 71 0.337948273054336 198
200 3 201 56.7 70.2 0.255765 199
201 3 197 59.1 73.3 0.259457221600306 197
202 3 196 59.2 73.1 0.310555 201
203 3 216 52.2 74.2 0.285434058296208 188
204 3 216 51.6 73.3 0.346115 203
205 3 205 51.7 75 0.275001677344894 185
206 3 202 50.5 72.8 0.261965 205
207 3 203 55.3 75.5 0.200897068531171 184
208 3 203 55.6 75.1 0.242633678657702 207
209 3 204 55.8 74.7 0.276188966152794 208
210 3 204 56 73.7 0.320895951884182 209
211 3 204 55.8 73.4 0.356705 210
212 3 194 49.8 73.8 0.22791771054792 182
213 3 193 48.6 72.7 0.319545 212
214 3 192 57.8 74.6 0.110040463901087 180
215 3 189 60.6 73.7 0.198480427147499 214
216 3 184 59.8 73.2 0.209349410238657 215
217 3 183 59.3 73 0.25608 216
218 3 174 52.6 72.2 0.175145855212354 174
219 3 175 52.8 72.5 0.19918 218
220 3 163 55.7 67.1 0.174718305598136 171
221 3 162 55.4 66.3 0.257780139303069 220
222 3 162 55.1 65.8 0.285990124079059 221
223 3 161 54.9 65.1 0.367544340147923 222
224 3 160 54.6 64.4 0.274355869702209 223
225 3 160 54.6 64.4 0.27074 224
226 3 162 50 65.2 0.184115251034445 225
227 3 162 49.4 65.4 0.18265 226
228 3 160 54.5 63.5 0.221498550179677 225
229 3 160 54.7 62.6 0.121428559304151 228
230 3 160 55 62.2 0.10127 229
231 3 154 57.9 72.1 0.107285841642771 168
232 3 155 57.9 73.4 0.16644 231
233 3 150 61.9 64.1 0.126632890356538 165
234 3 155 60.4 63.2 0.2044 233
235 3 141 79.4 62.5 0.357022667778318 161
236 3 138 83 63.9 0.169426108141085 235
237 3 140 87.1 65 0.171400612462544 236
238 3 143 90.8 64.9 0.152829582710533 237
239 3 143 91.9 64.7 0.154315 238
240 0 148 73.1 60.6 0.112133037344067 159
241 0 151 72.6 57.7 0.153790325173647 240
242 0 156 73.5 56.7 0.139614055649972 241
243 0 161 73.9 56.1 0.160360440843163 242
244 0 166 74.5 55.9 0.195491940047738 243
245 0 171 75.9 56.5 0.172298075376946 244
246 0 171 76.2 56.3 0.16708 245
