# Supplementary material for: Functional and anatomical specificity in a higher olfactory centre
Source: eLife. 2019 May 21;8:e44590. doi: 10.7554/eLife.44590 (PMC6550879; doi:10.7554/eLife.44590)
Supplement: Supplementary file 4. [file elife-44590-supp4.zip › DyeFill_AD1/AD1b1_130729c0.swc]

# SWC format file
# based on specifications at http://research.mssm.edu/cnic/swc.html
# Created by nat::write.neuron.swc
# PointNo Label X Y Z Radius Parent 
1 3 138 96.5 64.2 0.40534 -1
2 3 142 95.3 63.1 0.225626930387731 1
3 3 144 90.8 62.5 0.240531721254602 2
4 3 142 86.2 63.3 0.211455381590763 3
5 3 141 84.9 63.7 0.2052 4
6 3 141 84 64 0.268659703496854 5
7 3 140 83.1 64.2 0.307795554481764 6
8 3 140 82.2 64.3 0.338748280608096 7
9 3 139 81.3 64.4 0.386219759483516 8
10 3 139 80.6 64.4 0.44305 9
11 3 142 76.6 63.6 0.779743126346581 10
12 3 144 72.3 62.1 0.777840291752269 11
13 3 144 67.4 62.1 0.701005728519345 12
14 3 144 66.9 62.1 0.68641 13
15 3 144 66.7 61.9 0.709845 14
16 3 144 66.8 61.9 0.73328 15
17 3 144 67.8 61.7 0.702324954951868 16
18 3 145 68.7 61.5 0.654544800155114 17
19 3 145 69.4 61.3 0.671725 18
20 3 144 70.3 61.3 0.640118317756571 19
21 3 144 71.3 61.2 0.647333500999777 20
22 3 144 71.4 61.2 0.643355 21
23 3 143 71.1 61.2 0.579327265430555 22
24 3 142 70.6 61.1 0.574142490325034 23
25 3 141 70.1 61 0.590182503200151 24
26 3 141 69.6 61 0.573846021797715 25
27 3 140 69.1 60.9 0.56654 26
28 3 144 72.3 61.1 0.605783305777295 22
29 3 145 73.1 61 0.577027891957447 28
30 3 146 73.7 60.8 0.587372646540977 29
31 3 147 74.3 60.5 0.585835 30
32 3 149 78.4 59.6 0.591309498006756 31
33 3 153 81.1 59.7 0.584587539044753 32
34 3 158 81.1 59.4 0.553895236472399 33
35 3 162 83 58.9 0.643637650507712 34
36 3 167 83.5 57.8 0.539794369546695 35
37 3 172 83.8 56.3 0.61827365948379 36
38 3 177 83 55.5 0.588926854701611 37
39 3 181 80.9 54.7 0.600455331934073 38
40 3 185 78.1 54.1 0.581563657676122 39
41 3 189 74.7 53.8 0.67367996658627 40
42 3 193 71.5 53.2 0.589629292964014 41
43 3 196 67.6 52.7 0.647055175686694 42
44 3 198 63.4 52.2 0.633469647410327 43
45 3 202 60.2 50.9 0.696437760900686 44
46 3 206 56.8 50.1 0.666068935501754 45
47 3 210 55.1 49.5 0.552637713152876 46
48 3 213 51.9 47.9 0.63907628409752 47
49 3 216 47.8 46.5 0.634219897370044 48
50 3 217 45.9 46.3 0.66271 49
51 3 221 43.1 45.9 0.528495808989177 50
52 3 225 40.5 46.3 0.494476646130332 51
53 3 229 37.4 47.3 0.666956823088363 52
54 3 229 37.2 47.4 0.67401 53
55 2 233 34.7 47.8 0.610915099233994 54
56 2 234 34.5 47.9 0.68395 55
57 2 235 33.8 48.1 0.624637183153599 56
58 2 236 33.2 48.2 0.618286292123946 57
59 2 237 32.7 48.4 0.649116649139678 58
60 2 237 32.6 48.5 0.661415 59
61 2 242 31 48.6 0.590896418534099 60
62 2 246 32 50.1 0.569162577851877 61
63 2 247 35.8 52.6 0.621165 62
64 2 248 40.2 50.9 0.569567894405349 63
65 2 249 43.2 47.1 0.642111718785311 64
66 2 248 45.2 42.8 0.790752707489538 65
67 2 246 47.3 38.8 0.770214727624366 66
68 2 247 49.3 34.7 0.536591984561844 67
69 2 248 48.9 32.7 0.59455 68
70 2 250 38.8 54.6 0.662672932057653 63
71 2 252 40.9 56 0.857965 70
72 2 235 34.4 52.2 0.637548261585467 60
73 2 232 38 54.2 0.805376666632282 72
74 2 233 42.4 55.7 0.728860853003275 73
75 2 230 45.4 57.2 0.613409432301593 74
76 2 225 46.4 59.5 0.941379131959327 75
77 2 224 46.4 61.3 0.9197 76
78 2 235 35.3 48 0.760894168792996 56
79 2 235 36.1 48.4 0.766764567546557 78
80 2 236 36.9 48.6 0.729718799680887 79
81 2 237 37.7 48.8 0.746912416421488 80
82 2 237 38.1 48.9 0.76021 81
83 2 225 37.8 50.3 0.828847766623901 54
84 2 221 40 51.8 0.800702494198187 83
85 2 217 41.5 52.6 0.70542 84
86 3 212 45.9 48.1 0.563502561721451 50
87 3 208 45 49.9 0.636951831548776 86
88 3 205 45.1 50.6 0.891425 87
89 2 201 46.2 51.7 0.249922690814923 88
90 2 201 45.5 55.1 0.741365881550774 89
91 2 202 45.7 56.5 0.7746 90
92 2 204 46.5 54.2 0.694112528551408 88
93 2 202 50.7 55.2 0.734346765958831 92
94 2 200 55.3 56.2 0.562133576103774 93
95 2 199 58.8 58.4 0.693315 94
96 3 151 75 59 0.705511772581154 31
97 3 156 74.5 58 0.336746956140366 96
98 3 161 72.6 57.6 0.147461025350478 97
99 3 164 69.1 57.1 0.407815626783082 98
100 3 164 69 57.1 0.414395 99
101 3 149 68.8 59.2 0.405593304967917 19
102 3 154 68.3 58.4 0.500954124746909 101
103 3 155 68.3 58.3 0.541215 102
104 3 145 62.3 64.1 0.775824869352719 16
105 3 145 61.8 64.2 0.81241 104
106 3 145 61.2 64.8 0.752224326856916 105
107 3 146 60.6 65.3 0.731028003083623 106
108 3 146 60.2 65.5 0.659835 107
109 3 147 59.7 65.9 0.690603161735078 108
110 3 148 58.9 66.2 0.711899983917149 109
111 3 148 58.4 66.4 0.76463 110
112 3 149 56.5 70.2 0.642977576521084 111
113 3 154 57 71.5 0.852771341614898 112
114 3 158 58.8 72.3 0.60721068502972 113
115 3 163 58.7 72.4 0.627835126051297 114
116 3 166 59.1 72.3 0.643735 115
117 3 171 59 72.8 0.550878007923946 116
118 3 176 59 73.4 0.532652132921541 117
119 3 181 59.2 73.7 0.600745942193963 118
120 3 186 60 74 0.66925933447909 119
121 3 191 60.3 74.2 0.669981149981596 120
122 3 195 59.2 74.1 0.871145 121
123 3 200 58.2 73.7 0.617316150958448 122
124 3 205 57 72.8 0.685906330850105 123
125 3 210 57 71.6 0.600311878563317 124
126 3 215 57.6 70.7 0.426263181400058 125
127 3 219 59.4 70.6 0.439503444029225 126
128 3 224 61.6 71 0.450099399673497 127
129 3 226 63.9 71.9 0.53117 128
130 3 199 56.1 74.7 0.686992443569129 122
131 3 204 54.9 75.4 0.699925969994703 130
132 3 206 54.6 75.5 0.750185 131
133 3 211 53.6 76.1 0.789371746341712 132
134 3 212 53.6 76 0.793705 133
135 3 216 54 76.4 0.741499746983978 134
136 3 218 54.1 76.5 0.75234 135
137 3 216 51.8 74.1 0.8695780005163 134
138 3 221 51.8 73.5 0.706630798276394 137
139 3 221 51.9 73.4 0.692015 138
140 3 207 55 75 0.764443792283772 132
141 3 208 55.2 74.3 0.787395820963298 140
142 3 208 54.9 73.4 0.796414563510206 141
143 3 208 54.4 72.6 0.807002846852347 142
144 3 208 54.2 72.5 0.81372 143
145 3 166 59.9 71.7 0.781879207983844 116
146 3 166 60.2 71.4 0.83909 145
147 3 152 55.7 67.5 0.694616488843047 111
148 3 157 55.7 68.3 0.689665596048857 147
149 3 162 56.2 69.2 0.727542285782323 148
150 3 165 56.7 70.4 0.646515 149
151 3 170 55.8 71.2 0.802678972564202 150
152 3 171 55.4 71.3 0.87161 151
153 3 172 55.5 71.6 0.914123416511394 152
154 3 173 55.4 71.9 0.876430343351281 153
155 3 174 55.3 72 0.838643885568145 154
156 3 175 55 72.1 0.795542129550018 155
157 3 176 54.9 72.2 0.75449 156
158 3 181 54.6 73 0.790188025533321 157
159 3 182 54.4 72.9 0.819485 158
160 3 187 54.2 74 0.671191140180224 159
161 3 191 53.9 74.3 0.653216037481294 160
162 3 196 52.6 74.7 0.822247688478565 161
163 3 201 50.6 75.6 0.865451670673767 162
164 3 202 50.3 75.8 0.865705 163
165 3 202 50.5 76.1 0.8518 164
166 3 202 50.6 76.3 0.872115 165
167 3 207 49.2 75.5 0.749004497855657 164
168 3 210 48.5 75.3 0.73688 167
169 3 182 53.9 72.2 0.827179600521818 159
170 3 182 53.7 72 0.83344 169
171 3 176 54.4 71.3 0.68648153316253 157
172 3 176 54.4 71.3 0.688455 171
173 3 171 55.2 71.1 0.85351 152
174 3 171 55.1 70.9 0.843655 173
175 3 171 54.9 70.6 0.83714 174
176 3 162 59.9 69.1 0.717312400252535 150
177 3 158 63.2 67.5 0.834106403016239 176
178 3 155 66.3 65.6 0.734906103851936 177
179 3 155 66.6 65.3 0.736715 178
180 3 151 58.7 64.1 0.648728688560551 108
181 3 154 56.1 63.6 0.60064 180
182 3 145 57.3 62.2 0.692125894586011 105
183 3 144 56.6 61.4 0.68159 182
184 3 145 66 61.6 0.642951204881472 15
185 3 146 65.3 61.2 0.668502101836776 184
186 3 146 64.7 60.8 0.74747619895113 185
187 3 147 64.3 60.6 0.71163 186
188 3 150 60.4 61.3 0.535314850241874 187
189 3 154 57.3 61.1 0.747737278666934 188
190 3 156 55.8 59.2 0.86782 189
191 3 146 64.5 59.6 0.675764376788902 187
192 3 146 64.5 58.7 0.638108129950854 191
193 3 146 64.2 57.9 0.67524 192
194 3 144 66.8 62.3 0.59043 14
195 3 143 66 62.1 0.624634335011687 194
196 3 143 65.2 61.7 0.715061353332581 195
197 3 143 64.5 61 0.733040252714896 196
198 3 143 64 60.3 0.722265 197
199 3 141 70.8 64 0.605847393434263 194
200 3 141 72.3 64.4 0.6695 199
201 3 138 80.3 64.4 0.48396029663645 10
202 3 137 79.8 64.2 0.538333414017124 201
203 3 137 79.1 63.9 0.597667083048213 202
204 3 137 79 63.9 0.602775 203
205 3 141 85.8 63.3 0.172318639827859 5
206 3 140 86.6 62.9 0.208348964717171 205
207 3 140 87.5 62.5 0.307980416509626 206
208 3 140 88.3 62.1 0.435964208707058 207
209 3 140 88.3 62.1 0.438065 208
