# Supplementary material for: Functional and anatomical specificity in a higher olfactory centre
Source: eLife. 2019 May 21;8:e44590. doi: 10.7554/eLife.44590 (PMC6550879; doi:10.7554/eLife.44590)
Supplement: Supplementary file 4. [file elife-44590-supp4.zip › DyeFill_AD1/AD1b1_130731c1.swc]

# SWC format file
# based on specifications at http://research.mssm.edu/cnic/swc.html
# Created by nat::write.neuron.swc
# PointNo Label X Y Z Radius Parent 
1 0 154 107 54.7 0.238385 -1
2 0 157 103 55.8 0.126589121306817 1
3 0 159 98.3 56.3 0.179696702754754 2
4 0 160 93.5 56.8 0.168956812644879 3
5 0 160 88.5 57.3 0.244201682954541 4
6 0 159 83.6 57.7 0.116633800430406 5
7 0 159 81.2 58.5 0.196715 6
8 0 164 83.1 58.2 0.395571414335532 7
9 0 168 83.5 56.9 0.30874918247282 8
10 0 173 83.4 56 0.234955885182228 9
11 0 178 81.8 55.5 0.23620918148024 10
12 0 182 79.1 55.1 0.293430218251069 11
13 0 186 76.4 54.8 0.335374314929965 12
14 0 191 73.8 54.2 0.564803552664387 13
15 0 194 70.7 53.6 0.515917197182059 14
16 0 198 67.5 52.9 0.480938706607472 15
17 0 202 64 51.4 0.50117252543626 16
18 0 204 59.8 50.1 0.444072275057583 17
19 0 206 55.4 49.5 0.410710343758032 18
20 0 210 52.9 49.2 0.487195462029706 19
21 0 214 49.5 48.6 0.499404633348587 20
22 0 218 46.4 48.1 0.553073517217194 21
23 0 222 43.9 48.1 0.527147405096113 22
24 0 226 41 48.6 0.569164646539651 23
25 0 230 38.5 49.2 0.196965784921246 24
26 0 232 38.6 48.8 0.248885 25
27 0 237 40 46.6 0.581314467788511 26
28 0 238 41.5 45.4 0.37342 27
29 2 243 43.3 44.7 0.569933494470926 28
30 2 248 44.7 43.8 0.665224685057224 29
31 2 250 44.7 42.7 0.59757 30
32 2 238 46.4 44.4 0.580843675553432 28
33 2 238 46.6 44.3 0.584775 32
34 0 232 38 49.3 0.342111589786741 26
35 0 231 37.4 49.7 0.41775238942548 34
36 0 230 36.9 50 0.402951523402928 35
37 0 230 36.7 50.2 0.379935 36
38 2 230 36.2 50.9 0.255624752237262 37
39 2 231 35.7 51.5 0.383459312805788 38
40 2 231 35.7 51.5 0.423795 39
41 2 235 33.5 49.8 0.55050569563464 40
42 2 240 31.8 49.1 0.494048907050394 41
43 2 243 30.9 49 0.265675 42
44 2 248 31 48.7 0.368666824489325 43
45 2 251 33.8 50.6 0.688285976462684 44
46 2 253 35.4 53 0.283575 45
47 2 253 35.6 53.2 0.250305 46
48 2 256 39.4 53.9 0.326263574145931 47
49 2 259 43.1 54.3 0.386265 48
50 2 256 44.6 50.6 0.538704615002771 49
51 2 252 43.2 47.6 0.455981345098293 50
52 2 249 42.4 44 0.513847730210443 51
53 2 250 42.8 40.5 0.644915 52
54 2 258 43.5 55.2 0.34780631175393 49
55 2 258 43.8 56.1 0.25352176325208 54
56 2 258 43.9 56.3 0.252675 55
57 2 259 44.4 56.2 0.226724600124347 56
58 2 260 44.9 56.1 0.289349914285646 57
59 2 261 45.2 56 0.354582868923848 58
60 2 262 45.5 55.8 0.447134482969053 59
61 2 262 45.8 55.6 0.514495 60
62 2 258 40.3 58.5 0.614502247893786 56
63 2 257 40 58.8 0.667745 62
64 2 255 40.3 55.6 0.481629252801272 56
65 2 255 38.9 54.8 0.67141 64
66 2 252 35.6 53.8 0.229771486213029 47
67 2 251 35.8 54.2 0.236136320026679 66
68 2 251 35.9 54.7 0.236025279994571 67
69 2 250 36 54.9 0.26654 68
70 2 249 35.3 54.7 0.470842879000401 69
71 2 249 34.5 54.4 0.63810580742392 70
72 2 249 34.1 54.1 0.698495 71
73 2 250 36.9 55.2 0.216325662942508 69
74 2 250 37.9 55.4 0.284225641586084 73
75 2 250 38.9 55.5 0.386257142121567 74
76 2 250 38.9 55.5 0.38671 75
77 2 252 35.9 52.5 0.468463215250144 46
78 2 252 36.3 51.9 0.67315308159794 77
79 2 251 36.5 51 0.72677340274663 78
80 2 251 36.6 50.8 0.739655 79
81 2 243 31.3 49.9 0.192609008123413 43
82 2 243 31.8 50.8 0.226608868361043 81
83 2 243 32.4 51.6 0.255807427889339 82
84 2 242 32.9 52.2 0.333055 83
85 2 242 33.9 52 0.289705905353452 84
86 2 242 34.9 51.8 0.337240681190554 85
87 2 242 35.9 51.6 0.477049559444687 86
88 2 242 36.3 51.5 0.511665 87
89 2 242 32.5 53 0.627858077764084 84
90 2 242 32.6 54 0.748241802576624 89
91 2 242 32.7 54.2 0.773875 90
92 2 232 38.7 55 0.601110312904334 40
93 2 233 40.6 56.5 0.49329 92
94 2 235 45 55.6 0.586093905940048 93
95 2 236 45.6 55.6 0.68046 94
96 2 233 40.3 57.4 0.329680745971834 93
97 2 232 40 58.2 0.448670840122875 96
98 2 232 39.7 59 0.580128267146079 97
99 2 231 39.5 59.6 0.692220997665688 98
100 2 230 39.3 60.3 0.79003 99
101 2 229 37.3 49.8 0.346814236210248 37
102 2 229 38 49.5 0.308205 101
103 2 228 38.8 49.2 0.364973926002606 102
104 2 227 39.4 48.9 0.387246330031972 103
105 2 227 40.1 48.7 0.366743302182522 104
106 2 226 40.4 48.6 0.35894 105
107 2 223 43.7 48.1 0.523512521497928 106
108 2 218 46.1 48.1 0.545727027388227 107
109 2 214 49.2 48.5 0.500902393339275 108
110 2 211 52.6 49.1 0.464571107999777 109
111 2 209 53.9 49 0.427105 110
112 2 221 41.1 49.8 0.285082441969363 106
113 2 217 42.1 50.5 0.352717787841866 112
114 2 212 42.6 50.9 0.597004509080813 113
115 2 207 43.4 52.2 0.32137487063662 114
116 2 202 44.4 52.8 0.254775895946904 115
117 2 198 45.6 52.8 0.50212 116
118 2 224 40 50.5 0.252000266529797 102
119 2 222 40.1 53.2 0.81334 118
120 0 155 78.5 59 0.314488457288055 7
121 0 151 76.1 60.7 0.273164158251319 120
122 0 148 75.7 61.4 0.1518 121
123 0 143 74.7 62.4 0.20585400538302 122
124 0 142 70.2 63.1 0.114427408723837 123
125 0 142 67.5 63.3 0.18239 124
126 3 143 62.9 64.9 0.263714752115864 125
127 3 144 60.9 65.2 0.337345 126
128 3 144 60.2 65.7 0.308917218826461 127
129 3 145 59.5 66.1 0.285501606684091 128
130 3 145 58.8 66.4 0.266525888797172 129
131 3 146 58.2 66.7 0.277810741349404 130
132 3 147 57.8 66.9 0.320835 131
133 3 152 56.9 68 0.526608974047681 132
134 3 156 56.4 68.9 0.669090281152049 133
135 3 161 55.9 69.5 0.672947082513673 134
136 3 166 55 70 0.453878216469741 135
137 3 171 54 70.6 0.345532473989834 136
138 3 173 53.3 70.9 0.221855 137
139 3 178 52.3 71.4 0.420139726037351 138
140 3 183 51.7 72.1 0.581430899563649 139
141 3 186 52.1 72.7 0.42088 140
142 3 187 51.7 72.7 0.434797776484915 141
143 3 188 51.5 72.8 0.445775 142
144 3 189 51.8 73 0.472971158988045 143
145 3 190 52 73.1 0.496431805007181 144
146 3 191 52.1 73.2 0.506411669021839 145
147 3 192 52.1 73.3 0.521662677551863 146
148 3 193 52.1 73.4 0.533645 147
149 3 194 51.9 73.6 0.526163082236081 148
150 3 195 51.8 73.8 0.487368825184993 149
151 3 196 51.8 74 0.496574118286318 150
152 3 197 51.8 74.1 0.551913905955524 151
153 3 197 51.9 74.2 0.55743 152
154 3 202 51.2 75 0.357474237234057 153
155 3 202 51.1 75 0.372565 154
156 3 207 51.6 75.2 0.535668073281479 155
157 3 212 50.9 74.9 0.550436067264988 156
158 3 217 49.9 74.2 0.680710843881 157
159 3 221 49.9 73.6 0.620052913906457 158
160 3 226 49.5 73.2 0.244438872669354 159
161 3 230 48.6 73 0.260295 160
162 3 230 49 72.8 0.326698349394696 161
163 3 231 49.4 72.5 0.508075111815932 162
164 3 231 49.4 72.5 0.543555 163
165 3 231 49.8 72.6 0.56052 164
166 3 231 50.1 72.7 0.565255 165
167 3 232 48.8 72 0.581374794701023 164
168 3 232 48.1 71.4 0.572252097464633 167
169 3 233 47.8 70.9 0.564575 168
170 3 230 47.8 72.8 0.349592327446547 161
171 3 231 46.9 72.6 0.44996655565357 170
172 3 231 46.1 72.3 0.550747303253105 171
173 3 231 45.4 71.8 0.583241363765809 172
174 3 232 45.3 71.7 0.59411 173
175 3 202 50.8 74.8 0.43865 155
176 3 204 46.6 73.8 0.751326077449052 175
177 3 204 45.6 73.7 0.809155 176
178 3 201 50.4 74.2 0.588288095232285 175
179 3 201 50.2 73.7 0.59072 178
180 3 197 52.7 73.9 0.475269267492154 153
181 3 198 53.6 73.7 0.584637562174071 180
182 3 198 53.9 73.6 0.626415 181
183 3 198 54.2 73.7 0.654415 182
184 3 198 54.4 73.9 0.650185 183
185 3 198 54.6 74 0.65434 184
186 3 203 53.9 73.1 0.366274470739715 182
187 3 208 54.3 74 0.617230520696548 186
188 3 213 55.3 74.1 0.361718701204309 187
189 3 216 55.1 73.1 0.37511 188
190 3 193 51.3 73.2 0.419069182357626 148
191 3 194 50.5 73.1 0.304223769511648 190
192 3 194 49.7 72.8 0.28298414362922 191
193 3 195 48.8 72.6 0.380044603762482 192
194 3 195 48.5 72.5 0.40467 193
195 3 192 52.9 73.1 0.472903828161799 148
196 3 192 53.8 72.9 0.475162280549368 195
197 3 191 54.6 72.6 0.564302451299077 196
198 3 191 55.1 72.2 0.605395 197
199 3 189 46.8 71.7 0.317379054722321 143
200 3 189 46.7 71.7 0.3182 199
201 3 186 53 72.9 0.387573141560549 141
202 3 185 53.9 73.1 0.508034041862756 201
203 3 185 54.7 73.2 0.6592 202
204 3 185 54.9 73.4 0.670425 203
205 3 185 55.1 73.6 0.680675 204
206 3 185 55.2 73.7 0.697855 205
207 3 185 54.7 73 0.646655 203
208 3 185 54.7 72.8 0.62408 207
209 3 185 54.7 72.6 0.62023 208
210 3 185 54.8 72.4 0.63738 209
211 3 185 54.8 72.2 0.65076 210
212 3 171 50.5 68.5 0.417214127981514 138
213 3 171 50.4 68.3 0.428065 212
214 3 151 57.8 65.2 0.190881215747588 132
215 3 153 58.1 64.7 0.191295 214
216 3 153 58.9 65.3 0.173493833282543 215
217 3 153 59.7 65.9 0.23672029944771 216
218 3 153 60.4 66.4 0.393921777468994 217
219 3 153 60.5 66.5 0.41018 218
220 3 156 57.6 61.9 0.564077180172181 215
221 3 156 57.6 61.7 0.558135 220
222 3 144 60.4 64.3 0.537679561782438 127
223 3 144 60.4 63.3 0.546144695544196 222
224 3 144 60.4 63.1 0.545455 223
225 3 147 65.7 63.1 0.290182195710135 125
226 3 148 64.9 62.5 0.49646 225
227 0 148 75.7 61.2 0.141395 122
228 0 148 75.7 61 0.13995 227
229 0 148 75.8 60.9 0.14329 228
230 3 147 80 62.6 0.316019747865476 229
231 3 145 81.6 64 0.60713 230
232 3 149 75.1 60.3 0.253913107950981 229
233 3 149 74.5 59.6 0.455886138195737 232
234 3 149 74 58.8 0.583583124169971 233
235 3 150 74 58.2 0.63652 234
