# Supplementary material for: Functional and anatomical specificity in a higher olfactory centre
Source: eLife. 2019 May 21;8:e44590. doi: 10.7554/eLife.44590 (PMC6550879; doi:10.7554/eLife.44590)
Supplement: Supplementary file 4. [file elife-44590-supp4.zip › DyeFill_AD1/AD1b1_130801c1.swc]

# SWC format file
# based on specifications at http://research.mssm.edu/cnic/swc.html
# Created by nat::write.neuron.swc
# PointNo Label X Y Z Radius Parent 
1 3 140 96.9 62.6 0.69366 -1
2 3 143 93.2 61.5 0.79125725114882 1
3 3 143 88.3 60.9 0.719992469645589 2
4 3 143 83.3 61.1 0.685112473831046 3
5 3 145 78.6 60.7 0.644704535998878 4
6 3 146 77.8 60.6 0.640305 5
7 3 146 77.6 60.6 0.64489 6
8 3 147 78.3 60.4 0.570924646298491 7
9 3 148 78.6 60.2 0.5856 8
10 3 152 81 59.5 0.567683419537613 9
11 3 156 83.5 59.8 0.600825711768728 10
12 3 161 84.6 59.7 0.539983917459954 11
13 3 166 85.3 58.6 0.565047666935181 12
14 3 170 84.9 57.2 0.613531684880312 13
15 3 175 83.6 56.1 0.577179659395464 14
16 3 180 81.7 55.2 0.568938234488543 15
17 3 183 78.6 55 0.538076819138775 16
18 3 188 75.9 55.3 0.544646997778491 17
19 3 191 72.6 55.1 0.589685454453816 18
20 3 194 68.8 54.6 0.57348608014125 19
21 3 198 65.5 54.2 0.622460684897754 20
22 3 198 65.2 54.1 0.64731 21
23 3 202 62.5 52.8 0.641965271185185 22
24 3 206 61.3 51.4 0.57241688797328 23
25 3 208 57.1 49.9 0.575181703841074 24
26 3 212 54.1 48.7 0.586892781013571 25
27 3 215 50.3 47.6 0.566647969261902 26
28 3 219 47.1 47.1 0.656517570223702 27
29 3 220 45.6 47 0.603495 28
30 2 224 42.6 46.6 0.528599219262678 29
31 2 228 39.9 47 0.578241301463599 30
32 2 229 39.4 47 0.54878 31
33 2 234 39.8 45.9 0.545395133939539 32
34 2 238 42.1 44.6 0.534137949091652 33
35 2 241 43.3 43.5 0.80108 34
36 2 244 45.6 40.9 0.606595886433577 35
37 2 247 46.4 39.8 0.85424 36
38 2 250 44.6 42.3 0.622355142155728 37
39 2 250 44.5 43.1 0.7328 38
40 2 247 46.8 40.5 0.807308766080685 37
41 2 247 47.2 41.3 0.928279321715922 40
42 2 247 47.4 41.7 1.003285 41
43 2 241 43.1 44.1 0.811973522638007 35
44 2 242 42.7 44.2 0.724872461750659 43
45 2 243 42.3 44.3 0.770331731625749 44
46 2 244 42.1 44.3 0.79051 45
47 2 233 36.1 48 0.610523953239617 32
48 2 234 35.3 48.1 0.697055 47
49 2 238 32.4 48.4 0.530125723215855 48
50 2 243 31.2 48 0.550147812167336 49
51 2 247 32.7 48.1 0.48955952239733 50
52 2 251 35 49.7 0.570007782042148 51
53 2 251 36.7 53.1 0.707556256875556 52
54 2 251 37.7 55.2 0.611215 53
55 2 246 37.8 56.1 0.658601268991721 54
56 2 241 38.9 56.2 0.545564672086716 55
57 2 237 41.3 56.3 0.610733432703999 56
58 2 236 42 56.4 0.795875 57
59 2 232 40.7 57.8 0.69953529796295 58
60 2 229 42.7 57.9 0.808105 59
61 2 235 42.6 56.4 0.639213368930612 58
62 2 234 43.4 56.3 0.594009646407309 61
63 2 234 44.2 56.2 0.75555935356497 62
64 2 233 45 55.9 0.969432004765897 63
65 2 233 45.1 55.8 1.03467 64
66 2 233 45.8 56.5 0.972079895709497 65
67 2 233 46.2 57.1 0.98077 66
68 2 233 45 54.9 0.860173732750819 65
69 2 233 44.8 53.9 0.681740624506293 68
70 2 233 44.8 53.8 0.719555 69
71 2 254 40.5 56.6 0.614051724117117 54
72 2 256 44.2 58.3 0.89709 71
73 2 238 36.2 50.7 0.752614165062667 48
74 2 242 37 52.5 0.669871657981863 73
75 2 244 37.1 52.1 0.667605 74
76 2 218 42 48.6 0.587738004516502 29
77 2 218 40.5 49.1 0.68918 76
78 2 214 41.9 49.9 0.801565452236014 77
79 2 210 43.3 51.9 0.679358605945328 78
80 2 208 46.7 54.7 0.729412917831703 79
81 2 207 48 56.6 0.942275 80
82 2 221 38.9 51.3 0.590891174992177 77
83 2 224 37.4 52.4 0.663245 82
84 2 225 37.4 53.1 0.553563050368942 83
85 2 226 37.9 53.7 0.596833371420706 84
86 2 227 38 53.9 0.685594850313919 85
87 2 227 37.9 54.2 0.751225 86
88 2 229 37.1 52.7 0.447390051217648 83
89 2 233 35.6 51.6 0.627494117629979 88
90 2 234 36.2 52.9 0.755825 89
91 3 198 60.4 54 0.615586706040403 22
92 3 198 57.4 54 0.68453 91
93 2 198 52.5 54 0.576914569290396 92
94 2 198 48.8 53.4 0.869845 93
95 2 198 44.6 54 0.843390643859933 94
96 2 198 44.2 53.2 0.84806 95
97 2 198 48.5 52.5 0.776933261486967 94
98 2 198 48.1 51.6 0.805035 97
99 2 200 59.4 56.3 0.715980788785719 92
100 2 200 59.6 56.8 0.85532 99
101 2 197 62.2 58.1 0.742914875225247 100
102 2 197 63.1 58.6 0.66875 101
103 2 197 64 58.9 0.567410311834491 102
104 2 197 64.7 59.1 0.541366196639178 103
105 2 198 65.2 59.1 0.570892059651809 104
106 2 199 65.1 59 0.578858071271319 105
107 2 200 65 58.4 0.624064669921244 106
108 2 200 65 58.3 0.66261 107
109 2 197 62.2 58.3 0.851747247368546 102
110 2 197 61.4 58.5 0.63988775566482 109
111 2 196 60.7 58.9 0.514956046279984 110
112 2 196 59.9 59.5 0.588635368679855 111
113 2 196 60.1 60.3 0.720298677260625 112
114 2 197 60.2 60.5 0.757175 113
115 2 201 59 57.2 0.680854437709945 100
116 2 201 58 57.4 0.584682473566195 115
117 2 201 57.1 57.6 0.561266089823181 116
118 2 200 56.3 57.9 0.667646737242051 117
119 2 200 56.1 58.2 0.70071 118
120 2 201 56.6 58.9 0.840473120399823 119
121 2 201 56.7 59.1 0.86489 120
122 2 201 55.2 58.1 0.582331945719157 119
123 2 201 54.2 58 0.384671862134818 122
124 2 201 53.3 57.8 0.418045213080422 123
125 2 201 52.3 57.5 0.675766543150147 124
126 2 201 52 57.4 0.75368 125
127 2 201 51.9 57.2 0.836315 126
128 2 200 51.7 57 0.92465 127
129 2 200 51.8 57.2 0.99381 128
130 2 203 48.5 55 0.789345847698526 128
131 2 203 48.4 54.9 0.80435 130
132 2 202 51.7 57.2 0.672589660588157 126
133 2 203 51.4 57.2 0.611311239447464 132
134 2 204 50.9 57.1 0.65535996368482 133
135 2 204 50.4 56.8 0.748794773269966 134
136 2 204 50.4 56.8 0.75254 135
137 3 146 82.5 62.5 0.572985877179565 9
138 3 144 86.9 62.9 0.240020151383266 137
139 3 144 91.8 63.2 0.50542755106219 138
140 3 145 96.5 63.3 0.607674908385487 139
141 3 149 99.8 63.2 0.628587558157919 140
142 3 153 102 63 0.513545696189009 141
143 3 158 103 62.4 0.543179952541783 142
144 3 159 103 62.1 0.585895 143
145 3 150 76 60.1 0.728811775149695 7
146 3 155 76.1 59.3 0.365599489092812 145
147 3 160 75.7 58.8 0.292522131167368 146
148 3 164 75 58.8 0.423497961929316 147
149 3 168 72.6 58.5 0.44286 148
150 3 145 77.6 60.6 0.583469211190069 6
151 3 144 77.2 60.6 0.631328943369443 150
152 3 143 76.8 60.5 0.530393095084571 151
153 3 142 76.1 60.5 0.560545326864302 152
154 3 141 75.6 60.5 0.693635 153
155 3 142 74.6 60.6 0.679469592876909 154
156 3 142 73.7 60.8 0.646462584937823 155
157 3 142 72.7 61 0.658970167138994 156
158 3 142 71.8 61.2 0.710659674736532 157
159 3 142 71.5 61.3 0.6934 158
160 3 143 70.6 61.5 0.666511318815539 159
161 3 143 69.7 61.6 0.632222219358633 160
162 3 144 68.8 61.9 0.581558844328684 161
163 3 144 68 62.1 0.572245 162
164 3 148 65.6 60.3 0.89910265215754 163
165 3 152 63.5 60.8 0.600670264439264 164
166 3 152 63.4 60.8 0.605685 165
167 3 156 62.2 59.7 0.450707145980452 166
168 3 161 61.3 59.3 0.484808342515584 167
169 3 162 60 57.5 0.62494 168
170 3 152 63.3 61.8 0.698652272854402 166
171 3 152 63.6 62.6 0.811922928677057 170
172 3 151 63.8 62.8 0.82889 171
173 3 144 67.2 62.6 0.576382008388115 163
174 3 144 66.8 62.9 0.577255 173
175 3 146 62.9 65 0.698878789418996 174
176 3 146 61.7 65.2 0.851325 175
177 3 146 61.7 65.3 0.749505 176
178 3 146 61.4 64.3 0.533499198941682 177
179 3 146 60.9 63.7 0.531704149983862 178
180 3 145 60.6 63.2 0.556811352485132 179
181 3 144 60.2 62.5 0.646665045683965 180
182 3 144 59.9 61.7 0.669403145345133 181
183 3 144 59.8 61.7 0.69134 182
184 3 147 61.1 65.9 0.720445963084356 177
185 3 147 60.3 66.4 0.61702706096591 184
186 3 148 59.6 66.7 0.608675161353154 185
187 3 148 58.8 66.9 0.57445914892126 186
188 3 149 58.1 67 0.582987331349135 187
189 3 149 58 67 0.5841 188
190 3 150 57.6 67 0.678442149232396 189
191 3 151 57.2 66.9 0.800490474851738 190
192 3 151 57 66.8 0.90094 191
193 3 152 56.9 67.4 0.889995382787667 192
194 3 153 56.5 67.6 0.68032214228762 193
195 3 154 56.2 67.8 0.571386072297352 194
196 3 155 56.2 68 0.594994489737933 195
197 3 155 56.2 68.1 0.59727 196
198 3 156 56 68.1 0.600736842291004 197
199 3 157 55.8 68.1 0.689996184512415 198
200 3 157 55.5 68 0.770996194631053 199
201 3 158 55.5 68 0.772895 200
202 3 162 56.4 70 0.593804963493297 201
203 3 166 56.1 71 0.80629 202
204 3 167 56.1 71.4 0.86316279390888 203
205 3 168 56 71.7 0.764642985157047 204
206 3 168 55.7 71.8 0.600941420583986 205
207 3 169 55.4 71.9 0.564014987543568 206
208 3 170 55.2 71.9 0.579945 207
209 3 175 54.4 72.7 0.587791508831296 208
210 3 179 54.4 73.1 0.644369440290281 209
211 3 183 53.6 73.2 0.87391 210
212 3 181 49.2 72.9 0.614680766368785 211
213 3 180 49.1 72.6 0.643795 212
214 3 188 54.2 74.6 0.658073257320555 211
215 3 192 54.2 74.9 0.820307506651609 214
216 3 194 54.1 74.9 1.037465 215
217 3 199 55.4 75.1 0.60651852005737 216
218 3 201 54.9 75.2 0.44724 217
219 3 206 54.8 73.8 0.589774091308085 218
220 3 210 55.2 73.9 0.347205 219
221 3 214 57.2 75.5 0.440716704233867 220
222 3 219 56 75.5 0.638250022676385 221
223 3 220 55.7 75.5 0.72656 222
224 3 208 50.9 72.9 0.544924308022694 220
225 3 206 49.8 72.9 0.52902 224
226 3 206 54.5 76.9 0.596925346362714 218
227 3 207 53.5 76.4 0.69342 226
228 3 194 54 74.8 1.035055 216
229 3 197 51.5 75.1 0.746276409308693 228
230 3 202 49.1 75.3 0.530663002252059 229
231 3 206 49.9 75.5 0.63345 230
232 3 190 51.5 74.9 0.363346158871954 228
233 3 189 51.1 74.4 0.56001 232
234 3 187 54.1 72.7 0.589572988673807 211
235 3 188 54.4 72.8 0.576335 234
236 3 169 51.3 69.7 0.606431101417231 208
237 3 168 51.2 69.5 0.639145 236
238 3 163 59.2 72.2 0.58542706875579 203
239 3 163 59.6 72.6 0.6232 238
240 3 158 55 67.4 0.690858258106292 201
241 3 159 54.4 67.1 0.746117260804437 240
242 3 159 53.8 66.6 0.827900261325636 241
243 3 159 53.7 66.3 0.81043 242
244 3 159 53.7 66.4 0.85342 243
245 3 160 53.8 66.6 0.92453 244
246 3 159 55.8 64.4 0.570187914914697 243
247 3 159 56 64.5 0.57966 246
248 3 154 56 68.6 0.622011910444532 197
249 3 153 55.6 69.3 0.626141468574754 248
250 3 153 55.9 70.2 0.745766706098343 249
251 3 153 56 70.6 0.88254 250
252 3 152 56.9 66 0.851929753480423 192
253 3 153 56.8 65.4 0.845689342848827 252
254 3 153 56.4 64.8 0.862913233988569 253
255 3 153 56.3 63.8 0.734113097579042 254
256 3 153 56.3 63.7 0.78497 255
257 3 148 57.4 67 0.666193271612416 189
258 3 148 56.5 67 0.696491350603706 257
259 3 148 55.5 67.2 0.63198835917994 258
260 3 148 54.7 67.5 0.605411823961601 259
261 3 148 54.6 68.2 0.693795 260
262 3 147 61.3 65 0.940026183287337 176
263 3 148 61 64.9 0.793329487284385 262
264 3 149 60.5 64.8 0.697571557475283 263
265 3 150 60.2 64.8 0.695275 264
266 3 144 65.9 63.4 0.550634871784027 174
267 3 143 65.3 63.5 0.312024886191998 266
268 3 142 64.7 63.4 0.315339007142872 267
269 3 141 64.1 63.1 0.558972271775348 268
270 3 141 63.8 62.4 0.639965084261707 269
271 3 141 63.8 62.4 0.640085 270
272 3 146 70.9 59.4 0.731334083155787 159
273 3 150 71.8 59.2 0.624395 272
274 3 137 77.4 60.7 0.51724796244909 154
275 3 132 79.7 60.8 0.524606902957345 274
276 3 131 80.5 60.5 0.484815 275
