# Supplementary material for: Functional and anatomical specificity in a higher olfactory centre
Source: eLife. 2019 May 21;8:e44590. doi: 10.7554/eLife.44590 (PMC6550879; doi:10.7554/eLife.44590)
Supplement: Supplementary file 4. [file elife-44590-supp4.zip › DyeFill_AD1/AD1b1_130802c0.swc]

# SWC format file
# based on specifications at http://research.mssm.edu/cnic/swc.html
# Created by nat::write.neuron.swc
# PointNo Label X Y Z Radius Parent 
1 0 145 88.3 60.8 0.28595 -1
2 0 145 83.7 60.8 0.146261105814467 1
3 0 144 82.7 61.8 0.132845 2
4 0 148 80.6 60.3 0.131118526396382 3
5 0 150 79.8 59.6 0.20821 4
6 0 155 82 59.1 0.290963289048462 5
7 0 159 83.8 59 0.259494157013262 6
8 0 164 85.3 58.1 0.249050243917424 7
9 0 166 85.9 57.2 0.30896 8
10 0 171 85 56 0.221757147226006 9
11 0 176 83.5 55.1 0.246610794734994 10
12 0 180 81.4 54.6 0.265414954426446 11
13 0 184 77.8 54.2 0.26322623048189 12
14 0 188 75.1 54.4 0.331394242709547 13
15 0 192 72.6 53.9 0.352445988603307 14
16 0 196 69.3 53.3 0.362926303870361 15
17 0 199 65.6 52.7 0.33068906422664 16
18 0 202 62 52.1 0.430387110621256 17
19 0 203 61.7 52.1 0.513795 18
20 0 203 62.4 52.6 0.61037219573082 19
21 0 204 63.1 53.2 0.611445 20
22 0 206 58.8 50.3 0.271230627055535 19
23 0 210 55.4 48.4 0.488469066764854 22
24 0 212 51.4 46.3 0.440594215177085 23
25 0 214 47.5 45.2 0.434974393481488 24
26 0 218 44.3 44.6 0.379194301969832 25
27 0 221 41.9 44.3 0.397745 26
28 0 221 41.2 44.4 0.400710050216357 27
29 0 222 40.6 44.4 0.40573837655347 28
30 0 223 39.8 44.6 0.425715285999029 29
31 0 223 39.1 44.8 0.469558321255706 30
32 0 224 39.1 44.8 0.47034 31
33 0 228 37 45.5 0.44113694884414 32
34 0 231 35.7 47.3 0.478885 33
35 2 234 33.6 51.1 0.554402409013063 34
36 2 234 33.6 51.1 0.555495 35
37 2 232 37.5 53.6 0.581036573388187 36
38 2 233 39.6 54.8 0.584285 37
39 2 229 41.4 58.1 0.402436874225392 38
40 2 228 42.4 59.1 0.50194 39
41 2 228 42.3 59.4 0.52628 40
42 2 228 42.3 59.6 0.52169 41
43 2 223 43.6 60.9 0.429528787066911 42
44 2 222 44 61.2 0.55487 43
45 2 222 43.9 61.2 0.57458 44
46 2 222 44.5 61.9 0.586053930456538 44
47 2 223 45.2 62.7 0.634475738902544 46
48 2 223 45.3 62.8 0.65931 47
49 2 229 41.7 59.7 0.455435897115262 42
50 2 230 41.1 59.8 0.501872708679397 49
51 2 230 40.9 59.8 0.52232 50
52 2 229 43.3 58.9 0.291205510381258 40
53 2 229 44.2 58.6 0.164473264735005 52
54 2 229 45.2 58.3 0.145191184047922 53
55 2 229 46.1 58.1 0.148444599786683 54
56 2 229 46.2 58 0.148955 55
57 2 232 43.7 52 0.618070707109415 38
58 2 232 43.9 51.9 0.650365 57
59 2 235 47.9 52.9 0.126627197284745 58
60 2 238 50 49.8 0.564665584504379 59
61 2 238 49.6 48.4 0.56756 60
62 2 231 45.7 47.7 0.334756581404961 58
63 2 231 45.6 46.6 0.48597 62
64 2 239 33.4 51.1 0.319494488957354 36
65 2 243 35.4 50.8 0.42061414094027 64
66 2 244 36.2 51 0.45499 65
67 2 245 32.1 53 0.279190218076533 66
68 2 246 30.8 53.2 0.40992 67
69 2 249 35 51.6 0.327241088168628 66
70 2 251 37.1 54.4 0.45016 69
71 2 252 37.3 55 0.333216177506023 70
72 2 253 37.8 55.6 0.253195318492828 71
73 2 253 38.1 55.8 0.217425 72
74 2 255 42.2 56.3 0.459371494844234 73
75 2 255 42.2 56.3 0.461875 74
76 2 259 44.5 56.7 0.353870873249551 75
77 2 260 44.7 55.8 0.37646 76
78 2 255 42.2 55.3 0.447847108414317 75
79 2 255 42.3 54.3 0.563651011312229 78
80 2 255 42 53.4 0.558088013104769 79
81 2 255 41.7 52.9 0.543645 80
82 2 252 37.2 59.8 0.513734324839721 73
83 2 253 38.2 60.7 0.6097 82
84 2 251 38 54.2 0.503102769238259 70
85 2 251 38.6 54.1 0.49967 84
86 2 244 36.7 51.8 0.693739224990528 66
87 2 244 36.9 52.2 0.712565 86
88 2 236 35 47.6 0.509326698180551 34
89 2 237 34.7 47.8 0.55169 88
90 2 241 32.2 48.2 0.327259274448707 89
91 2 244 31.6 48.7 0.45565 90
92 2 237 35.7 48.2 0.58146707876597 89
93 2 237 36.5 48.7 0.57144264838617 92
94 2 237 36.7 48.9 0.575965 93
95 0 219 39 46.7 0.301264098519886 32
96 0 214 40.1 48.1 0.272251463214759 95
97 0 210 41.7 49.8 0.249901834412465 96
98 0 206 42.8 52.3 0.489732123053118 97
99 0 205 43.2 52.6 0.51881 98
100 2 201 45.8 52.4 0.628853045296926 99
101 2 198 49.5 54.5 0.470081586356015 100
102 2 199 54.1 56 0.487492333241901 101
103 2 202 57.8 58 0.643149861873569 102
104 2 202 58.3 58.4 0.71399 103
105 2 205 43.5 53.6 0.604443645978988 99
106 2 205 43.6 53.8 0.53256 105
107 2 205 44.1 53.9 0.491165 106
108 2 205 44.5 54 0.404275 107
109 2 204 45.3 54 0.410382065869806 108
110 2 203 46 54.1 0.48911266825895 109
111 2 203 46.4 54.1 0.50025 110
112 2 205 45.3 54.1 0.322268011252357 108
113 2 206 46.1 54.2 0.311427165530787 112
114 2 206 46.9 54.3 0.428241974245668 113
115 2 207 47.3 54.4 0.5192 114
116 2 207 47.4 54.2 0.51794 115
117 2 207 47.5 54 0.520345 116
118 2 207 48 55.1 0.739023723512669 115
119 2 207 48.1 55.3 0.77323 118
120 2 204 43 54.2 0.372707888155703 106
121 2 203 42.5 54.5 0.320705205006234 120
122 2 202 42.1 54.8 0.45688389394744 121
123 2 202 42 54.9 0.48555 122
124 0 221 41.8 44.3 0.401615 27
125 0 166 86.6 56.7 0.345509239578436 9
126 0 166 86.8 56.7 0.34715 125
127 0 146 77 60.1 0.196184213554316 5
128 0 142 74.6 60.5 0.194842409601335 127
129 0 140 70.3 61.5 0.197011880372166 128
130 0 140 65.5 62.8 0.146439994361677 129
131 0 142 61.1 64.2 0.327759639735346 130
132 0 142 61 64.2 0.34117 131
133 0 145 57.7 66.5 0.243588953324838 132
134 0 147 55.4 67.7 0.244325 133
135 3 152 55.3 69.3 0.245211371549014 134
136 3 157 56.1 70.4 0.257796256987641 135
137 3 160 56.8 71 0.44367 136
138 3 165 57.8 72.2 0.26399947636131 137
139 3 165 57.8 72.2 0.263165 138
140 3 170 56.2 72.2 0.216524836246939 139
141 3 171 55.6 72.2 0.22486 140
142 3 176 54.8 73 0.321316521103604 141
143 3 178 54.4 73 0.483345 142
144 3 183 54.4 74 0.328227930312248 143
145 3 186 55.3 75.1 0.51081 144
146 3 191 54.5 75.5 0.406218444175693 145
147 3 191 54.5 75.4 0.406325 146
148 3 196 53.1 74.6 0.379837139831827 147
149 3 200 53.2 73.7 0.5375 148
150 3 201 53.3 73.8 0.521658842047028 149
151 3 202 53.3 73.8 0.52224933031582 150
152 3 203 53.3 73.8 0.524995 151
153 3 204 53.5 74.1 0.519795974857618 152
154 3 204 53.6 74.2 0.51349 153
155 3 208 54.7 76.2 0.539843188412571 154
156 3 213 55.6 76.9 0.354552903115963 155
157 3 218 55 76.7 0.508680354195965 156
158 3 218 55 76.7 0.510385 157
159 3 208 51.5 75.1 0.335459055041195 154
160 3 213 50.5 74.8 0.370449407562293 159
161 3 218 51.3 73.9 0.331945 160
162 3 217 55.2 74.7 0.33877352201802 161
163 3 215 55.2 72.6 0.54722 162
164 3 219 51.4 73.3 0.374007229562277 161
165 3 219 51.6 72.8 0.515863183266602 164
166 3 220 51.5 72.3 0.54956 165
167 3 203 52.9 73.3 0.58542168647892 152
168 3 203 52.3 72.5 0.601734325782988 167
169 3 203 52.2 72.5 0.602025 168
170 3 200 52.5 73 0.594785352303951 149
171 3 200 51.9 72.4 0.606735 170
172 3 196 56.4 75 0.448815261287359 147
173 3 201 57.5 74.4 0.171911072070611 172
174 3 204 57.2 74 0.139065 173
175 3 186 56.3 75.1 0.398857345194154 145
176 3 186 56.9 75.1 0.35194 175
177 3 186 57 75.1 0.342825 176
178 3 187 57.8 75 0.392380547537551 176
179 3 188 58.6 74.9 0.444739951855834 178
180 3 188 58.8 74.9 0.44865 179
181 3 178 53.6 72.4 0.555544559759504 143
182 3 178 53.5 72.4 0.56899 181
183 3 171 54.7 71.8 0.311115020403693 141
184 3 172 53.9 71.4 0.418091217648784 183
185 3 172 53.4 71.2 0.458655 184
186 3 161 60.5 72.3 0.107078865308372 139
187 3 158 61.2 71.5 0.11661 186
188 3 160 56.6 70.9 0.4776 137
189 3 160 56.5 70.7 0.48572 188
190 3 160 56.3 70.5 0.50161 189
191 3 160 56.2 70.3 0.51185 190
192 3 152 55.7 67.1 0.171573859062158 134
193 3 153 56.2 66.6 0.162795 192
194 3 150 60 66.2 0.137060554826413 193
195 3 149 62.7 65.5 0.178925 194
196 3 157 55.3 63.5 0.392656179654851 193
197 3 160 52.2 61.5 0.23434884886895 196
198 3 160 51.8 61.3 0.253215 197
199 3 146 54.7 67.7 0.27592798715997 134
200 3 146 54.5 67.7 0.28463 199
201 0 142 60.8 64.1 0.358865 132
202 0 142 60.7 63.9 0.371135 201
203 0 142 60.6 63.7 0.39016 202
204 0 141 78.6 62.4 0.114278301697351 3
205 0 141 73.7 63 0.195158318708235 204
206 0 144 70.4 60.9 0.333463139871254 205
207 0 148 71.8 59.1 0.132350013305984 206
208 0 152 73.1 58.8 0.1155 207
209 0 156 70.3 58.6 0.188554459913321 208
210 0 157 69.6 58.6 0.179235 209
211 0 152 73.7 58.3 0.110534221023252 208
212 0 153 74.2 57.7 0.172805308732607 211
213 0 153 74.5 57.2 0.23238 212
