# Supplementary material for: Functional and anatomical specificity in a higher olfactory centre
Source: eLife. 2019 May 21;8:e44590. doi: 10.7554/eLife.44590 (PMC6550879; doi:10.7554/eLife.44590)
Supplement: Supplementary file 4. [file elife-44590-supp4.zip › DyeFill_AD1/AD1b1_130910c0.swc]

# SWC format file
# based on specifications at http://research.mssm.edu/cnic/swc.html
# Created by nat::write.neuron.swc
# PointNo Label X Y Z Radius Parent 
1 0 141 69.8 59.2 0.157075 -1
2 0 143 74.3 58.8 0.183571557676364 1
3 0 147 78.1 58.7 0.214988263468432 2
4 0 148 79.5 58.6 0.15173 3
5 0 149 80.2 59.2 0.228234077960536 4
6 0 149 80.6 59.9 0.205826033655535 5
7 0 150 80.7 60 0.147198117318973 6
8 0 151 81 59.9 0.28679234936006 7
9 0 151 81 59.9 0.288905 8
10 0 156 82.7 58.8 0.306632955473619 9
11 0 160 84.5 58.8 0.334291936668516 10
12 0 165 85 58.3 0.364214308969001 11
13 0 170 84.6 57.1 0.388914244499946 12
14 0 175 84.3 56.2 0.320091190737055 13
15 0 180 82.8 55.6 0.355974334406097 14
16 0 184 80.2 55.2 0.31750865840279 15
17 0 188 77.9 55.2 0.325398398950827 16
18 0 192 75.1 54.8 0.2975456223918 17
19 0 196 71.9 54.3 0.371044361590062 18
20 0 200 68.5 53.7 0.33786084227552 19
21 0 203 65 52.8 0.403443618903995 20
22 0 206 61.1 51.4 0.391574379204054 21
23 0 209 57.3 50.4 0.433161582097536 22
24 0 211 53 48.8 0.391320544149917 23
25 0 214 49 47.5 0.374537676632485 24
26 0 217 45.7 47.4 0.421090316409567 25
27 0 221 42.8 47.3 0.437344831665998 26
28 0 226 40 47.4 0.413718861363958 27
29 0 228 38.4 47.9 0.32258 28
30 0 228 38 47.9 0.33929 29
31 2 232 34.8 48.5 0.394006049467596 30
32 2 233 34.6 48.6 0.35605 31
33 2 237 32.2 48.6 0.397427800343801 32
34 2 241 30.2 51.1 0.456813261910788 33
35 2 245 31.4 53.6 0.179110017219177 34
36 2 245 32 53.8 0.218245 35
37 2 246 36.1 51.8 0.309710945047736 36
38 2 248 37.3 51 0.339535 37
39 2 248 37.5 51.1 0.33165 38
40 2 248 37.2 50 0.355051285423463 38
41 2 247 37.4 49 0.282268231352273 40
42 2 247 37.5 48.1 0.212399100213291 41
43 2 247 37.5 47.9 0.207615 42
44 2 246 31.9 54 0.331543928380877 36
45 2 247 31.8 54.3 0.36123573882748 44
46 2 248 32 54.5 0.370499249852358 45
47 2 249 32.3 54.8 0.343061385146823 46
48 2 249 32.4 54.8 0.32935 47
49 2 252 36 56.9 0.349830746804179 48
50 2 255 39.7 57.3 0.325355 49
51 2 256 43.5 55.5 0.242099775060299 50
52 2 256 44.2 55.7 0.27285 51
53 2 257 44.6 55.6 0.282315 52
54 2 257 44.9 55.5 0.27535 53
55 2 256 43.3 55.4 0.231833083375477 52
56 2 256 42.5 54.8 0.223031473016124 55
57 2 257 42.2 54.1 0.349571615980502 56
58 2 257 42.3 53.6 0.334895 57
59 2 258 42.8 53.5 0.272913526834288 58
60 2 259 43.3 53.4 0.293164232150081 59
61 2 260 43.8 53.2 0.31373 60
62 2 257 42.1 53.4 0.36056 58
63 2 257 42 53.2 0.39111 62
64 2 257 41.8 53 0.42521 63
65 2 254 42.5 48.9 0.412143088424924 64
66 2 252 42.9 44.5 0.255865779583093 65
67 2 253 43.7 41.7 0.29734 66
68 2 258 41.3 53 0.378869232697724 64
69 2 259 41 52.9 0.240379895974173 68
70 2 259 40.9 52.9 0.179525 69
71 2 255 40.1 57.9 0.363381444993971 50
72 2 256 40.6 58.4 0.240872635313117 71
73 2 257 41 58.8 0.189535 72
74 2 260 44.4 59.7 0.164451178420709 73
75 2 262 46.9 57.9 0.36428 74
76 2 254 40.2 62.7 0.172973689253123 73
77 2 250 41.5 64.5 0.24515115293853 76
78 2 247 44.1 64.9 0.14558 77
79 2 250 36.8 53.5 0.177433737040603 48
80 2 249 38.5 52.9 0.287385 79
81 2 233 35.4 48.8 0.234598908176766 32
82 2 233 35.9 48.8 0.212035 81
83 2 233 36.9 48.7 0.277690072165321 82
84 2 233 37.8 48.6 0.31825 83
85 2 238 37.9 48.1 0.191185089791904 82
86 2 238 38.1 48.1 0.17697 85
87 2 238 42.2 45.4 0.347796466667809 86
88 2 239 43.4 43 0.31864 87
89 2 243 45.1 40.8 0.300384410791698 88
90 2 243 45.1 40.8 0.298105 89
91 2 247 46 39.2 0.299666707857726 90
92 2 247 46.1 39.3 0.299365 91
93 2 242 45.6 40.3 0.227271674084904 90
94 2 242 46.2 39.7 0.369956386467718 93
95 2 241 46.4 39.4 0.40387 94
96 2 238 43.7 42.3 0.26349849269851 88
97 2 238 44.3 41.9 0.292635234814176 96
98 2 237 44.9 41.8 0.304300870589634 97
99 2 236 45.4 41.8 0.282905 98
100 2 243 38 47.8 0.2918707917421 86
101 2 244 40.7 45.7 0.127245 100
102 2 229 38.2 48.1 0.214370834776014 30
103 2 230 38.5 48.3 0.279152032084079 102
104 2 231 38.9 48.5 0.349085 103
105 0 223 38.9 49.2 0.222666436236081 29
106 0 218 40.3 49.1 0.30186499160564 105
107 0 216 40.7 48.6 0.405055 106
108 0 147 78.9 62.3 0.318034933817527 9
109 0 147 74.4 64.1 0.350825642210066 108
110 0 145 70.8 65.3 0.46236 109
111 0 146 66.1 66.9 0.438297098690663 110
112 0 149 62.8 68.1 0.534909122863706 111
113 0 150 62 68.5 0.47808 112
114 3 155 60.8 69.7 0.478428940538348 113
115 3 157 60.6 70 0.465815 114
116 3 162 59.4 71.1 0.496674073221715 115
117 3 166 58.3 71.4 0.529035 116
118 3 170 58.2 72.1 0.507648451690881 117
119 3 171 58.2 72.1 0.511 118
120 3 176 58 73.1 0.413442632303201 119
121 3 178 57.9 73.3 0.351745 120
122 3 179 57.3 73.5 0.38771371535313 121
123 3 179 56.9 73.6 0.378325564012242 122
124 3 180 56.5 73.7 0.378791391054977 123
125 3 181 56.1 73.8 0.337041277790385 124
126 3 181 56 73.9 0.315515 125
127 3 186 56.4 74.5 0.30193737531557 126
128 3 191 56.2 75 0.339215199332607 127
129 3 193 56.1 75.2 0.275925 128
130 3 194 55.7 75.2 0.284941090899831 129
131 3 195 55.2 75.2 0.294746504862547 130
132 3 196 54.8 75.2 0.302480338496913 131
133 3 197 54.5 75.2 0.30291 132
134 3 197 54.4 75.2 0.302501324521855 133
135 3 198 54.2 75.2 0.314195793850285 134
136 3 199 54 75.2 0.33511 135
137 3 199 53.7 75 0.33826 136
138 3 200 54.4 75.7 0.310465177992497 136
139 3 201 54.7 75.9 0.228605 138
140 3 202 54.4 76 0.231969298013081 139
141 3 203 54.1 76.1 0.2855176664612 140
142 3 204 53.9 76 0.326951124376344 141
143 3 204 53.8 76 0.35034 142
144 3 205 54.1 76 0.338865 143
145 3 210 54.8 77 0.300429304000714 144
146 3 211 54.9 77.1 0.283205 145
147 3 215 53.1 76.3 0.272612483159685 146
148 3 220 52.1 74.8 0.308688127845625 147
149 3 225 52.1 74.2 0.291833296717362 148
150 3 230 50.8 73.5 0.122827927996311 149
151 3 232 48.7 73 0.14945 150
152 3 212 55.3 77.1 0.291861805472821 146
153 3 213 55.6 77.1 0.286774817133198 152
154 3 214 55.9 77 0.275066034740956 153
155 3 215 56 76.8 0.28056 154
156 3 216 56.1 76.8 0.285808708705032 155
157 3 217 56.1 76.8 0.269075395367086 156
158 3 218 56.1 76.7 0.247573400216389 157
159 3 218 56.1 76.7 0.217645 158
160 3 223 55.7 76.3 0.282932979491708 159
161 3 225 55.9 76.1 0.40457 160
162 3 225 56.2 76.2 0.413785 161
163 3 225 55.8 75.2 0.244751753695174 161
164 3 224 56.3 74.6 0.24913764602271 163
165 3 223 56.6 74.2 0.370224114312378 164
166 3 223 56.5 73.7 0.528915 165
167 3 219 57 76.3 0.173296913625524 159
168 3 218 57.9 76 0.153181720325915 167
169 3 218 58.6 75.8 0.238275290102598 168
170 3 217 59 75.7 0.317949379239376 169
171 3 216 59.2 75.6 0.347755 170
172 3 214 55.9 76.2 0.257909849602918 155
173 3 213 55.3 75.7 0.33856617870801 172
174 3 213 54.5 75.3 0.38339318979696 173
175 3 213 53.6 74.9 0.370874177464382 174
176 3 213 53.3 74.7 0.365645 175
177 3 206 54.8 75.7 0.23479618945783 144
178 3 206 55 75.6 0.21197 177
179 3 206 56 75.9 0.202711273007572 178
180 3 206 56.7 76.1 0.204 179
181 3 206 54.5 74.8 0.209046992831488 178
182 3 206 53.8 74.2 0.271894281334534 181
183 3 205 53.1 73.6 0.318673365809315 182
184 3 205 53 73.6 0.31913 183
185 3 204 52.8 75.9 0.25503250712224 143
186 3 204 52.5 75.8 0.214845 185
187 3 205 52.1 76.4 0.231124054983246 186
188 3 206 51.9 76.8 0.273962620310985 187
189 3 206 51.9 76.9 0.276885 188
190 3 204 51.8 75.7 0.151118514145201 186
191 3 203 51.2 75.5 0.141157923111315 190
192 3 202 50.7 75.4 0.150965 191
193 3 201 55.4 75.9 0.178585453120304 139
194 3 202 55.9 75.8 0.17156 193
195 3 196 53.6 75.1 0.246436615972905 133
196 3 196 52.7 75 0.203558366547673 195
197 3 195 51.9 75 0.196735 196
198 3 194 56.7 75.1 0.262253425359785 129
199 3 195 57.2 75 0.237973261479224 198
200 3 196 57.4 74.7 0.207806342829636 199
201 3 196 57.5 74.7 0.205125 200
202 3 197 57.2 74.4 0.264371656977062 201
203 3 198 57 74.1 0.230861781792235 202
204 3 198 56.8 73.8 0.204615 203
205 3 203 57.6 73.5 0.247691866155584 204
206 3 204 58 73.4 0.28171 205
207 3 198 57.5 73.2 0.173834216912148 204
208 3 198 58.5 73.2 0.214412737337126 207
209 3 198 59.5 73.4 0.295812979414978 208
210 3 198 59.7 73.5 0.304485 209
211 3 192 60.2 73.9 0.186135042259234 201
212 3 191 61.9 73.6 0.201825 211
213 3 182 55.1 74 0.20539548439632 126
214 3 182 54.3 74.1 0.220385 213
215 3 183 54.1 74.2 0.23597641243098 214
216 3 184 53.9 74.2 0.260428149773567 215
217 3 184 53.9 74.2 0.260945 216
218 3 181 54 74 0.172083220852183 214
219 3 180 53.8 73.9 0.186842815152889 218
220 3 179 53.8 73.6 0.21819857887753 219
221 3 178 54 73.4 0.208926204479984 220
222 3 178 54 73.4 0.207455 221
223 3 183 58.4 73.6 0.2388353826047 121
224 3 188 57.4 73.3 0.275984134556513 223
225 3 192 55.9 72.8 0.229793688037442 224
226 3 192 55.9 72.8 0.2296 225
227 3 173 54.3 70.6 0.222862116589606 119
228 3 175 52.2 70.6 0.186635 227
229 3 165 56.1 68.9 0.416430220014536 117
230 3 160 56.1 66.8 0.438390141650577 229
231 3 160 56.2 66.7 0.441245 230
232 3 160 53.3 62.8 0.511813807464648 231
233 3 163 51.6 59.4 0.495360864822541 232
234 3 164 51 59.1 0.512705 233
235 3 158 59 68.4 0.392934530718203 231
236 3 154 60.6 68.5 0.421968132538859 235
237 3 153 60.4 66 0.471723005402005 236
238 3 157 59.3 62.9 0.442361609211699 237
239 3 158 59.7 61.9 0.524645 238
240 3 158 61.4 69.6 0.262029952095653 115
241 3 158 62.2 69.3 0.224971234471285 240
242 3 158 62.6 69.1 0.215045 241
243 3 150 61.4 68.8 0.293747235188454 113
244 3 149 60.6 69.1 0.219959869222166 243
245 3 149 60.1 69.3 0.190065 244
246 3 149 59.4 69.6 0.176373615495767 245
247 3 150 58.8 69.9 0.163056241238103 246
248 3 151 58.2 70 0.14929874570938 247
249 3 152 57.5 70.1 0.132396675487991 248
250 3 152 57.5 70.1 0.13228 249
251 3 148 59.7 69.4 0.18500019614875 245
252 3 147 59.4 69.4 0.195037730671649 251
253 3 146 59.1 69.5 0.207851292110254 252
254 3 145 58.8 69.6 0.191981398387238 253
255 3 144 58.6 69.7 0.163845 254
256 0 141 72.1 64.8 0.374984250990623 110
257 0 140 72.9 64.9 0.334365 256
258 0 150 75.3 59.2 0.152574627299826 4
259 0 151 72.2 58.9 0.163195 258
260 0 156 71.2 60 0.208157831693562 259
261 0 158 69.4 60.8 0.22307 260
262 0 148 69.8 59.9 0.145237398065649 259
263 0 152 66.9 61 0.21732832835583 262
264 0 156 64.8 61.8 0.392118111885555 263
265 0 160 61.8 61.3 0.249630389784668 264
266 0 161 60.4 60.7 0.331585 265
267 3 161 60.3 60.6 0.34118 266
268 3 165 58.6 58.5 0.314107956733318 266
269 3 166 57.5 57.3 0.36144 268
270 0 141 69.4 59.3 0.156795 1
