# Supplementary material for: Functional and anatomical specificity in a higher olfactory centre
Source: eLife. 2019 May 21;8:e44590. doi: 10.7554/eLife.44590 (PMC6550879; doi:10.7554/eLife.44590)
Supplement: Supplementary file 4. [file elife-44590-supp4.zip › DyeFill_AD1/AD1b1_140514c1.swc]

# SWC format file
# based on specifications at http://research.mssm.edu/cnic/swc.html
# Created by nat::write.neuron.swc
# PointNo Label X Y Z Radius Parent 
1 1 126 88.9 61.6 0 -1
2 1 130 90 60.3 0 1
3 1 134 86.7 59.4 0 2
4 1 137 82.6 58.9 0 3
5 1 141 81.5 58.7 0 4
6 1 145 80.1 58.9 0 5
7 1 150 81.5 58.1 0 6
8 1 154 81.6 57.8 0 7
9 1 159 82.6 58.3 0 8
10 1 164 83.8 57.8 0 9
11 1 169 84.4 56.8 0 10
12 1 173 84 55.4 0 11
13 1 178 82.8 54.9 0 12
14 1 182 80.5 54.3 0 13
15 1 185 76.8 54.3 0 14
16 1 189 74.4 54.3 0 15
17 1 193 71.4 53.8 0 16
18 1 197 68.1 52.9 0 17
19 1 201 65.5 51.4 0 18
20 1 205 63.3 49.8 0 19
21 1 208 60.1 48.4 0 20
22 1 211 56.2 47.4 0 21
23 1 213 52.3 45.9 0 22
24 1 217 48.7 45 0 23
25 1 221 45.7 44.3 0 24
26 1 225 42.8 43 0 25
27 1 229 40.1 43.2 0 26
28 1 232 36.7 43.7 0 27
29 1 236 33.7 44.2 0 28
30 1 240 31.5 45.5 0 29
31 1 241 31.1 46 0 30
32 1 242 30.7 46.4 0 31
33 1 242 30.2 47.2 0 32
34 1 243 30 48 0 33
35 1 243 29.7 48.7 0 34
36 1 244 29.7 49.3 0 35
37 0 245 29.7 49.9 0 36
38 0 245 29.9 50.6 0 37
39 0 246 30.1 51.4 0 38
40 0 246 30.6 52.3 0 39
41 0 246 31 52.7 0 40
42 2 248 34.6 53.2 0 41
43 2 252 36.4 52.7 0 42
44 2 252 37.5 50.5 0 43
45 2 250 37.3 49.2 0 44
46 2 251 31.1 52.9 0 41
47 2 251 33.5 57 0 46
48 2 252 34.2 56.9 0 47
49 2 252 35.1 56.7 0 48
50 2 252 35.3 56.6 0 49
51 2 256 37.7 56.4 0 50
52 2 258 40.9 54.3 0 51
53 2 259 43.8 53.7 0 52
54 2 254 39.4 55.2 0 50
55 2 255 36.4 53.9 0 54
56 2 254 35.4 54 0 55
57 2 249 36.3 60.3 0 47
58 2 249 37.5 61.9 0 57
59 2 249 38.2 62.3 0 58
60 2 250 38.4 62.2 0 59
61 2 254 40.3 62.4 0 60
62 2 258 41.9 61.1 0 61
63 2 258 42 61.1 0 62
64 2 259 42.2 61 0 63
65 2 260 42.6 61 0 64
66 2 261 43.1 61 0 65
67 2 261 43.6 61.2 0 66
68 2 262 43.6 60.8 0 67
69 2 264 47.1 59.2 0 68
70 2 269 47.9 58.1 0 69
71 2 270 47.7 58.3 0 70
72 2 264 43.3 57.3 0 68
73 2 264 43 56.8 0 72
74 2 259 40.9 58 0 73
75 2 259 40.9 58 0 74
76 2 264 43.4 55.9 0 73
77 2 264 43.4 55.6 0 76
78 2 264 43.9 54.9 0 77
79 2 264 44.4 54.4 0 78
80 2 265 44.8 53.7 0 79
81 2 265 45.2 52.9 0 80
82 2 266 45.9 52.5 0 81
83 2 266 46 51.8 0 82
84 2 266 45.9 51.5 0 83
85 2 265 44.4 53.8 0 79
86 2 266 44.3 53.3 0 85
87 2 267 44 52.8 0 86
88 2 267 43.9 52.6 0 87
89 2 263 43 54.8 0 77
90 2 263 42.5 54.1 0 89
91 2 263 42.1 53.2 0 90
92 2 263 41.8 52.3 0 91
93 2 257 42.2 61.4 0 63
94 2 257 42.3 61.5 0 93
95 2 250 39.1 61.9 0 60
96 2 250 39.3 61.2 0 95
97 2 250 39.4 60.9 0 96
98 2 249 37.5 61.9 0 58
99 2 246 40.6 64.9 0 98
100 2 243 43 67.9 0 99
101 2 240 44.7 70.8 0 100
102 2 239 44.8 71.2 0 101
103 2 239 45.4 71.8 0 102
104 2 238 45.8 72 0 103
105 2 237 46.6 72.4 0 104
106 2 237 47.3 72.7 0 105
107 2 233 50.1 73.7 0 106
108 2 229 52.4 74.5 0 107
109 2 225 54.4 74.4 0 108
110 2 236 47.2 72.7 0 106
111 2 235 47 72.8 0 110
112 2 235 47 72.8 0 111
113 2 239 44.1 70.5 0 102
114 2 240 43.4 70.1 0 113
115 2 240 42.5 69.6 0 114
116 2 240 41.9 68.9 0 115
117 2 240 41.7 68.8 0 116
118 2 248 37.5 61.9 0 98
119 2 247 38.1 62.2 0 118
120 2 246 38.3 62.3 0 119
121 2 245 38.4 62.4 0 120
122 2 250 33.9 57 0 47
123 2 249 34.3 57.2 0 122
124 2 249 35 57.2 0 123
125 2 248 34.8 56.5 0 124
126 2 248 34.1 55.9 0 125
127 2 248 34.1 55.9 0 126
128 0 247 34.2 50 0 38
129 0 247 34.4 49.9 0 128
130 0 242 30.6 51.8 0 36
131 0 238 31.6 52.3 0 130
132 0 234 33.3 50 0 131
133 0 230 35.6 49.9 0 132
134 0 228 36.8 49.8 0 133
135 2 225 38.7 48.3 0 134
136 2 220 40.5 47.7 0 135
137 2 215 42.2 47.7 0 136
138 2 213 42.5 48.2 0 137
139 2 229 37.1 48.9 0 134
140 2 229 37.2 47.9 0 139
141 2 229 37.2 47.6 0 140
142 0 239 32.1 52 0 131
143 0 240 32.4 51.8 0 142
144 0 240 32.9 52.1 0 143
145 0 240 32.9 52.6 0 144
146 1 239 35 47 0 31
147 1 239 35.2 47 0 146
148 1 141 79.3 60.5 0 6
149 1 141 75 62.3 0 148
150 1 141 70.8 64.1 0 149
151 1 143 67.2 65.3 0 150
152 1 147 64.7 66.4 0 151
153 1 151 62.5 67.9 0 152
154 1 155 60.2 69.5 0 153
155 1 160 58 70.5 0 154
156 1 164 56.1 71 0 155
157 1 166 55.2 71.2 0 156
158 1 170 56.8 72.5 0 157
159 1 172 56.8 73 0 158
160 0 176 56.6 74.1 0 159
161 0 177 56.5 74.2 0 160
162 3 182 55.6 74.8 0 161
163 3 182 55.6 74.9 0 162
164 3 187 55 74.9 0 163
165 3 192 54.7 74.9 0 164
166 3 196 54 75.6 0 165
167 3 201 53.5 75.8 0 166
168 3 206 53.8 75.8 0 167
169 3 207 53.6 75.8 0 168
170 3 186 57.7 74.8 0 163
171 3 191 59.3 74.5 0 170
172 3 196 60 73.9 0 171
173 3 200 59 74 0 172
174 3 205 58.5 74.1 0 173
175 3 210 58.2 74.3 0 174
176 3 215 58.7 74.1 0 175
177 3 219 58.1 73.9 0 176
178 3 173 53.1 74.3 0 161
179 3 174 52.5 73.5 0 178
180 0 176 58.3 73.2 0 159
181 0 178 58.5 73.1 0 180
182 1 166 54.5 70.5 0 157
183 1 166 54 69.9 0 182
