# Supplementary material for: Functional and anatomical specificity in a higher olfactory centre
Source: eLife. 2019 May 21;8:e44590. doi: 10.7554/eLife.44590 (PMC6550879; doi:10.7554/eLife.44590)
Supplement: Supplementary file 4. [file elife-44590-supp4.zip › DyeFill_AD1/AD1b2_120704c1.swc]

# SWC format file
# based on specifications at http://research.mssm.edu/cnic/swc.html
# Created by nat::write.neuron.swc
# PointNo Label X Y Z Radius Parent 
1 1 145 70.5 55.9 0 -1
2 1 146 70.9 57.8 0 1
3 1 148 74 55 0 2
4 1 150 77.5 56 0 3
5 1 150 81.8 56.7 0 4
6 1 154 81.4 57.7 0 5
7 1 157 79.8 58.1 0 6
8 1 157 80.3 58 0 7
9 1 158 80.4 58.3 0 8
10 1 158 80.5 58.5 0 9
11 0 162 83.1 58.3 0 10
12 0 167 84.2 57.7 0 11
13 0 172 84.4 56.5 0 12
14 0 176 82.6 55.3 0 13
15 0 180 80.7 54.8 0 14
16 0 184 78.3 54.2 0 15
17 0 187 75.4 53.6 0 16
18 0 191 72.7 53.2 0 17
19 0 195 69.8 52.1 0 18
20 0 198 66.3 51.4 0 19
21 0 201 62.5 51 0 20
22 0 205 59.4 50.5 0 21
23 0 207 55.7 49.8 0 22
24 0 211 53 49.5 0 23
25 0 215 50.1 48.6 0 24
26 0 219 47.9 47.4 0 25
27 0 223 45.7 46.8 0 26
28 0 227 42.8 46 0 27
29 0 231 40.5 45.6 0 28
30 0 236 39.1 45 0 29
31 0 240 37.6 45.2 0 30
32 0 243 37.2 48.4 0 31
33 0 247 37.3 50.4 0 32
34 0 252 37.8 52.2 0 33
35 0 256 38.7 54.3 0 34
36 0 259 41.2 55.7 0 35
37 0 262 42.9 58.5 0 36
38 0 239 41.8 43 0 31
39 0 240 44.7 41.4 0 38
40 2 239 45 40.9 0 39
41 2 243 45.7 37.4 0 40
42 2 246 45.4 35.6 0 41
43 2 239 45.2 41 0 40
44 2 238 45.4 41.1 0 43
45 2 237 45.8 41.2 0 44
46 2 236 46.1 41.2 0 45
47 2 236 47 41.2 0 46
48 2 236 47.9 41 0 47
49 2 235 48.8 41 0 48
50 2 235 49.1 41 0 49
51 2 238 47.6 37.2 0 46
52 2 238 47.6 36.7 0 51
53 2 244 43.2 41.1 0 39
54 2 248 41.7 43.2 0 53
55 2 248 41.7 43.2 0 54
56 2 247 41.6 43.8 0 55
57 2 246 41.6 44.2 0 56
58 2 245 41.3 44.5 0 57
59 2 244 41.1 44.6 0 58
60 2 244 40.8 44.2 0 59
61 2 239 40.9 44.9 0 60
62 2 234 40.3 46.5 0 61
63 2 233 39.2 47.3 0 62
64 2 244 40.1 44.3 0 60
65 2 245 39.7 44.3 0 64
66 2 246 39.4 44.3 0 65
67 2 252 41.8 44.4 0 55
68 2 253 40.9 48.4 0 67
69 0 160 76.6 59.7 0 10
70 0 156 76 60 0 69
71 1 153 78.2 59.3 0 7
72 1 150 77.7 60.8 0 71
73 0 149 77.5 61.1 0 72
74 0 148 77.9 61.6 0 73
75 0 148 78 61.7 0 74
76 3 143 79.7 62.1 0 75
77 3 142 80.1 62 0 76
78 3 139 83.2 63 0 77
79 3 136 85.2 63.4 0 78
80 3 135 81.8 64.9 0 79
81 3 134 78.5 65.5 0 80
82 3 134 87.5 66.1 0 79
83 3 132 87.7 67.1 0 82
84 3 128 89.1 70.1 0 83
85 3 126 90.7 72.7 0 84
86 3 127 91 72.7 0 85
87 3 128 91.3 72.7 0 86
88 3 128 91.7 72.7 0 87
89 3 129 96.1 73.7 0 88
90 3 131 97.6 73.7 0 89
91 3 129 90.9 72.7 0 88
92 3 130 90.3 72.7 0 91
93 3 131 90.5 73.1 0 92
94 3 131 90 73.6 0 93
95 3 131 89.9 73.6 0 94
96 3 136 90 74.5 0 95
97 3 136 90 74.5 0 96
98 3 132 89.3 73.4 0 95
99 3 133 89 72.9 0 98
100 3 134 88.6 72.5 0 99
101 3 134 88.3 71.8 0 100
102 3 135 88.4 71.3 0 101
103 3 126 91.4 72.6 0 85
104 3 126 92.1 72.2 0 103
105 3 125 92.5 71.4 0 104
106 3 126 92.3 70.6 0 105
107 3 126 92.2 70.4 0 106
108 3 131 88.1 67.3 0 83
109 3 130 88.1 67.5 0 108
110 3 130 87.3 67.1 0 109
111 3 130 86.9 66.4 0 110
112 3 129 86.9 66.8 0 111
113 3 129 87 67.1 0 112
114 3 142 75.4 62.3 0 77
115 3 140 71.7 63.7 0 114
116 3 140 67.8 66.2 0 115
117 3 141 66.7 66.6 0 116
118 3 145 65.6 68.3 0 117
119 3 145 65.6 68.4 0 118
120 3 137 68.1 67.9 0 117
121 3 134 71.7 67.4 0 120
122 3 133 72.9 67 0 121
123 3 144 81.3 62.7 0 75
124 3 142 85.5 62.2 0 123
125 3 139 89.4 63.1 0 124
126 3 141 92.3 65.1 0 125
127 3 143 93.5 65.6 0 126
128 3 142 97.7 67.6 0 127
129 3 140 101 70.6 0 128
130 3 137 102 72.8 0 129
131 3 135 100 73.8 0 130
132 3 144 96.5 63.8 0 127
133 3 149 95.9 63 0 132
134 3 150 96.1 64.3 0 133
135 3 147 98.9 65.7 0 134
136 3 143 100 66.7 0 135
137 3 139 99.3 67.7 0 136
138 0 150 76.7 60.8 0 72
139 0 149 75.8 60.8 0 138
140 0 149 75.3 60.8 0 139
141 3 149 74.3 60.8 0 140
142 3 149 73.8 60.9 0 141
143 3 147 70.4 62.7 0 142
144 3 147 69.3 63.4 0 143
145 3 148 65.3 64.6 0 144
146 3 151 62.1 65.5 0 145
147 3 155 59.5 66.7 0 146
148 3 157 58.5 67.1 0 147
149 3 162 58.5 68.4 0 148
150 3 166 58.4 69.5 0 149
151 3 171 58.1 70 0 150
152 3 176 57.6 70.8 0 151
153 3 181 57.4 70.8 0 152
154 3 185 55.7 70.8 0 153
155 3 190 53.9 71 0 154
156 3 192 54 71.3 0 155
157 3 162 57.2 67.4 0 148
158 3 166 55.5 67.7 0 157
159 3 171 53.4 68.1 0 158
160 3 171 53.1 68.1 0 159
161 3 176 51.2 68.6 0 160
162 3 180 49.2 69.6 0 161
163 3 185 48.5 69.7 0 162
164 3 188 46.6 69.8 0 163
165 3 175 49.8 68 0 160
166 3 175 47.7 67.9 0 165
167 3 176 46.8 68 0 166
168 3 176 46 67.8 0 167
169 3 176 45.3 67.3 0 168
170 3 171 49 67 0 166
171 3 170 47.6 66.4 0 170
172 3 170 47.4 66.4 0 171
173 3 144 65 63.6 0 144
174 3 144 63.4 63.9 0 173
175 3 149 73.1 61.5 0 142
176 3 149 72.7 61.6 0 175
177 3 150 71.8 61.6 0 176
178 3 150 70.8 61.6 0 177
179 3 150 69.9 61.6 0 178
180 3 150 69 61.6 0 179
181 3 148 73.7 65.4 0 176
182 3 144 76.6 66.6 0 181
183 3 143 80.1 68.4 0 182
184 3 146 81.1 70.7 0 183
185 3 149 81.2 70.7 0 184
186 3 153 72.3 60.6 0 140
187 3 154 70.3 60.5 0 186
