# Supplementary material for: Functional and anatomical specificity in a higher olfactory centre
Source: eLife. 2019 May 21;8:e44590. doi: 10.7554/eLife.44590 (PMC6550879; doi:10.7554/eLife.44590)
Supplement: Supplementary file 4. [file elife-44590-supp4.zip › DyeFill_AD1/AD1b2_120714c4.swc]

# SWC format file
# based on specifications at http://research.mssm.edu/cnic/swc.html
# Created by nat::write.neuron.swc
# PointNo Label X Y Z Radius Parent 
1 1 139 60.6 64.8 0.1 -1
2 1 139 65.2 64.8 0.1 1
3 1 139 70.2 64.9 0.1 2
4 1 141 73.2 62.5 0.1 3
5 1 142 76.9 61.9 0.1 4
6 1 145 80.6 62.2 0.1 5
7 1 145 80.6 62.2 0.1 6
8 1 150 79.2 60.7 0.1 7
9 1 154 79.1 59.1 0.1 8
10 1 158 81.4 58.9 0.1 9
11 1 163 82.5 58.5 0.1 10
12 1 168 84.5 57.8 0.1 11
13 1 172 84.5 56.4 0.1 12
14 1 177 83.2 55.6 0.1 13
15 1 181 81.1 54.6 0.1 14
16 1 185 78.1 54.3 0.1 15
17 1 189 75.6 53.7 0.1 16
18 1 193 72.2 52.5 0.1 17
19 1 196 68.9 51.1 0.1 18
20 1 200 65.7 50.2 0.1 19
21 1 202 61.4 49.3 0.1 20
22 1 205 57.7 48.8 0.1 21
23 1 208 55.1 49.5 0.1 22
24 1 213 53.4 49 0.1 23
25 1 217 51.1 48 0.1 24
26 1 222 49.4 47.6 0.1 25
27 1 227 47.4 47.4 0.1 26
28 1 231 44.7 46.7 0.1 27
29 1 234 42.3 46 0.1 28
30 0 235 41.9 45.8 0.1 29
31 0 236 41.7 45.5 0.1 30
32 0 237 41.6 45.2 0.1 31
33 0 237 41.7 45.2 0.1 32
34 2 241 39 46.7 0.1 33
35 2 246 38.4 48.4 0.1 34
36 2 250 38.8 51 0.1 35
37 2 254 40.9 52.7 0.1 36
38 2 254 40.9 52.7 0.1 37
39 2 255 41.4 53.2 0.1 38
40 2 255 41.8 53.6 0.1 39
41 2 256 42 53.8 0.1 40
42 2 260 44 55 0.1 41
43 2 261 45.1 55.9 0.1 42
44 2 256 42.9 54.3 0.1 41
45 2 256 43.7 54.9 0.1 44
46 2 256 44.6 55.3 0.1 45
47 2 256 44.8 55.4 0.1 46
48 2 253 40.7 52.1 0.1 38
49 2 252 40.7 51.7 0.1 48
50 2 251 41.2 51.5 0.1 49
51 2 251 42 51.8 0.1 50
52 2 251 42.5 52.1 0.1 51
53 2 238 42.3 44.8 0.1 33
54 2 239 42.9 44.3 0.1 53
55 2 239 43.6 43.7 0.1 54
56 2 240 43.9 43.1 0.1 55
57 2 240 44 43.1 0.1 56
58 2 244 43 42.3 0.1 57
59 2 249 42.1 44.3 0.1 58
60 2 252 41.9 47.7 0.1 59
61 2 254 42 49.3 0.1 60
62 2 241 44.2 42.5 0.1 57
63 2 241 44.7 41.6 0.1 62
64 2 240 45.1 41.1 0.1 63
65 2 236 47.3 42.3 0.1 64
66 2 234 50.4 41.9 0.1 65
67 2 241 45.1 40.8 0.1 64
68 2 242 45 40.5 0.1 67
69 2 243 45.1 40.2 0.1 68
70 2 243 45.3 40.4 0.1 69
71 2 241 46.4 38.7 0.1 67
72 2 245 44.5 37.2 0.1 71
73 2 246 44.1 37.1 0.1 72
74 2 246 44.8 36.5 0.1 73
75 2 246 45.5 35.9 0.1 74
76 2 246 46.2 35.1 0.1 75
77 2 245 46.5 34.3 0.1 76
78 2 245 46.4 33.9 0.1 77
79 2 249 42.6 40 0.1 73
80 2 252 42.4 41.5 0.1 79
81 0 232 46.2 46.3 0.1 29
82 0 232 47.2 45.5 0.1 81
83 1 141 83.8 63.2 0.1 7
84 1 137 83.4 65.4 0.1 83
85 1 133 81.4 67.8 0.1 84
86 1 133 81.3 67.9 0.1 85
87 0 137 83.3 65.5 0.1 86
88 0 139 84.2 64.6 0.1 87
89 3 143 82.8 62.8 0.1 88
90 3 144 81.5 62.6 0.1 89
91 3 145 77.1 63.2 0.1 90
92 3 146 74.4 62.3 0.1 91
93 3 145 78.7 64.1 0.1 92
94 3 147 82 66 0.1 93
95 3 150 85 67.6 0.1 94
96 3 154 84.9 69.6 0.1 95
97 3 159 83.5 71.3 0.1 96
98 3 163 81.9 73 0.1 97
99 3 168 81.9 74.8 0.1 98
100 3 168 82.3 75.2 0.1 99
101 3 146 75.3 62.5 0.1 92
102 3 150 74.3 62.1 0.1 101
103 3 151 72.9 63 0.1 102
104 3 154 69 63.2 0.1 103
105 3 155 64.5 62.2 0.1 104
106 3 158 60.3 62 0.1 105
107 3 161 56.8 61.2 0.1 106
108 3 164 54 60.1 0.1 107
109 3 141 77.7 64.4 0.1 90
110 3 140 73.2 66.4 0.1 109
111 3 140 68.6 67.9 0.1 110
112 3 140 67.9 67.6 0.1 111
113 3 140 72.3 66.8 0.1 110
114 3 140 71.8 67 0.1 113
115 3 141 71.1 67.2 0.1 114
116 3 142 70.4 67.2 0.1 115
117 3 142 70 67.4 0.1 116
118 3 142 70 67.4 0.1 117
119 3 143 69.6 67.3 0.1 118
120 3 144 69 67.4 0.1 119
121 3 145 68.3 67.5 0.1 120
122 3 145 68 67.5 0.1 121
123 3 145 67.3 67.9 0.1 122
124 3 146 66.4 68.2 0.1 123
125 3 146 65.6 68.4 0.1 124
126 3 147 65.2 68.4 0.1 125
127 3 151 63 69.9 0.1 126
128 3 156 61.6 70.3 0.1 127
129 3 160 59.9 69.9 0.1 128
130 3 161 59.7 69.9 0.1 129
131 3 162 59.3 69.9 0.1 130
132 3 162 59 69.8 0.1 131
133 3 167 57.5 69.2 0.1 132
134 3 172 56.6 69.3 0.1 133
135 3 176 55 70.2 0.1 134
136 3 181 53.8 71.4 0.1 135
137 3 182 53.9 71.6 0.1 136
138 3 184 51.7 70.9 0.1 137
139 3 187 50.9 71.1 0.1 138
140 3 189 51.7 71.2 0.1 139
141 3 194 51.1 70.2 0.1 140
142 3 197 51.4 70.4 0.1 141
143 3 191 53.4 73.4 0.1 140
144 3 195 50.2 73.4 0.1 143
145 3 197 50.6 74.1 0.1 144
146 3 184 57.3 73.5 0.1 137
147 3 188 57.4 71.9 0.1 146
148 3 193 57 71.1 0.1 147
149 3 193 57 71.1 0.1 148
150 3 166 55.7 69.6 0.1 132
151 3 170 53 69.7 0.1 150
152 3 174 50.4 70.6 0.1 151
153 3 179 48.2 71 0.1 152
154 3 183 46.5 71 0.1 153
155 3 187 43.8 70.6 0.1 154
156 3 191 41.3 71.6 0.1 155
157 3 192 41.1 71.7 0.1 156
158 3 164 59.3 71 0.1 129
159 3 165 60.1 71.6 0.1 158
160 3 143 62.8 67.8 0.1 126
161 3 145 58.9 68.3 0.1 160
162 3 145 58.2 71.3 0.1 161
163 3 144 55.2 70.4 0.1 162
164 3 149 66.3 66.9 0.1 122
165 3 150 64.4 66.8 0.1 164
166 3 142 68.2 69.7 0.1 118
167 3 140 65 72.2 0.1 166
168 3 139 64.3 72.3 0.1 167
169 3 145 69.3 70.5 0.1 117
170 3 148 65.7 70.8 0.1 169
171 3 149 63.2 73.1 0.1 170
172 3 149 63 73 0.1 171
173 3 139 85.1 64.9 0.1 88
174 3 138 85.6 65.1 0.1 173
175 3 138 86.4 65.6 0.1 174
176 3 137 87.3 65.9 0.1 175
177 3 137 88.1 66.3 0.1 176
178 3 137 88.4 66.5 0.1 177
179 3 135 92.7 68.4 0.1 178
180 3 136 97.3 69.9 0.1 179
181 3 137 100 72.1 0.1 180
182 3 139 105 73.6 0.1 181
183 3 142 108 75.5 0.1 182
184 3 146 107 77.1 0.1 183
185 3 150 104 78.6 0.1 184
186 3 152 100 79.2 0.1 185
187 3 156 96.9 79.2 0.1 186
188 3 160 94.4 79.5 0.1 187
189 3 165 93.2 81.1 0.1 188
190 3 166 93.2 81.6 0.1 189
191 3 140 102 74.9 0.1 181
192 3 142 103 76.1 0.1 191
193 3 139 92.5 65.7 0.1 178
194 3 139 92.6 65.7 0.1 193
195 3 139 96.8 68.3 0.1 194
196 3 142 99.3 70.4 0.1 195
197 3 145 96.2 69.2 0.1 196
198 3 149 96.1 69.6 0.1 197
199 3 149 95.8 69.4 0.1 198
200 3 140 96 66.9 0.1 194
201 3 140 99.4 66.3 0.1 200
202 3 140 100 66.5 0.1 201
203 3 136 88.7 67.8 0.1 174
204 3 136 88.7 68.8 0.1 203
205 0 131 78.7 70.1 0.1 86
206 0 130 75.3 73.3 0.1 205
207 0 129 73 77 0.1 206
208 0 131 68.8 76.6 0.1 207
209 0 133 66.7 75.3 0.1 208
210 0 130 84.7 69.5 0.1 86
211 0 128 87.5 70.8 0.1 210
212 3 128 92.2 71.5 0.1 211
213 3 127 96.7 73.1 0.1 212
214 3 128 99.3 76.9 0.1 213
215 3 132 97.3 79.4 0.1 214
216 3 135 95.5 81.1 0.1 215
217 3 139 92.8 81.6 0.1 216
218 3 143 90 82.2 0.1 217
219 3 148 89.2 82.6 0.1 218
220 3 152 89.2 82.8 0.1 219
221 3 133 102 78.1 0.1 214
222 3 137 102 79.5 0.1 221
223 3 141 100 80.7 0.1 222
224 3 146 98 81.3 0.1 223
225 3 150 96 81.8 0.1 224
226 3 153 92.6 82.5 0.1 225
227 3 126 85.2 73.2 0.1 211
228 3 125 80.9 75.1 0.1 227
229 3 128 80.1 77.8 0.1 228
230 3 131 83.4 79 0.1 229
231 3 136 84.4 80.2 0.1 230
232 3 140 85.2 80.3 0.1 231
233 3 145 86.6 80.3 0.1 232
234 3 148 90 80 0.1 233
235 3 149 90.9 79.8 0.1 234
236 3 149 91.6 79.3 0.1 235
237 3 149 91.5 78.4 0.1 236
238 3 149 91.4 78 0.1 237
239 3 148 89.6 79.7 0.1 234
240 3 147 89.2 79.4 0.1 239
