# Supplementary material for: Functional and anatomical specificity in a higher olfactory centre
Source: eLife. 2019 May 21;8:e44590. doi: 10.7554/eLife.44590 (PMC6550879; doi:10.7554/eLife.44590)
Supplement: Supplementary file 4. [file elife-44590-supp4.zip › DyeFill_AD1/AD1b2_120730c0.swc]

# SWC format file
# based on specifications at http://research.mssm.edu/cnic/swc.html
# Created by nat::write.neuron.swc
# PointNo Label X Y Z Radius Parent 
1 1 134 60.2 65.7 0.1 -1
2 1 135 62.7 62.4 0.142669114825219 1
3 1 134 66.9 61.7 0.18381463428111 2
4 1 137 70.5 60.4 0.23026544031078 3
5 1 139 74.7 59.8 0.276308947903298 4
6 1 142 77.7 59.2 0.317335725382997 5
7 1 146 79.2 58.9 0.345824610885166 6
8 1 148 79.9 59.1 0.364335 7
9 1 152 82.5 58.4 0.394401241390145 8
10 1 157 83.7 58.5 0.423937071449312 9
11 1 161 84.6 58 0.448203013819257 10
12 1 166 85.5 57.6 0.479748825087576 11
13 1 171 85.3 56.2 0.5 12
14 1 175 84.5 54.9 0.5 13
15 1 180 82.8 53.9 0.5 14
16 1 184 80.7 53.7 0.5 15
17 1 188 78.2 53.6 0.5 16
18 1 192 75.6 53.7 0.5 17
19 1 195 72.1 53.3 0.5 18
20 1 198 68.3 53.2 0.5 19
21 1 201 64.6 52.5 0.5 20
22 1 205 62 51.3 0.5 21
23 1 207 57.8 49.6 0.5 22
24 1 210 53.9 48.2 0.5 23
25 1 213 51.1 46.2 0.5 24
26 1 217 48.6 45.7 0.5 25
27 1 220 47.5 45.8 0.5 26
28 0 224 47.3 45.5 0.5 27
29 0 228 46.2 43.8 0.5 28
30 0 233 46 41.9 0.5 29
31 0 237 46.9 40.8 0.5 30
32 0 237 47 41.2 0.5 31
33 0 242 46.7 40.6 0.5 32
34 0 246 45.4 39.7 0.5 33
35 0 248 44.7 38.9 0.5 34
36 2 249 44.7 38.6 0.5 35
37 2 250 45 38.4 0.5 36
38 2 250 45.3 37.7 0.5 37
39 2 250 45.6 37.1 0.5 38
40 2 250 45.8 36.3 0.5 39
41 2 250 46 36.1 0.5 40
42 2 251 44.3 38.3 0.5 35
43 2 251 41 40.3 0.5 42
44 2 253 42.9 42.7 0.5 43
45 2 253 43.2 42.2 0.5 44
46 0 241 46.5 38.6 0.5 32
47 0 242 45.3 38.2 0.5 46
48 0 244 45.8 35.7 0.5 47
49 2 244 45.7 34.9 0.5 48
50 2 244 45.6 34.2 0.5 49
51 2 245 45.2 33.7 0.5 50
52 2 246 44.4 34 0.5 51
53 2 246 44.1 34.3 0.5 52
54 2 241 48.4 35.9 0.5 48
55 2 238 51.3 36.4 0.5 54
56 2 237 49.6 38.2 0.5 55
57 2 235 49.2 39 0.5 56
58 0 224 45.5 45.6 0.5 27
59 0 228 43.7 45.2 0.5 58
60 0 232 40.3 44.1 0.5 59
61 0 235 37.6 44.1 0.5 60
62 0 239 35.6 43 0.5 61
63 0 243 36.5 43.4 0.5 62
64 0 247 37.9 44.3 0.5 63
65 0 250 39.9 44.7 0.5 64
66 0 252 42.4 42.8 0.5 65
67 0 255 41.8 44.5 0.5 66
68 0 254 38.9 44.4 0.5 65
69 0 255 38.6 43.2 0.5 68
70 2 256 38.7 43 0.5 69
71 2 256 38.7 42.8 0.5 70
72 2 252 38.6 46.7 0.5 69
73 2 254 41 49.9 0.5 72
74 2 258 42.2 50.5 0.5 73
75 2 262 44.9 52.1 0.5 74
76 2 262 45 52.2 0.5 75
77 1 144 78.8 60.8 0.364335 8
78 1 140 78.3 61.9 0.364335 77
79 1 141 77 62.7 0.364335 78
80 0 140 74 64.3 0.364335 79
81 0 140 69.8 64.5 0.364335 80
82 0 141 67.9 64.8 0.364335 81
83 3 145 67.1 65.3 0.364335 82
84 3 149 65.2 66.4 0.364335 83
85 3 153 64.5 67.7 0.364335 84
86 3 155 65.2 68.2 0.364335 85
87 3 158 61.6 67.2 0.364335 86
88 3 158 61.5 67.2 0.364335 87
89 3 159 64 69.7 0.364335 86
90 3 163 63.5 71.9 0.364335 89
91 3 163 63.9 72.3 0.364335 90
92 3 167 63.3 72.5 0.364335 91
93 3 168 61.5 73 0.364335 92
94 3 170 62.4 71.3 0.364335 93
95 3 172 66.3 71.8 0.364335 94
96 3 172 67 72.1 0.364335 95
97 3 172 62.2 73.5 0.364335 93
98 3 176 63.2 73.5 0.364335 97
99 3 180 62.8 74.3 0.364335 98
100 3 184 63.1 74.1 0.364335 99
101 3 187 62.6 74.1 0.364335 100
102 3 191 62.5 74.6 0.364335 101
103 3 194 64 76.5 0.364335 102
104 3 195 62.9 75 0.364335 103
105 3 163 59.8 71.4 0.364335 91
106 3 161 59.3 73.2 0.364335 105
107 3 162 60.1 71.3 0.364335 106
108 3 159 63.6 70.2 0.364335 107
109 3 156 61.9 71.2 0.364335 108
110 3 155 59.1 70 0.364335 109
111 3 141 64.5 67.2 0.364335 82
112 3 143 61.2 66.6 0.364335 111
113 3 144 62.1 67.4 0.364335 112
114 0 141 77.9 63 0.364335 79
115 0 142 78.3 63.5 0.364335 114
116 3 146 77.3 63.4 0.364335 115
117 3 150 74.8 62.1 0.364335 116
118 3 154 71.8 61.2 0.364335 117
119 3 158 68.7 60.4 0.364335 118
120 3 162 66.6 60 0.364335 119
121 3 164 63.9 59.3 0.364335 120
122 3 153 75.7 60.5 0.364335 117
123 3 158 75.9 59.9 0.364335 122
124 3 161 76 58.9 0.364335 123
125 3 138 80 64.7 0.364335 115
126 3 134 79.8 65.7 0.364335 125
127 3 134 79 64.8 0.364335 126
128 0 141 80.4 63.4 0.364335 79
129 0 143 81.3 64.2 0.364335 128
130 3 144 85.9 64.9 0.364335 129
131 3 146 89.9 65.3 0.364335 130
132 3 149 93.3 66.2 0.364335 131
133 3 152 94.2 67.3 0.364335 132
134 3 155 96.7 70 0.364335 133
135 3 157 98.7 73.7 0.364335 134
136 3 157 98.7 78.2 0.364335 135
137 3 159 96.4 81.3 0.364335 136
138 3 156 93.3 66.5 0.364335 133
139 3 156 93.2 66.1 0.364335 138
140 3 159 90.1 65.6 0.364335 139
141 3 162 90.2 67.6 0.364335 140
142 3 163 90.3 67.6 0.364335 141
143 3 155 91.8 62.6 0.364335 139
144 3 157 94 62.2 0.364335 143
145 3 159 95.9 64.2 0.364335 144
146 3 161 98.8 63.7 0.364335 145
147 3 164 101 64.8 0.364335 146
148 3 166 100 63.1 0.364335 147
149 3 156 93.9 65.9 0.364335 145
150 3 159 91 66.8 0.364335 149
151 3 160 90.6 70.1 0.364335 150
152 3 162 88.9 70.7 0.364335 151
153 3 144 77.7 63.2 0.364335 129
154 3 147 76.7 65.4 0.364335 153
155 3 149 73.3 66.5 0.364335 154
156 3 151 70 67.7 0.364335 155
157 3 154 67.3 68.6 0.364335 156
