# Supplementary material for: Functional and anatomical specificity in a higher olfactory centre
Source: eLife. 2019 May 21;8:e44590. doi: 10.7554/eLife.44590 (PMC6550879; doi:10.7554/eLife.44590)
Supplement: Supplementary file 4. [file elife-44590-supp4.zip › DyeFill_AD1/AD1b2_140612c0.swc]

# SWC format file
# based on specifications at http://research.mssm.edu/cnic/swc.html
# Created by nat::write.neuron.swc
# PointNo Label X Y Z Radius Parent 
1 1 131 71 57.4 0.23063 -1
2 1 136 72.8 58.3 0.23063 1
3 1 139 75.5 58.8 0.23063 2
4 1 144 76.2 58.7 0.23063 3
5 1 148 75.9 58.9 0.23063 4
6 1 152 78.6 58.8 0.23063 5
7 1 157 80.1 58.7 0.23063 6
8 1 161 82.2 58.6 0.23063 7
9 1 165 83.6 57.8 0.23063 8
10 1 170 83.9 56.5 0.23063 9
11 1 175 83.1 55.7 0.23063 10
12 1 179 81.8 55 0.23063 11
13 1 183 78.9 54.2 0.23063 12
14 1 187 76.5 53.7 0.23063 13
15 1 191 73.8 53.3 0.23063 14
16 1 195 70.3 52.8 0.23063 15
17 1 198 66.6 52.1 0.23063 16
18 1 201 62.9 51.6 0.23063 17
19 1 202 62.7 51.6 0.23063 18
20 0 206 62.9 51.7 0.23063 19
21 0 211 63.4 51.4 0.23063 20
22 0 211 63.4 51.4 0.23063 21
23 0 205 60.5 49.7 0.23063 19
24 0 209 57.9 48.4 0.23063 23
25 0 211 53.9 47.5 0.23063 24
26 0 214 50 46.3 0.23063 25
27 0 216 46.5 46.1 0.23063 26
28 2 219 42.9 46.6 0.23063 27
29 2 223 39.8 47 0.23063 28
30 2 227 36.7 48.2 0.23063 29
31 2 230 33.7 49.9 0.23063 30
32 2 235 33.6 50.3 0.23063 31
33 2 237 37.7 49.3 0.23063 32
34 2 239 41.5 47.1 0.23063 33
35 2 240 42.8 45.5 0.23063 34
36 2 239 43.5 45 0.23063 35
37 2 239 44.3 44.5 0.23063 36
38 2 238 44.9 43.9 0.23063 37
39 2 238 45.5 43.2 0.23063 38
40 2 238 45.7 43 0.23063 39
41 2 236 49.1 40.9 0.23063 40
42 2 237 50.2 36.3 0.23063 41
43 2 237 50.2 36.2 0.23063 42
44 2 239 45.9 42.3 0.23063 40
45 2 240 45.7 41.8 0.23063 44
46 2 241 45.6 41.8 0.23063 45
47 2 241 45.8 41.7 0.23063 46
48 2 240 49.2 43.2 0.23063 47
49 2 239 49.9 45.2 0.23063 48
50 2 244 46.2 37.9 0.23063 47
51 2 247 48.5 35.1 0.23063 50
52 2 246 49.7 33.4 0.23063 51
53 2 244 43.8 45.3 0.23063 35
54 2 242 47.1 46.9 0.23063 53
55 2 238 48.6 48.9 0.23063 54
56 2 234 49.4 51.8 0.23063 55
57 2 230 50.7 54.1 0.23063 56
58 2 225 52.2 55 0.23063 57
59 2 221 53.2 56.3 0.23063 58
60 2 216 52.6 57.5 0.23063 59
61 2 214 51.6 58.1 0.23063 60
62 2 221 45.8 45.5 0.23063 27
63 2 226 46.9 45.2 0.23063 62
64 2 226 48 45.1 0.23063 63
65 2 230 50.5 46.7 0.23063 64
66 2 230 51.2 48.5 0.23063 65
67 2 226 48.1 44.1 0.23063 64
68 2 225 48.1 43.7 0.23063 67
69 2 225 51.9 41.5 0.23063 68
70 2 226 56.3 39.5 0.23063 69
71 2 226 57.3 39 0.23063 70
72 2 228 51.6 42.3 0.23063 68
73 2 231 53.6 40.4 0.23063 72
74 1 163 79.3 59.7 0.23063 8
75 1 164 79.4 60.3 0.23063 74
76 1 148 75.1 59.2 0.23063 5
77 1 147 74.4 59.7 0.23063 76
78 1 147 74.2 60 0.23063 77
79 1 146 73.7 60.5 0.23063 78
80 1 146 73.7 60.5 0.23063 79
81 0 146 73 60.6 0.23063 80
82 0 145 72.7 61.1 0.23063 81
83 3 146 69.1 63.9 0 82
84 3 147 65 66.2 0 83
85 3 147 64.8 66.4 0 84
86 3 151 62.3 66.8 0 85
87 3 154 61.2 70.1 0 86
88 3 159 60.9 70.1 0 87
89 3 143 66.4 66.7 0 85
90 3 138 69.3 66.4 0 89
91 3 135 73 66 0 90
92 3 133 77.4 65 0 91
93 3 131 81.9 64.7 0 92
94 3 130 86.6 64.8 0 93
95 3 129 87.7 65.2 0 94
96 3 145 73.5 61.7 0.23063 82
97 3 145 74.4 62.2 0.23063 96
98 3 145 74.7 62.4 0.23063 97
99 3 144 79.1 63.4 0.23063 98
100 3 142 83.9 63.3 0.23063 99
101 3 142 88.3 64.7 0.23063 100
102 3 142 90.1 65.6 0.23063 101
103 3 143 90.5 65.9 0.23063 102
104 3 143 91.2 66.6 0.23063 103
105 3 143 92.1 66.7 0.23063 104
106 3 143 93.1 66.8 0.23063 105
107 3 144 93.8 67.2 0.23063 106
108 3 144 93.8 67.2 0.23063 107
109 3 144 94.5 67.1 0.23063 108
110 3 145 94.7 67.1 0.23063 109
111 3 145 95.1 67.1 0.23063 110
112 3 145 95.5 67.1 0.23063 111
113 3 149 96.1 67.7 0.23063 110
114 3 152 97.1 70.7 0.23063 113
115 3 155 98.9 74.1 0.23063 114
116 3 157 97.9 78.1 0.23063 115
117 3 143 94.6 67.8 0.23063 108
118 3 143 95.3 68.4 0.23063 117
119 3 143 96.1 69 0.23063 118
120 3 143 96.8 69.6 0.23063 119
121 3 142 97.5 69.7 0.23063 120
122 3 142 98.3 70.3 0.23063 121
123 3 141 99.1 70.4 0.23063 122
124 3 141 100 70.4 0.23063 123
125 3 141 101 70.3 0.23063 124
126 3 140 99.4 72.9 0.23063 120
127 3 138 102 75.9 0.23063 126
128 3 142 105 77.6 0.23063 127
129 3 143 105 77.5 0.23063 128
130 3 142 93.8 65.2 0.23063 102
131 3 147 95.4 64.7 0.23063 130
132 3 149 97.7 64.6 0.23063 131
133 3 144 75.5 65.1 0.23063 98
134 3 144 80.1 65.3 0.23063 133
135 3 146 84.4 66 0.23063 134
136 3 149 87.6 66.9 0.23063 135
137 3 152 91.1 66.6 0.23063 136
138 3 154 94.4 65.9 0.23063 137
139 0 151 74 60.2 0.23063 80
140 0 155 71.7 60.6 0 139
141 0 159 68.2 60.4 0 140
142 0 162 65 59.1 0 141
143 0 163 64.5 58.7 0 142
144 1 149 69.7 60.6 0.23063 78
145 1 149 67.5 62.3 0.23063 144
