# Supplementary material for: Functional and anatomical specificity in a higher olfactory centre
Source: eLife. 2019 May 21;8:e44590. doi: 10.7554/eLife.44590 (PMC6550879; doi:10.7554/eLife.44590)
Supplement: Supplementary file 4. [file elife-44590-supp4.zip › DyeFill_AD1/AD1b2_140616c0.swc]

# SWC format file
# based on specifications at http://research.mssm.edu/cnic/swc.html
# Created by nat::write.neuron.swc
# PointNo Label X Y Z Radius Parent 
1 1 137 75 60 0.23063 -1
2 1 142 75.4 60 0.23063 1
3 1 144 75.7 60 0.23063 2
4 1 144 76.4 59.9 0.23063 3
5 1 145 77 59.7 0.23063 4
6 1 146 77.8 59.7 0.23063 5
7 1 146 78.5 59.6 0.23063 6
8 1 147 78.8 59.6 0.23063 7
9 1 150 82 58.6 0.23063 8
10 1 155 83 58 0.23063 9
11 1 160 84.2 57.7 0.23063 10
12 1 165 84.8 57 0.23063 11
13 1 170 85.1 55.7 0.23063 12
14 1 174 85.9 54.6 0.23063 13
15 1 179 87.5 53.6 0.23063 14
16 1 183 89.6 52.8 0.23063 15
17 1 188 89.3 52.2 0.23063 16
18 1 191 85.4 52 0.23063 17
19 1 194 81.4 52.2 0.23063 18
20 1 196 77 52.5 0.23063 19
21 1 198 72.4 52.1 0.23063 20
22 1 200 68.2 51.3 0.23063 21
23 1 203 64 50.9 0.23063 22
24 1 203 63.1 50.9 0.23063 23
25 0 206 59.8 49.6 0.23063 24
26 0 210 57.5 48.4 0.23063 25
27 0 212 53.5 47.6 0.23063 26
28 0 214 49.7 45.9 0.23063 27
29 0 217 45.9 45.1 0.23063 28
30 0 221 42.6 45.5 0.23063 29
31 0 225 39.7 46.1 0.23063 30
32 0 229 37.4 47 0.23063 31
33 0 233 38.8 46.4 0.23063 32
34 0 238 40.7 46.8 0.23063 33
35 0 240 42.4 46.1 0.23063 34
36 0 245 43.3 45.3 0.23063 35
37 0 245 43.6 44.9 0.23063 36
38 0 250 41.9 45 0.23063 37
39 0 251 41.6 49.4 0.23063 38
40 0 252 38.9 53.2 0.23063 39
41 0 252 34.3 54.9 0.23063 40
42 0 248 32.8 56.3 0.23063 41
43 0 244 30.9 55.9 0.23063 42
44 0 243 30 55.6 0.23063 43
45 0 245 45.4 40.8 0.23063 37
46 0 244 46.8 38.4 0.23063 45
47 0 242 47.8 38.4 0.23063 46
48 0 238 45.4 43.7 0.23063 35
49 0 237 46.1 43.4 0.23063 48
50 0 237 46.3 43.4 0.23063 49
51 2 232 46.3 43.1 0.23063 50
52 2 230 45.7 43.2 0.23063 51
53 2 240 45.3 43.7 0.23063 50
54 2 239 45 44.3 0.23063 53
55 0 239 50.7 42.6 0.23063 49
56 0 240 51.4 41.9 0.23063 55
57 0 236 45.3 40.6 0.23063 49
58 0 235 47.4 40.4 0.23063 57
59 0 207 63.1 51.6 0.23063 24
60 0 209 62.3 50.5 0.23063 59
61 1 147 78 60 0.23063 8
62 1 148 77.3 60.4 0.23063 61
63 0 148 77.4 60.4 0.23063 62
64 0 152 76.6 60.3 0.23063 63
65 0 156 73.4 60.4 0.23063 64
66 0 159 71.2 60.5 0.23063 65
67 0 147 79.9 62.6 0.23063 63
68 0 143 83.2 63.4 0.23063 67
69 0 143 87 65.2 0.23063 68
70 3 141 91.4 65.9 0.23063 69
71 3 141 92 65.9 0.23063 70
72 3 141 93 66 0.23063 71
73 3 141 94 66 0.23063 72
74 3 141 94.9 66.1 0.23063 73
75 3 140 95.8 66.2 0.23063 74
76 3 140 96.6 66.3 0.23063 75
77 3 144 94.7 68.2 0 71
78 3 145 97.1 70.1 0 77
79 3 149 96.7 72.4 0 78
80 3 152 98.1 76 0 79
81 3 155 98.5 78.5 0 80
82 3 144 97.3 69.7 0 78
83 3 144 98 69.7 0 82
84 3 143 98.1 69.7 0 83
85 3 144 87.3 65.2 0.23063 69
86 3 145 87.8 65.1 0.23063 85
87 3 145 88.7 65.1 0.23063 86
88 3 148 92.3 64.8 0.23063 87
89 3 149 94.1 63.9 0.23063 88
90 3 154 94 63.7 0.23063 89
91 3 158 96.5 63.7 0.23063 90
92 3 158 97.4 63.7 0.23063 91
93 3 149 96.6 61 0.23063 89
94 3 146 99.6 61.6 0.23063 93
95 3 149 89.6 66.9 0 87
96 3 154 88.6 68 0 95
97 3 157 86.3 69.9 0 96
98 3 161 84.5 72.5 0 97
99 3 163 84.8 73.8 0 98
100 0 151 73.8 60.8 0.23063 62
101 0 154 69.7 60.5 0.23063 100
102 0 156 65.7 60.7 0.23063 101
103 0 159 64 60.7 0.23063 102
104 0 160 59.2 60 0.23063 103
105 0 160 57.6 60.1 0.23063 104
106 0 164 61.9 60.1 0.23063 103
107 0 167 60 59.8 0.23063 106
108 1 146 71.9 61.7 0.23063 3
109 1 146 71.7 61.9 0.23063 108
110 1 146 71 62.2 0.23063 109
111 1 146 70.9 62.3 0.23063 110
112 0 146 70.6 62.3 0.23063 111
113 0 146 70.2 62.3 0.23063 112
114 3 147 65.9 63.6 0.23063 113
115 3 148 62.1 65.8 0.23063 114
116 3 152 60.7 68.2 0.23063 115
117 3 157 60.7 69.2 0.23063 116
118 3 161 60.8 70.1 0.23063 117
119 3 166 59.9 70.6 0.23063 118
120 3 171 59.5 71.5 0.23063 119
121 3 176 58.9 72.1 0.23063 120
122 3 180 60.1 72.5 0.23063 121
123 3 185 60.3 73 0.23063 122
124 3 190 60.9 72.8 0.23063 123
125 3 194 62 73 0.23063 124
126 3 198 59.2 72.3 0.23063 125
127 3 198 59.1 72.3 0.23063 126
128 3 195 66.9 73.2 0.23063 125
129 3 194 67.7 73.2 0.23063 128
130 3 164 57.3 68.6 0.23063 118
131 3 164 56.8 68.2 0.23063 130
132 3 144 73.4 64.1 0.23063 113
133 3 143 77.9 64.2 0.23063 132
134 3 144 82.7 64.8 0.23063 133
135 3 143 84.5 65.3 0.23063 134
136 0 145 75.3 64 0.23063 111
137 0 147 79.3 64.7 0.23063 136
138 0 149 83.5 65.5 0.23063 137
139 0 150 85.5 65.9 0.23063 138
140 1 146 70.9 62.3 0.23063 109
141 1 145 70.4 63.1 0.23063 140
142 1 145 70.6 63.8 0.23063 141
143 1 144 71.1 64.5 0.23063 142
144 1 144 71.2 64.5 0.23063 143
145 0 144 70.4 64.5 0.23063 144
146 0 143 69.5 64.6 0.23063 145
147 0 143 68.8 64.6 0.23063 146
148 3 142 68.5 64.6 0.23063 147
149 3 141 68.6 64.7 0.23063 148
150 3 140 69 65 0.23063 149
151 3 139 69.2 65 0.23063 150
152 3 139 69.2 65.1 0.23063 151
153 3 142 65 63.2 0.23063 147
154 3 142 65.1 62.4 0.23063 153
155 0 143 71.1 65.1 0.23063 144
156 0 143 71.3 65.6 0.23063 155
157 0 142 71.8 66.3 0.23063 156
158 0 141 72.4 66.8 0.23063 157
159 0 141 72.5 66.9 0.23063 158
