# Supplementary material for: Functional and anatomical specificity in a higher olfactory centre
Source: eLife. 2019 May 21;8:e44590. doi: 10.7554/eLife.44590 (PMC6550879; doi:10.7554/eLife.44590)
Supplement: Supplementary file 4. [file elife-44590-supp4.zip › DyeFill_AD1/AD1c1_120830c2.swc]

# SWC format file
# based on specifications at http://research.mssm.edu/cnic/swc.html
# Created by nat::write.neuron.swc
# PointNo Label X Y Z Radius Parent 
1 1 137 69.4 62.1 0.63077 -1
2 1 141 72.9 61.7 0.573726615856384 1
3 1 144 75.9 61.6 0.495915181526637 2
4 1 146 78.3 61.7 0.52419 3
5 1 150 78.9 60.8 0.660501414250754 4
6 1 150 78.9 60.7 0.66337 5
7 3 155 80.2 60 0.565835233585608 6
8 3 159 82.3 59.2 0.551211849619805 7
9 3 163 84.1 58.7 0.57368817769938 8
10 3 168 84.5 57.5 0.582097253849562 9
11 3 172 84.4 56.1 0.582931641519206 10
12 3 177 83.3 55.2 0.537108846815676 11
13 3 182 81.2 54.7 0.518596756322023 12
14 3 186 79 54.4 0.536846358843762 13
15 3 189 76 53.5 0.634774687938783 14
16 3 192 72 53.4 0.576753037368842 15
17 3 196 68.7 52.7 0.56815784949422 16
18 3 199 64.9 52.6 0.563504455636275 17
19 3 202 61.6 52 0.582155817738741 18
20 3 206 58.4 51 0.533600133899557 19
21 3 209 54.7 49.9 0.557052980278622 20
22 3 213 51.9 48.9 0.551243163662343 21
23 3 217 49.7 48 0.4926043807003 22
24 3 221 47.9 47.3 0.620982053141289 23
25 3 224 46.8 46.4 0.581148823994075 24
26 3 226 46 45.7 0.57857 25
27 3 230 43.9 44.8 0.480566485435131 26
28 3 232 43.4 44.8 0.567205 27
29 2 233 43.4 45 0.509709721991656 28
30 2 234 43.6 44.9 0.565151464326331 29
31 2 235 43.7 44.8 0.601823575108699 30
32 2 235 43.8 44.7 0.624258162645299 31
33 2 236 44 44.5 0.58574 32
34 2 235 46.2 42.1 0.749565804885031 33
35 2 235 46.4 41.9 0.70762 34
36 2 237 43.5 44.3 0.600693928382673 33
37 2 237 43.1 43.9 0.563677770890343 36
38 2 238 42.7 43.9 0.602731620317918 37
39 2 238 42.9 44.4 0.64723 38
40 2 239 43 44 0.557729785090592 39
41 2 240 43.4 43.6 0.588307989973808 40
42 2 240 43.5 43.6 0.70454 41
43 2 245 42.5 43.5 0.558102719772305 42
44 2 247 42.7 43.5 0.796875 43
45 2 252 42.9 42.7 0.654673928837397 44
46 2 253 42.5 41.1 0.811465 45
47 2 249 42.8 46.6 0.620826830416158 44
48 2 250 42.1 46 0.68629 47
49 2 251 41.5 46.3 0.533980262256728 48
50 2 251 41.6 47 0.826463443127788 49
51 2 251 41.5 46.4 0.747655 50
52 2 251 41.7 46.2 0.590115845386724 48
53 2 251 41.3 46.5 0.585695008373005 52
54 2 251 41.3 46.9 0.813373657671163 53
55 2 251 41.4 47 0.71577 54
56 2 242 44.5 41.1 0.556712121276823 42
57 2 243 44.6 40.9 0.54921 56
58 2 247 44.6 38.7 0.656385849864555 57
59 2 247 44.5 36 0.884395 58
60 2 245 42.4 39.9 0.713660226894873 57
61 2 242 43.6 38.5 0.634662088937273 60
62 2 239 43 36.2 0.744185244284687 61
63 2 239 42.7 35.5 0.774985 62
64 2 241 40 45.8 0.841198903844601 39
65 2 243 39 45.4 0.17653 64
66 2 246 39.2 47.7 0.605174292705329 65
67 2 249 39 49.9 0.69768 66
68 2 242 39.6 48.8 0.474990575116203 65
69 2 241 37.6 48.9 0.785250320551528 68
70 2 240 38 48 0.546380381649483 69
71 2 238 38.7 47.9 0.83982 70
72 2 235 41.6 46.1 0.701524374903897 28
73 2 235 41.2 45.5 0.66777 72
74 3 231 45.4 45.8 0.513692253834169 26
75 3 229 48.8 47.2 0.519799043152722 74
76 3 228 49.7 43.4 0.598917971382817 75
77 3 229 52.3 41.1 0.61919675421877 76
78 3 230 55 37.8 0.49321653662032 77
79 3 232 55 34.2 0.695485877507631 78
80 3 233 55.8 33 0.420236988055358 79
81 3 234 57.3 32 0.654542252834691 80
82 3 234 57.9 31.8 0.77708 81
83 3 150 74.7 60.6 0.65513794503024 6
84 3 148 70.5 59.5 0.213329341918089 83
85 3 148 69.3 58.8 0.225915 84
86 3 152 72.6 59.2 0.366809022449369 85
87 3 155 73 58.9 0.68581 86
88 3 150 65.6 60.4 0.54768969415397 85
89 3 150 65.4 60.7 0.75384 88
90 1 143 79.9 63.2 0.643126967314173 4
91 1 138 81.7 64.4 0.683644809245606 90
92 1 138 82 64.7 0.7228 91
93 3 137 82.5 64.9 0.675214928145881 92
94 3 137 82.3 64.9 0.806580805103291 93
95 3 137 82.3 64.9 0.78461 94
96 3 136 86.8 66.2 0.573599654931348 95
97 3 136 90.5 67.3 0.71715 96
98 3 136 90.3 67.3 0.67951 97
99 3 136 90.3 67.3 0.743985 98
100 3 134 93.7 69.3 0.540583340194156 99
101 3 131 95.9 69.9 0.66011 100
102 3 131 100 71.5 0.525440397242134 101
103 3 132 102 73.7 0.328985 102
104 3 134 101 75.4 0.590045280170379 103
105 3 136 99.9 77.4 0.478612945712008 104
106 3 138 100 76.8 0.46035 105
107 3 138 100 76.2 0.584091155712707 106
108 3 138 100 75.7 0.716725 107
109 3 141 102 78 0.524273489826339 106
110 3 144 101 77.4 0.479737220819775 109
111 3 143 98.6 76.4 0.711125 110
112 3 136 102 71.3 0.426528119422326 103
113 3 138 99.9 68.7 0.428091931892691 112
114 3 142 99.5 66.5 0.598044335865001 113
115 3 145 101 65 0.239833182989421 114
116 3 150 101 63.5 0.38541701657601 115
117 3 153 103 63.9 0.589694781316237 116
118 3 158 105 63.7 0.551531779824228 117
119 3 162 106 63.4 0.51510030130892 118
120 3 161 110 65.6 0.396932212726273 119
121 3 165 111 65.9 0.545685050730872 120
122 3 169 111 66.4 0.424201374913666 121
123 3 174 109 65.6 0.700654098311461 122
124 3 177 111 67.1 0.371611897439217 123
125 3 181 111 67.7 0.459252043162536 124
126 3 186 112 67.8 0.687135 125
127 3 131 95.8 69.3 0.630617212431072 101
128 3 132 95.7 69.2 0.71319 127
129 3 134 93.7 69.3 0.474128813776119 99
130 3 131 95.2 71.3 0.585999956371131 129
131 3 134 95.2 72.9 0.560008776828291 130
132 3 138 95 72.5 0.422421403298266 131
133 3 140 91.8 72.1 0.250536689686076 132
134 3 144 91.5 69.7 0.561703188118859 133
135 3 146 92.8 72 0.657213792201061 134
136 3 147 92.7 71.4 0.72835 135
137 3 136 87.3 70.3 0.556520437025379 97
138 3 136 87.2 70.6 0.630515 137
139 3 135 83.8 70.6 0.485157795047351 138
140 3 131 84.2 69 0.714625 139
141 3 140 86.7 70.3 0.551007278710959 138
142 3 142 88.1 70.5 0.625645 141
143 3 134 85.1 66.6 0.63338867947732 95
144 3 129 84.6 68.1 0.608361929348246 143
145 3 125 85.4 70.3 0.647382241629104 144
146 3 124 85.9 70.5 0.663625 145
147 3 121 88.8 71.8 0.600688426462177 146
148 3 122 90.7 70.2 0.842775 147
149 3 121 88.9 72.7 0.544270803442108 146
150 3 123 87.5 76.4 0.581823742052139 149
151 3 125 87.4 77 0.80729 150
152 3 137 78.3 65.3 0.584089420837316 92
153 3 139 74.8 64.3 0.647688981573005 152
154 3 140 74 64.1 0.06295 153
155 3 138 70 64.1 0.595908844999835 154
156 3 137 67.3 65.6 0.538560031510213 155
157 3 140 64.3 65 0.505041948845045 156
158 3 142 60.9 64.3 0.536164197841838 157
159 3 144 57.9 66.4 0.546913391622887 158
160 3 147 56.4 68.4 0.44196637334619 159
161 3 149 57.9 69.7 0.606873530672912 160
162 3 151 57.7 71.8 0.528738528912796 161
163 3 153 57.8 70.1 0.6843 162
164 3 138 74.9 65.4 0.596220033154004 154
165 3 141 70.9 65.7 0.560675945242775 164
166 3 144 68.9 66.1 0.471135 165
167 3 148 66.8 66 0.536691854273941 166
168 3 152 64.2 66.3 0.480753650881699 167
169 3 152 61.8 65.3 0.63211 168
170 3 153 61.5 65.2 0.713315 169
171 3 153 58.2 63.7 0.439411161198003 169
172 3 154 57.8 63.1 0.96351 171
173 3 143 65.4 67.8 0.516472972750135 166
174 3 145 63.6 68.8 0.5943 173
175 3 145 63.1 69.1 0.629708559058627 174
176 3 145 63 68.7 0.745585 175
177 3 146 62.2 65 0.73348832424314 174
178 3 146 60.5 63.6 0.75048 177
