# Supplementary material for: Functional and anatomical specificity in a higher olfactory centre
Source: eLife. 2019 May 21;8:e44590. doi: 10.7554/eLife.44590 (PMC6550879; doi:10.7554/eLife.44590)
Supplement: Supplementary file 4. [file elife-44590-supp4.zip › DyeFill_AD1/AD1c1_120913c1.swc]

# SWC format file
# based on specifications at http://research.mssm.edu/cnic/swc.html
# Created by nat::write.neuron.swc
# PointNo Label X Y Z Radius Parent 
1 1 124 76.4 67.4 0.21374 -1
2 1 128 76.4 64.9 0.514176262636757 1
3 1 132 77.6 62.7 0.529278901032779 2
4 1 136 79.2 60.6 0.410957243361158 3
5 1 141 80.7 59.5 0.384263325696499 4
6 1 144 81.8 59.3 0.285525 5
7 1 147 82.3 57.2 0.417536252703827 6
8 1 152 81.1 57.4 0.478440939467161 7
9 1 157 81.6 58.5 0.334371420393523 8
10 1 162 82.6 58.1 0.414353708963645 9
11 1 167 83.3 57.6 0.284060967172326 10
12 1 171 83.5 56.5 0.266941885528916 11
13 1 176 82.6 55.4 0.24218313376765 12
14 1 181 80.7 54.2 0.260966043912094 13
15 1 185 78.2 54.1 0.3059586043993 14
16 1 189 75.1 53.6 0.329832183498277 15
17 1 192 71.9 53.1 0.347810589195157 16
18 1 196 69.1 52.4 0.342416480351098 17
19 1 200 65.5 51.8 0.36105681091467 18
20 1 203 61.9 51.3 0.426479413501614 19
21 1 207 58.5 50.6 0.427273651265794 20
22 1 209 54.5 50.1 0.439316575664532 21
23 1 213 51.1 49 0.4952918246795 22
24 1 217 48.6 48.4 0.5129157188363 23
25 1 222 46.6 48.2 0.523454659809665 24
26 1 226 45.2 47.7 0.345564303285817 25
27 1 229 45.7 45.9 0.35314 26
28 0 233 47 43 0.336432195403214 27
29 0 237 45.9 41.3 0.442955111563001 28
30 0 241 44.5 40.8 0.36227 29
31 2 242 44.5 40.7 0.416300514679452 30
32 2 243 44.7 40.6 0.456140674358466 31
33 2 244 44.8 40.7 0.480653388430689 32
34 2 244 44.8 40.7 0.48611 33
35 2 244 46.2 36.2 0.350618383099706 34
36 2 245 47.3 34.5 0.459925 35
37 2 244 47.8 33.9 0.516522174720121 36
38 2 243 48.4 33.4 0.576493110652165 37
39 2 243 49 32.6 0.5719 38
40 2 245 47.3 35 0.359852185291762 36
41 2 246 47.8 34.8 0.419858255363067 40
42 2 247 48.2 34.6 0.47475 41
43 2 247 43.4 43.9 0.352161943859329 34
44 2 248 43.3 44.2 0.360865 43
45 2 246 40.6 46.4 0.377339467426887 44
46 2 245 40.4 46.8 0.336175 45
47 2 250 39 47.5 0.455240123955153 46
48 2 252 38.7 47.4 0.502835 47
49 2 240 40.2 47.3 0.293381838739429 46
50 2 235 39.6 47.3 0.455427453451472 49
51 2 232 40.2 46.8 0.34946 50
52 2 245 37.6 50.3 0.436693082141323 46
53 2 245 35.8 50.7 0.34857 52
54 2 249 42.5 48.6 0.19135284822671 44
55 2 251 42.5 52.4 0.440512002069404 54
56 2 254 46.1 54.5 0.359917223664797 55
57 2 255 46.9 54.3 0.33596 56
58 2 256 47.2 54.1 0.453583462016388 57
59 2 256 47.1 53.4 0.522355 58
60 2 256 47.1 54.8 0.286497781133566 57
61 2 257 46.8 55.1 0.365467271360828 60
62 2 258 46.4 54.8 0.41612 61
63 2 257 48.8 57.3 0.384181128235298 57
64 2 253 46.8 56 0.424525 63
65 2 245 41.8 40.3 0.297187343936441 30
66 2 249 39.9 40.4 0.281049384006907 65
67 2 254 40.6 42.4 0.304878420953968 66
68 2 258 42.7 42.1 0.411846855339679 67
69 2 263 44.4 42.8 0.472060793467132 68
70 2 263 44.4 42.9 0.47293 69
71 0 233 43.4 45.2 0.245507991320764 27
72 0 238 41.9 43.9 0.15526793568411 71
73 0 239 41.5 46.1 0.19273 72
74 2 240 41.1 46.5 0.235711645580688 73
75 2 241 40.9 46.7 0.209550591881863 74
76 2 242 40.8 46.7 0.198756851219402 75
77 2 243 40.8 46.5 0.18867 76
78 2 240 42.2 46 0.145670203942542 73
79 2 241 42.4 46.1 0.170365519229321 78
80 2 242 42.6 46.3 0.204065 79
81 1 140 83.3 61.9 0.299660533576482 6
82 1 140 82.9 62.5 0.29586 81
83 0 141 83.1 62.7 0.271005 82
84 3 141 83.3 62.8 0.26368 83
85 3 141 83.4 63 0.25423 84
86 3 144 86.7 64.5 0.26461549572886 85
87 3 146 91 65.7 0.232222298362942 86
88 3 148 95.3 67.5 0.280761290696874 87
89 3 148 97.6 68.5 0.28246 88
90 3 143 98.9 69.3 0.122074833372182 89
91 3 139 99.3 69.9 0.16521608125047 90
92 3 134 101 70.3 0.105493002734749 91
93 3 133 101 73 0.115563066920372 92
94 3 132 101 73.1 0.11866 93
95 3 153 97 70.6 0.215418366856481 89
96 3 157 95.7 72.9 0.168025246179346 95
97 3 159 94.5 74.1 0.217045 96
98 3 160 94.8 74 0.150008152718158 97
99 3 161 94.9 73.4 0.109685169142567 98
100 3 162 94.8 72.7 0.105074707871024 99
101 3 162 94.7 72 0.173324549455798 100
102 3 163 94.7 71.5 0.216515 101
103 3 167 96.8 71.6 0.147579393149067 102
104 3 169 97.3 71.8 0.146555 103
105 3 166 91 71.1 0.133427396745402 102
106 3 167 86.6 72.2 0.123776318336951 105
107 3 168 81.9 72.9 0.114173558006364 106
108 3 170 77.4 72.4 0.12265 107
109 3 159 89.9 74.3 0.12432986475483 97
110 3 162 89.2 76.9 0.142550132098047 109
111 3 166 90.9 75.1 0.126448308706772 110
112 3 167 91.7 74.1 0.179375 111
113 3 145 101 70.3 0.105239090828559 89
114 3 142 103 72.3 0.145279925564271 113
115 3 142 105 73 0.155515 114
116 3 139 109 73.7 0.122955106983595 115
117 3 142 109 70.8 0.124400894712039 116
118 3 143 109 70.2 0.135035 117
119 3 142 105 73.4 0.137608980014962 115
120 3 142 106 73.9 0.127596375734939 119
121 3 143 106 74.6 0.226954712469175 120
122 3 143 106 74.7 0.22654 121
123 3 147 104 75.4 0.166854575563575 122
124 3 149 103 76 0.22916 123
125 3 149 103 76.1 0.238105 124
126 3 150 102 76 0.230075279064804 125
127 3 150 102 75.8 0.22443 126
128 3 149 103 76.4 0.241755 125
129 3 149 103 76.6 0.242505 128
130 3 149 104 76.9 0.242725 129
131 3 151 98.8 76.8 0.229194796066995 124
132 3 152 97.1 78.1 0.19084 131
133 3 153 96.5 78.6 0.178616005438008 132
134 3 154 95.8 79.1 0.217515530518072 133
135 3 154 95.5 79.4 0.23611 134
136 3 152 97.9 77.7 0.221330346796496 132
137 3 151 98.7 77.3 0.238766841025564 136
138 3 151 99.2 77.1 0.233585 137
139 3 140 109 75.4 0.102851457019275 122
140 3 138 105 76.4 0.143561923722491 139
141 3 137 104 76.4 0.12013 140
142 3 134 99.7 77 0.154311590452089 141
143 3 133 95.1 76.3 0.162427265548074 142
144 3 133 92.7 73.7 0.34547 143
145 3 133 101 76.7 0.0973610945097532 141
146 3 129 101 77.2 0.219215 145
147 3 141 83.1 63 0.271225 85
148 3 140 82.8 62.9 0.272645 147
149 3 140 82.7 63.1 0.27193 148
150 3 140 82.6 63.3 0.258145 149
151 3 141 81.9 62.8 0.202742703478967 148
152 3 141 81.5 62.8 0.17113 151
153 3 142 77 62.8 0.337074137372186 152
154 3 146 74.2 61.7 0.221075686662535 153
155 3 149 70.8 63.3 0.141010198577232 154
156 3 148 68.1 62 0.0996149751669609 155
157 3 147 68.1 62 0.10168 156
158 3 146 68.1 61.8 0.177262505244501 157
159 3 146 68.1 61.5 0.304195 158
160 3 149 66 59.5 0.123744406118323 159
161 3 150 64 59.8 0.217795 160
162 3 151 64.8 60 0.11608040676871 161
163 3 151 65.7 60 0.0991982082753841 162
164 3 152 66.6 59.9 0.0963617008448463 163
165 3 152 67.6 59.7 0.124459607708144 164
166 3 152 68.4 59.4 0.20679 165
167 3 156 69.9 58.5 0.103653129056338 166
168 3 159 70.2 58.2 0.136795 167
169 3 149 71.9 60.7 0.181654897214353 166
170 3 146 74.4 61 0.2354 169
171 3 154 61.7 60.2 0.195749046388519 161
172 3 155 58.7 60.1 0.156849790441493 171
173 3 156 55.8 61.5 0.23936 172
174 3 146 68.3 61.4 0.1 159
175 3 146 68.6 61.6 0.158321473806678 174
176 3 147 68.7 61.6 0.199278637879807 175
177 3 148 68.8 61.6 0.241874076464293 176
178 3 149 69.3 61.5 0.303943411157186 177
179 3 149 69.3 61.5 0.304195 178
180 3 146 67.7 61.6 0.1 174
181 3 147 67.2 61.6 0.1 180
182 3 148 67.3 61.6 0.1 181
183 3 149 67.2 61.5 0.1 182
184 3 150 67.3 61.5 0.1 183
185 3 144 65 62.7 0.133264004086165 157
186 3 144 64.3 63 0.211905 185
187 3 144 63.5 63.1 0.22292942387035 186
188 3 143 63.3 62.6 0.285306600313104 187
189 3 143 63.5 62.3 0.29524 188
190 3 144 63.6 63.4 0.135147633044475 186
191 3 144 63.8 63.7 0.211905 190
192 3 141 81.3 62.9 0.149005 152
193 3 141 81.1 63 0.137095 192
194 3 137 84.3 62.8 0.257308508286145 83
195 3 137 84.5 63 0.271005 194
196 0 141 78.1 62.8 0.219165131439227 82
197 0 142 77.1 62.8 0.234455 196
198 3 143 76.3 63 0.195676662511487 197
199 3 143 75.4 63.4 0.188974684555508 198
200 3 143 74.6 63.7 0.177575 199
201 3 143 69.8 64.7 0.186156498593478 200
202 3 145 65.2 66.2 0.196494180514311 201
203 3 145 63 67.4 0.258405 202
204 3 145 62.8 67.5 0.25482 203
205 3 149 60.2 67.6 0.174668135429741 204
206 3 153 59.6 68.9 0.251361384846671 205
207 3 157 59.5 70.6 0.113132338806462 206
208 3 162 60.3 71.9 0.161136784098513 207
209 3 167 59.4 72 0.139658398579857 208
210 3 172 57.8 72 0.107535139157701 209
211 3 176 55.5 71.7 0.104252577082664 210
212 3 181 54.8 72.1 0.106894760084603 211
213 3 186 55 73.2 0.142814347366514 212
214 3 186 55.3 73.4 0.1618 213
215 3 145 62.7 67.7 0.26149 204
216 3 145 62.6 67.9 0.244905 215
217 3 144 62.4 68 0.20376 216
218 3 145 61.5 68.5 0.134339289388443 217
219 3 145 60.6 68.7 0.127075322182116 218
220 3 145 59.6 68.9 0.133236722677633 219
221 3 145 58.6 68.8 0.16397687114253 220
222 3 145 58.5 68.8 0.16551 221
223 3 145 62.7 68.1 0.160735159462819 217
224 3 146 62.6 68.1 0.125594060184276 223
225 3 147 62.2 68.2 0.149985223378943 224
226 3 148 61.9 68.5 0.154151856544207 225
227 3 149 61.9 68.6 0.15623 226
228 3 152 63.9 70.7 0.138089595925863 227
229 3 156 66.6 70.9 0.103731753270843 228
230 3 161 68.1 72.2 0.11879067392798 229
231 3 163 70.1 74.1 0.13384 230
232 3 164 72.3 76.9 0.134640129165256 231
233 3 163 72.5 76.7 0.142465 232
234 3 161 66.2 74 0.119672257269119 231
235 3 156 63.9 74.7 0.122759930461849 234
236 3 156 63.6 74.8 0.13384 235
237 3 153 61.5 70.1 0.126893042263346 227
238 3 156 61.4 70.9 0.14764 237
239 3 149 60.3 67.6 0.174372215332096 203
240 3 152 59.4 67.1 0.27342 239
241 3 155 58.9 66.9 0.12976967983609 240
242 3 152 60.9 66.1 0.141747722603632 241
243 3 150 61.4 63.9 0.105365 242
244 3 151 61.6 63.6 0.175948686291087 240
245 3 149 62.4 63.1 0.160502704642301 244
246 3 149 61.8 63.5 0.17228 245
247 3 144 74.2 63.8 0.133590738950775 200
248 3 145 73.7 63.7 0.143258891554893 247
249 3 146 73.4 63.5 0.157563781638454 248
250 3 146 73.3 63.4 0.151185 249
251 3 141 77.4 62.8 0.164148286798786 197
252 3 140 77.6 62.7 0.143983428282336 251
253 3 139 77.7 62.8 0.13996 252
254 3 138 77.8 63 0.118389872585161 253
255 3 137 77.9 63.3 0.147723640301258 254
256 3 136 78 63.3 0.243973052692657 255
257 3 136 78 63.3 0.28123 256
258 3 139 78.4 62.7 0.107376887443967 253
259 3 138 79.2 63 0.124803009260506 258
260 3 138 80.1 63.1 0.138004434005916 259
261 3 138 80.2 63.1 0.13996 260
