# Supplementary material for: Functional and anatomical specificity in a higher olfactory centre
Source: eLife. 2019 May 21;8:e44590. doi: 10.7554/eLife.44590 (PMC6550879; doi:10.7554/eLife.44590)
Supplement: Supplementary file 4. [file elife-44590-supp4.zip › DyeFill_AD1/AD1c1_121129c0.swc]

# SWC format file
# based on specifications at http://research.mssm.edu/cnic/swc.html
# Created by nat::write.neuron.swc
# PointNo Label X Y Z Radius Parent 
1 1 129 69.1 60.8 0.1121 -1
2 1 131 71.8 60.8 0.261277470301394 1
3 1 135 73.7 59.9 0.33907852212592 2
4 1 140 75 60.1 0.492081110370746 3
5 1 145 76.7 59.1 0.5072105115188 4
6 1 148 75.6 60.5 0.54235 5
7 1 148 76.1 61.1 0.508023715633645 6
8 1 148 77 61.5 0.515946785797728 7
9 1 148 77.9 61.6 0.514234245304259 8
10 1 149 78.5 61.4 0.539408533211688 9
11 1 149 78.6 61.4 0.54875 10
12 0 152 80.5 59 0.50886192795238 11
13 0 157 82.7 58.7 0.498699141055322 12
14 0 161 84.7 58.5 0.511539751427788 13
15 0 166 86.1 56.8 0.524255686843607 14
16 0 171 85.3 55.1 0.526321793290476 15
17 0 175 84.3 53.8 0.533886177873099 16
18 0 179 81.9 52.8 0.493607652505487 17
19 0 183 78.6 52.4 0.493494612289652 18
20 0 187 75.5 52.4 0.493608274803859 19
21 0 191 72.7 52 0.496936189394123 20
22 0 195 69.3 52 0.493557055953693 21
23 0 198 65.5 52.3 0.500547142018523 22
24 0 201 61.8 52 0.515489419680807 23
25 0 205 59.4 51 0.528141470126732 24
26 0 209 55.9 50.2 0.499953308350567 25
27 0 212 52.2 48.9 0.510766896153845 26
28 0 216 49.5 47.2 0.518121406662148 27
29 0 220 47.5 46.1 0.531569591974004 28
30 0 225 45.8 44.9 0.515804262129212 29
31 0 229 42.8 44.4 0.543027216795813 30
32 0 233 40.3 43.7 0.544260627394707 31
33 0 233 40.3 43.7 0.5441 32
34 0 233 40.2 43.4 0.55835 33
35 2 236 42 40.8 0.560309233803403 34
36 2 236 41.9 40.7 0.5601 35
37 2 236 41.8 40.6 0.5645 36
38 2 241 41.2 40.5 0.524156669795079 37
39 2 243 40.3 40.6 0.54955 38
40 2 243 40.3 39.8 0.557428740410708 39
41 2 244 40.3 39 0.576646221821724 40
42 2 244 40 38.4 0.60685 41
43 2 245 39.9 37.8 0.589152969679736 42
44 2 246 40 37.6 0.566469069582032 43
45 2 247 39.9 37.5 0.608836200465516 44
46 2 248 40 37.6 0.597316461809778 45
47 2 248 40 37.6 0.59015 46
48 2 252 39.6 35 0.526078742372132 47
49 2 254 40.8 36.6 0.6142 48
50 2 248 39.8 38.3 0.568385244009252 47
51 2 247 39.6 38.6 0.5694 50
52 2 245 39.2 38.8 0.581629830643514 42
53 2 245 39.2 38.8 0.58155 52
54 2 243 40.1 40.9 0.53585 39
55 2 243 40 41.2 0.5459 54
56 2 243 39.8 41.4 0.5573 55
57 2 236 42.8 40.5 0.530062433462309 37
58 2 236 43.3 40.1 0.54615 57
59 2 239 43.9 37.1 0.546622606417761 36
60 2 242 44.1 33.3 0.540564053656348 59
61 2 246 43.1 31.2 0.6677 60
62 2 234 40.2 43.3 0.55415 34
63 2 234 40.2 43.2 0.5589 62
64 2 239 39.4 44.8 0.557304969028973 63
65 2 244 39 45.4 0.570310562091418 64
66 2 245 39.2 46.2 0.5226 65
67 2 245 39.4 46.3 0.5156 66
68 2 245 39.6 46.3 0.51285 67
69 2 248 39.3 43.3 0.581934728232623 68
70 2 248 39.2 43.2 0.587 69
71 2 246 39.5 47 0.496492701262034 68
72 2 247 39.6 47.7 0.509436133437072 71
73 2 247 39.8 48.5 0.518965654417139 72
74 2 248 39.9 48.9 0.51585 73
75 2 248 40 49.7 0.507611838585325 74
76 2 248 39.9 50.7 0.543786065866319 75
77 2 249 40 51.6 0.580637936941969 76
78 2 249 39.9 52.1 0.58145 77
79 2 253 38.8 54.8 0.59297899159372 78
80 2 253 38.8 54.9 0.5916 79
81 2 248 39.5 52.4 0.585094688748434 78
82 2 248 39.4 52.4 0.5835 81
83 2 247 39.7 48.8 0.515784932666036 74
84 2 246 39.8 48.5 0.530162406746957 83
85 2 245 39.8 47.9 0.54064794732263 84
86 2 244 39.8 47.5 0.5435 85
87 2 244 39.3 46.2 0.546387672899857 66
88 2 243 39.3 46.1 0.586090557485444 87
89 2 242 39.3 46.1 0.5938 88
90 2 235 39.8 43.3 0.555731635142229 63
91 2 236 39.6 42.7 0.543278821778384 90
92 2 236 40.1 42.1 0.540152849964948 91
93 2 237 40.6 41.8 0.54355 92
94 0 233 39.4 44.2 0.510730281588328 33
95 0 233 38.5 44.3 0.532655808196706 94
96 0 232 37.7 43.7 0.530040318040005 95
97 0 232 37.5 43.2 0.54735 96
98 0 145 81.4 62.3 0.57484825042558 11
99 0 143 82.5 62.5 0.63425 98
100 0 143 83.3 62.8 0.637916057005538 99
101 0 142 84.1 63.2 0.672820028293563 100
102 0 142 84.8 63.6 0.61745 101
103 3 142 85.7 64 0.567744304844242 102
104 3 142 86.7 64.3 0.576618533549426 103
105 3 142 87.6 64.6 0.606619025966739 104
106 3 142 87.7 64.6 0.60845 105
107 3 145 91.4 65.7 0.541462792041092 106
108 3 146 92.4 66 0.53955 107
109 3 148 95 65.2 0.589741587418155 108
110 3 152 98 63.7 0.526256675537369 109
111 3 154 98.8 63.6 0.6022 110
112 3 155 98.8 63.4 0.584029960871677 111
113 3 156 98.9 63.4 0.546418210603463 112
114 3 157 99 63.6 0.532798764162176 113
115 3 158 99 63.9 0.532313002187392 114
116 3 158 99.2 64.2 0.57045 115
117 3 162 102 65.6 0.499633504781571 116
118 3 166 103 65.9 0.5919 117
119 3 170 105 65.6 0.500229044662063 118
120 3 175 106 65.2 0.527376410397156 119
121 3 180 106 65.2 0.512306142446487 120
122 3 185 106 65.3 0.521106979584735 121
123 3 189 108 66.5 0.51635 122
124 3 169 107 66.8 0.502368126164432 118
125 3 174 109 67 0.51305086753254 124
126 3 177 110 67.3 0.5231 125
127 3 181 112 67 0.513799491798683 126
128 3 184 113 67 0.53485 127
129 3 177 110 67.1 0.52405 126
130 3 177 110 67 0.51445 129
131 3 177 114 68.2 0.514273181931749 130
132 3 181 115 65.7 0.535719413302719 131
133 3 181 115 65.4 0.54285 132
134 3 179 109 63.4 0.521777186010657 130
135 3 180 108 62.7 0.51965 134
136 3 160 94.5 64.4 0.493362495733403 116
137 3 163 90.7 64.8 0.497598863765187 136
138 3 167 87.8 65.9 0.570775446565191 137
139 3 171 85 65.2 0.52025069399759 138
140 3 175 83.1 64.5 0.518817729626478 139
141 3 177 82.2 63 0.54445 140
142 3 153 99.5 63.1 0.571606534822282 111
143 3 153 100 62.7 0.524035271864493 142
144 3 153 101 62.4 0.516401408364354 143
145 3 153 102 62.1 0.521056797941118 144
146 3 153 102 62 0.52215 145
147 3 145 93.1 66.3 0.590377774925989 108
148 3 145 93.5 66.5 0.6113 147
149 3 144 98.1 68.2 0.532495719358827 148
150 3 142 99.9 70.4 0.5817 149
151 3 139 103 70.6 0.536741024194599 150
152 3 139 105 70.9 0.5183 151
153 3 143 99.8 71.3 0.665122077196099 150
154 3 142 99.5 72.1 0.597305804528778 153
155 3 142 99.5 73 0.550119877575697 154
156 3 142 99.9 73.9 0.518538289283212 155
157 3 142 100 74.5 0.52315 156
158 3 142 101 75.3 0.526892308784639 157
159 3 142 101 75.8 0.5387 158
160 3 143 102 76.2 0.559938309507767 159
161 3 143 102 76.6 0.575560388429403 160
162 3 143 102 76.6 0.57555 161
163 3 144 102 77.3 0.561670713199056 162
164 3 144 103 77.9 0.58435 163
165 3 143 103 77.6 0.531619758907548 164
166 3 143 104 77.1 0.523277028686516 165
167 3 142 105 76.5 0.5462 166
168 3 148 106 76.3 0.535945688457375 164
169 3 148 106 75.3 0.59885 168
170 3 148 99.4 77 0.526070145942502 162
171 3 152 97.9 77.3 0.532390800129138 170
172 3 153 97.9 77.2 0.5334 171
173 3 141 101 76.3 0.536288485094854 159
174 3 140 102 76.6 0.53805 173
175 3 138 98.1 75.7 0.520738450929104 157
176 3 137 93.6 75.4 0.561169616374823 175
177 3 140 89.7 74.2 0.516180235081162 176
178 3 144 87.8 73.6 0.515255741167987 177
179 3 147 88.1 73.4 0.5267 178
180 3 144 93.3 67.4 0.600591318919636 148
181 3 144 93.2 67.6 0.60755 180
182 3 149 89.2 66.9 0.51318548377006 108
183 3 153 85.6 67.8 0.540508746978053 182
184 3 156 82.3 68.5 0.492906067548539 183
185 3 157 81.5 68.8 0.49625 184
186 3 161 78.5 70.6 0.510248759000549 185
187 3 163 77.6 71 0.5382 186
188 3 163 77.6 71.2 0.5445 187
189 3 163 77.6 71.3 0.5457 188
190 3 164 77.9 71 0.5243593997843 187
191 3 164 77.9 71 0.52415 190
192 3 164 78.9 71.1 0.51615187744635 191
193 3 164 79.8 71.4 0.512829264111916 192
194 3 164 80.1 71.5 0.51435 193
195 3 167 79.1 72.5 0.50878235793087 191
196 3 166 82.6 71.5 0.527425531823891 195
197 3 164 83.2 70.5 0.5587 196
198 3 165 82.3 70.3 0.558878740432436 197
199 3 165 81.6 69.8 0.52849137275066 198
200 3 165 81.1 68.9 0.492632872299493 199
201 3 165 81.1 68.9 0.4926 200
202 3 164 83.2 69.6 0.518126513174805 197
203 3 164 83.2 69.3 0.53215 202
204 3 160 83.2 71.2 0.533058463431089 185
205 3 161 87.5 72.7 0.624127896125003 204
206 3 161 87.7 72.8 0.60835 205
207 3 162 91.9 74 0.503902374920171 206
208 3 162 95.1 74.4 0.5236 207
209 3 159 84.2 75.6 0.516777385690575 206
210 3 164 83.6 76 0.513765959893491 209
211 3 165 83.8 75.7 0.53075 210
212 3 142 86.7 64.5 0.560413232665992 106
213 3 141 86.3 64.9 0.519238239260341 212
214 3 141 86.2 65 0.5208 213
215 3 141 88.2 64.8 0.536418512267292 106
216 3 141 88.9 65 0.520256191326888 215
217 3 140 89.9 65.1 0.529281867154248 216
218 3 140 90 65.1 0.53045 217
219 3 137 83.6 64 0.513861855447024 102
220 3 137 83.6 64 0.526 219
221 3 136 83.6 64.1 0.522282852003257 220
222 3 135 84.1 64.2 0.52731871533959 221
223 3 134 84.2 64.2 0.5316 222
224 3 131 87.5 64.4 0.512951122507604 223
225 3 130 88.1 64.5 0.5153 224
226 3 134 83.2 64.3 0.565819042076596 223
227 3 134 82.3 64.4 0.594411036932137 226
228 3 134 81.7 64.6 0.5903 227
229 3 137 84.6 63.8 0.546112875462415 220
230 3 137 85.3 63.3 0.569184164573194 229
231 3 137 85.5 63.1 0.58305 230
232 0 142 79.4 65.4 0.542014295965275 99
233 0 145 76.9 65.6 0.5188 232
234 3 145 76.8 65.7 0.5204 233
235 3 145 76.8 65.9 0.52045 234
236 3 149 74.7 64.2 0.52522791460848 233
237 3 152 71.6 62.1 0.566703419118633 236
238 3 155 68.1 60.4 0.516145483369231 237
239 3 158 64.1 60.4 0.51197822513076 238
240 3 159 61.2 60 0.5123 239
241 3 158 60.9 60.7 0.509720693199551 240
242 3 158 60.2 61.2 0.513834003442051 241
243 3 158 59.2 61.5 0.521159652220138 242
244 3 158 58.3 61.5 0.526618523586635 243
245 3 158 57.5 61.2 0.5628 244
246 3 158 61.3 60.6 0.507769921120937 240
247 3 157 61.7 61 0.516110543481504 246
248 3 156 61.9 61.1 0.515462418133025 247
249 3 155 61.8 61.2 0.516610118545794 248
250 3 154 61.6 61.1 0.5353 249
251 1 148 75.1 61.2 0.616413111112637 6
252 1 148 75.6 61.8 0.563329292277015 251
253 1 147 76.3 62.2 0.551021348094444 252
254 1 147 76.6 62.4 0.5617 253
255 0 147 77.3 62.2 0.531173189395163 254
256 0 148 78.1 62.1 0.529407805898552 255
257 0 148 78.6 62.3 0.54055 256
258 0 146 76.4 62.8 0.604637271797415 254
259 0 145 76.1 63.3 0.5854 258
260 3 144 71.8 63.7 0.553324487528452 259
261 3 144 69.4 60.9 0.57795 260
262 3 148 72.3 64.9 0.507131623159847 259
263 3 149 67.8 66.3 0.514771402045364 262
264 3 150 67.2 66.5 0.5152 263
265 3 150 67 66.5 0.5068 264
266 3 154 64.7 68.6 0.524138175754233 265
267 3 156 63.8 68.8 0.5261 266
268 3 156 63 68.3 0.522274570612313 267
269 3 156 62.3 67.7 0.573830516117481 268
270 3 156 61.6 67 0.604090111912826 269
271 3 156 60.7 66.5 0.551546636875687 270
272 3 156 60.2 66.2 0.59415 271
273 3 156 63.8 69 0.5369 267
274 3 156 63.8 69.2 0.53965 273
275 3 156 63.8 69.4 0.53275 274
276 3 161 63.5 70.2 0.512245994052966 275
277 3 165 60.8 69.9 0.525286683222312 276
278 3 170 59.3 70.4 0.51111248822341 277
279 3 175 59.3 71 0.509335355504737 278
280 3 180 59.5 71 0.511067671977237 279
281 3 180 59.4 71.1 0.5091 280
282 3 180 62.2 70.7 0.513198432599068 281
283 3 181 62.6 70.8 0.5149 282
284 3 185 59.2 71.2 0.507947617069837 281
285 3 188 58.8 71.2 0.5622 284
286 3 154 59.7 71.2 0.593365976749031 275
287 3 154 59.7 71.2 0.59385 286
288 3 146 64.3 66.7 0.544217537977714 265
289 3 146 64.1 63.9 0.6448 288
290 3 147 64.5 68.2 0.543198194991676 264
291 3 146 63.9 67.4 0.5864 290
292 3 147 64.5 70.2 0.508943485410959 291
293 3 149 65.2 70.9 0.5282 292
294 3 146 63 67.8 0.557173178448945 291
295 3 147 62 68 0.533855855051102 294
296 3 147 61.1 68 0.55136223945236 295
297 3 146 60.4 67.7 0.527953348758044 296
298 3 146 60.1 67.5 0.52395 297
299 1 153 73.8 59.8 0.554865070897837 6
300 1 157 72.9 59.7 0.5304 299
301 0 161 69.4 59.7 0.508399601265324 300
302 0 165 67 59.1 0.519501855158963 301
303 0 165 66.8 58.9 0.5052 302
304 3 166 66.1 58.7 0.500585494501025 303
305 3 166 65.5 58.6 0.515405224274475 304
306 3 167 64.9 58.5 0.54013861361689 305
307 3 168 64.7 58.5 0.5435 306
308 3 165 67.7 58.9 0.512856855421719 303
309 3 165 68.2 58.3 0.541337398460459 308
310 3 166 68.4 57.4 0.546747796154967 309
311 3 166 68.4 57.1 0.56535 310
312 0 161 75.4 59.1 0.515459625157821 300
313 0 165 75.4 60.4 0.52645 312
