# Supplementary material for: Functional and anatomical specificity in a higher olfactory centre
Source: eLife. 2019 May 21;8:e44590. doi: 10.7554/eLife.44590 (PMC6550879; doi:10.7554/eLife.44590)
Supplement: Supplementary file 4. [file elife-44590-supp4.zip › DyeFill_AD1/AD1c1_130711c3.swc]

# SWC format file
# based on specifications at http://research.mssm.edu/cnic/swc.html
# Created by nat::write.neuron.swc
# PointNo Label X Y Z Radius Parent 
1 1 138 59.4 58.4 0.193035 -1
2 1 142 60.5 61.2 0.113704918432625 1
3 1 144 62 62.4 0.259685 2
4 1 144 62.2 62.3 0.294745 3
5 3 144 63.1 62.5 0.236102698400148 4
6 3 144 64.1 62.6 0.156618495621168 5
7 3 144 65.1 62.7 0.117494700421785 6
8 3 143 66 63 0.10744091052818 7
9 3 143 66.4 63.1 0.11715 8
10 3 144 70.6 62.2 0.142658488037487 9
11 3 144 70.9 61.9 0.17599 10
12 3 145 75.8 62.6 0.262570535953129 11
13 3 144 78.2 62.5 0.26597 12
14 3 147 80 60.6 0.315415197040215 13
15 3 152 78.9 59.8 0.255006137180215 14
16 3 157 80.2 59.2 0.318554473461515 15
17 3 161 82.1 58.8 0.298521662471856 16
18 3 166 83.5 58 0.35574178111074 17
19 3 171 84 56.6 0.321791797128169 18
20 3 176 83.5 55.2 0.219297183843342 19
21 3 180 80.8 54.4 0.228738756558652 20
22 3 183 77.5 54.5 0.253727824371026 21
23 3 188 76.1 53.9 0.295816342327351 22
24 3 192 73.8 53.5 0.297242693632072 23
25 3 196 70.2 53.3 0.237606983278652 24
26 3 199 66.1 52.7 0.314972861215577 25
27 3 202 62.8 51.7 0.31791258644638 26
28 3 206 59.5 50.1 0.279443679138547 27
29 3 208 55.5 48.6 0.341474169629268 28
30 3 211 52.1 46.8 0.367978632385377 29
31 3 215 49.1 45.5 0.331758315044416 30
32 3 219 46.4 44.7 0.321204891646926 31
33 3 224 44.5 44.1 0.268754349359793 32
34 3 229 44.1 43.3 0.315841577654975 33
35 3 233 44.3 42.8 0.277896657808205 34
36 3 235 43.9 42.7 0.280115 35
37 0 239 45.3 40 0.274894338859714 36
38 0 239 45.8 39.5 0.246065 37
39 2 244 44.7 37.9 0.223326996186293 38
40 2 245 45.3 38.1 0.25105 39
41 2 246 45.7 37.9 0.276547077440358 40
42 2 247 46 37.8 0.24465 41
43 2 248 45.9 38 0.218815670069531 42
44 2 249 45.7 38.1 0.194268088993535 43
45 2 250 45.4 38.1 0.217018705136861 44
46 2 251 45 37.9 0.288456702485487 45
47 2 251 44.7 37.7 0.306725 46
48 2 252 45 38.3 0.285654736197322 47
49 2 252 45 38.4 0.283175 48
50 2 255 45.7 36.1 0.252321151063777 47
51 2 255 45.8 36.1 0.263265 50
52 2 247 46.2 37.6 0.259635 42
53 2 244 50.3 38.9 0.119410415084262 52
54 2 243 54 40.5 0.294605 53
55 2 244 45.6 34.3 0.172230132790848 52
56 2 240 48.2 34.2 0.251958780067823 55
57 2 238 48.3 33.3 0.29367 56
58 2 250 45.2 38.2 0.203165811038436 40
59 2 251 44.4 38.5 0.182495 58
60 2 250 44.1 39.1 0.175680031782125 40
61 2 252 43.3 39.1 0.30172 60
62 2 257 43.6 39.9 0.203532454863455 61
63 2 262 43 39.4 0.311793389286699 62
64 2 262 43 39.4 0.319455 63
65 2 251 43.6 39.9 0.2350066739019 61
66 2 251 43.7 40.6 0.164431383686361 65
67 2 250 43.7 41.4 0.257322053614044 66
68 2 250 43.7 41.9 0.24428 67
69 2 253 43 42.5 0.182035580396692 61
70 2 253 42.5 42.5 0.28595 69
71 2 253 42.2 42.6 0.300385 70
72 2 254 43.3 42.7 0.298680469871548 70
73 2 254 43.9 43.4 0.326578642206978 72
74 2 255 44 44.2 0.267530419575378 73
75 2 255 44.1 44.9 0.25418 74
76 2 235 48 39.1 0.177603934150735 38
77 2 230 48.3 39.9 0.259278987804446 76
78 2 225 48.5 40 0.15743781680362 77
79 2 223 50.1 39.6 0.30434 78
80 0 240 42.6 44.6 0.302013823809513 36
81 0 244 41.8 45.9 0.213515048388037 80
82 0 245 42.6 45.5 0.27702 81
83 2 245 42 45.9 0.231217202551844 82
84 2 244 41.2 46.3 0.21808 83
85 2 248 39.3 48.7 0.324493702390803 84
86 2 249 39.2 49.1 0.288885 85
87 2 252 42.5 47.6 0.231164716932859 86
88 2 253 43.4 46.7 0.097935 87
89 2 252 41.5 51.7 0.245745628261083 86
90 2 256 44.4 53.2 0.3107703367716 89
91 2 259 47.3 55.8 0.250706891853351 90
92 2 261 48.7 57.5 0.18251 91
93 2 248 39.8 43.7 0.311277775069433 84
94 2 247 39.1 42.6 0.32559 93
95 2 246 43 44.8 0.250736380009631 82
96 2 246 43.5 44 0.137080304717616 95
97 2 246 43.9 43.1 0.297010651544282 96
98 2 246 43.9 42.5 0.36077 97
99 3 143 78.8 62.8 0.276949591940433 13
100 3 142 79.6 63.2 0.291512987743575 99
101 3 142 80.4 63.5 0.260959540810824 100
102 3 142 80.4 63.5 0.26024 101
103 0 142 85.3 64.1 0.30976558549982 102
104 0 143 90.2 64.4 0.26555686529664 103
105 0 143 94.7 66.3 0.280354679464098 104
106 0 143 94.9 66.3 0.285265 105
107 0 143 95.6 66.9 0.345446473799851 106
108 0 143 96.4 67.5 0.320654979604316 107
109 0 142 97 68.1 0.322890667976451 108
110 0 142 97.4 68.6 0.300375 109
111 3 141 97.7 69.1 0.252591421738049 110
112 3 140 98 69.5 0.26811406569877 111
113 3 139 98.5 69.8 0.244413094223518 112
114 3 139 98.8 70.4 0.263481702922919 113
115 3 139 99 71 0.251195 114
116 3 138 99.6 71 0.209940301863915 115
117 3 137 100 71.2 0.234272186983384 116
118 3 137 101 71.6 0.290015 117
119 3 137 102 72.2 0.341482923183807 118
120 3 137 103 72.8 0.341541543985545 119
121 3 137 103 73.5 0.333664336569393 120
122 3 137 104 74.2 0.294633958493238 121
123 3 137 104 74.6 0.27666 122
124 3 140 104 78.1 0.133356607516821 123
125 3 138 99.5 79.1 0.141240104164658 124
126 3 137 96.6 80.5 0.176975 125
127 3 133 104 75.2 0.188756976778209 123
128 3 131 101 75.4 0.1654 127
129 3 130 100 75.9 0.121033356216741 128
130 3 129 100 76 0.106529658066173 129
131 3 128 99.7 76 0.105350085210944 130
132 3 127 99.5 75.9 0.118485 131
133 3 131 103 71.7 0.184787845358716 128
134 3 131 103 70.9 0.253495 133
135 3 139 105 69.7 0.111424448557237 118
136 3 142 107 68.5 0.205315 135
137 3 143 96.8 72.2 0.1837169290682 115
138 3 147 94.4 73.9 0.222813173319991 137
139 3 151 93.5 76.2 0.100907041383015 138
140 3 152 93.8 76.7 0.178735 139
141 3 153 93.7 76.9 0.22566 140
142 3 153 93.7 77 0.24552 141
143 3 152 94.8 76.7 0.158610792359621 140
144 3 152 95.8 76.5 0.154167979709382 143
145 3 152 96.6 76.3 0.144925 144
146 3 152 97.6 76.1 0.157398086280461 145
147 3 152 98.5 75.9 0.168879117738012 146
148 3 152 99.1 75.7 0.16662 147
149 3 152 100 75.6 0.150136298896224 148
150 3 152 101 75.5 0.139445240768473 149
151 3 152 102 75.2 0.135067917413999 150
152 3 152 103 75.1 0.163472412451181 151
153 3 152 103 75.1 0.174155 152
154 3 152 104 75.3 0.173925 153
155 3 151 106 71.4 0.270126426678367 153
156 3 151 106 71.1 0.27653 155
157 3 153 99.1 75.5 0.147441575339786 148
158 3 154 99.3 75.3 0.136916370001442 157
159 3 155 99.5 75.3 0.143044729512757 158
160 3 156 99.6 75.3 0.14203 159
161 3 152 95.9 77 0.125374364541894 145
162 3 152 95.8 77.9 0.177659825864278 161
163 3 151 96.2 78.6 0.160012386171324 162
164 3 151 96.2 78.6 0.158345 163
165 3 148 99.9 77.7 0.15729776609474 164
166 3 147 100 76.6 0.3407 165
167 3 155 93.6 79.4 0.157916127370386 164
168 3 155 93.4 79.3 0.147375 167
169 3 156 94.3 79.5 0.0840810107715785 168
170 3 156 95.2 79.6 0.0924974056442315 169
171 3 156 96.2 79.7 0.108106879781162 170
172 3 156 96.5 79.7 0.11785 171
173 3 159 90.4 79 0.158349209253876 168
174 3 160 93.2 78.5 0.121593656334567 173
175 3 165 92.3 78.3 0.112272676741865 174
176 3 167 88.1 76.7 0.219479706266994 175
177 3 166 86.2 75.1 0.245345 176
178 3 143 97.5 68.8 0.210916354368568 110
179 3 144 97.6 69 0.223802901538228 178
180 3 145 97.9 69.3 0.24893 179
181 0 144 94.7 66.2 0.240455615003872 106
182 0 144 94.7 66.2 0.23091 181
183 3 145 95 66.5 0.301744780947021 182
184 3 146 95.1 66.8 0.200734429481121 183
185 3 147 94.8 67 0.207638934889199 184
186 3 147 94.8 67 0.215435 185
187 3 152 93.6 68.5 0.201121316224299 186
188 3 154 93.4 69.2 0.2754 187
189 3 158 90.8 70.4 0.182433414406896 188
190 3 159 90.1 71.1 0.282725 189
191 3 159 90 71.2 0.32148 190
192 3 160 90.5 71.3 0.203125838236142 190
193 3 161 90.8 71.3 0.137895 192
194 3 161 91.2 70.5 0.191778946336136 193
195 3 161 91.2 69.7 0.34413 194
196 3 161 91.5 70.7 0.151412230227094 193
197 3 161 92.5 70.7 0.173217013560375 196
198 3 162 93.4 71 0.157197274650204 197
199 3 162 94.3 71.4 0.125212626962471 198
200 3 162 94.8 71.7 0.1279 199
201 3 161 95.6 71.9 0.125525783780849 200
202 3 160 96.2 71.9 0.182035988111731 201
203 3 159 96.5 71.7 0.214406638870774 202
204 3 159 96.6 71.7 0.20757 203
205 3 165 93 72.9 0.309720486422331 200
206 3 166 93.8 73.7 0.23061 205
207 3 154 94.2 69.8 0.311698549003328 188
208 3 154 94.6 70.5 0.263786676827934 207
209 3 155 94.5 71.2 0.248132730206898 208
210 3 156 94.6 71.9 0.31728278469682 209
211 3 156 94.7 72.3 0.33046 210
212 3 156 94.7 72.3 0.3473 211
213 3 156 94.8 73.2 0.241969298041764 211
214 3 156 95.3 74.1 0.212497191687477 213
215 3 157 95.5 74.9 0.125585725178722 214
216 3 157 95.4 75.6 0.18495 215
217 3 144 94.1 67.8 0.13280886400778 186
218 3 146 91.6 67.2 0.2721 217
219 3 145 94.3 65.5 0.156666050174435 182
220 3 145 94.2 64.8 0.130511196990457 219
221 3 146 94.9 64.4 0.175124711792756 220
222 3 146 95.6 64.4 0.171465 221
223 3 149 99.4 64.2 0.257015902544422 222
224 3 153 101 64.4 0.199415 223
225 3 158 102 64.7 0.188405949281021 224
226 3 163 102 65.2 0.244728964383941 225
227 3 166 103 66.5 0.25532 226
228 3 166 104 66.8 0.190869170647832 227
229 3 167 104 67 0.143316585090788 228
230 3 168 105 67.2 0.157664172213363 229
231 3 168 106 67.3 0.193605092301678 230
232 3 169 107 67.4 0.228415 231
233 3 169 108 68 0.289130824078199 232
234 3 169 108 68.7 0.24552356028464 233
235 3 170 108 69.4 0.28818085717191 234
236 3 170 109 70 0.292169604989029 235
237 3 171 109 70.1 0.287215 236
238 3 173 109 68.1 0.11529996891787 232
239 3 177 109 67.9 0.127520331565669 238
240 3 182 109 67.9 0.155850712179539 239
241 3 183 109 67.6 0.19341 240
242 3 187 111 69.4 0.155083693782944 241
243 3 192 111 71.3 0.155317209277465 242
244 3 192 111 71.5 0.152025 243
245 3 182 110 66.9 0.104060749674305 241
246 3 182 110 66.2 0.123334008730118 245
247 3 181 110 65.6 0.157139350604917 246
248 3 180 110 64.9 0.233780259548991 247
249 3 180 110 64.3 0.155585 248
250 3 169 100 67.7 0.133094679742442 227
251 3 170 96.2 67 0.34369 250
252 3 154 100 64.5 0.151608863210847 224
253 3 154 99.6 64.6 0.124044720718131 252
254 3 155 98.7 64.8 0.122223692308137 253
255 3 155 97.8 64.9 0.193962204146783 254
256 3 155 97 64.8 0.2584 255
257 3 147 99.2 67.5 0.317247878824523 222
258 3 147 99.6 68.3 0.20911 257
259 0 137 82.9 63.4 0.204643547254051 102
260 0 133 82.3 64 0.129997994029469 259
261 0 135 77.7 64.2 0.139937011682429 260
262 0 137 74.7 64.2 0.17994 261
263 3 149 69.8 60.2 0.21693166974149 11
264 3 152 69.3 59.7 0.20017 263
265 3 157 70.8 59 0.163165341950333 264
266 3 159 74.3 57.9 0.149544320923381 265
267 3 163 76.3 59.2 0.131294637885876 266
268 3 166 78.3 60.4 0.216195 267
269 3 154 66.6 59.1 0.334549703736022 264
270 3 155 66.8 58.5 0.22997 269
271 3 147 63.4 64.9 0.304531697400724 9
272 3 147 63.2 65 0.302405 271
273 3 148 62.9 65.5 0.230863214733745 272
274 3 149 62.3 65.9 0.172512105207098 273
275 3 149 61.5 66.2 0.210632729626898 274
276 3 149 61 66.4 0.285735 275
277 3 153 59.9 70 0.285050830691314 276
278 3 153 59.7 70.4 0.188875 277
279 3 154 59.3 69.9 0.10407260541161 278
280 3 154 58.7 69.5 0.109895396429943 279
281 3 155 58 69.1 0.130620088086087 280
282 3 156 57.5 69 0.179978611446187 281
283 3 156 57.4 69 0.19153 282
284 3 153 59.3 71.2 0.207139290938163 278
285 3 154 59.1 72 0.231495762821736 284
286 3 155 59.2 72.7 0.18858 285
287 3 155 54.8 74.6 0.1491883597696 286
288 3 155 53.9 74.6 0.15405 287
289 3 155 60.1 72.9 0.17834737377293 286
290 3 155 61 73.2 0.171383066001529 289
291 3 155 62 73.4 0.185476614078166 290
292 3 155 62.5 73.6 0.18394 291
293 3 158 66.7 74.9 0.241599484302914 292
294 3 161 70.2 76.7 0.255075816578882 293
295 3 163 74.2 78.1 0.201081232470001 294
296 3 166 76.6 78.1 0.175215 295
297 3 167 76.9 78.3 0.236219332804896 296
298 3 168 77.2 78.6 0.197177269608642 297
299 3 169 77.4 78.7 0.14730223486266 298
300 3 170 77.4 78.6 0.149803323768294 299
301 3 171 77 78 0.256975 300
302 3 167 75.7 78.5 0.139073423495561 296
303 3 167 74.7 78.6 0.159339944203761 302
304 3 167 73.7 78.6 0.187399597672336 303
305 3 167 72.7 78.7 0.245880054249488 304
306 3 167 72.3 78.7 0.254895 305
307 3 160 63.7 72.7 0.185018657838165 292
308 3 164 66.8 73.4 0.164074545787532 307
309 3 167 70.2 73.5 0.126338553313082 308
310 3 171 73.5 74.1 0.204243656365235 309
311 3 172 74.5 74.5 0.25144 310
312 3 153 59.1 69 0.10652617514057 276
313 3 150 57.9 67.7 0.156587901345525 312
314 3 149 58 67.6 0.159235 313
315 3 145 60.5 68.1 0.189427704000316 272
316 3 145 60.1 68.8 0.24606 315
317 3 144 61.5 61.6 0.250286801874495 4
318 3 144 61.3 60.7 0.175593942243354 317
319 3 145 61.8 59.9 0.277093134515494 318
320 3 145 62 59.7 0.31207 319
321 1 148 59.3 61.6 0.160797817363017 3
322 1 153 58.3 62.7 0.125495707551248 321
323 1 157 57 63.5 0.23252 322
