# Supplementary material for: Functional and anatomical specificity in a higher olfactory centre
Source: eLife. 2019 May 21;8:e44590. doi: 10.7554/eLife.44590 (PMC6550879; doi:10.7554/eLife.44590)
Supplement: Supplementary file 4. [file elife-44590-supp4.zip › DyeFill_AV4/AV4a1_131002c2.swc]

# SWC format file
# based on specifications at http://research.mssm.edu/cnic/swc.html
# Created by nat::write.neuron.swc
# PointNo Label X Y Z Radius Parent 
1 0 126 105 58.1 0.12145 -1
2 0 130 106 57.8 0.138707032093261 1
3 0 135 106 57.5 0.17771965068703 2
4 0 140 106 57.1 0.159558911704255 3
5 0 144 103 58.7 0.1674294660785 4
6 0 143 99.1 60.9 0.177022192662184 5
7 0 139 96.2 62.6 0.180736819601307 6
8 0 136 92.5 63.3 0.193471395906892 7
9 0 135 88.6 64 0.25796 8
10 0 135 88.1 64.9 0.299510087728437 9
11 0 135 87.9 65.1 0.31258 10
12 8 136 83.2 63.9 0.176760677738784 11
13 8 135 78.5 64.9 0.197349683201595 12
14 8 134 74.2 67.1 0.186980139465084 13
15 8 135 69.6 68.8 0.211065101721082 14
16 8 137 65.1 70.1 0.191678769487108 15
17 8 137 63.4 70.6 0.18209 16
18 8 141 60.8 73.1 0.316773151249674 17
19 8 141 61.5 75.2 0.277915 18
20 8 146 63.7 75 0.175860870712125 19
21 8 150 63.9 74.5 0.16729 20
22 8 138 63.4 77.3 0.276010168124531 19
23 8 138 63.4 77.2 0.287825 22
24 8 137 63.8 77.4 0.268583496847496 23
25 8 136 63.9 77.6 0.26662447228983 24
26 8 135 63.9 77.5 0.293210220872906 25
27 8 134 63.8 77.1 0.280409918593374 26
28 8 133 63.7 76.8 0.27019 27
29 8 133 64.1 77.2 0.252507927632861 28
30 8 132 64.6 77.5 0.232097828401952 29
31 8 132 64.7 77.6 0.22748 30
32 8 131 64.8 77.7 0.22046 31
33 8 130 65.3 77.8 0.204265516537795 32
34 8 130 65.5 77.9 0.20256 33
35 8 131 65 78.7 0.24158764858118 32
36 8 132 65.4 79.3 0.238673029283664 35
37 8 132 65.4 79.3 0.23866 36
38 8 132 65.5 78.1 0.213920528019884 31
39 8 132 66.1 78.6 0.214514210593814 38
40 8 133 66.8 79 0.324717014852662 39
41 8 134 67.3 79.6 0.392955783053416 40
42 8 134 67.6 80.2 0.35956 41
43 8 133 63.6 75.8 0.32385514084863 28
44 8 134 63.3 74.9 0.356018581648054 43
45 8 134 62.9 74.1 0.297972232109943 44
46 8 134 62.8 74.1 0.29674 45
47 8 138 62.8 76.4 0.303164264204148 23
48 8 138 62.2 75.8 0.295463817796684 47
49 8 139 61.6 75.1 0.376110588518353 48
50 8 139 61.4 74.7 0.39906 49
51 8 134 66.5 72.7 0.177355704516338 17
52 8 131 70.3 74.5 0.134945531765843 51
53 8 130 73.5 76.1 0.14658 52
54 8 135 88.6 65.8 0.319324946517693 11
55 8 135 89.1 66.5 0.28461 54
56 0 134 88.2 64.1 0.229929476935749 9
57 0 133 87.5 64.2 0.211231212522604 56
58 0 133 86.6 64.3 0.219022199428915 57
59 0 132 86.6 64.3 0.22004 58
60 8 130 82.4 65.1 0.281484090465977 59
61 8 128 78.3 66.6 0.272832659963513 60
62 8 127 75.3 68.2 0.25597 61
63 8 125 71.2 70.5 0.214838747218317 62
64 8 126 67.8 73.9 0.305075428878858 63
65 8 129 69 77.1 0.247275978256951 64
66 8 129 69 77.3 0.241075 65
67 8 129 69.1 77.5 0.240175 66
68 8 130 69.1 77 0.236849634142959 66
69 8 131 69.3 76.8 0.243928919017194 68
70 8 132 69.6 76.6 0.282847627071748 69
71 8 133 69.8 76.5 0.324262250269015 70
72 8 133 69.8 76.4 0.32883 71
73 8 126 75.4 69 0.234834689624139 62
74 8 125 75.5 69.8 0.296231858735669 73
75 8 125 75.8 70.5 0.366746271970848 74
76 8 124 76 71.3 0.311116584924672 75
77 8 124 76.1 72.1 0.241475 76
78 8 133 86.5 64.4 0.21142 59
79 8 133 86.5 64.6 0.20744 78
80 8 133 86.9 65.5 0.325353085789982 79
81 8 132 87.3 66.2 0.392031562515844 80
82 8 132 87.8 67 0.386804475492035 81
83 8 131 88.5 67.7 0.264709752332763 82
84 8 131 88.5 67.8 0.25545 83
85 8 135 87.3 70.1 0.242437964660055 84
86 8 135 87.3 70.1 0.242665 85
87 8 131 89.3 68.3 0.224693145762115 84
88 8 131 90.1 68.9 0.215874383889772 87
89 8 131 90.1 69 0.215725 88
90 8 133 82 66.8 0.254766660703949 79
91 8 133 80.2 68 0.308665 90
92 8 134 80.5 68.8 0.240294061282246 91
93 8 135 81 69.2 0.193572832821516 92
94 8 135 81.8 69.4 0.19200168861023 93
95 8 136 82.3 69.4 0.19226 94
96 8 135 83 69.5 0.205531823222318 95
97 8 134 83.7 69.6 0.220735549032466 96
98 8 134 84.5 69.9 0.229051920284339 97
99 8 134 85.4 70.3 0.214416149152882 98
100 8 133 85.8 70.6 0.20825 99
101 8 136 82.4 69.4 0.182655 95
102 8 136 82.5 69.4 0.17173 101
103 8 137 83.2 69.5 0.161822951002148 102
104 8 138 83.7 69.9 0.159559980811875 103
105 8 138 84.1 70.5 0.166432210573048 104
106 8 139 84.3 70.9 0.1709 105
107 8 143 82.1 69.7 0.154734226812899 106
108 8 148 80 69.1 0.234887664766395 107
109 8 150 75.6 67.8 0.236227830974796 108
110 8 153 72.6 67.1 0.149705145146357 109
111 8 153 72.7 67.3 0.145545 110
112 8 156 75.4 69.1 0.167738778695101 111
113 8 157 75.7 68.9 0.18025 112
114 8 151 74.4 71.4 0.204626829183009 111
115 8 147 76.3 72.3 0.255701042305973 114
116 8 146 75.5 71 0.354875 115
117 8 139 84.3 71.1 0.176575 106
118 8 139 84.4 71.3 0.17793 117
119 8 139 84.4 71.5 0.17438 118
120 8 139 84.4 71.8 0.167095 119
121 8 140 84 72 0.171920767106138 120
122 8 141 83.7 72.4 0.19370215098308 121
123 8 142 83.4 73 0.244484588800063 122
124 8 142 83.5 73.5 0.26673 123
125 8 139 84.3 72.4 0.135338774613512 120
126 8 138 83.6 73 0.148001763164455 125
127 8 139 82.7 73.4 0.162212080445496 126
128 8 139 81.9 73.8 0.165449636925732 127
129 8 139 81.5 73.9 0.165805 128
130 8 136 80.2 73.7 0.206312284636032 102
131 8 135 80.1 74 0.205315 130
132 8 135 75.7 69.3 0.24346859262998 91
133 8 138 71.3 69.8 0.219437521218962 132
134 8 138 70.9 69.8 0.224125 133
135 8 141 66.7 69.9 0.237814377511524 134
136 8 142 64 73 0.368867327757486 135
137 8 142 64.7 73.9 0.376715 136
138 8 135 70.8 73.8 0.251937944153166 134
139 8 136 69 76 0.21522 138
140 8 137 68.4 76.5 0.228464999506694 139
141 8 137 67.8 76.8 0.2477035657044 140
142 8 138 67.2 76.9 0.252353770144862 141
143 8 138 67 77 0.25503 142
144 8 139 66.9 76.9 0.249275 143
145 8 139 66.8 76.8 0.247285 144
146 8 139 66.7 77.7 0.300081365131597 143
147 8 140 67 78.4 0.282487221219957 146
148 8 140 67.3 79 0.280036666107372 147
149 8 141 67.6 79.3 0.27857 148
150 8 137 68.3 76.4 0.299319301707272 139
151 8 137 67.8 76.6 0.297764322846905 150
152 8 138 67.3 76.6 0.279487364940371 151
153 8 139 67.1 76.5 0.28077 152
154 8 139 68 76.2 0.205432271564602 153
155 8 139 68.9 75.9 0.238307461297876 154
156 8 140 69.8 75.7 0.318465 155
157 8 140 70.3 76.1 0.270306554288799 156
158 8 141 70.9 76.5 0.248925288877304 157
159 8 142 71.4 76.9 0.264855 158
160 8 143 72.1 76.8 0.30719780254523 159
161 8 143 72.7 76.3 0.392446954751013 160
162 8 143 72.7 75.9 0.407415 161
163 8 146 69.7 79.3 0.129083883232021 159
164 8 147 69 79.5 0.13565 163
165 8 139 69.5 74.8 0.392761689419499 156
166 8 140 69.1 74.2 0.365385 165
167 8 139 66.4 75.9 0.402339211747746 153
168 8 139 65.8 75.2 0.379885 167
