# Supplementary material for: Functional and anatomical specificity in a higher olfactory centre
Source: eLife. 2019 May 21;8:e44590. doi: 10.7554/eLife.44590 (PMC6550879; doi:10.7554/eLife.44590)
Supplement: Supplementary file 4. [file elife-44590-supp4.zip › DyeFill_AV4/AV4a1_131003c0.swc]

# SWC format file
# based on specifications at http://research.mssm.edu/cnic/swc.html
# Created by nat::write.neuron.swc
# PointNo Label X Y Z Radius Parent 
1 1 125 74.6 59.1 0.1001 -1
2 1 126 79.4 59.4 0.258713358484596 1
3 1 127 84.4 59.3 0.222143776686356 2
4 1 128 89.2 58.8 0.201107434518234 3
5 1 130 93.8 57.8 0.162782592892199 4
6 1 131 98.4 57.4 0.18035151741333 5
7 1 135 102 57.8 0.150812211603023 6
8 1 140 103 58.5 0.178953473314673 7
9 1 142 99.9 60.5 0.107362203503932 8
10 1 138 98.2 62.4 0.132822802291985 9
11 1 135 95.5 64.3 0.103130801770373 10
12 1 131 91.9 64 0.107269155699084 11
13 1 131 88 64.8 0.212184910782699 12
14 1 131 86.1 65.9 0.216445 13
15 1 127 83.7 65.9 0.106586872191158 14
16 1 125 79.1 66.4 0.174306209061359 15
17 1 125 74.3 67.7 0.173411292679223 16
18 1 126 70.2 69.7 0.125913589983551 17
19 1 125 68.2 72.4 0.152543920980969 18
20 1 128 66.2 74.9 0.236577557028449 19
21 1 128 66 75 0.233145 20
22 0 133 65.7 75.4 0.181687374796067 21
23 0 136 66 76.1 0.162555 22
24 8 137 65.3 76 0.191602355521885 23
25 8 137 64.9 75.8 0.21258 24
26 8 137 64.7 75.6 0.2191 25
27 8 140 61 76.1 0.165713746521523 25
28 8 142 59.3 76.3 0.137555 27
29 8 141 66 77.7 0.243976103453291 23
30 8 141 66 77.8 0.23605 29
31 8 142 66.6 78 0.243029742569223 30
32 8 143 66.7 78 0.203993260557454 31
33 8 144 66.6 77.6 0.249149751611039 32
34 8 144 66.8 76.8 0.174268917536124 33
35 8 144 67.4 76.4 0.17574 34
36 8 143 62.5 75 0.126501201339449 30
37 8 142 61.8 74.3 0.136375 36
38 0 131 64 76.9 0.205695301772808 21
39 0 136 62.5 77.5 0.1764970208317 38
40 0 138 61 77.4 0.254405 39
41 1 131 85.2 66.2 0.194623561314511 14
42 1 131 84.3 66.6 0.180216549166653 41
43 1 132 83.5 67.1 0.210311170557409 42
44 1 132 82.8 67.6 0.19266 43
45 0 132 81.8 67.6 0.154518792029328 44
46 0 132 80.8 67.6 0.149589933030801 45
47 0 132 79.8 67.7 0.158481874945219 46
48 0 133 78.9 67.9 0.159835875226441 47
49 0 133 78 68.1 0.15824 48
50 8 133 77.1 68.3 0.154826993509524 49
51 8 133 76.1 68.4 0.148462062456763 50
52 8 133 75.1 68.6 0.197853994611791 51
53 8 134 74.5 68.8 0.232335 52
54 8 134 73.7 68.9 0.199421867313752 53
55 8 135 72.9 69.1 0.186140003366263 54
56 8 135 72.1 69.3 0.21953503004881 55
57 8 136 71.2 69.4 0.247296727274193 56
58 8 136 71.1 69.4 0.248655 57
59 8 139 67.6 69.5 0.130676740078113 58
60 8 141 67.5 70.3 0.198055 59
61 8 145 65.8 70.9 0.173102462658859 60
62 8 147 65.1 70.8 0.19293 61
63 8 147 65.2 71.3 0.256906981475522 62
64 8 148 65.2 71.7 0.194077958035815 63
65 8 149 65 71.8 0.134369035037627 64
66 8 150 64.7 71.8 0.125646078483289 65
67 8 151 64.4 71.7 0.1201 66
68 8 156 64.7 73.3 0.193664596743227 67
69 8 157 64.7 73.4 0.21559 68
70 8 161 64.9 72.1 0.156106900864102 69
71 8 162 65.8 72 0.132225 70
72 8 162 65.8 71.1 0.219452362903207 71
73 8 162 65.9 70.8 0.27147 72
74 8 162 66.7 70.9 0.189597956703767 73
75 8 161 67.4 70.9 0.139926566495405 74
76 8 160 68.2 70.8 0.132227357102113 75
77 8 160 68.8 70.7 0.182175 76
78 8 159 69.4 70.9 0.1733 77
79 8 160 68.2 70.1 0.296049370200643 77
80 8 161 67.6 69.5 0.244728832287945 79
81 8 161 66.9 68.9 0.161890977450514 80
82 8 162 66.7 68.6 0.15561 81
83 8 163 65.2 70.1 0.309750316793531 73
84 8 163 64.6 69.5 0.227786715285184 83
85 8 164 64.2 69.1 0.18897 84
86 8 162 66.6 72.5 0.175662716171047 71
87 8 162 67.5 73 0.262344051151899 86
88 8 162 68.3 73.5 0.241797575907198 87
89 8 162 69.2 74 0.160548415518232 88
90 8 162 69.6 74.3 0.13754 89
91 8 157 68.7 76 0.113590999784437 69
92 8 158 70.2 76.6 0.12893 91
93 8 154 62.3 68.4 0.181477004933593 67
94 8 155 61.5 67.7 0.14508 93
95 8 147 64.8 70.2 0.147384984057289 62
96 8 148 64.5 69.5 0.114542201020845 95
97 8 148 64.1 68.7 0.124690394332227 96
98 8 149 63.8 67.7 0.194740891885679 97
99 8 149 63.8 67.5 0.20432 98
100 8 143 63.2 68.7 0.237329146630536 60
101 8 143 62.4 68.2 0.195525 100
102 8 136 70.1 69.6 0.204414502872547 58
103 8 136 69.2 69.9 0.151509479157034 102
104 8 136 68.4 70.4 0.178599073498299 103
105 8 136 68.1 71.2 0.232715 104
106 8 136 67.4 71.2 0.189203326029203 105
107 8 137 66.6 71.2 0.185951204952843 106
108 8 138 65.8 71.2 0.185650779376338 107
109 8 138 65 71.4 0.178496992064411 108
110 8 139 64.5 71.6 0.17559 109
111 8 136 63.3 74.4 0.139093832130863 110
112 8 137 61.3 73.4 0.33803 111
113 8 142 66.7 74 0.152686839616598 110
114 8 143 67.3 74.6 0.150155 113
115 8 144 67 74.5 0.193276039230468 114
116 8 145 66.8 74.5 0.172900543111666 115
117 8 146 66.7 74.6 0.155225725736842 116
118 8 147 66.6 74.7 0.148399636485126 117
119 8 147 66.5 74.8 0.142585 118
120 8 152 67.8 74.4 0.208880477575662 119
121 8 157 69.8 73.6 0.163337920985508 120
122 8 157 70.1 73.2 0.25119 121
123 8 160 74 73.3 0.146038983733827 122
124 8 162 74.6 73.1 0.15789 123
125 8 163 74.2 73.2 0.114844993598734 124
126 8 164 73.8 73.2 0.0996100875485377 125
127 8 165 73.4 73.3 0.119863026204809 126
128 8 165 73 73.5 0.127989280471219 127
129 8 166 72.8 73.8 0.134745 128
130 8 161 79 71 0.142026941849788 124
131 8 161 79.6 70.5 0.236625 130
132 8 160 80.1 70.4 0.208595579657239 131
133 8 159 80.7 70.3 0.164191057769508 132
134 8 158 81 70.3 0.15608 133
135 8 164 76.4 69 0.138413700288903 131
136 8 165 75.7 68.6 0.132875 135
137 8 158 69.4 72.6 0.318700648414064 122
138 8 158 68.7 71.9 0.262825 137
139 8 147 65.5 74.8 0.14186852148756 119
140 8 147 64.5 74.8 0.155719696635145 139
141 8 147 63.5 74.6 0.198191291873329 140
142 8 147 62.6 74.3 0.221798040732935 141
143 8 147 62 74.2 0.21666 142
144 8 140 71.3 76 0.163059377311134 114
145 8 140 72.2 76.2 0.192485 144
146 8 139 72.7 75.6 0.208630890761548 145
147 8 139 72.7 75.1 0.280675 146
148 8 140 71.2 76.4 0.144511177017349 145
149 8 140 70.3 76.4 0.147609990040979 148
150 8 140 69.3 76.4 0.164808429447912 149
151 8 140 69.1 76.4 0.164525 150
152 8 133 71.7 73.1 0.199606555457189 105
153 8 131 74.2 75 0.29627 152
154 8 129 76 70.3 0.111503024554359 53
155 8 127 75.1 68 0.22846 154
156 8 134 78.1 68.5 0.142634424387951 49
157 8 135 77.9 68.8 0.136423890818869 156
158 8 136 77.6 69 0.162378661989187 157
159 8 137 77.3 69.2 0.212885468551646 158
160 8 137 77.2 69.3 0.200835 159
161 8 141 74.6 70.4 0.171149345992929 160
162 8 142 76.7 73.4 0.1564 161
163 8 137 77.4 69.4 0.18163 160
164 8 142 78.5 68.8 0.13535297868268 163
165 8 146 78.1 67.6 0.237362243623906 164
166 8 147 77.4 67.3 0.234905 165
167 8 150 80.2 69.8 0.123508588345978 166
168 8 152 79.3 70.7 0.135795 167
169 8 156 77.1 70.5 0.253725736965128 168
170 8 156 77 70.5 0.25323 169
171 8 153 78.7 70.2 0.230966457292031 168
172 8 153 78 69.6 0.220948700139637 171
173 8 154 77.2 69.1 0.161234013677979 172
174 8 154 76.8 68.7 0.144155 173
175 8 149 73.2 65.7 0.162503692146914 166
176 8 152 69.3 64.1 0.170083356287444 175
177 8 156 66.6 62 0.216644694437702 176
178 8 156 66.6 62 0.216595 177
179 8 134 79.2 72.7 0.25320121247555 163
180 8 134 80.3 73.4 0.17287 179
181 0 131 87 70.1 0.203189015439201 44
182 0 131 89.1 71.2 0.2968 181
183 8 131 88.5 70.7 0.210075503287437 182
184 8 132 88.4 70.4 0.137511041941204 183
185 8 133 88.8 70.6 0.187227679026314 184
186 8 134 89.6 71 0.252140195767714 185
187 8 134 90.3 71.4 0.209815 186
188 8 136 93.3 70.9 0.162867746702468 187
189 8 136 93.3 70.9 0.161585 188
190 8 139 89.6 71.8 0.118047066409074 187
191 8 140 89.3 71.6 0.14411 190
192 8 140 93.8 73.6 0.108131456080831 191
193 8 139 98.4 75.1 0.0801210205420788 192
194 8 139 99.1 75.2 0.09554 193
195 8 140 88.5 71.2 0.199239434352096 191
196 8 141 87.8 70.7 0.239378950200336 195
197 8 141 87.2 70.3 0.23821 196
198 8 129 93 73.4 0.138091662697112 182
199 8 129 93.1 73.4 0.137835 198
