# Supplementary material for: Functional and anatomical specificity in a higher olfactory centre
Source: eLife. 2019 May 21;8:e44590. doi: 10.7554/eLife.44590 (PMC6550879; doi:10.7554/eLife.44590)
Supplement: Supplementary file 4. [file elife-44590-supp4.zip › DyeFill_AV4/AV4a1_131016c1.swc]

# SWC format file
# based on specifications at http://research.mssm.edu/cnic/swc.html
# Created by nat::write.neuron.swc
# PointNo Label X Y Z Radius Parent 
1 1 122 97.1 60 0 -1
2 1 123 94 61.7 0 1
3 1 127 96.4 60.7 0 2
4 1 131 99 60.3 0 3
5 1 136 100 59.3 0 4
6 1 140 100 59.2 0 5
7 1 141 98 61.1 0 6
8 1 138 95 61.8 0 7
9 1 136 91.2 62.6 0 8
10 1 134 86.6 62.5 0 9
11 1 134 85.5 62.5 0 10
12 1 135 80.9 63.4 0 11
13 1 136 76.1 64.5 0 12
14 1 136 72.7 66 0 13
15 0 136 68.6 68.8 0 14
16 0 136 68.1 69.4 0 15
17 3 137 67.3 69.9 0 16
18 3 137 66.3 70.1 0 17
19 3 137 65.6 70.7 0 18
20 3 138 65.2 71.2 0 19
21 3 138 65.3 72 0 20
22 3 141 62.6 74.5 0 21
23 3 141 61.5 75.3 0 22
24 3 141 60.6 75.5 0 23
25 3 141 60.1 75.6 0 24
26 3 142 61.7 75.7 0 23
27 3 143 61.6 75.7 0 26
28 3 144 61.9 75.6 0 27
29 3 148 63.8 75.5 0 28
30 3 147 68.4 74.9 0 29
31 3 146 73.2 75.4 0 30
32 3 147 77.3 77.6 0 31
33 3 145 66.1 78 0 28
34 3 148 69.9 79 0 33
35 3 147 74.3 80.2 0 34
36 3 149 78.6 80.1 0 35
37 3 138 66.2 72.4 0 21
38 3 138 67.1 72.6 0 37
39 3 138 68.1 73 0 38
40 3 138 69 73.2 0 39
41 3 138 69.2 73.2 0 40
42 3 139 69.3 74 0 41
43 3 140 68.8 74.2 0 42
44 3 140 68.8 74.2 0 43
45 3 138 69.7 73.9 0 41
46 3 137 70 74.2 0 45
47 3 136 70.2 74.6 0 46
48 3 136 70 75.3 0 47
49 3 135 69.8 75.8 0 48
50 3 133 71 70.1 0 16
51 3 131 72.5 71 0 50
52 0 136 73.6 66.5 0 14
53 0 136 74.5 66.9 0 52
54 0 136 75.2 67.5 0 53
55 0 136 76 68 0 54
56 0 136 76.1 68 0 55
57 3 138 73.1 68.8 0 56
58 3 141 69.6 69.1 0 57
59 3 146 68.7 69.3 0 58
60 3 151 70 69.6 0 59
61 3 155 70.6 68.2 0 60
62 3 153 74.2 67.9 0 61
63 3 151 77 69.2 0 62
64 3 146 76.8 69.7 0 63
65 3 141 76.4 70 0 64
66 3 139 77.3 70.3 0 65
67 3 136 81.2 70.4 0 66
68 3 133 85.3 70.6 0 67
69 3 130 87.1 70.6 0 68
70 3 138 77.8 70.9 0 66
71 3 137 78.2 71.4 0 70
72 3 137 79 71.9 0 71
73 3 136 79.7 72.4 0 72
74 3 136 80.3 72.7 0 73
75 3 155 75.3 70.3 0 63
76 3 159 74.9 71.3 0 75
77 3 158 77 73.5 0 76
78 3 137 80.1 68.8 0 56
79 3 139 83.8 71 0 78
80 3 139 84.1 71.2 0 79
81 1 134 84.7 62.9 0 11
82 1 133 84.5 63.3 0 81
83 1 132 84.4 63.6 0 82
84 1 132 84.2 63.6 0 83
85 0 130 80.1 64.9 0 84
86 0 130 75.4 66 0 85
87 0 131 70.7 67.3 0 86
88 0 132 66.2 68.9 0 87
89 0 134 62.6 70.5 0 88
90 0 136 60.3 73.2 0 89
91 0 136 60.4 74.3 0 90
92 3 136 60.8 75.2 0 91
93 3 137 61 75.7 0 92
94 3 137 61.5 76.2 0 93
95 3 138 62.2 76.3 0 94
96 3 138 62.5 76.5 0 95
97 3 138 62.8 76.9 0 96
98 3 137 67.2 77.5 0 97
99 3 137 68 77.4 0 98
100 3 138 63.5 77.5 0 97
101 3 138 63.6 77.7 0 100
102 3 142 67 76.6 0 101
103 3 142 71 75.9 0 102
104 3 142 71.8 77.3 0 103
105 3 139 75.1 78.8 0 104
106 3 138 75.8 79.1 0 105
107 3 138 63.6 77.7 0 101
108 3 138 63.4 78.4 0 107
109 3 137 63.6 79.2 0 108
110 3 137 64.1 79.7 0 109
111 3 136 64.4 79.9 0 110
112 3 137 66.5 80.2 0 107
113 3 137 67.3 81.9 0 112
114 3 139 63.2 77.2 0 96
115 3 139 62.9 77.2 0 114
116 3 140 62.3 77.2 0 115
117 3 141 62 77.7 0 116
118 3 142 61.7 78.5 0 117
119 3 142 61.7 78.5 0 118
120 3 132 63.3 75.5 0 91
121 3 131 67.1 78 0 120
122 3 133 71 79.6 0 121
123 3 137 72.7 80.7 0 122
124 0 132 84.6 64.3 0 84
125 0 132 85.2 65.1 0 124
126 0 132 85.8 65.5 0 125
127 3 132 90.2 66.8 0 126
128 3 135 93.5 66.3 0 127
129 3 138 97.7 66.4 0 128
130 3 139 99.2 66.4 0 129
131 3 129 85 66.9 0 126
132 3 128 88.9 69.3 0 131
133 3 132 90.7 70.2 0 132
134 3 135 89.4 71.5 0 133
135 3 136 89.3 71.5 0 134
136 1 139 90.6 61.6 0 8
137 1 139 86 61.7 0 136
138 1 139 81.2 61.6 0 137
139 1 139 76.3 61.8 0 138
140 1 141 71.6 62.3 0 139
141 1 144 69.8 62.6 0 140
142 1 148 68.1 63.3 0 141
143 1 149 67.7 63.4 0 142
144 1 153 64.6 63.9 0 143
145 1 156 63.4 63.7 0 144
146 0 157 62.5 63.4 0 145
147 0 158 61.8 63.5 0 146
148 0 158 61 63.6 0 147
149 0 159 60.2 63.7 0 148
150 0 159 59.9 63.7 0 149
151 2 161 55.7 62.9 0 150
152 2 164 52.1 62.8 0 151
153 2 158 60.4 64.4 0 150
154 2 158 61.2 64.8 0 153
155 2 158 61.7 65.7 0 154
156 2 158 62 66.3 0 155
157 0 157 63.5 64.6 0 145
158 0 157 64.1 65.1 0 157
159 0 158 64.3 65.1 0 158
160 1 149 68.4 63.8 0 143
161 1 150 69.1 64.3 0 160
162 1 150 69.7 64.4 0 161
163 1 151 69.9 64.8 0 162
