# Supplementary material for: Functional and anatomical specificity in a higher olfactory centre
Source: eLife. 2019 May 21;8:e44590. doi: 10.7554/eLife.44590 (PMC6550879; doi:10.7554/eLife.44590)
Supplement: Supplementary file 4. [file elife-44590-supp4.zip › DyeFill_AV4/AV4a1_140117c1.swc]

# SWC format file
# based on specifications at http://research.mssm.edu/cnic/swc.html
# Created by nat::write.neuron.swc
# PointNo Label X Y Z Radius Parent 
1 1 115 100 62.1 0 -1
2 1 119 102 60.7 0 1
3 1 123 104 59.7 0 2
4 1 128 105 58.4 0 3
5 1 132 107 57.3 0 4
6 1 137 108 57.5 0 5
7 1 141 106 58.4 0 6
8 1 143 102 60.4 0 7
9 1 140 98.8 61.9 0 8
10 1 136 95.7 62.6 0 9
11 1 135 93.4 62.8 0 10
12 1 132 89.1 62.8 0 11
13 1 132 84.6 63.9 0 12
14 1 130 80.5 65.4 0 13
15 1 129 76.1 67.2 0 14
16 1 130 71.3 68 0 15
17 1 133 67.5 68.9 0 16
18 1 134 63.4 70.9 0 17
19 1 134 63.2 71.2 0 18
20 8 135 62.6 71.3 0 19
21 8 135 62.1 71.3 0 20
22 8 136 61.7 71.9 0 21
23 8 137 61.3 72.5 0 22
24 8 137 61.1 72.8 0 23
25 8 138 60.9 73.7 0 24
26 8 138 60.9 73.8 0 25
27 8 138 61.6 74.3 0 26
28 8 139 62.3 74.5 0 27
29 8 139 63.1 74.8 0 28
30 8 140 63.6 75.1 0 29
31 8 139 60.4 73.8 0 26
32 8 139 59.8 73.9 0 31
33 8 140 59.1 73.9 0 32
34 8 141 58.5 73.9 0 33
35 8 141 58.3 74 0 34
36 8 138 61.9 76.6 0 24
37 8 135 60.8 78 0 36
38 8 132 63 75.9 0 19
39 8 132 63.4 77.6 0 38
40 1 133 88.9 63.3 0 11
41 1 133 88.1 63.2 0 40
42 8 133 83.4 63.9 0 41
43 8 133 80 64.5 0 42
44 8 135 76.1 66.4 0 43
45 8 135 74.4 67.4 0 44
46 8 138 70.3 68.3 0 45
47 8 140 67.7 68.9 0 46
48 8 145 67.6 69.4 0 47
49 8 149 68.5 69.4 0 48
50 8 154 69.6 70 0 49
51 8 158 71.1 71.7 0 50
52 8 158 71.5 71.7 0 51
53 8 161 75 71.6 0 52
54 8 160 79.8 71.3 0 53
55 8 161 84.4 71.8 0 54
56 8 162 87.2 71.8 0 55
57 8 157 71.5 72.1 0 52
58 8 156 71.9 72.4 0 57
59 8 156 72.6 72.9 0 58
60 8 155 73 73.4 0 59
61 8 155 73 73.5 0 60
62 8 152 69.9 75.1 0 61
63 8 151 65.4 75.9 0 62
64 8 149 64.4 75.8 0 63
65 8 154 77.2 74.8 0 61
66 8 150 78.3 74.8 0 65
67 8 148 77.4 75.1 0 66
68 8 148 77.4 75.9 0 67
69 8 148 77.8 76.7 0 68
70 8 148 77.9 77.6 0 69
71 8 148 78 78.5 0 70
72 8 148 78.1 78.8 0 71
73 8 147 77.3 74.8 0 67
74 8 147 77.4 74 0 73
75 8 146 77.3 73.2 0 74
76 8 146 78 72.5 0 75
77 8 146 78.1 72.4 0 76
78 8 157 69.1 67.8 0 51
79 8 159 65.2 65.6 0 78
80 8 161 60.8 64.7 0 79
81 8 161 60.7 64.6 0 80
82 8 140 66.9 69.5 0 47
83 8 140 66.2 70.2 0 82
84 8 140 66 70.5 0 83
85 8 141 61.6 71.9 0 84
86 8 142 62.7 75.4 0 85
87 8 141 66.1 78.4 0 86
88 8 141 66.6 78.6 0 87
89 8 138 70.6 79.7 0 88
90 8 138 70.7 79.7 0 89
91 8 144 63.2 79 0 88
92 8 144 66.7 80.7 0 91
93 8 145 67.2 81 0 92
94 8 143 66 73.9 0 84
95 8 145 67.8 74.5 0 94
96 8 136 74.8 68.2 0 45
97 8 136 75.3 68.9 0 96
98 8 137 75.7 69.3 0 97
99 8 137 76.3 69.8 0 98
100 8 141 78.6 70.7 0 99
101 8 145 81.7 71.1 0 100
102 8 147 82.7 72.7 0 101
103 8 134 75.9 72.7 0 99
104 8 135 72.3 73 0 103
105 8 132 81.6 68.9 0 43
106 8 131 85.6 68.9 0 105
107 8 133 88.4 70.1 0 106
108 8 135 88.1 71.4 0 107
109 8 135 86.3 74.9 0 108
110 8 135 85 75 0 109
111 8 140 87.4 72.4 0 108
112 8 140 87.2 72.4 0 111
113 8 128 87.6 71.5 0 106
114 8 128 88.8 72.8 0 113
115 8 135 83.8 63.9 0 41
116 8 139 80.8 63.9 0 115
117 8 143 78.8 63.9 0 116
118 8 148 77.2 64.1 0 117
119 8 153 75.7 64.4 0 118
120 8 154 75.3 65.4 0 119
121 8 154 75.6 66.3 0 120
122 8 154 74.7 66.4 0 121
123 8 153 73.8 66.4 0 122
124 8 153 73 66.4 0 123
125 8 155 76.2 65.5 0 120
126 8 155 77.1 65.5 0 125
127 8 156 77.7 65.5 0 126
128 8 156 78.1 65.6 0 127
