# Supplementary material for: Functional and anatomical specificity in a higher olfactory centre
Source: eLife. 2019 May 21;8:e44590. doi: 10.7554/eLife.44590 (PMC6550879; doi:10.7554/eLife.44590)
Supplement: Supplementary file 4. [file elife-44590-supp4.zip › DyeFill_AV4/AV4a5_131008c0.swc]

# SWC format file
# based on specifications at http://research.mssm.edu/cnic/swc.html
# Created by nat::write.neuron.swc
# PointNo Label X Y Z Radius Parent 
1 1 107 86.4 64.5 0.12072 -1
2 1 111 89.2 65.1 0.076380770440146 1
3 1 115 92 65.7 0.0988289268670396 2
4 1 119 94.9 66.5 0.0999811332850059 3
5 1 123 97.9 67.6 0.100581810825464 4
6 1 127 99.7 68.8 0.186105441576056 5
7 1 128 99.5 68.9 0.19586 6
8 1 128 100 69.5 0.26250853159207 7
9 1 128 101 70.4 0.261208152427637 8
10 1 128 101 71.2 0.257535 9
11 0 129 101 72.1 0.270731882986996 10
12 0 129 101 72.9 0.185255 11
13 3 132 102 69.4 0.142368597960896 12
14 3 132 102 69 0.15139 13
15 3 129 101 73.2 0.19507 12
16 3 129 101 73.5 0.20362 15
17 3 132 101 77.7 0.213436452638681 16
18 3 133 102 79 0.17694 17
19 3 135 97.9 79.8 0.130643721250842 18
20 3 137 96.3 80.5 0.12797 19
21 3 141 93.9 82.2 0.111493843302108 20
22 3 144 90.5 82.5 0.1 21
23 3 146 89.8 82.9 0.1 22
24 3 149 87.6 80.9 0.105464452041161 23
25 3 153 86.9 81.1 0.124628695339466 24
26 3 156 85 80.2 0.107279733606682 25
27 3 157 81 77.6 0.139434962554553 26
28 3 156 79.3 76.6 0.13658 27
29 3 156 78.6 76.3 0.152052310253549 28
30 3 155 78 75.9 0.170741863129696 29
31 3 154 77.3 75.4 0.19284227391832 30
32 3 154 77 75.3 0.19698 31
33 3 161 77.7 76 0.112444856432172 28
34 3 164 75.9 76.7 0.17037 33
35 3 147 90 83.5 0.1 23
36 3 147 90.2 84.3 0.1 35
37 3 148 90.2 85.1 0.1 36
38 3 148 90.8 85.7 0.1 37
39 3 148 90.8 85.7 0.1 38
40 3 141 97.9 81.5 0.134208217041295 20
41 3 142 98.3 82.1 0.1 40
42 3 134 92.4 81.9 0.104860630772123 20
43 3 135 89.6 84.5 0.1 42
44 3 135 89.6 84.5 0.1 43
45 3 136 106 78.6 0.124732530832559 18
46 3 136 106 78.5 0.122015 45
47 3 132 96.9 72.8 0.144376944409692 16
48 3 133 94.9 72.1 0.18092 47
49 3 134 94.1 72.2 0.163678331078614 48
50 3 135 93.3 72.3 0.138163732143639 49
51 3 135 93.2 72.3 0.133365 50
52 3 138 90.3 70.8 0.15243312552753 51
53 3 142 88.4 69.7 0.161195 52
54 3 143 88.1 70 0.133406438814295 53
55 3 144 87.7 70.1 0.119853586585554 54
56 3 145 87.3 70.3 0.114794764500857 55
57 3 145 87.3 70.3 0.114645 56
58 3 146 87.6 70.1 0.111281403036544 57
59 3 147 87.7 69.8 0.121906659528532 58
60 3 148 87.5 69.4 0.18662795437456 59
61 3 148 87.5 69.2 0.20841 60
62 3 152 89.9 70.4 0.196311690333911 61
63 3 152 89.8 70.3 0.198745 62
64 3 148 86.8 68.5 0.241407163090772 61
65 3 148 86.5 68.3 0.222735 64
66 3 148 84.1 71 0.119760639471351 57
67 3 153 82.1 71.6 0.111447424626019 66
68 3 155 79.5 70.4 0.1907 67
69 3 142 87.9 68.9 0.1457919967316 53
70 3 142 87.5 68.4 0.12321 69
71 3 143 87 67.5 0.214404738192795 70
72 3 143 86.6 67.2 0.215695 71
73 3 143 82.7 67.2 0.129549069566226 70
74 3 143 80.3 66.7 0.122625 73
75 3 135 92.5 72.5 0.124440088094226 51
76 3 136 91.7 72.6 0.122962253062195 75
77 3 137 91.1 72.7 0.11793 76
78 3 141 89.3 72.9 0.123925066749879 77
79 3 145 87.7 73.1 0.160505 78
80 3 150 85.8 73.2 0.109171143087418 79
81 3 154 84.2 73.6 0.136423825467126 80
82 3 157 84.2 74.4 0.233815 81
83 3 157 84 74.9 0.168995103152558 82
84 3 156 83.9 75.5 0.126537518641924 83
85 3 155 83.9 76.4 0.124732928888645 84
86 3 155 84 76.8 0.11702 85
87 3 162 82.3 73.9 0.131165602504736 82
88 3 162 81.5 73.7 0.134815 87
89 3 144 88.2 73.6 0.160505 79
90 3 145 89.1 74.1 0.160505 89
91 3 145 89.9 74.6 0.160505 90
92 3 145 90.3 74.8 0.160505 91
93 3 139 86.7 72.5 0.110618357185269 77
94 3 142 82.7 72.1 0.123916509427668 93
95 3 145 79.3 72.5 0.130119027614607 94
96 3 148 76.1 72.1 0.212465 95
97 3 132 89.7 71.1 0.180588357929387 51
98 3 133 88 70.1 0.248025 97
99 3 133 94.3 71.3 0.212877691279243 48
100 3 134 93.6 70.6 0.256586542322109 99
101 3 134 92.8 70 0.278128201254452 100
102 3 134 92.3 69.6 0.270775 101
103 0 128 101 72 0.107822966030494 10
104 0 127 100 72.5 0.10376 103
105 3 127 101 73.3 0.175612520476268 104
106 3 127 101 73.6 0.17937 105
107 3 127 99.5 72.1 0.12538121781235 104
108 3 127 98.7 71.5 0.184458507296111 107
109 3 127 97.9 70.8 0.278296620939212 108
110 3 127 97.4 70.3 0.318365 109
111 1 128 94.7 67.6 0.214955694460431 7
112 1 128 93.3 67.3 0.270525 111
113 0 125 93 70.2 0.120911158539148 112
114 0 123 88.6 71.4 0.15652192536455 113
115 0 121 84.4 72.6 0.160838998546164 114
116 0 119 80.1 74.5 0.140264693485554 115
117 0 121 76.1 76.5 0.132048040939693 116
118 0 125 73.7 78.4 0.140363889904924 117
119 0 129 70.4 79.4 0.132251661509114 118
120 0 131 66.3 80.2 0.129535734122725 119
121 0 132 65.6 81 0.1 120
122 0 132 64.8 80.6 0.10773644127917 121
123 0 133 64.3 80.1 0.15865657355477 122
124 0 134 63.7 79.7 0.186009418274969 123
125 0 135 63.2 79.2 0.191574803254307 124
126 0 135 62.9 78.9 0.207305 125
127 0 139 61.3 75.9 0.173029754278314 126
128 0 140 61.2 75.3 0.194665 127
129 2 140 61.4 75.2 0.237105 128
130 2 140 61.7 75.1 0.279915 129
131 2 142 65.6 75.2 0.202123755147206 130
132 2 146 68.6 74.6 0.163141965842045 131
133 2 146 70.9 73.5 0.19739 132
134 2 145 71.8 73.1 0.181023179971119 133
135 2 145 72.7 72.8 0.191057707719611 134
136 2 145 73.4 72.5 0.22956 135
137 2 145 74 72.8 0.125519895353829 136
138 2 146 74.5 73.2 0.0857815147704389 137
139 2 146 74.6 73.3 0.08398 138
140 2 144 73.9 72 0.259804929565743 136
141 2 143 74.6 71.8 0.207240525450813 140
142 2 143 75.3 71.7 0.214348295025018 141
143 2 142 76.1 71.8 0.265167360877159 142
144 2 142 76.7 72 0.296265 143
145 2 140 81 73.7 0.223987989089843 144
146 2 140 81.5 74 0.21257 145
147 2 142 75.8 71.4 0.296265 144
148 2 142 75.2 70.8 0.296265 147
149 2 142 75.4 70.4 0.296265 148
150 2 142 67.7 72.1 0.183523974600732 133
151 2 142 67.3 72.1 0.196065 150
152 2 142 66.3 72.3 0.151333788045887 151
153 2 141 65.3 72.2 0.162799352094063 152
154 2 141 64.4 71.9 0.245080004957516 153
155 2 141 63.6 71.4 0.219287271012766 154
156 2 142 63 70.9 0.183805 155
157 2 141 67.8 71.9 0.17844568028788 151
158 2 140 68.1 71.4 0.223616806079944 157
159 2 140 67.6 70.5 0.16663 158
160 2 141 61 74.4 0.300500884435312 130
161 2 141 60.4 73.8 0.235743908197064 160
162 2 141 60.2 73.6 0.22584 161
163 2 142 57.3 72.9 0.231365563348741 128
164 2 142 57.3 72.9 0.230885 163
165 0 136 67.2 81.1 0.15011480772172 126
166 0 137 68.1 81 0.231035 165
167 2 137 68.1 80.5 0.182656002668997 166
168 2 136 68.4 80.1 0.170650334503488 167
169 2 135 68.7 79.9 0.253216357751044 168
170 2 135 68.7 79.8 0.261745 169
171 2 134 69.4 80.3 0.253158518008059 170
172 2 134 69.8 80.6 0.22984 171
173 2 135 68.1 79.1 0.250255520032809 170
174 2 135 67.4 78.4 0.192639481971038 173
175 2 135 66.9 78 0.169265 174
176 2 142 65.7 80 0.263570268013515 166
177 2 142 64.2 78.8 0.24862 176
178 0 132 65.6 81.9 0.1 121
179 0 132 65.7 82.7 0.1 178
180 0 132 65.8 83.1 0.1 179
181 0 128 92.5 66.8 0.348352916581346 112
182 0 128 91.7 66.2 0.344940643776885 181
183 0 129 91 65.7 0.294585 182
