# Supplementary material for: Functional and anatomical specificity in a higher olfactory centre
Source: eLife. 2019 May 21;8:e44590. doi: 10.7554/eLife.44590 (PMC6550879; doi:10.7554/eLife.44590)
Supplement: Supplementary file 4. [file elife-44590-supp4.zip › DyeFill_AV4/AV4a5_131014c2.swc]

# SWC format file
# based on specifications at http://research.mssm.edu/cnic/swc.html
# Created by nat::write.neuron.swc
# PointNo Label X Y Z Radius Parent 
1 1 128 95.3 55.5 0 -1
2 1 130 99.2 56.6 0 1
3 1 134 102 56.1 0 2
4 1 138 102 55.3 0 3
5 1 143 103 56.3 0 4
6 1 144 101 59.4 0 5
7 1 141 98.4 61.2 0 6
8 1 137 97.1 63.6 0 7
9 1 133 98.6 65.2 0 8
10 1 131 97.9 66.2 0 9
11 1 131 97.6 66.2 0 10
12 1 131 97.3 66.2 0 11
13 1 130 96.4 66.2 0 12
14 1 130 95.4 66.2 0 13
15 1 130 95.2 66.2 0 14
16 1 131 97.7 67 0 12
17 1 131 97.7 67 0 16
18 1 131 98.2 67.8 0 17
19 1 131 99 68.5 0 18
20 1 131 99.4 68.8 0 19
21 0 132 99.9 69.5 0 20
22 0 132 100 70.1 0 21
23 0 132 100 70.6 0 22
24 0 136 97.6 71.5 0 23
25 0 137 97 71.5 0 24
26 3 141 94.1 70.9 0 25
27 3 143 92.4 71 0 26
28 3 144 91.9 71 0 27
29 3 144 91.5 71.5 0 28
30 3 145 90.7 71.6 0 29
31 3 145 89.8 71.7 0 30
32 3 145 89.7 71.7 0 31
33 3 149 86.1 72.2 0 32
34 3 150 84.2 72.9 0 33
35 3 150 83.3 73.3 0 34
36 3 150 82.7 74 0 35
37 3 150 82.7 74.9 0 36
38 3 150 82 75 0 37
39 3 151 81.6 75.6 0 38
40 3 155 79.5 77.1 0 39
41 3 158 77.4 78.4 0 40
42 3 163 78.1 79.3 0 41
43 3 166 75.7 80.1 0 42
44 3 156 82.5 75.7 0 39
45 3 159 85.4 76.6 0 44
46 3 162 86.5 77.4 0 45
47 3 148 87 75.5 0 37
48 3 147 88.6 77.1 0 47
49 3 154 82.2 72.8 0 34
50 3 155 82.2 72.9 0 49
51 3 146 89.6 71.7 0 32
52 3 147 89.8 71.6 0 51
53 3 148 89.6 71.7 0 52
54 3 149 89.5 71.7 0 53
55 3 154 89.6 72.4 0 54
56 3 158 87.6 72.8 0 55
57 3 160 86.6 72.5 0 56
58 3 150 89.7 71.7 0 54
59 3 151 89.6 71.2 0 58
60 3 152 90.3 71.1 0 59
61 3 152 90.8 71 0 60
62 3 142 91.5 71 0 27
63 3 142 90.6 70.9 0 62
64 3 142 89.6 70.6 0 63
65 3 141 88.8 70.5 0 64
66 3 141 88.6 70.2 0 65
67 3 140 88.8 70.2 0 66
68 3 139 88.6 70.3 0 67
69 3 139 88.6 70.3 0 68
70 3 138 88.7 70.3 0 69
71 3 137 89.3 70.3 0 70
72 3 136 89.5 70.3 0 71
73 3 139 88.6 70.3 0 69
74 3 139 87.9 69.8 0 73
75 3 140 83.7 67.5 0 74
76 3 139 82.4 67.6 0 75
77 3 138 87.5 69.3 0 74
78 3 137 87.1 68.9 0 77
79 3 136 86.7 68.2 0 78
80 3 136 86.2 67.5 0 79
81 3 136 85.7 67 0 80
82 3 140 84.6 70.5 0 66
83 3 138 83.7 70.6 0 82
84 3 137 96 71.5 0 25
85 3 137 95.1 71.6 0 84
86 3 138 94.8 72.1 0 85
87 3 141 91.6 72.8 0 86
88 3 142 90.7 72.8 0 87
89 3 137 95 72.2 0 86
90 3 136 95.3 72.7 0 89
91 3 136 95.7 73.6 0 90
92 3 136 96.2 74.2 0 91
93 0 132 105 72.7 0 23
94 0 134 106 75.9 0 93
95 0 131 100 69.6 0 20
96 0 130 100 70.2 0 95
97 0 130 100 70.5 0 96
98 0 128 103 74.1 0 97
99 0 129 99.5 77.6 0 98
100 0 129 95.5 80.2 0 99
101 0 128 95.1 80.7 0 100
102 0 130 95.4 70.2 0 97
103 0 133 95.5 70.2 0 102
104 1 130 93.7 68 0 17
105 1 126 91.9 69.5 0 104
106 1 128 98.8 69.3 0 10
107 1 126 95.3 71.3 0 106
108 1 124 91 72.8 0 107
109 1 122 86.5 73.9 0 108
110 1 121 81.8 75 0 109
111 1 122 77.1 76.2 0 110
112 1 125 72.9 76.6 0 111
113 1 127 68.4 77.2 0 112
114 1 128 67 77.3 0 113
115 2 129 67 76.8 0 114
116 2 130 66.6 76.8 0 115
117 2 130 66.2 76.4 0 116
118 2 131 65.4 76.2 0 117
119 2 131 64.8 76.2 0 118
120 2 134 68.5 75.7 0 119
121 2 138 71.1 74.9 0 120
122 2 138 71.5 74.8 0 121
123 2 142 74.1 74.7 0 122
124 2 146 76.8 74.9 0 123
125 2 147 77 75.3 0 124
126 2 142 68.6 74.6 0 122
127 2 144 68.7 75.2 0 126
128 2 140 73.7 78.4 0 121
129 2 140 74.3 78.9 0 128
130 2 132 64 76.3 0 119
131 2 132 63.1 76 0 130
132 2 132 62.2 76 0 131
133 2 128 67.1 80.2 0 114
134 2 131 66.8 80.9 0 133
135 2 135 64.8 81.2 0 134
136 2 140 65.5 80.6 0 135
137 2 142 66.7 80.5 0 136
138 2 131 67.7 81.2 0 134
139 2 131 68.6 81.5 0 138
140 2 131 68.7 81.5 0 139
141 2 130 69.5 81.4 0 140
142 2 130 70.4 81.2 0 141
143 2 129 71.1 81.1 0 142
144 2 129 71.5 81.1 0 143
145 2 136 67.5 81.5 0 140
146 2 140 67.7 81.8 0 145
