# Supplementary material for: Functional and anatomical specificity in a higher olfactory centre
Source: eLife. 2019 May 21;8:e44590. doi: 10.7554/eLife.44590 (PMC6550879; doi:10.7554/eLife.44590)
Supplement: Supplementary file 4. [file elife-44590-supp4.zip › DyeFill_AV4/AV4a5_131113c0.swc]

# SWC format file
# based on specifications at http://research.mssm.edu/cnic/swc.html
# Created by nat::write.neuron.swc
# PointNo Label X Y Z Radius Parent 
1 1 131 100 59.1 0 -1
2 1 134 104 58.8 0 1
3 1 137 107 58.9 0 2
4 1 142 108 59.1 0 3
5 1 145 104 60.9 0 4
6 1 143 101 63 0 5
7 1 138 99.9 64.7 0 6
8 1 134 99.1 65.9 0 7
9 1 131 98.8 66.9 0 8
10 1 130 98.8 67.6 0 9
11 1 130 98.5 68.1 0 10
12 1 129 98.8 68.2 0 11
13 1 126 95.7 70.3 0 12
14 1 125 91.3 71.3 0 13
15 1 123 86.9 72.7 0 14
16 1 122 82.2 74.1 0 15
17 1 123 78 76.6 0 16
18 1 126 74.2 78.2 0 17
19 1 129 70.5 79.6 0 18
20 1 132 67.2 79.6 0 19
21 1 136 63.6 78.5 0 20
22 1 136 63.6 78.2 0 21
23 1 136 63.1 77.4 0 22
24 1 136 62.4 76.9 0 23
25 1 137 61.8 76.4 0 24
26 1 137 61.5 76.3 0 25
27 0 138 61.2 76.3 0 26
28 0 139 60.9 76 0 27
29 0 140 60.6 75.9 0 28
30 0 140 60.6 75.7 0 29
31 0 141 65 73.9 0 30
32 0 143 67.4 73.3 0 31
33 2 143 67.3 73.3 0 32
34 2 143 67.1 73.3 0 33
35 2 143 67.4 73.3 0 32
36 2 143 67.7 72.7 0 35
37 2 143 67.4 72.5 0 36
38 2 147 66.1 72.7 0 37
39 2 152 66.8 73.5 0 38
40 2 153 68.7 71.6 0 39
41 2 157 68.7 71.1 0 40
42 2 156 70.9 69.1 0 41
43 2 143 68.2 72 0 37
44 2 142 69.1 71.4 0 43
45 2 143 69.9 70.9 0 44
46 2 143 70.8 70.5 0 45
47 2 143 71.4 70.3 0 46
48 2 145 71.8 73.3 0 36
49 2 145 72 73.2 0 48
50 0 141 60.4 75 0 30
51 0 141 59.8 74.3 0 50
52 0 142 59.7 74.3 0 51
53 0 137 62 75.5 0 26
54 0 136 62.5 74.9 0 53
55 0 136 63.2 74.2 0 54
56 0 136 63.9 73.6 0 55
57 0 136 63.9 73.6 0 56
58 1 138 67 79.9 0 22
59 1 135 69.8 82.2 0 58
60 1 135 70 82.3 0 59
61 1 129 98 67.6 0 12
62 1 129 97.1 67.2 0 61
63 1 129 96.3 67.4 0 62
64 1 128 95.5 67.8 0 63
65 1 128 94.8 68.1 0 64
66 1 128 94.8 68.1 0 65
67 1 131 99.7 67.3 0 9
68 1 131 100 68 0 67
69 1 131 100 68.9 0 68
70 1 131 100 69.1 0 69
71 1 131 101 69.5 0 70
72 1 132 101 70.4 0 71
73 1 132 102 71.1 0 72
74 1 132 102 71.2 0 73
75 1 133 98.9 74.1 0 74
76 1 135 97.3 75.1 0 75
77 0 138 94.2 75.1 0 76
78 0 140 93.1 74.9 0 77
79 3 144 90.8 74.4 0 78
80 3 145 90.4 74.3 0 79
81 3 149 87.8 75.1 0 80
82 3 153 86.8 76.1 0 81
83 3 156 87.5 76.7 0 82
84 3 161 88.8 77.4 0 83
85 3 165 87.6 78.3 0 84
86 3 166 87.1 78.8 0 85
87 3 154 84.5 79.8 0 83
88 3 154 84 80.6 0 87
89 3 149 91.3 75.2 0 80
90 3 152 91.4 75.4 0 89
91 3 140 94 75.1 0 78
92 3 141 94.8 74.7 0 91
93 3 141 95.7 74.5 0 92
94 3 141 96 74.6 0 93
95 0 136 94.3 72.5 0 76
96 0 139 91.4 70.7 0 95
97 0 139 90.7 69.4 0 96
98 1 132 103 71.4 0 74
99 1 132 104 71.5 0 98
100 1 132 104 71.6 0 99
101 1 132 99.6 69 0 70
102 1 132 98.9 69 0 101
103 1 133 98.4 69.7 0 102
104 1 133 97.5 70.2 0 103
105 1 133 96.8 70.5 0 104
106 1 130 99.6 69.6 0 70
107 1 130 99 69.9 0 106
108 1 129 98.2 70.3 0 107
109 1 129 97.7 70.8 0 108
