# Supplementary material for: Functional and anatomical specificity in a higher olfactory centre
Source: eLife. 2019 May 21;8:e44590. doi: 10.7554/eLife.44590 (PMC6550879; doi:10.7554/eLife.44590)
Supplement: Supplementary file 4. [file elife-44590-supp4.zip › DyeFill_AV4/AV4b5_140618c0.swc]

# SWC format file
# based on specifications at http://research.mssm.edu/cnic/swc.html
# Created by nat::write.neuron.swc
# PointNo Label X Y Z Radius Parent 
1 1 122 102 63.1 0 -1
2 1 124 97.8 61.9 0 1
3 1 128 97.4 61.5 0 2
4 1 133 96.3 63 0 3
5 1 138 94.9 63.1 0 4
6 1 139 95 63 0 5
7 1 140 95.3 62.6 0 6
8 1 143 97.8 60.5 0 7
9 1 147 99.8 58.9 0 8
10 1 147 96.5 59.5 0 9
11 1 144 92.4 60.9 0 10
12 1 141 88.6 62.1 0 11
13 1 140 83.9 62.1 0 12
14 1 139 79.1 61.7 0 13
15 1 140 74.3 62.2 0 14
16 1 142 70.3 63 0 15
17 1 142 70 63 0 16
18 1 143 69.6 63 0 17
19 1 144 68.8 63.5 0 18
20 1 144 67.9 63.9 0 19
21 1 144 67.3 64.1 0 20
22 1 145 67.1 64.1 0 21
23 0 145 66.6 65 0 22
24 0 145 66.3 65.4 0 23
25 0 149 63.8 66.4 0 24
26 0 153 62.7 67.9 0 25
27 8 158 61.2 67.7 0 26
28 8 158 61.1 67.7 0 27
29 8 159 61.3 68.2 0 28
30 8 160 61.6 68.2 0 29
31 8 165 61.5 68.6 0 30
32 8 169 58.9 68.8 0 31
33 8 172 55.8 69.5 0 32
34 8 174 54.8 69.9 0 33
35 8 160 62.6 68.2 0 30
36 8 160 63.6 67.9 0 35
37 8 160 64.5 67.7 0 36
38 8 160 64.7 67.6 0 37
39 8 158 61.1 67.7 0 28
40 8 162 58.5 66.5 0 39
41 8 162 58.4 66.5 0 40
42 8 162 55.3 63.6 0 41
43 8 164 52.3 61.2 0 42
44 8 165 48.2 58.5 0 43
45 8 165 46.3 56.6 0 44
46 8 163 57.9 66.5 0 41
47 8 164 57.5 66.9 0 46
48 8 164 57.1 66.9 0 47
49 8 165 56.7 67.4 0 48
50 8 166 56.7 68.1 0 49
51 8 159 61.2 65 0 39
52 8 163 59 64.8 0 51
53 8 164 58.2 64.6 0 52
54 8 165 57.9 64.2 0 53
55 8 166 58.5 62.4 0 52
56 8 169 55.1 61.2 0 55
57 8 170 55 61.2 0 56
58 8 170 55 61.2 0 57
59 8 173 52.7 60.7 0 58
60 8 174 50.6 60.7 0 59
61 8 171 50.4 61.3 0 58
62 8 172 46.4 62.8 0 61
63 8 172 46.8 64 0 62
64 8 168 54.3 61.1 0 56
65 8 168 54.2 60.3 0 64
66 8 168 54.3 59.9 0 65
67 8 153 62.8 68.9 0 26
68 8 154 62.6 69.5 0 67
69 8 154 62.6 69.8 0 68
70 8 155 62.8 70.3 0 69
71 8 156 62.8 70.7 0 70
72 8 156 63.1 70.8 0 71
73 8 157 63.5 70.8 0 72
74 8 158 63.8 70.8 0 73
75 8 160 60.6 71.9 0 72
76 8 164 62.6 72.5 0 75
77 8 169 62.4 73 0 76
78 8 174 62.5 73.1 0 77
79 8 179 61.6 73.3 0 78
80 8 184 62.5 73.5 0 79
81 8 185 62.4 73.5 0 80
82 8 155 59.7 72.7 0 69
83 8 155 59.6 73 0 82
84 8 156 59.7 73.7 0 83
85 8 156 59.7 74.3 0 84
86 8 157 59.9 74.5 0 85
87 8 158 60.2 75.1 0 86
88 8 159 60.3 75.5 0 87
89 8 154 59.2 73.6 0 83
90 8 153 58.9 73.9 0 89
91 8 153 58.6 74.3 0 90
92 8 152 58.2 73.9 0 91
93 8 151 57.7 73.4 0 92
94 8 152 57 73.3 0 93
95 8 152 56.2 72.8 0 94
96 8 152 55.4 72.2 0 95
97 8 153 55.2 72.1 0 96
98 8 151 57.1 72.8 0 93
99 8 150 56.3 72.5 0 98
100 8 149 55.6 72.3 0 99
101 8 149 55.1 72.3 0 100
102 8 148 54.9 72.3 0 101
103 8 148 54.1 72.2 0 102
104 8 147 53.1 72.1 0 103
105 8 148 52.2 71.6 0 104
106 8 148 58.7 70.1 0 102
107 8 148 59.3 69.7 0 106
108 8 148 60.2 69.3 0 107
109 8 149 61 69.3 0 108
110 8 149 61.1 69.3 0 109
111 8 149 59.9 70.2 0 107
112 8 150 60.2 70.6 0 111
113 8 150 60.3 70.7 0 112
114 0 146 63 67.6 0 24
115 0 144 62.5 68 0 114
116 0 150 68.3 64.3 0 22
117 0 154 67.6 63.9 0 116
118 0 158 68.7 62.7 0 117
119 0 158 69.1 62.7 0 118
120 1 144 66.5 64.4 0 21
121 1 144 66.4 63.4 0 120
122 1 144 66.5 63.2 0 121
123 1 145 68.1 64.2 0 21
124 1 145 69.1 64.3 0 123
125 1 145 70 64.7 0 124
126 1 146 70.9 64.8 0 125
127 1 146 71.9 64.8 0 126
128 1 144 74 61.1 0 17
129 1 147 74.5 60.3 0 128
130 1 151 75.4 60.7 0 129
131 1 155 76.2 60.7 0 130
132 0 156 76.5 60.8 0 131
133 0 156 76.4 60.8 0 132
134 0 157 77 60.5 0 133
135 0 157 77.7 59.9 0 134
136 0 158 78.2 59.2 0 135
137 0 161 76.1 60.8 0 133
138 0 165 79.3 61.3 0 137
139 0 167 83.7 61.1 0 138
140 0 167 88 61.3 0 139
141 0 157 72.3 60.6 0 131
142 0 158 69.9 61 0 141
143 0 159 69 60.9 0 142
144 0 159 68.2 60.8 0 143
145 0 159 68.2 60.8 0 144
146 8 158 64.3 60.9 0 145
147 8 163 62.1 60.5 0 146
148 8 163 61.9 60.5 0 147
149 8 160 67.4 61.1 0 145
150 8 161 66.8 61.1 0 149
151 8 161 65.9 61.4 0 150
152 8 162 65 61.4 0 151
153 8 162 64.4 61.7 0 152
154 0 163 67.8 60.1 0 142
155 0 164 63.5 59.4 0 154
156 0 167 60.7 57.4 0 155
157 1 150 74.3 57.8 0 129
158 1 152 75.3 57.5 0 157
159 1 141 91.1 63.9 0 7
160 1 140 89.9 63.9 0 159
161 1 141 85.1 63.4 0 160
162 1 141 82.1 63.3 0 161
163 1 141 77.3 64.2 0 162
164 1 142 73.5 64.8 0 163
165 0 142 72.6 64.8 0 164
166 0 141 71.6 64.7 0 165
167 0 141 70.6 64.7 0 166
168 0 141 69.7 65.1 0 167
169 0 140 69.3 65.1 0 168
170 0 141 64.7 66.3 0 169
171 0 144 60.4 66.5 0 170
172 0 146 56.1 67.8 0 171
173 0 147 52.9 70.7 0 172
174 0 139 67.4 65.4 0 169
175 0 140 62.8 64.5 0 174
176 0 141 61.5 64.1 0 175
177 8 144 59.3 63 0 176
178 8 144 59.7 62.7 0 177
179 8 141 61.5 64.1 0 176
180 8 143 62.5 60.7 0 179
181 8 143 62.7 60.7 0 180
182 8 140 60.8 64.8 0 179
183 8 140 60.3 65.7 0 182
184 8 140 59.9 66.6 0 183
185 8 140 59.9 67.3 0 184
186 0 142 74.3 64.3 0 164
187 0 143 74.6 63.8 0 186
188 0 144 74.7 63.6 0 187
189 0 145 75.2 63.6 0 188
190 0 145 75.5 63.7 0 189
191 1 145 79.3 63 0 162
192 1 146 78.9 63 0 191
193 1 144 92.9 65.4 0 160
194 1 147 96 66.2 0 193
195 1 149 96.8 69.2 0 194
196 1 154 96 69.2 0 195
197 1 158 95.5 69.6 0 196
198 1 158 95.2 69.6 0 197
199 0 163 95.7 70.2 0 198
200 0 167 97.7 70.4 0 199
201 0 170 101 69.9 0 200
202 0 159 95.3 69.6 0 198
203 0 160 95.1 69.6 0 202
204 0 161 94.9 69.6 0 203
205 0 162 94.6 70.1 0 204
206 0 162 94.3 70.1 0 205
207 0 163 94 70.2 0 206
208 0 164 93.6 70.2 0 207
209 0 160 94.5 70.4 0 203
210 0 160 94.4 71 0 209
211 1 158 95 70.4 0 197
212 1 158 94.3 71.2 0 211
213 1 158 94.2 72.2 0 212
214 1 158 94.2 72.5 0 213
215 0 158 94.2 73.4 0 214
216 0 157 93.8 74 0 215
217 0 158 93.2 72.1 0 214
218 0 158 92.5 71.9 0 217
219 1 145 90.2 65.1 0 160
220 1 149 92.8 65.7 0 219
221 1 150 94.4 66.2 0 220
222 1 140 98.3 65.7 0 6
223 1 139 100 66 0 222
224 1 137 104 67.3 0 223
225 1 136 105 68.6 0 224
226 1 136 105 69.1 0 225
227 1 137 104 69.8 0 226
228 1 137 105 70.7 0 227
229 1 137 101 73.5 0 228
230 1 139 99.8 76.5 0 229
231 0 140 99.5 77.1 0 230
232 0 141 99.1 77.7 0 231
233 0 141 98.7 78.1 0 232
234 8 141 98.6 79 0 233
235 8 141 98.5 79.1 0 234
236 8 141 97.9 77.5 0 233
237 8 142 97.2 77.3 0 236
238 8 142 96.7 77 0 237
239 8 143 96.1 76.8 0 238
240 8 143 95.9 76.7 0 239
241 8 144 95.5 76.7 0 240
242 8 145 95 76.1 0 241
243 8 145 94.7 75.2 0 242
244 8 145 94.6 74.9 0 243
245 8 146 92.1 78 0 240
246 8 143 89.8 78.9 0 245
247 0 137 95.5 75.6 0 230
248 0 137 95.1 75.6 0 247
249 8 136 94.1 75.5 0 248
250 8 136 93.2 75.4 0 249
251 8 135 92.5 75.3 0 250
252 8 135 92 75.9 0 251
253 8 136 92.1 76.3 0 252
254 8 134 99 75.8 0 248
255 8 130 97.3 76.9 0 254
256 8 126 94.2 76.9 0 255
257 8 127 89.7 78.3 0 256
258 8 131 88.2 78.6 0 257
259 1 138 106 70.7 0 228
260 1 138 106 71.2 0 259
261 1 138 107 71.3 0 260
262 1 139 108 72.1 0 261
263 0 143 106 72.2 0 262
264 0 146 102 72.1 0 263
265 0 147 102 72.5 0 264
266 8 151 100 74.7 0 265
267 8 151 100 74.8 0 266
268 8 155 97.1 75.7 0 267
269 8 157 94.2 78.8 0 268
270 8 162 92.4 80 0 269
271 8 165 91.7 81 0 270
272 8 150 99.9 75.1 0 267
273 8 150 99.6 75.8 0 272
274 8 150 99.2 76.5 0 273
275 8 151 98.9 77.1 0 274
276 8 147 101 73.4 0 265
277 8 147 101 74.2 0 276
278 8 147 101 75 0 277
279 8 146 102 75.7 0 278
280 8 145 102 76.4 0 279
281 8 145 102 76.4 0 280
282 0 138 108 71.7 0 262
283 0 139 109 71.7 0 282
284 0 139 110 71.7 0 283
285 8 139 111 71.2 0 284
286 8 140 112 71.1 0 285
287 8 141 112 71.1 0 286
288 8 142 113 71 0 287
289 8 142 113 71 0 288
290 8 139 110 72.5 0 284
291 8 140 110 73.3 0 290
292 8 141 110 73.5 0 291
293 1 132 103 69.8 0 225
294 1 128 101 70.8 0 293
295 1 125 96.9 70.8 0 294
296 1 123 93.5 72.5 0 295
297 1 124 95.7 75.8 0 296
298 1 126 98.1 78.4 0 297
299 1 140 101 66.4 0 223
300 1 140 101 66.7 0 299
301 1 140 101 66.8 0 300
302 1 141 101 67.1 0 301
303 1 142 101 67.2 0 302
304 1 143 100 67.7 0 303
305 1 144 99.6 67.9 0 304
306 1 144 99.3 67.8 0 305
307 1 141 100 67.2 0 301
308 1 141 99.6 67.7 0 307
309 1 141 98.9 68.1 0 308
310 1 142 98.2 68.7 0 309
311 1 142 97.8 69.3 0 310
