# Supplementary material for: Functional and anatomical specificity in a higher olfactory centre
Source: eLife. 2019 May 21;8:e44590. doi: 10.7554/eLife.44590 (PMC6550879; doi:10.7554/eLife.44590)
Supplement: Supplementary file 4. [file elife-44590-supp4.zip › DyeFill_AV4/AV4b5_160201c1.swc]

# SWC format file
# based on specifications at http://research.mssm.edu/cnic/swc.html
# Created by nat::write.neuron.swc
# PointNo Label X Y Z Radius Parent 
1 1 123 109 62.5 0 -1
2 1 126 112 62.2 0 1
3 1 130 111 59.7 0 2
4 1 135 111 58.7 0 3
5 1 139 111 57 0 4
6 1 144 110 56.2 0 5
7 1 148 107 56.5 0 6
8 1 148 103 58.2 0 7
9 1 149 100 58.6 0 8
10 1 149 99.8 58.6 0 9
11 1 148 94.9 59.1 0 10
12 1 146 90.6 60 0 11
13 1 145 85.8 60.7 0 12
14 1 144 81.3 61.5 0 13
15 1 142 77.3 62.1 0 14
16 8 143 72.7 62.4 0 15
17 8 144 67.8 62.4 0 16
18 8 143 63.1 63.5 0 17
19 8 142 60.5 65.3 0 18
20 8 142 59.5 65.4 0 19
21 8 142 58.6 65.5 0 20
22 8 142 58.2 65.6 0 21
23 8 143 58.3 66.3 0 22
24 8 143 58.3 66.4 0 23
25 8 147 58.2 68 0 24
26 8 148 58.1 67.9 0 25
27 8 153 57.2 68.3 0 26
28 8 158 57.1 68.1 0 27
29 8 163 56.7 68.5 0 28
30 8 168 55.1 69 0 29
31 8 149 57.8 70.2 0 26
32 8 149 57.6 70.4 0 31
33 8 148 57.1 70.5 0 32
34 8 148 56.9 70.6 0 33
35 8 149 57.6 70.4 0 32
36 8 153 59.8 72.7 0 35
37 8 156 63.1 74.5 0 36
38 8 156 67.5 76.2 0 37
39 8 156 68.1 76.5 0 38
40 8 159 71.2 77.3 0 39
41 8 162 75 77.8 0 40
42 8 164 79.1 78.6 0 41
43 8 161 80 79.1 0 42
44 8 157 81.7 79.7 0 43
45 8 158 83 80.6 0 44
46 8 157 72.4 76.7 0 39
47 8 154 76.1 77.6 0 46
48 8 151 78.3 77.8 0 47
49 8 150 61.4 72.7 0 35
50 8 150 63.4 75.1 0 49
51 8 144 57.7 66.5 0 24
52 8 144 57.1 66.9 0 51
53 8 145 56.6 67 0 52
54 8 145 56.6 67 0 53
55 8 145 54.2 66.8 0 22
56 8 145 53 68.2 0 55
57 8 144 64.1 65.7 0 19
58 8 144 64.4 65.9 0 57
59 8 145 64.3 65.8 0 58
60 8 146 64.2 65.8 0 59
61 8 147 64.4 65.7 0 60
62 8 148 64.3 65.7 0 61
63 8 148 64.3 65.7 0 62
64 8 149 64.2 65.7 0 63
65 8 149 64.2 65.7 0 64
66 8 150 63.7 65.7 0 65
67 8 151 63.2 65.7 0 66
68 8 151 62.7 66.1 0 67
69 8 151 62.6 66.3 0 68
70 8 156 61.9 68.5 0 69
71 8 160 61.5 68.9 0 70
72 8 165 59.6 68.9 0 71
73 8 166 59.3 68.9 0 72
74 8 156 62.1 65.3 0 69
75 8 160 59.9 64.3 0 74
76 8 160 59.4 64.3 0 75
77 8 161 59.1 64.1 0 76
78 8 162 58.7 63.7 0 77
79 8 163 58.4 63.3 0 78
80 8 159 59.9 63.3 0 75
81 8 160 59.6 62.5 0 80
82 8 160 60 61.6 0 81
83 8 160 60.1 61.1 0 82
84 8 149 64.4 66.5 0 65
85 8 149 64.7 67.5 0 84
86 8 149 64.4 68.1 0 85
87 8 148 64.5 68.1 0 86
88 8 147 64.6 68.1 0 87
89 8 146 64.7 68.1 0 88
90 8 145 64.7 68.1 0 89
91 8 149 64.1 68.5 0 86
92 8 150 64.2 68.7 0 91
93 8 148 64.6 65.1 0 63
94 8 149 65.2 64.5 0 93
95 8 150 65.7 64.1 0 94
96 8 150 65.8 64.1 0 95
97 8 151 66 63.5 0 96
98 8 151 66.2 63.1 0 97
99 8 154 67.4 64.9 0 96
100 8 156 68.5 64.9 0 99
101 8 140 67.7 65.7 0 58
102 8 136 69.8 66.7 0 101
103 8 131 71.9 67.8 0 102
104 8 130 71.8 68.3 0 103
105 8 142 77.5 63.1 0 15
106 8 142 77.9 63.6 0 105
107 8 143 77.3 63.7 0 106
108 8 143 77 63.7 0 107
109 8 144 77 63.8 0 108
110 1 145 99 61.4 0 10
111 1 143 97.7 63.7 0 110
112 8 143 92.8 63.9 0 111
113 8 144 88 63.8 0 112
114 8 144 87.6 63.8 0 113
115 8 145 83.1 62.8 0 114
116 8 147 78.8 61.9 0 115
117 8 149 74.6 60.3 0 116
118 8 149 72.4 60.5 0 117
119 8 148 71.5 60.3 0 118
120 8 148 70.8 60.3 0 119
121 8 147 70.1 60.4 0 120
122 8 147 70 60.4 0 121
123 8 147 69.7 60.5 0 122
124 8 146 69.1 60.6 0 123
125 8 146 69 60.6 0 124
126 8 147 69.5 59.8 0 123
127 8 147 68.6 59.3 0 126
128 8 148 68 58.6 0 127
129 8 148 67.4 58 0 128
130 8 148 69.5 60 0 122
131 8 148 68.7 59.8 0 130
132 8 149 67.9 59.8 0 131
133 8 149 67.5 59.8 0 132
134 8 147 70.2 59.5 0 122
135 8 147 70.9 58.9 0 134
136 8 147 71 58.8 0 135
137 8 150 72.5 60.9 0 118
138 8 150 72.5 60.9 0 137
139 8 153 69.5 60.8 0 138
140 8 156 66 60.7 0 139
141 8 160 62.4 60.8 0 140
142 8 164 59.3 60.5 0 141
143 8 168 56.3 60.6 0 142
144 8 170 54.5 60.7 0 143
145 8 171 54.1 60.7 0 144
146 8 171 54.1 60.7 0 145
147 8 172 54.2 60.8 0 146
148 8 171 54.7 61.5 0 147
149 8 171 54.9 62.2 0 148
150 8 171 55 62.7 0 149
151 8 172 53.3 60.7 0 146
152 8 172 52.6 60.7 0 151
153 8 173 51.8 60.4 0 152
154 8 173 51 60.3 0 153
155 8 172 50.9 60.4 0 154
156 8 172 50.2 60.7 0 155
157 8 171 49.6 61.2 0 156
158 8 170 49 61.4 0 157
159 8 176 48.2 60.1 0 155
160 8 178 45.7 59.8 0 159
161 8 171 54.5 60 0 144
162 8 171 54 59.2 0 161
163 8 171 53.1 58.9 0 162
164 8 171 52.3 58.3 0 163
165 8 171 51.9 57.9 0 164
166 8 165 55.8 60.2 0 142
167 8 167 53.6 59.4 0 166
168 8 151 73.2 60.9 0 138
169 8 152 72.9 60.5 0 168
170 8 153 72.8 60.4 0 169
171 8 154 72.8 60.4 0 170
172 8 154 73.1 60.4 0 171
173 8 158 75 60.2 0 172
174 8 161 75.4 60 0 173
175 8 164 78.7 59.5 0 174
176 8 165 83 60.9 0 175
177 8 164 87.8 61.1 0 176
178 8 163 92.6 60.3 0 177
179 8 162 97.2 60.1 0 178
180 8 161 102 60.3 0 179
181 8 161 103 60.2 0 180
182 8 164 71.9 60.8 0 174
183 8 167 68.6 61.6 0 182
184 8 168 66.6 61.6 0 183
185 8 157 69.1 60.1 0 172
186 8 159 65.9 59.2 0 185
187 8 160 65.1 59.3 0 186
188 8 160 64.2 59 0 187
189 8 161 63.5 58.9 0 188
190 8 161 62.6 58.9 0 189
191 8 161 62.3 58.6 0 190
192 8 160 65.2 59.2 0 186
193 8 161 65.2 59.1 0 192
194 8 162 65.3 59 0 193
195 8 163 65.2 58.9 0 194
196 8 148 87.4 64.8 0 114
197 8 149 88.2 64.6 0 196
198 8 140 89.8 66.1 0 114
199 8 140 89.9 66.2 0 198
200 8 140 97.5 67.1 0 111
201 8 140 96.6 67.4 0 200
202 8 138 100 68.8 0 201
203 8 136 102 69.3 0 202
204 8 141 96.2 68 0 201
205 8 141 95.9 68.2 0 204
206 8 141 95.7 69.1 0 205
207 8 141 95 69.8 0 206
208 8 141 94.6 70.2 0 207
209 8 144 96.5 73.6 0 208
210 8 145 94.6 76.1 0 209
211 8 147 93.5 77.2 0 210
212 8 143 98.5 69.1 0 208
213 8 147 101 67.8 0 212
214 8 148 102 67.4 0 213
215 8 142 95.5 67.8 0 205
216 8 143 95.5 67.5 0 215
217 1 153 102 59.3 0 9
218 1 154 101 61 0 217
