# Supplementary material for: Functional and anatomical specificity in a higher olfactory centre
Source: eLife. 2019 May 21;8:e44590. doi: 10.7554/eLife.44590 (PMC6550879; doi:10.7554/eLife.44590)
Supplement: Supplementary file 4. [file elife-44590-supp4.zip › DyeFill_AV4/AV4b5_160211c1.swc]

# SWC format file
# based on specifications at http://research.mssm.edu/cnic/swc.html
# Created by nat::write.neuron.swc
# PointNo Label X Y Z Radius Parent 
1 1 122 96.8 56.1 0 -1
2 1 126 97.9 54.1 0 1
3 1 130 99.9 54.9 0 2
4 1 134 101 54.6 0 3
5 1 138 103 55.3 0 4
6 1 141 106 56.9 0 5
7 1 146 105 56.8 0 6
8 1 146 102 58.2 0 7
9 1 146 101 58.3 0 8
10 1 143 97.3 59.8 0 9
11 1 141 93.6 59.7 0 10
12 1 138 90.6 60.7 0 11
13 1 134 88.2 61.2 0 12
14 1 133 84 62.3 0 13
15 1 133 79.7 64.2 0 14
16 1 134 75.3 65.3 0 15
17 1 134 75.1 65.4 0 16
18 0 134 70.8 67.7 0 17
19 0 134 69.9 68.3 0 18
20 8 138 67 69.4 0 19
21 8 142 64.4 70.3 0 20
22 8 146 63.7 70.6 0 21
23 8 147 63.6 70.6 0 22
24 8 148 63.4 70.2 0 23
25 8 149 63.6 69.8 0 24
26 8 149 63.9 69.7 0 25
27 8 149 63.9 69.8 0 26
28 8 154 62.7 70.1 0 27
29 8 154 62.7 70.1 0 28
30 8 159 62.3 70.3 0 29
31 8 162 62.9 72.3 0 30
32 8 166 62.1 73 0 31
33 8 170 59.8 73.5 0 32
34 8 173 57.7 71.3 0 33
35 8 170 62.9 74.6 0 32
36 8 171 62.1 74.2 0 35
37 8 154 62.2 69.5 0 29
38 8 155 62.1 68.8 0 37
39 8 156 62.3 68.8 0 38
40 8 156 62.8 68.7 0 39
41 8 157 63.2 68.7 0 40
42 8 158 66.7 67.9 0 41
43 8 157 71.3 67.2 0 42
44 8 157 71.4 67.2 0 43
45 8 157 63.2 68.7 0 41
46 8 158 62.8 68.8 0 45
47 8 161 59.2 68.3 0 46
48 8 162 57.9 69 0 47
49 8 158 59.7 66 0 46
50 8 158 59.3 65.6 0 49
51 8 161 57 65 0 50
52 8 162 57.1 65 0 51
53 8 158 59.9 65 0 50
54 8 158 60.1 64.7 0 53
55 8 158 59.7 64 0 54
56 8 158 59 63.4 0 55
57 8 158 58.3 62.7 0 56
58 8 158 58.2 62.6 0 57
59 8 152 67.9 68.5 0 27
60 8 154 71.1 66.1 0 59
61 8 156 73.7 63.2 0 60
62 8 158 72.7 60.7 0 61
63 8 160 68.5 60.9 0 62
64 8 162 64.1 61 0 63
65 8 164 59.9 61 0 64
66 8 168 57.5 61.5 0 65
67 8 170 54.7 62 0 66
68 8 158 73.7 60.5 0 62
69 8 158 74.7 60.4 0 68
70 8 158 75.2 60.8 0 69
71 8 158 75.2 60.8 0 70
72 8 149 67.3 67 0 26
73 8 151 65.9 65.5 0 72
74 8 147 67.1 65.7 0 73
75 8 146 67.9 63 0 74
76 8 146 68.2 62.6 0 75
77 8 146 68.5 61.7 0 76
78 8 145 68.9 61.2 0 77
79 8 146 68.6 60.4 0 78
80 8 146 68.4 59.8 0 79
81 8 146 68 62.2 0 75
82 8 147 67.4 61.9 0 81
83 8 148 67.1 61.5 0 82
84 8 148 66.9 61.2 0 83
85 8 147 63.3 71.1 0 22
86 8 147 63 71.7 0 85
87 8 148 62.9 71.7 0 86
88 8 148 61.9 71.9 0 87
89 8 148 61.1 72 0 88
90 8 149 60.3 72.2 0 89
91 8 149 60 72.2 0 90
92 8 152 56.4 73.3 0 91
93 8 152 56.2 74.7 0 92
94 8 151 61 75.2 0 91
95 8 156 61.7 75.7 0 94
96 8 161 62.6 76.3 0 95
97 8 164 65.5 77.5 0 96
98 8 166 66.9 77.5 0 97
99 8 149 63.4 71.7 0 87
100 8 149 64 72.1 0 99
101 8 150 64.8 72 0 100
102 8 150 65.3 72 0 101
103 8 136 66.1 68.5 0 19
104 8 139 62.3 69.6 0 103
105 8 141 60.4 69.5 0 104
106 8 142 60 69.6 0 105
107 8 145 58 72.1 0 106
108 8 148 57 74 0 107
109 8 149 56.7 74.1 0 108
110 8 142 60.7 68.9 0 106
111 8 142 61.4 68.4 0 110
112 8 142 61.5 68.4 0 111
113 8 141 59.7 65.9 0 105
114 8 142 59.6 65.6 0 113
115 0 139 74.8 63.8 0 17
116 0 143 75.9 62.7 0 115
117 0 148 76 61.5 0 116
118 0 153 76.5 60 0 117
119 0 157 77.5 60.1 0 118
120 0 161 79.1 59.7 0 119
121 1 146 100 61.9 0 9
122 1 145 101 63.4 0 121
123 0 141 102 65.3 0 122
124 0 140 102 65.4 0 123
125 8 138 105 67.5 0 124
126 8 139 107 69.1 0 125
127 8 140 107 69.5 0 126
128 8 141 107 69.8 0 127
129 8 141 107 69.9 0 128
130 8 144 106 73.2 0 129
131 8 145 106 73.3 0 130
132 8 148 104 74.5 0 131
133 8 152 102 75.9 0 132
134 8 152 101 75.9 0 133
135 8 157 99.4 75.4 0 134
136 8 160 98.8 75.5 0 135
137 8 165 96.5 75.8 0 136
138 8 167 96.2 76 0 137
139 8 161 99.5 75.8 0 136
140 8 161 100 76.4 0 139
141 8 161 101 76.7 0 140
142 8 150 97.6 75.3 0 134
143 8 152 94.3 75.1 0 142
144 8 145 106 73.3 0 131
145 8 146 106 77 0 144
146 8 146 106 77.5 0 145
147 8 150 103 78.4 0 146
148 8 150 102 78.5 0 147
149 8 151 97.2 78.2 0 148
150 8 151 94.7 78.9 0 149
151 8 154 91 79.3 0 150
152 8 158 88.5 79.3 0 151
153 8 161 84.8 80 0 152
154 8 164 82 80.3 0 153
155 8 148 92.6 79 0 150
156 8 149 89.9 76.5 0 155
157 8 153 91.6 76.4 0 156
158 8 156 93.4 76.6 0 157
159 8 155 101 79.8 0 148
160 8 159 98 79.8 0 159
161 8 163 95.4 80.1 0 160
162 8 167 92.4 80.9 0 161
163 8 167 90.8 79.8 0 162
164 8 146 106 78.3 0 146
165 8 146 107 79 0 164
166 8 147 107 79.7 0 165
167 8 147 108 80.1 0 166
168 8 144 106 73.8 0 144
169 8 143 106 74.4 0 168
170 8 142 106 74.5 0 169
171 8 142 105 74.8 0 170
172 8 142 105 75 0 171
173 8 144 101 75.5 0 172
174 8 144 100 75.5 0 173
175 8 140 102 77 0 172
176 8 140 97.8 79.3 0 175
177 8 142 95.5 80.5 0 176
178 8 142 110 73.5 0 129
179 8 142 112 75.7 0 178
180 8 140 108 69.9 0 126
181 8 139 108 70.5 0 180
182 8 139 109 70.9 0 181
183 8 138 109 71.4 0 182
184 8 138 109 71.9 0 183
185 8 138 107 75 0 184
186 8 136 107 75.6 0 185
187 8 136 105 71.2 0 184
188 8 133 101 70.8 0 187
189 8 131 96.9 70.1 0 188
190 8 131 96.1 70.1 0 189
191 8 141 99.9 67.5 0 124
192 8 142 98.1 67.8 0 191
193 8 147 97.6 67.4 0 192
194 8 152 97.7 67.5 0 193
195 8 155 95.5 70.7 0 194
196 8 156 95.3 71 0 195
197 8 160 93.4 71.3 0 196
198 8 165 92.4 71.1 0 197
199 8 169 93.4 71.6 0 198
200 8 171 94.3 72.8 0 199
201 8 156 95.3 71 0 196
202 8 156 95.4 71.5 0 201
203 8 157 95.1 71.5 0 202
204 8 157 95.1 71.5 0 203
205 8 162 96.1 71.5 0 204
206 8 166 97.9 71.1 0 205
207 8 170 100 71.5 0 206
208 8 155 99 70.6 0 204
209 8 155 99.5 70.1 0 208
210 8 155 95.6 71.9 0 202
211 8 155 95.4 72.4 0 210
212 8 154 95.3 72.4 0 211
213 8 153 95.3 71.7 0 212
214 8 153 95.9 71.4 0 213
215 8 152 96 71.4 0 214
216 8 142 97.8 68.3 0 192
217 8 142 96.8 68.3 0 216
218 8 141 96.7 68.9 0 217
219 8 143 92.6 70.2 0 218
220 8 146 88.6 71.1 0 219
221 8 146 88.6 71.1 0 220
222 8 140 96 68.9 0 218
223 8 140 95.2 68.9 0 222
224 8 140 94.4 68.7 0 223
225 8 140 93.7 68.1 0 224
226 8 140 93.4 67.9 0 225
227 8 141 89.7 65.3 0 226
228 8 141 89.7 65.3 0 227
229 8 141 93.1 67.3 0 226
230 8 141 93.1 66.8 0 229
231 8 142 92.9 66.7 0 230
232 8 143 92.8 66.7 0 231
233 0 146 101 63.3 0 122
234 0 147 102 63.2 0 233
235 0 148 102 63.2 0 234
236 0 149 101 63.2 0 235
237 0 149 101 63.2 0 236
238 8 154 101 63.2 0 237
239 8 156 100 62.5 0 238
240 8 150 96.7 63.1 0 237
241 8 151 96.2 63.2 0 240
