# Supplementary material for: Functional and anatomical specificity in a higher olfactory centre
Source: eLife. 2019 May 21;8:e44590. doi: 10.7554/eLife.44590 (PMC6550879; doi:10.7554/eLife.44590)
Supplement: Supplementary file 4. [file elife-44590-supp4.zip › DyeFill_AV4/AV4b8_131007c1.swc]

# SWC format file
# based on specifications at http://research.mssm.edu/cnic/swc.html
# Created by nat::write.neuron.swc
# PointNo Label X Y Z Radius Parent 
1 1 127 94.3 58.1 0 -1
2 1 129 98.3 58.3 0 1
3 1 132 102 58.1 0 2
4 1 137 104 58.7 0 3
5 1 141 103 59.2 0 4
6 1 142 99 60.4 0 5
7 1 139 95.8 62.3 0 6
8 1 138 94.1 62.1 0 7
9 1 138 93.9 61.8 0 8
10 1 137 94.1 62.2 0 9
11 1 137 93.3 62.3 0 10
12 1 137 93.3 62.3 0 11
13 8 136 88.6 62.5 0 12
14 8 137 83.9 62.8 0 13
15 8 138 80.9 62.2 0 14
16 8 138 79.9 62.3 0 15
17 8 138 79 62.5 0 16
18 8 138 78 62.6 0 17
19 8 139 77.1 62.6 0 18
20 8 139 76.4 62.3 0 19
21 8 139 75.4 62.4 0 20
22 8 139 74.5 62.5 0 21
23 8 139 74.2 62.6 0 22
24 8 139 73.6 62.6 0 23
25 8 139 69.1 63.6 0 24
26 8 139 68.4 63.6 0 25
27 8 139 67.5 63.7 0 26
28 8 139 66.5 63.8 0 27
29 8 139 65.6 63.8 0 28
30 8 140 64.8 63.8 0 29
31 8 140 64.1 63.9 0 30
32 8 144 60.9 63.7 0 31
33 8 145 60.1 65 0 32
34 8 141 64.2 62.5 0 31
35 8 142 66 62.2 0 34
36 8 142 67 62.1 0 35
37 8 143 67.4 61.7 0 36
38 8 143 67.6 61.6 0 37
39 8 142 66.5 61.4 0 35
40 8 142 67 60.6 0 39
41 8 143 67.4 59.8 0 40
42 8 143 67.2 59.4 0 41
43 8 136 72.4 64.6 0 26
44 8 136 72.9 64.5 0 43
45 8 140 73.3 62.6 0 24
46 8 141 72.6 62.7 0 45
47 8 141 71.7 62.7 0 46
48 8 142 67 63.8 0 47
49 8 144 63.4 65.5 0 48
50 8 149 61.8 65.6 0 49
51 8 153 59 65.8 0 50
52 8 153 58.5 65.9 0 51
53 8 154 58.7 65.8 0 52
54 8 155 58.9 65.8 0 53
55 8 155 59.2 65.2 0 54
56 8 155 60 65.1 0 55
57 8 155 60.4 65.1 0 56
58 8 159 57.5 62.6 0 55
59 8 160 57.1 61.8 0 58
60 8 159 56.9 65.9 0 54
61 8 163 54.9 67.9 0 60
62 8 164 54.2 69.1 0 61
63 8 154 57.6 65.7 0 52
64 8 153 57 65.6 0 63
65 8 152 57.1 65.3 0 64
66 8 152 57.4 65.2 0 65
67 8 145 70.9 60 0 47
68 8 147 74.4 58.7 0 67
69 8 148 75.1 57.9 0 68
70 8 139 74.4 62.9 0 23
71 8 138 74.5 63.1 0 70
72 8 137 74.8 63.8 0 71
73 8 136 75.1 64.5 0 72
74 8 136 75.2 64.6 0 73
75 8 143 74.9 61.9 0 20
76 8 146 77.8 62.3 0 75
77 8 148 80.8 65.1 0 76
78 8 147 81.5 65.4 0 77
79 8 140 80.3 61.9 0 15
80 8 139 81.9 63.5 0 79
81 8 134 96.4 65.2 0 12
82 8 134 96.6 65.2 0 81
83 1 136 89.7 62.9 0 8
84 1 138 86.7 62.4 0 83
85 8 139 86.9 62.4 0 84
86 8 140 86.8 62.3 0 85
87 8 141 86.6 62.3 0 86
88 8 139 85.8 62 0 84
89 8 139 84.9 61.9 0 88
90 8 138 84 61.8 0 89
91 8 138 83.4 61.9 0 90
