# Supplementary material for: Functional and anatomical specificity in a higher olfactory centre
Source: eLife. 2019 May 21;8:e44590. doi: 10.7554/eLife.44590 (PMC6550879; doi:10.7554/eLife.44590)
Supplement: Supplementary file 4. [file elife-44590-supp4.zip › DyeFill_AV4/AV4b8_131009c0.swc]

# SWC format file
# based on specifications at http://research.mssm.edu/cnic/swc.html
# Created by nat::write.neuron.swc
# PointNo Label X Y Z Radius Parent 
1 0 130 102 54.6 0.135895 -1
2 0 134 104 56.3 0.140364972678286 1
3 0 138 105 57 0.153860136752263 2
4 0 143 104 57.4 0.148335085990105 3
5 0 145 100 59.6 0.166087650319972 4
6 0 142 96.3 61.2 0.169864111853763 5
7 0 139 92.7 62 0.218784634579304 6
8 0 138 89.4 61.8 0.24156 7
9 0 138 88.4 61.7 0.217055097721583 8
10 0 138 87.8 61.8 0.199645 9
11 8 139 82.8 61.7 0.195378245868569 10
12 8 140 78.2 62 0.22097 11
13 8 141 73.5 62.3 0.260343908904687 12
14 8 141 72.8 62.4 0.33739 13
15 8 142 72 62.2 0.343575503613299 14
16 8 143 71.1 61.9 0.311621900948126 15
17 8 143 70.5 61.7 0.29448 16
18 8 143 69.9 61.1 0.364422872831224 17
19 8 144 69.4 60.5 0.360257115975154 18
20 8 144 69.3 60.5 0.356405 19
21 8 144 69 59.6 0.424469723238703 20
22 8 145 68.8 58.9 0.45065 21
23 8 147 72.8 60.6 0.169999170422868 20
24 8 148 76.7 62.9 0.143054396280642 23
25 8 148 76.7 63 0.14837 24
26 8 140 67.7 63.2 0.151027097231968 17
27 8 139 67.5 63.8 0.215435 26
28 8 139 66.6 63.8 0.156893165889916 27
29 8 140 65.6 63.8 0.157378419110736 28
30 8 140 64.7 63.7 0.276873582942176 29
31 8 140 64.5 63.7 0.31155 30
32 8 141 64 63.2 0.523699340459389 31
33 8 141 63.5 62.4 0.458963890893783 32
34 8 142 63 61.7 0.257750507356194 33
35 8 142 62.4 61 0.168710116129875 34
36 8 142 62.1 60.7 0.14485 35
37 8 139 61.9 67.3 0.454395801724055 31
38 8 141 58.5 69.2 0.222295 37
39 8 141 58 70 0.401976611721272 38
40 8 141 57.9 70.4 0.4863 39
41 8 141 57.9 69.9 0.348324145483465 38
42 8 142 57.4 70.6 0.289773485646372 41
43 8 142 56.9 71.2 0.243889575407768 42
44 8 143 56.7 71.5 0.27761 43
45 8 142 57.2 72.3 0.504564747770486 44
46 8 142 57.8 73 0.541361464604424 45
47 8 142 57.8 73 0.54162 46
48 8 143 56.3 71.1 0.209693916476801 44
49 8 144 56 70.8 0.23664 48
50 8 139 68.3 64 0.317184719329218 27
51 8 138 68.5 64.1 0.336335 50
52 8 136 72.9 64.5 0.245458992776398 51
53 8 133 76.8 64.9 0.312984862332899 52
54 8 132 77.8 65.1 0.37257 53
55 8 135 71.5 66.3 0.155512810981848 51
56 8 131 73.7 67 0.169417992823743 55
57 8 128 75.4 67.4 0.164265 56
58 8 142 71.9 62.4 0.329013335269033 14
59 8 142 71.1 62.5 0.309290475610313 58
60 8 143 70.9 62.6 0.30426 59
61 8 144 66.1 62.8 0.226734197680684 60
62 8 144 65.9 62.9 0.223235 61
63 8 147 62 63.7 0.214808384230004 62
64 8 147 61.8 63.7 0.200285 63
65 8 148 61.5 63.6 0.2133593434134 64
66 8 149 61.4 63.6 0.206595 65
67 8 150 60.9 63.5 0.226340165353937 66
68 8 150 60.6 63.5 0.222275 67
69 8 154 57.1 63.9 0.231466751065624 68
70 8 155 56.4 64 0.198 69
71 8 156 55.9 64 0.196365797217645 70
72 8 156 55.4 64 0.194325075029021 71
73 8 157 55 64 0.221594681930164 72
74 8 158 54.6 63.9 0.264473415599718 73
75 8 159 54.5 63.9 0.27783 74
76 8 159 54.7 64.1 0.23545 75
77 8 158 55.1 64.9 0.146864219495297 76
78 8 158 55.1 65.9 0.140208549240537 77
79 8 158 55.1 66.1 0.159 78
80 8 159 54.4 65.8 0.152861070284634 79
81 8 160 53.8 65.5 0.162235141183787 80
82 8 161 53.2 65.2 0.182533678811801 81
83 8 161 52.5 65 0.173852897116546 82
84 8 162 51.9 64.8 0.1589 83
85 8 166 49 66.3 0.183469849635915 84
86 8 169 46.3 67.1 0.165455 85
87 8 164 47.4 64.1 0.171152289326936 84
88 8 165 44.6 63.2 0.24647 87
89 8 158 55.4 66.8 0.211816041131603 79
90 8 157 55.8 67.5 0.193980335054418 89
91 8 157 56.1 68.3 0.174770491557507 90
92 8 156 56.3 68.9 0.14516 91
93 8 159 55.5 64.1 0.161993202051962 76
94 8 160 56.4 64.1 0.129883848145935 93
95 8 160 57.3 64 0.142168701535892 94
96 8 161 57.8 63.9 0.15092 95
97 8 159 54.1 63.5 0.343466054948406 75
98 8 160 53.7 63 0.309429233752591 97
99 8 160 53.7 62.9 0.29282 98
100 8 161 53.2 62 0.381478920667731 99
101 8 161 52.8 61.1 0.360740932668849 100
102 8 161 52.3 60.4 0.304457627508302 101
103 8 161 52.1 60 0.30617 102
104 8 165 53.6 61.2 0.160671280248279 99
105 8 167 54.6 59.5 0.15717 104
106 8 155 57 63.4 0.134776676568824 70
107 8 156 57.6 62.8 0.135470811034686 106
108 8 156 57.6 62.8 0.13547 107
109 8 156 58.5 62.4 0.151347873633687 108
110 8 156 59.2 62 0.149665 109
111 8 157 57.3 62.4 0.126100530337417 108
112 8 158 57 62 0.131104187811919 111
113 8 159 56.8 61.8 0.149891352766293 112
114 8 159 56.8 61.7 0.15092 113
115 8 154 63.3 62.2 0.130428679945362 68
116 8 154 63.5 62.2 0.12877 115
117 8 148 66.3 62.9 0.144095287857308 66
118 8 148 67.5 63 0.154245 117
119 8 147 56.9 64.8 0.22268689782653 64
120 8 147 56.6 65 0.22154 119
121 8 143 65.7 63.5 0.309711164390831 62
122 8 143 65.7 64.2 0.481756889985386 121
123 8 142 65.9 64.7 0.54315 122
124 8 142 71.5 63.3 0.445851300306119 60
125 8 142 72 64.1 0.387178218033241 124
126 8 142 72.3 64.6 0.3207 125
127 8 141 73.3 62.8 0.369202222421522 14
128 8 140 73.9 63.2 0.332880302774149 127
129 8 139 74.6 63.7 0.246922753599816 128
130 8 139 74.8 64 0.23156 129
131 8 140 77.2 62 0.323278862144931 12
132 8 140 76.7 61.9 0.34769 131
133 8 139 78.8 62.3 0.181782524993355 12
134 8 138 79.4 62.5 0.16871899600002 133
135 8 137 80.1 62.7 0.226347313267841 134
136 8 137 80.6 62.8 0.291995 135
137 8 137 81.6 62.8 0.292834140573646 136
138 8 136 82.5 62.8 0.279460376000955 137
139 8 136 83.5 62.9 0.339645162796401 138
140 8 136 84.4 63.2 0.425327705855825 139
141 8 136 84.9 63.4 0.438535 140
142 8 134 79.9 64.5 0.351151154800063 136
143 8 130 83.1 66.2 0.526103094793271 142
144 8 129 84.1 67 0.32994 143
145 8 138 88.7 62.2 0.182195812288123 10
146 8 137 89.4 62.7 0.190445646676255 145
147 8 137 89.8 63.1 0.144640622767054 146
148 8 136 90 63.5 0.133027728553977 147
149 8 135 90.1 63.7 0.220825 148
150 8 134 90.8 64 0.33322794179197 149
151 8 134 91.5 64.3 0.453326330543539 150
152 8 133 92.3 64.8 0.417991055832515 151
153 8 133 93 65.5 0.354877857989411 152
154 8 133 93 65.5 0.35463 153
155 8 135 89.2 63.4 0.384180479602047 149
156 8 135 88.4 62.8 0.527347668163058 155
157 8 136 88 62.4 0.560905 156
158 0 139 84.5 62.1 0.224798584266711 8
159 0 139 84.2 62.1 0.22466 158
160 8 139 84.2 62.3 0.221845 159
161 8 140 83.5 62.1 0.22263871009552 159
162 8 141 82.9 62.2 0.265514980589529 161
163 8 141 82.5 62.3 0.286585 162
