# Supplementary material for: Functional and anatomical specificity in a higher olfactory centre
Source: eLife. 2019 May 21;8:e44590. doi: 10.7554/eLife.44590 (PMC6550879; doi:10.7554/eLife.44590)
Supplement: Supplementary file 4. [file elife-44590-supp4.zip › DyeFill_AV4/AV4b8_131011c0.swc]

# SWC format file
# based on specifications at http://research.mssm.edu/cnic/swc.html
# Created by nat::write.neuron.swc
# PointNo Label X Y Z Radius Parent 
1 1 134 109 58.9 0 -1
2 1 137 108 56.1 0 1
3 1 141 110 54 0 2
4 1 143 109 56.3 0 3
5 1 147 106 56.9 0 4
6 1 145 102 59.1 0 5
7 1 143 99 60.5 0 6
8 1 142 96.9 61.2 0 7
9 3 138 93.7 62.4 0 8
10 3 138 93.6 62.4 0 9
11 3 138 92.6 62.4 0 10
12 3 138 91.6 62.3 0 11
13 3 138 90.7 62.1 0 12
14 3 138 90.6 61.8 0 13
15 0 136 86.3 62.4 0 14
16 0 137 81.9 62.6 0 15
17 0 138 77.2 63.2 0 16
18 0 141 73.5 63.3 0 17
19 0 144 69.6 63.1 0 18
20 0 146 65.4 63.9 0 19
21 0 147 64.4 64 0 20
22 2 151 61.1 65.5 0 21
23 2 154 58.6 65.8 0 22
24 2 157 55 66.5 0 23
25 2 161 52.4 67.2 0 24
26 2 163 51.4 67.3 0 25
27 2 154 58.6 65.8 0 23
28 2 154 59 65.7 0 27
29 2 154 59.5 64.9 0 28
30 2 155 60 64.4 0 29
31 2 156 60.1 64.3 0 30
32 2 157 60 64.3 0 31
33 2 156 60.4 64.3 0 32
34 2 155 61 64.2 0 33
35 2 154 61.6 64.2 0 34
36 2 154 62.3 64.1 0 35
37 2 158 62.6 62.7 0 36
38 2 159 62.5 62.7 0 37
39 2 153 63 64 0 36
40 2 152 63.4 63.7 0 39
41 2 151 63.7 63.5 0 40
42 2 150 63.7 63.5 0 41
43 2 158 57.1 62.1 0 32
44 2 161 53.5 59.8 0 43
45 2 161 53.3 59.4 0 44
46 2 155 58.9 65.9 0 28
47 2 156 58.9 66.3 0 46
48 2 157 58.9 67 0 47
49 2 158 58.9 67.6 0 48
50 2 158 58.8 67.7 0 49
51 2 143 62.7 63 0 21
52 2 142 63 62.6 0 51
53 0 138 81.1 62.4 0 16
54 0 138 80.4 62.2 0 53
55 0 139 79.8 61.8 0 54
56 0 140 79.3 61.8 0 55
57 0 140 79.2 62.2 0 56
58 0 138 89.8 61.7 0 14
59 0 139 88.8 61.7 0 58
60 0 139 88.3 61.6 0 59
61 3 135 97.2 64.6 0 10
62 3 138 98.3 64.8 0 61
63 3 141 98.6 64 0 62
64 3 142 94 61.1 0 8
65 3 140 89.5 60.8 0 64
66 3 140 85.3 61.2 0 65
67 3 142 80.6 61.4 0 66
68 3 142 79.3 61.6 0 67
69 3 145 75.5 62 0 68
70 3 146 74.1 62 0 69
71 3 147 69.3 62.4 0 70
72 3 147 66.7 62.7 0 71
73 3 146 74.7 62.6 0 70
74 3 147 75.4 62.7 0 73
75 3 148 75.9 62.6 0 74
76 3 148 76.4 62.5 0 75
77 3 148 77.3 62.8 0 76
78 3 148 78.3 62.7 0 77
79 3 147 79.2 62.6 0 78
80 3 147 79.8 62.4 0 79
81 3 148 79.7 62.1 0 80
82 3 149 76.1 62.4 0 76
83 3 150 75.6 62.1 0 82
84 3 150 75 62.4 0 83
85 3 151 74.8 62.4 0 84
86 3 141 75.2 62.1 0 68
87 3 139 70.8 62.7 0 86
88 3 142 67.6 62.5 0 87
89 3 141 84.9 61.1 0 66
90 3 142 84.7 61.1 0 89
91 3 143 84.9 61.3 0 90
92 3 143 85.8 61.7 0 91
93 3 143 86 61.8 0 92
94 3 144 86.3 62.3 0 93
95 3 145 86.4 62.5 0 94
96 3 146 86.4 62.7 0 95
97 3 146 86.3 62.9 0 96
98 3 143 86.9 61.6 0 93
99 3 143 87.9 61.9 0 98
100 3 143 88.9 61.9 0 99
101 3 143 89.5 61.7 0 100
