# Supplementary material for: Functional and anatomical specificity in a higher olfactory centre
Source: eLife. 2019 May 21;8:e44590. doi: 10.7554/eLife.44590 (PMC6550879; doi:10.7554/eLife.44590)
Supplement: Supplementary file 4. [file elife-44590-supp4.zip › DyeFill_AV4/AV4c1_131003c1.swc]

# SWC format file
# based on specifications at http://research.mssm.edu/cnic/swc.html
# Created by nat::write.neuron.swc
# PointNo Label X Y Z Radius Parent 
1 1 124 96.7 67.1 0.124725 -1
2 1 120 97.8 64.8 0.128873324842979 1
3 1 121 102 63.1 0.145882546281449 2
4 1 125 104 61.3 0.147522171479873 3
5 1 130 105 60.5 0.163132784758285 4
6 1 135 105 60.3 0.140916888547766 5
7 1 140 104 59.9 0.145210939333323 6
8 1 144 100 59.9 0.156602792181446 7
9 1 145 98.2 60.5 0.174695 8
10 1 146 93.8 60.1 0.1057036831973 9
11 1 148 91.7 60 0.149995 10
12 1 150 86.9 60 0.186312072865603 11
13 1 150 82 60.6 0.202119382123604 12
14 1 150 77.7 60.9 0.25512 13
15 0 150 77.5 60.9 0.290805 14
16 8 150 77.4 61.1 0.28143 15
17 8 150 77.3 61.3 0.257905 16
18 8 150 77 61.3 0.232245 17
19 8 150 76.6 61.3 0.205485 18
20 8 149 75.7 61 0.189976055980142 19
21 8 149 74.7 60.6 0.182196623184007 20
22 8 149 73.8 60.5 0.180766418374914 21
23 8 149 73.1 60.4 0.19403 22
24 8 149 72.9 60.2 0.21266 23
25 8 149 72.8 60 0.231815 24
26 8 149 73 59.1 0.39185235899181 25
27 8 149 73.1 59.1 0.393215 26
28 8 149 71.9 59.6 0.172111744608023 25
29 8 149 71.1 59.1 0.200783955907505 28
30 8 149 70.4 58.4 0.244500132508422 29
31 8 149 70.1 57.9 0.25549 30
32 8 148 68.4 61.7 0.148075262074137 23
33 8 148 64.5 62.1 0.192385 32
34 8 145 66.5 65.2 0.143767205282409 33
35 8 144 67 65.7 0.16243 34
36 8 148 63.7 61.6 0.288543083598554 33
37 8 148 63.3 61.4 0.30083 36
38 8 150 75.8 61.4 0.208773762914671 19
39 8 151 74.9 61.4 0.212454882936095 38
40 8 151 73.9 61.5 0.160833647062615 39
41 8 150 73.3 61.7 0.1417 40
42 8 146 80.6 62.6 0.143509820423756 17
43 8 142 84 63.2 0.188064949777289 42
44 8 140 85.7 64.1 0.23042 43
45 8 153 75.3 57.3 0.231565765404972 15
46 8 151 74 56.1 0.112995 45
47 0 151 77.2 60.9 0.194545692400696 14
48 0 152 76.6 60.9 0.160594196186361 47
49 0 153 76 60.9 0.15902609809368 48
50 0 153 75.7 60.9 0.16695 49
51 8 154 76 60.8 0.23456923816172 50
52 8 155 76.2 60.7 0.28465 51
53 8 155 77.1 60.7 0.266288384945277 52
54 8 155 78.1 60.6 0.294201410082021 53
55 8 155 78.4 60.6 0.30228 54
56 8 159 80.7 60.6 0.331551556748814 55
57 8 159 80.3 60.1 0.352815 56
58 8 156 78 59.8 0.339346154781096 55
59 8 157 77.8 59 0.286436202050355 58
60 8 157 77.7 58.9 0.28237 59
61 8 156 75.8 60.3 0.305367162031388 52
62 8 157 75.4 59.8 0.266825219951838 61
63 8 157 75.4 59.7 0.255285 62
64 8 157 74.6 59.2 0.181723662611125 63
65 8 157 73.8 58.7 0.148118174542148 64
66 8 158 73 58.1 0.206728953221992 65
67 8 158 72.3 57.4 0.24934306314285 66
68 8 158 72.1 57.3 0.248645 67
69 8 158 75 59.6 0.178505207410302 63
70 8 159 74.6 59.4 0.158800121458754 69
71 8 160 74.2 59.1 0.224039717787545 70
72 8 160 74.1 58.9 0.30039 71
73 8 161 73.6 58.1 0.321168112601017 72
74 8 161 73.3 57.4 0.24513 73
75 8 164 77.1 58.9 0.190425541408744 72
76 8 165 77.2 58.4 0.25069 75
77 8 155 71 60.9 0.179965886526747 50
78 8 155 70.8 60.9 0.186175 77
79 8 156 70.9 61.6 0.13671259120384 78
80 8 156 70.9 61.7 0.135975 79
81 8 154 65.9 60.5 0.22058868019191 78
82 8 154 64.8 60.2 0.29398 81
83 1 146 94.5 63.4 0.159804008540861 11
84 1 143 95.1 66.8 0.113378138644534 83
85 1 138 96.1 67.1 0.132140812332834 84
86 1 137 101 66.3 0.308483000071078 85
87 1 138 100 65.1 0.27182 86
88 1 145 98.8 60.6 0.154070873463475 9
89 1 146 99.1 60.5 0.161699266697086 88
90 1 147 99 60.4 0.209370868336935 89
91 1 148 99 60.4 0.214195 90
92 1 148 99.3 60.4 0.23357 91
93 1 148 99.5 60.5 0.24142 92
94 0 149 97.2 64.3 0.206501408656156 93
95 0 146 98.6 68.4 0.18695610224825 94
96 0 146 98.2 70 0.193275 95
97 0 149 99.6 60.2 0.243919561692733 93
98 0 150 99.6 59.9 0.227762743793141 97
99 0 151 99.6 59.7 0.216957858515005 98
100 0 152 99.6 59.5 0.212805158703941 99
101 0 153 99.5 59.3 0.211835 100
102 1 151 95.2 60.1 0.119662033762504 91
103 1 154 93.7 59.9 0.222265 102
104 0 154 93.9 60.1 0.227045 103
105 0 155 94.2 59.5 0.193132453621815 103
106 0 155 94.9 59.3 0.166195902272454 105
107 0 155 94.9 59.2 0.165045 106
108 8 155 95.4 59.3 0.161585 107
109 8 155 95.8 59.4 0.161015 108
110 8 156 94.7 58.6 0.195452057462239 107
111 8 157 94.5 58 0.217703889653289 110
112 8 158 94.7 57.5 0.231985 111
113 8 158 95.7 57.7 0.205156145557246 112
114 8 157 96.7 57.9 0.203482111798413 113
115 8 158 97.6 58.1 0.242124910839208 114
116 8 158 98.6 58.4 0.293748267079153 115
117 8 158 99.1 58.5 0.30668 116
118 8 159 98.9 58.1 0.351405833626719 117
119 8 159 98.7 57.7 0.363757134378038 118
120 8 160 98.7 57.6 0.35891 119
121 8 161 103 56.4 0.298199375271502 120
122 8 162 103 55.9 0.245825 121
123 8 161 108 55.6 0.16186515279267 122
124 8 159 112 55.1 0.246385 123
125 8 155 115 55.7 0.107864335003437 124
126 8 155 115 55.7 0.10719 125
127 8 155 116 55.3 0.110421667216584 126
128 8 155 116 54.8 0.125514616924907 127
129 8 156 117 54.3 0.134015 128
130 8 154 114 55.9 0.11895689051752 126
131 8 153 113 56.2 0.13440350437732 130
132 8 153 113 56.5 0.163886877338421 131
133 8 152 113 57.2 0.196074572424323 132
134 8 152 113 57.3 0.197635 133
135 8 163 110 52.5 0.197491179465184 124
136 8 163 110 52.3 0.193305 135
137 8 166 102 54.6 0.295325485591592 122
138 8 168 101 53.8 0.246525 137
139 8 160 98 57.3 0.349572837695282 120
140 8 161 97.3 57 0.331667563451382 139
141 8 162 96.7 56.6 0.31798265374693 140
142 8 162 96.1 56.3 0.31436 141
143 8 157 99.8 58.7 0.265618520937208 117
144 8 156 101 59 0.235720354782382 143
145 8 156 101 59.1 0.243423089125446 144
146 8 155 102 59.2 0.303673775430092 145
147 8 155 103 59.2 0.366275 146
148 8 154 104 59.6 0.361854984432776 147
149 8 154 104 60 0.339286269942754 148
150 8 154 105 60.1 0.33657 149
151 8 155 103 59 0.389225 147
152 8 156 102 58.4 0.467569412469612 151
153 8 156 102 58.1 0.47265 152
154 8 156 104 56.6 0.33014787612387 151
155 8 160 102 54.3 0.195585 154
156 8 158 94.2 56.9 0.249353721438928 112
157 8 159 93.8 56.4 0.221598941378092 156
158 8 159 93.7 56 0.205005 157
159 0 154 92.7 59.9 0.197290408841523 103
160 0 154 91.7 59.9 0.170139914587751 159
161 0 154 90.7 60 0.152331019881086 160
162 0 154 89.7 60.1 0.147338173765798 161
163 0 154 88.8 60.2 0.156775 162
164 8 154 87.8 60.1 0.211827830702037 163
165 8 154 86.8 59.9 0.274528333035067 164
166 8 154 85.8 59.8 0.320739861701296 165
167 8 154 85.4 59.7 0.327515 166
168 8 159 89.1 59.9 0.270108587284389 163
169 8 159 89 59.9 0.27905 168
170 8 160 88.2 59.6 0.353107096245737 169
171 8 160 87.5 59.2 0.33474784429609 170
172 8 161 86.9 58.8 0.270313573624804 171
173 8 162 86.5 58.5 0.250445 172
174 8 160 89.8 59.5 0.316352380836348 169
175 8 160 90.2 58.9 0.429889214256292 174
176 8 161 90.3 58.8 0.439525 175
177 8 161 89.6 58.4 0.458615646019352 176
178 8 162 89 57.9 0.426169302558517 177
179 8 162 88.8 57.8 0.42166 178
180 8 160 91.3 59 0.330800803874734 176
181 8 161 92.2 59.1 0.21899701556113 180
182 8 161 93.2 59.1 0.152940752151354 181
183 8 162 93.9 59 0.14232507539758 182
184 8 162 94.1 58.8 0.15214 183
185 8 166 91.2 57.5 0.288032530200843 184
186 8 170 90.9 56 0.236675 185
187 8 174 88.4 55 0.265095282606077 186
188 8 178 86.1 54.7 0.169836744290618 187
189 8 183 83.8 54.8 0.228950577717422 188
190 8 188 82.2 55 0.136355302356343 189
191 8 192 80 55.7 0.242618631540356 190
192 8 197 79.7 56.7 0.213072587641031 191
193 8 200 80.5 57.3 0.311 192
194 8 169 95.7 57.2 0.225205327801883 186
195 8 168 97.9 58.1 0.330045 194
196 8 163 94.5 58.2 0.19355976293835 184
197 8 164 94.5 57.5 0.226542625645844 196
198 8 164 94.5 57.5 0.227005 197
