# Supplementary material for: Functional and anatomical specificity in a higher olfactory centre
Source: eLife. 2019 May 21;8:e44590. doi: 10.7554/eLife.44590 (PMC6550879; doi:10.7554/eLife.44590)
Supplement: Supplementary file 4. [file elife-44590-supp4.zip › DyeFill_AV4/AV4c1_131123c1.swc]

# SWC format file
# based on specifications at http://research.mssm.edu/cnic/swc.html
# Created by nat::write.neuron.swc
# PointNo Label X Y Z Radius Parent 
1 1 130 104 55.7 0 -1
2 1 133 107 55.7 0 1
3 1 138 107 56.1 0 2
4 1 143 105 57 0 3
5 1 145 101 58.7 0 4
6 1 144 96.6 59.1 0 5
7 1 142 92.6 60.2 0 6
8 1 143 87.8 60.5 0 7
9 1 145 83.3 60.6 0 8
10 1 148 79.2 60.6 0 9
11 1 149 76.4 59.2 0 10
12 2 150 75.5 58.9 0 11
13 2 149 74.5 58.9 0 12
14 2 150 74 58.9 0 13
15 2 148 69.1 59.1 0 14
16 2 147 65.7 61.6 0 15
17 2 149 64.3 64 0 16
18 2 150 73.1 58.6 0 14
19 2 150 72.3 58 0 18
20 2 151 71.9 57.6 0 19
21 2 151 71.7 57.3 0 20
22 2 151 71.5 56.5 0 21
23 2 150 72 56.6 0 22
24 2 149 72.5 56.6 0 23
25 2 149 73.2 56.6 0 24
26 2 148 73.7 56.7 0 25
27 2 155 69 58.3 0 21
28 2 152 66.6 60.5 0 27
29 2 152 66.2 60.6 0 28
30 2 149 76.4 59.2 0 11
31 2 150 76.3 59.2 0 30
32 2 151 76.2 59.1 0 31
33 2 152 76.4 59 0 32
34 2 153 76.5 58.9 0 33
35 2 154 77 58.7 0 34
36 2 154 77 58.7 0 35
37 2 158 75.3 58.9 0 36
38 2 161 71.9 58.8 0 37
39 2 162 67.4 58.5 0 38
40 2 164 63.2 58.4 0 39
41 2 165 62.9 58.3 0 40
42 2 159 64.1 58.7 0 39
43 2 158 63.5 58.8 0 42
44 2 157 63.4 58.8 0 43
45 2 157 63.1 59.2 0 43
46 2 156 62.3 59.4 0 45
47 2 156 61.4 59.8 0 46
48 2 156 60.7 59.8 0 47
49 2 150 79 61.3 0 36
50 2 149 80 61.9 0 49
51 2 153 75.1 56.8 0 31
52 2 155 73.1 56.9 0 51
53 1 146 92.3 58.7 0 7
54 1 149 91.6 58.5 0 53
55 1 153 89.7 59.5 0 54
56 1 153 89.7 59.5 0 55
57 1 154 90.1 59.5 0 56
58 1 154 90.5 59.5 0 57
59 0 157 93.4 59.3 0 58
60 0 160 95.2 58.7 0 59
61 3 161 94.8 58.7 0 60
62 3 162 94.2 58.5 0 61
63 3 163 93.6 58.3 0 62
64 3 163 92.9 58.3 0 63
65 3 164 92.3 58.3 0 64
66 3 165 91.8 58.7 0 65
67 3 165 91.1 58.7 0 66
68 3 166 90.9 58.7 0 67
69 3 167 91 59 0 68
70 3 168 90.3 59 0 69
71 3 169 90 58.9 0 70
72 3 169 90 58.9 0 71
73 3 170 88.3 57.3 0 68
74 3 174 86.6 55.7 0 73
75 3 179 86.7 54.8 0 74
76 3 183 85.5 53.8 0 75
77 3 188 84.2 52.4 0 76
78 3 189 83.2 52.3 0 77
79 3 168 92 55.8 0 65
80 3 172 91.9 54.2 0 79
81 3 176 89.5 53.7 0 80
82 3 177 89.4 53.6 0 81
83 3 160 99.7 57.2 0 60
84 3 160 100 56.9 0 83
85 3 160 101 56.5 0 84
86 3 161 102 56.3 0 85
87 3 161 103 56.2 0 86
88 3 161 104 56 0 87
89 3 161 104 56.5 0 88
90 3 162 105 56.9 0 89
91 3 163 105 56.9 0 90
92 3 164 105 57.1 0 91
93 3 164 106 57.1 0 92
94 3 165 107 57.1 0 93
95 3 166 107 57 0 94
96 3 166 108 56.9 0 95
97 3 167 109 56.8 0 96
98 3 167 110 56.7 0 97
99 3 167 110 56.6 0 98
100 3 170 105 56.9 0 94
101 3 173 103 57.8 0 100
102 3 174 101 58.6 0 101
103 3 161 109 55 0 89
104 3 164 112 53.3 0 103
105 3 164 112 52.4 0 104
106 3 166 104 54.7 0 88
107 3 167 100 55 0 106
108 3 165 95.7 55.6 0 107
109 3 164 93.8 56.7 0 108
110 3 156 99.2 56.9 0 84
111 3 152 98.3 57.1 0 110
112 3 148 97.7 57.2 0 111
113 0 153 93.5 58.3 0 58
114 0 156 96.4 59.6 0 113
115 1 154 89.1 59.6 0 56
116 1 154 88.4 59.3 0 115
117 1 155 88.1 59.1 0 116
118 1 156 87.8 58.8 0 117
119 0 160 89.5 58.7 0 118
120 0 161 91.7 58 0 119
121 0 159 86.5 58 0 118
122 0 160 87 58 0 121
123 3 161 87.5 57.9 0 122
124 3 161 88 57.9 0 123
125 3 160 86.2 57.5 0 122
126 3 160 85.2 57.3 0 125
127 3 160 84.3 57.2 0 126
128 3 160 83.6 57.2 0 127
129 3 161 79.1 56.9 0 128
130 3 159 78.4 56.7 0 129
131 3 159 83.1 57.2 0 128
132 3 159 82.3 56.8 0 131
133 3 158 82 56.9 0 132
134 1 148 92.3 58.9 0 54
135 1 148 93.3 59 0 134
136 1 148 94 59.7 0 135
137 1 148 94.5 60.2 0 136
138 1 148 94.3 60.5 0 137
139 1 149 90.7 62.7 0 138
140 1 148 89.3 65 0 139
141 1 148 94 65.6 0 140
142 1 148 94.6 65.6 0 141
143 1 147 97.8 61.5 0 138
144 1 143 98.9 62.6 0 143
145 1 153 92.8 62.3 0 138
146 1 154 94.2 65.6 0 145
147 1 152 94.7 66.7 0 146
148 1 140 94.1 64 0 7
149 1 139 94 64.2 0 148
