# Supplementary material for: Functional and anatomical specificity in a higher olfactory centre
Source: eLife. 2019 May 21;8:e44590. doi: 10.7554/eLife.44590 (PMC6550879; doi:10.7554/eLife.44590)
Supplement: Supplementary file 4. [file elife-44590-supp4.zip › DyeFill_AV4/AV4c1_140213c1.swc]

# SWC format file
# based on specifications at http://research.mssm.edu/cnic/swc.html
# Created by nat::write.neuron.swc
# PointNo Label X Y Z Radius Parent 
1 1 126 96.9 58.3 0 -1
2 1 130 99.7 57.9 0 1
3 1 134 103 57.6 0 2
4 1 138 104 56.6 0 3
5 1 143 104 57.1 0 4
6 1 143 100 59.4 0 5
7 1 142 95.7 60.1 0 6
8 1 142 94.7 60.1 0 7
9 1 142 93.7 60.1 0 8
10 1 142 92.8 60 0 9
11 8 143 88.4 59.9 0 10
12 8 143 85.8 60.2 0 11
13 8 146 82 60.7 0 12
14 8 149 78 61.2 0 13
15 8 150 73.2 61.3 0 14
16 8 150 70.1 61.4 0 15
17 8 153 66.7 61.1 0 16
18 8 157 63.7 60.4 0 17
19 8 159 61.8 60.7 0 18
20 8 159 61 60.9 0 19
21 8 159 60 61 0 20
22 8 159 59.1 61.2 0 21
23 8 159 58.2 61.3 0 22
24 8 164 60.3 59.6 0 19
25 8 164 59.9 59.1 0 24
26 8 151 70.8 61.3 0 16
27 8 151 71.5 61.2 0 26
28 8 152 71.9 60.8 0 27
29 8 153 72.4 60.7 0 28
30 8 154 72.7 60.7 0 29
31 8 144 80.9 60.6 0 12
32 8 146 76.6 60.5 0 31
33 8 147 72.3 59 0 32
34 8 149 70.3 58.1 0 33
35 8 149 70.4 58.1 0 34
36 8 148 72.8 58.5 0 33
37 8 148 73.1 58.1 0 36
38 8 149 73.3 57.7 0 37
39 8 149 73.3 57.7 0 38
40 8 143 93.3 59.9 0 10
41 8 144 93.9 59.8 0 40
42 8 145 94.5 59.5 0 41
43 8 145 94.8 59.2 0 42
44 8 146 94.9 59.1 0 43
45 8 147 95.2 59 0 44
46 8 148 95 59 0 45
47 8 148 95 59 0 46
48 8 148 95.9 59 0 47
49 8 147 96.8 59 0 48
50 8 147 97.4 59 0 49
51 8 149 94.8 59.1 0 47
52 8 149 94.8 59.1 0 51
53 8 153 96.9 58.8 0 52
54 8 157 99.7 58.8 0 53
55 8 160 103 58.6 0 54
56 8 159 107 58.2 0 55
57 8 160 111 57.8 0 56
58 8 163 114 57.5 0 57
59 8 164 102 56.8 0 55
60 8 169 102 57.6 0 59
61 8 169 102 57.6 0 60
62 8 153 92 58.6 0 52
63 8 157 92.7 58.8 0 62
64 8 161 95.4 58.7 0 63
65 8 165 95.9 58.6 0 64
66 8 167 95.7 58.5 0 65
67 8 153 94.2 61.3 0 63
68 8 151 92.6 63.4 0 67
69 8 151 92.6 63.4 0 68
70 8 150 88.5 65.3 0 69
71 8 151 84.7 66.5 0 70
72 8 152 83.7 66.7 0 71
73 8 147 92.7 63.7 0 69
74 8 144 94.4 65.8 0 73
75 8 144 94.7 66.6 0 74
76 8 144 95.2 67.5 0 75
77 8 144 95.7 68.2 0 76
78 8 144 96.1 68.9 0 77
79 8 144 96.6 69.7 0 78
80 8 139 94.4 65.4 0 74
81 8 139 93.7 64.2 0 80
82 8 147 94.6 59.5 0 44
83 8 148 94.2 59.9 0 82
84 8 149 93.9 60 0 83
85 8 149 93.3 60 0 84
86 8 149 93.3 60 0 85
87 8 152 88.9 60.1 0 86
88 8 155 86 59.4 0 87
89 8 158 85.4 59.2 0 88
90 8 159 85.9 59.2 0 89
91 8 159 86.6 59.1 0 90
92 8 159 86.7 59.1 0 91
93 8 164 87.3 58.6 0 92
94 8 167 89 56.2 0 93
95 8 157 84 61.6 0 92
96 8 157 79.2 62.4 0 95
97 8 156 76.5 61 0 96
98 8 159 86 57.3 0 89
99 8 160 82.3 57.3 0 98
100 8 158 78.1 58 0 99
101 8 158 77.9 58 0 100
102 8 157 76.8 56.1 0 101
103 8 161 73.3 56 0 102
104 8 162 72.9 56 0 103
105 8 166 74.6 55.7 0 104
106 8 167 75 55.6 0 105
107 8 162 77.2 56.9 0 104
108 8 162 77.3 57 0 107
109 8 159 75.1 59.9 0 101
110 8 161 71.3 60.9 0 109
111 8 159 69.3 60.4 0 110
112 8 159 69.3 60.4 0 111
113 8 158 69.2 60.4 0 112
114 8 157 68.6 60.5 0 113
115 8 156 68.3 60.5 0 114
116 8 158 70.2 60.9 0 112
117 8 158 70.9 61.3 0 116
118 8 158 71.8 61.7 0 117
119 8 158 71.8 61.7 0 118
120 8 163 66.7 60.2 0 111
121 8 166 62.8 59.3 0 120
122 8 167 60.7 57.6 0 121
123 8 163 85.7 56.9 0 99
124 8 168 85.9 56.4 0 123
125 8 172 85.4 55.3 0 124
126 8 177 84.3 55.3 0 125
127 8 182 83 55.2 0 126
128 8 187 82.5 55.1 0 127
129 8 189 81.5 55.4 0 128
130 8 146 96 62.1 0 86
131 8 146 96.1 62.2 0 130
132 1 145 97.9 61.7 0 7
133 1 148 102 61.5 0 132
134 1 149 103 61.5 0 133
