# Supplementary material for: Functional and anatomical specificity in a higher olfactory centre
Source: eLife. 2019 May 21;8:e44590. doi: 10.7554/eLife.44590 (PMC6550879; doi:10.7554/eLife.44590)
Supplement: Supplementary file 4. [file elife-44590-supp4.zip › DyeFill_AV6/AV6a1_130725c4.swc]

# SWC format file
# based on specifications at http://research.mssm.edu/cnic/swc.html
# Created by nat::write.neuron.swc
# PointNo Label X Y Z Radius Parent 
1 0 149 98.1 50.8 0.1 -1
2 0 151 98.3 54.8 0.1 1
3 0 150 94.3 57.6 0.1 2
4 0 149 90 59.2 0.1 3
5 0 149 85.4 61 0.1 4
6 0 151 81.1 62.8 0.1 5
7 0 153 77 64.9 0.1 6
8 0 151 74.1 68.1 0.1 7
9 0 151 73.1 68.8 0.1 8
10 0 148 76 67.5 0.1 9
11 0 143 77.5 67.8 0.1 10
12 0 143 77.6 67.8 0.1 11
13 0 151 72.1 69 0.1 9
14 0 151 71.3 69 0.1 13
15 0 151 71.2 69 0.1 14
16 3 155 71.1 69.8 0.1 15
17 3 160 70.2 69.5 0.1 16
18 3 165 69.6 68.9 0.1 17
19 3 169 68.1 68.2 0.1 18
20 3 174 67 67.5 0.1 19
21 3 178 65.1 66.8 0.1 20
22 3 183 62.6 66.4 0.1 21
23 3 187 60 65.3 0.1 22
24 3 190 56.6 64.1 0.1 23
25 3 193 52.8 62.7 0.1 24
26 3 196 48.8 61.7 0.1 25
27 3 197 44.5 60.5 0.1 26
28 3 198 40 59.6 0.1 27
29 3 195 36.6 59.3 0.1 28
30 3 190 34.3 59.3 0.1 29
31 3 187 35.1 58.5 0.1 30
32 3 184 38.7 60.7 0.1 31
33 3 183 39.6 61 0.1 32
34 3 181 43.5 63.2 0.1 33
35 3 180 44.2 63.9 0.1 34
36 2 179 43.7 64 0.1 35
37 2 179 42.9 63.9 0.1 36
38 2 178 42.3 64.2 0.1 37
39 2 177 41.7 64.3 0.1 38
40 2 177 41.4 64.4 0.1 39
41 2 180 37.4 64.8 0.1 40
42 2 181 35.6 66.7 0.1 41
43 2 182 36.8 70.5 0.1 42
44 2 176 41.7 63.9 0.1 40
45 2 176 42.1 63.2 0.1 44
46 2 175 42.1 62.6 0.1 45
47 2 174 41.4 62.3 0.1 46
48 2 174 40.6 61.9 0.1 47
49 2 174 40.6 61.9 0.1 48
50 2 170 40 61.9 0.1 49
51 2 168 41.1 61.9 0.1 50
52 2 167 41 62.5 0.1 51
53 2 166 40.5 63 0.1 52
54 2 166 39.9 63 0.1 53
55 2 165 39.3 63.1 0.1 54
56 2 164 38.9 62.8 0.1 55
57 2 166 45.2 60.9 0.1 51
58 2 165 45.8 61.3 0.1 57
59 2 175 44.8 61.7 0.1 49
60 2 174 47.8 60.1 0.1 59
61 2 180 45.1 64.3 0.1 35
62 2 180 46 64.9 0.1 61
63 2 180 46.8 65.4 0.1 62
64 2 180 47 65.5 0.1 63
65 2 179 51.3 65.9 0.1 64
66 2 179 51.2 70.5 0.1 65
67 2 179 51.9 71.1 0.1 66
68 2 176 47.5 67.1 0.1 64
69 2 171 46.1 66.8 0.1 68
70 2 170 43 67 0.1 69
71 2 170 38.1 66.8 0.1 70
72 2 173 34.8 65.6 0.1 71
73 2 177 33.1 65.4 0.1 72
74 2 174 34.8 63.5 0.1 73
75 2 178 34.5 61.9 0.1 74
76 2 182 34.5 61.8 0.1 75
77 2 184 32.5 63.6 0.1 76
78 2 171 42.4 67.5 0.1 70
79 2 172 41.9 67.9 0.1 78
80 2 173 41.5 68.2 0.1 79
81 2 173 41 68.3 0.1 80
82 2 174 41 68.6 0.1 81
83 2 174 41.1 68.6 0.1 82
84 3 183 39.9 61.4 0.1 33
85 3 182 39.6 61.1 0.1 84
86 3 181 39.3 61.5 0.1 85
87 3 180 38.9 61.5 0.1 86
88 3 179 38.5 61 0.1 87
89 3 150 71.2 69.5 0.1 15
90 3 149 71.2 69.9 0.1 89
91 3 148 70.9 70.2 0.1 90
92 3 148 70.6 70.2 0.1 91
93 3 147 70 70.9 0.1 92
94 3 148 69.3 71.3 0.1 93
95 3 149 68.6 71.3 0.1 94
96 3 149 67.8 71.1 0.1 95
97 3 149 67.7 71.1 0.1 96
98 3 150 67.2 71.5 0.1 97
99 3 151 66.6 71.7 0.1 98
100 3 156 66.3 72.2 0.1 99
101 3 158 66.9 72.9 0.1 100
102 3 161 70.3 73.5 0.1 101
103 3 162 75 74 0.1 102
104 3 163 79.4 73.3 0.1 103
105 3 154 67.5 75.9 0.1 101
106 3 149 67.7 77.6 0.1 105
107 3 148 68.2 77.9 0.1 106
108 3 145 71.1 79 0.1 107
109 3 141 74.3 79.4 0.1 108
110 3 139 76.3 79.2 0.1 109
111 3 136 80 79 0.1 110
112 3 135 84.7 79.3 0.1 111
113 3 131 88.3 78.9 0.1 112
114 3 130 87.9 78.8 0.1 113
115 3 128 84.3 80.1 0.1 114
116 3 124 81.9 78.6 0.1 115
117 3 124 77 78 0.1 116
118 3 124 74.7 77.7 0.1 117
119 3 128 90.4 76.2 0.1 114
120 3 128 93.5 75.8 0.1 119
121 3 136 80.2 79.3 0.1 110
122 3 139 83.9 79.9 0.1 121
123 3 142 87.2 79.8 0.1 122
124 3 142 87.3 79.8 0.1 123
125 3 152 69.6 77.9 0.1 107
126 3 156 72.4 78.3 0.1 125
127 3 158 74.8 76.4 0.1 126
128 3 161 76.5 75.1 0.1 127
129 3 159 80.4 76.2 0.1 128
130 3 155 82.5 76.7 0.1 129
131 3 152 86.2 76.7 0.1 130
132 3 150 90.3 75.8 0.1 131
133 3 146 88.7 73.6 0.1 132
134 3 145 88.5 73.5 0.1 133
135 3 142 84.9 74.3 0.1 134
136 3 140 81.3 74.3 0.1 135
137 3 141 85.7 71.9 0.1 134
138 3 140 83.9 70 0.1 137
139 3 162 66.6 72.4 0.1 101
140 3 164 65.7 69.4 0.1 139
141 3 153 63 70.8 0.1 99
142 3 157 61.4 67.9 0.1 141
143 3 149 66.8 70.6 0.1 97
144 3 149 66.1 69.9 0.1 143
145 3 149 65.6 69.3 0.1 144
146 3 149 65.1 68.5 0.1 145
147 3 143 70.5 72 0.1 92
148 3 142 70.2 72.2 0.1 147
149 3 139 66.4 72.5 0.1 148
150 3 139 65.9 72.4 0.1 149
151 3 135 67.9 70.3 0.1 150
152 3 130 69.2 70.4 0.1 151
153 3 126 71.8 71.5 0.1 152
154 3 123 74.8 72.3 0.1 153
155 3 120 78.4 71.8 0.1 154
156 3 121 82.1 71.9 0.1 155
157 3 122 86.7 70.8 0.1 156
158 3 123 90.8 70.4 0.1 157
159 3 125 95.5 71 0.1 158
160 3 126 97.9 71.3 0.1 159
161 3 124 84.3 72.1 0.1 156
162 3 127 88.1 71.1 0.1 161
163 3 127 89.2 71.3 0.1 162
164 3 141 63 74.9 0.1 150
165 3 141 62.9 74.9 0.1 164
166 3 141 62.6 74.7 0.1 165
167 3 139 60.1 74.8 0.1 165
168 3 139 60 74.4 0.1 167
169 3 139 72.9 70.9 0.1 148
170 3 137 77 69.6 0.1 169
171 3 135 81.2 67.6 0.1 170
172 3 135 85.7 66 0.1 171
173 3 137 89.9 65.8 0.1 172
174 3 137 90 65.8 0.1 173
175 3 136 94.8 65.7 0.1 174
176 3 136 95.9 65.6 0.1 175
177 3 140 93.4 67.4 0.1 174
178 3 140 97.7 69.8 0.1 177
179 3 140 101 69.9 0.1 178
