# Supplementary material for: Functional and anatomical specificity in a higher olfactory centre
Source: eLife. 2019 May 21;8:e44590. doi: 10.7554/eLife.44590 (PMC6550879; doi:10.7554/eLife.44590)
Supplement: Supplementary file 4. [file elife-44590-supp4.zip › DyeFill_AV6/AV6a1_130807c1.swc]

# SWC format file
# based on specifications at http://research.mssm.edu/cnic/swc.html
# Created by nat::write.neuron.swc
# PointNo Label X Y Z Radius Parent 
1 1 138 80.3 43.9 0.23063 -1
2 1 140 84.4 44.9 0.23063 1
3 1 142 88.7 46.7 0.23063 2
4 1 143 92.9 49.1 0.23063 3
5 1 145 96.3 52.1 0.23063 4
6 1 148 97.1 55.1 0.23063 5
7 1 150 93.7 57.6 0.23063 6
8 1 150 89 59.1 0.23063 7
9 1 150 84.9 61.5 0.23063 8
10 1 151 80.9 64 0.23063 9
11 1 152 76.8 66.1 0.23063 10
12 1 150 73 68.1 0.23063 11
13 1 149 71 68.8 0.23063 12
14 1 144 70.3 70.7 0.23063 13
15 1 142 69.9 71.7 0.23063 14
16 0 138 69.9 72.5 0.23063 15
17 0 133 71.4 72.2 0.23063 16
18 0 129 73.2 72 0.23063 17
19 3 129 73.3 72 0.23063 18
20 3 129 73.4 72 0.23063 19
21 3 128 74 72 0.23063 20
22 3 127 74.7 72.3 0.23063 21
23 3 127 75.6 72.2 0.23063 22
24 3 126 76.3 72.2 0.23063 23
25 3 126 77 72.5 0.23063 24
26 3 125 77.8 72.6 0.23063 25
27 3 125 78.6 73 0.23063 26
28 3 124 79.2 73.3 0.23063 27
29 3 124 80 73.7 0.23063 28
30 3 123 80.6 74 0.23063 29
31 3 123 80.6 74 0.23063 30
32 3 123 81.5 74.4 0.23063 31
33 3 123 82.4 74.6 0.23063 32
34 3 123 83 75.3 0.23063 33
35 3 123 83.4 75.5 0.23063 34
36 3 123 84.3 76 0.23063 35
37 3 123 85.1 76.5 0.23063 36
38 3 124 85.8 77 0.23063 37
39 3 124 86.3 77.4 0.23063 38
40 3 126 89.7 78.5 0.23063 39
41 3 130 90.1 77.3 0.23063 40
42 3 134 87.3 75.6 0.23063 41
43 3 138 85 74.7 0.23063 42
44 3 142 83.5 74.6 0.23063 43
45 3 144 82.9 74.6 0.23063 44
46 3 128 87.8 79.4 0.23063 39
47 3 131 90.7 79.8 0.23063 46
48 3 131 90.8 79.4 0.23063 47
49 3 132 91 79.4 0.23063 48
50 3 133 91.3 79.4 0.23063 49
51 3 134 91.4 79.4 0.23063 50
52 3 134 91.2 79.4 0.23063 51
53 3 131 91.1 80.7 0.23063 47
54 3 131 91.9 81.2 0.23063 53
55 3 131 92.7 81.8 0.23063 54
56 3 131 93.5 82.4 0.23063 55
57 3 131 93.9 82.7 0.23063 56
58 3 124 83.3 78.7 0.23063 35
59 3 128 82.2 79.7 0.23063 58
60 3 130 80.5 79.7 0.23063 59
61 3 122 84.7 71.8 0.23063 31
62 3 121 88.6 73.2 0.23063 61
63 3 124 90.2 75.1 0.23063 62
64 3 124 90.2 75.1 0.23063 63
65 3 126 78 72.4 0.23063 25
66 3 126 78.8 72.3 0.23063 65
67 3 127 79.5 72.2 0.23063 66
68 3 127 79.5 72.2 0.23063 67
69 3 129 83.8 72.3 0.23063 68
70 3 130 88 74.1 0.23063 69
71 3 130 92.9 74 0.23063 70
72 3 130 93.6 74 0.23063 71
73 3 126 80.1 72.8 0.23063 68
74 3 126 81 73 0.23063 73
75 3 126 81.8 73.5 0.23063 74
76 3 126 82.6 74 0.23063 75
77 3 127 83.4 74.6 0.23063 76
78 3 127 83.4 74.6 0.23063 77
79 3 127 75.1 69 0.23063 20
80 3 127 77.1 68.3 0.23063 79
81 3 130 73.2 71.6 0.23063 18
82 3 130 73.8 71.2 0.23063 81
83 3 131 74.4 71 0.23063 82
84 3 131 75.2 70.8 0.23063 83
85 3 132 75.9 70.7 0.23063 84
86 3 132 76.3 70.6 0.23063 85
87 3 131 81.2 70.1 0.23063 86
88 3 131 85.6 68.5 0.23063 87
89 3 132 89.2 66.3 0.23063 88
90 3 134 89.8 64.2 0.23063 89
91 3 138 89.9 62.9 0.23063 90
92 3 141 90.3 62.1 0.23063 91
93 3 134 94.5 64 0.23063 90
94 3 134 94.6 63.8 0.23063 93
95 3 133 76.6 70 0.23063 86
96 3 133 76.6 69.1 0.23063 95
97 3 134 77 68.4 0.23063 96
98 3 134 77 68.4 0.23063 97
99 0 141 69.6 72.2 0.23063 15
100 0 140 69.4 72.7 0.23063 99
101 0 140 68.5 72.9 0.23063 100
102 0 140 67.5 73 0.23063 101
103 0 140 67.4 73 0.23063 102
104 3 140 66.4 73.1 0.23063 103
105 3 141 65.5 73.1 0.23063 104
106 3 141 65 73.6 0.23063 105
107 3 142 64.9 73.5 0.23063 106
108 3 143 64.6 73.5 0.23063 107
109 3 143 64.7 73.4 0.23063 108
110 3 144 64.2 73.4 0.23063 109
111 3 145 64.4 73.3 0.23063 110
112 3 150 64.1 72.9 0.23063 111
113 3 152 66.2 74.4 0.23063 112
114 3 156 69.2 74.9 0.23063 113
115 3 160 72.2 75.9 0.23063 114
116 3 163 74.1 76.5 0.23063 115
117 3 154 62.9 71.2 0.23063 113
118 3 154 62.8 70.4 0.23063 117
119 3 152 69.8 77.3 0.23063 113
120 3 155 74 77.4 0.23063 119
121 3 157 75.4 76.3 0.23063 120
122 3 157 75 76 0.23063 121
123 3 147 64 69.6 0.23063 111
124 3 146 65.6 67.9 0.23063 123
125 3 145 70.3 67.1 0.23063 124
126 3 144 75.1 66.8 0.23063 125
127 3 142 79.5 66.5 0.23063 126
128 3 142 83 66.5 0.23063 127
129 3 143 87.8 66.8 0.23063 128
130 3 143 92.7 66.7 0.23063 129
131 3 144 93.5 67.3 0.23063 130
132 3 146 83.7 67.3 0.23063 128
133 3 149 85.9 68.7 0.23063 132
134 3 149 67.3 64.7 0.23063 124
135 3 152 68 62.5 0.23063 134
136 3 157 68.1 61.5 0.23063 135
137 3 142 64.2 74 0.23063 107
138 3 142 63.3 74.1 0.23063 137
139 3 142 62.4 74.3 0.23063 138
140 3 142 62 74.3 0.23063 139
141 3 141 58.5 75.6 0.23063 140
142 3 141 59.2 76.5 0.23063 141
143 3 143 61.1 74.4 0.23063 140
144 3 143 61.3 74.7 0.23063 143
145 3 144 60.7 74.7 0.23063 144
146 3 144 59.8 74.8 0.23063 145
147 3 144 59.7 74.8 0.23063 146
148 3 139 67.5 72.6 0.23063 103
149 3 139 67.3 72.3 0.23063 148
150 3 138 67 72 0.23063 149
151 3 137 66.9 71.3 0.23063 150
152 3 137 67.1 70.8 0.23063 151
153 3 136 67.2 70.5 0.23063 152
154 3 136 67.6 70 0.23063 153
155 3 139 70.4 68.7 0.23063 154
156 3 140 75.2 68.1 0.23063 155
157 3 140 80 67.9 0.23063 156
158 3 139 84.7 67.4 0.23063 157
159 3 138 89.5 67.5 0.23063 158
160 3 138 94.4 67.5 0.23063 159
161 3 139 97.6 65.2 0.23063 160
162 3 140 98.3 65 0.23063 161
163 3 140 98.4 64.6 0.23063 162
164 3 143 97 63.3 0.23063 161
165 3 145 93.5 64.7 0.23063 164
166 3 145 93.4 64.7 0.23063 165
167 3 136 66.8 70 0.23063 154
168 3 137 66 70 0.23063 167
169 3 137 65.2 69.6 0.23063 168
170 3 138 64.3 69.2 0.23063 169
171 3 138 64.2 69.3 0.23063 170
172 3 133 64.1 71.7 0.23063 153
173 3 132 64 71.8 0.23063 172
174 3 132 64.6 72.4 0.23063 173
175 3 131 65.1 72.8 0.23063 174
176 3 127 65.4 72.8 0.23063 173
177 3 125 68.4 74.9 0.23063 176
178 1 153 70.3 68.7 0.23063 13
179 1 158 69.4 68.6 0.23063 178
180 1 163 67.7 68.4 0.23063 179
181 1 167 68 67.9 0.23063 180
182 1 171 64.8 66.8 0.23063 181
183 1 175 62.8 66.7 0.23063 182
184 1 180 60.9 65.8 0.23063 183
185 1 183 58.2 65 0.23063 184
186 1 187 55.2 64.3 0.23063 185
187 1 191 52.5 63.3 0.23063 186
188 1 194 49.1 61.9 0.23063 187
189 1 197 45.5 61 0.23063 188
190 1 197 41.2 59.6 0.23063 189
191 1 193 37.8 59.1 0.23063 190
192 1 188 36.7 59.4 0.23063 191
193 1 186 36.4 59.3 0.23063 192
194 0 182 39.7 60.8 0.23063 193
195 0 178 40.3 63.2 0.23063 194
196 0 177 39.7 63.6 0.23063 195
197 2 177 40.2 64 0.23063 196
198 2 176 40.6 63.9 0.23063 197
199 2 175 40.8 63.8 0.23063 198
200 2 175 41.2 63.9 0.23063 199
201 2 174 42 63.8 0.23063 200
202 2 174 42.4 63.7 0.23063 201
203 2 173 43.1 63.6 0.23063 202
204 2 173 43.6 63.1 0.23063 203
205 2 172 44 62.7 0.23063 204
206 2 172 44.5 62 0.23063 205
207 2 171 44.5 61.8 0.23063 206
208 2 167 44.9 61.8 0.23063 207
209 2 166 43.9 62.8 0.23063 208
210 2 175 41.4 60.7 0.23063 207
211 2 179 40.5 58.4 0.23063 210
212 2 183 40.2 56.6 0.23063 211
213 2 185 39.9 56.2 0.23063 212
214 2 171 45.2 65.4 0 202
215 2 171 41.7 63.8 0 214
216 2 174 38.7 61.5 0 215
217 2 175 37.5 59.6 0 216
218 2 175 41.2 63.9 0.23063 200
219 2 175 41.2 63.9 0.23063 218
220 2 175 40.8 64.3 0.23063 219
221 2 175 40 64.5 0.23063 220
222 2 175 39 64.6 0.23063 221
223 2 175 38.4 64.7 0.23063 222
224 2 175 37.4 64.8 0.23063 223
225 2 175 37.2 64.8 0.23063 224
226 2 177 33.2 65.5 0.23063 225
227 2 180 30.5 67 0.23063 226
228 2 184 28.6 67.3 0.23063 227
229 2 184 28.6 67.4 0.23063 228
230 2 175 36.9 65.3 0.23063 225
231 2 176 36.5 65.3 0.23063 230
232 2 177 36.5 65.8 0.23063 231
233 2 178 36.1 65.8 0.23063 232
234 2 179 36.1 65.8 0.23063 233
235 2 179 36 65.8 0.23063 234
236 2 183 33.6 65.3 0.23063 235
237 2 187 31.2 65.6 0.23063 236
238 2 191 29.2 63.9 0.23063 237
239 2 192 28.9 63.4 0.23063 238
240 2 180 35.5 66.3 0.23063 235
241 2 180 35 66.8 0.23063 240
242 2 180 35.1 67.7 0.23063 241
243 2 180 35.3 68.1 0.23063 242
244 2 174 38 64.3 0.23063 223
245 2 173 37.6 64.4 0.23063 244
246 2 173 37.6 64.4 0.23063 245
247 2 172 34.6 67.2 0.23063 246
248 2 171 34.7 67.6 0.23063 247
249 2 169 37 62.3 0.23063 246
250 2 167 39.3 60.4 0.23063 249
251 2 176 41.2 64.7 0.23063 220
252 2 176 41.8 65.3 0.23063 251
253 2 176 41.9 65.3 0.23063 252
254 2 175 46.4 64.8 0.23063 253
255 2 171 47.6 65.7 0.23063 254
256 2 168 50.4 67.1 0.23063 255
257 2 175 41.9 68.9 0.23063 253
258 2 180 39.9 70.1 0.23063 257
259 2 183 36.6 70.8 0.23063 258
260 2 185 34.4 70.4 0.23063 259
261 2 178 39.2 62.9 0.23063 196
262 2 178 38.4 62.6 0.23063 261
263 2 178 37.5 62.3 0.23063 262
264 2 178 37.2 62.1 0.23063 263
265 2 179 36.7 61.6 0.23063 264
266 2 179 36.8 61.6 0.23063 265
267 2 180 36.8 62 0.23063 266
268 2 181 36.1 61.9 0.23063 267
269 2 181 35.4 61.7 0.23063 268
270 2 181 35.2 61.7 0.23063 269
271 2 178 37.7 58.5 0.23063 264
272 2 179 38 58.3 0.23063 271
273 0 183 32.4 59.8 0.23063 193
274 0 182 33.6 62.9 0.23063 273
