# Supplementary material for: Functional and anatomical specificity in a higher olfactory centre
Source: eLife. 2019 May 21;8:e44590. doi: 10.7554/eLife.44590 (PMC6550879; doi:10.7554/eLife.44590)
Supplement: Supplementary file 4. [file elife-44590-supp4.zip › DyeFill_AV6/AV6a1_130808c1.swc]

# SWC format file
# based on specifications at http://research.mssm.edu/cnic/swc.html
# Created by nat::write.neuron.swc
# PointNo Label X Y Z Radius Parent 
1 1 133 99.6 49.5 0 -1
2 1 135 95.8 49.7 0 1
3 1 139 95.4 50.7 0 2
4 1 141 98.4 52.4 0 3
5 1 145 98.7 53.8 0 4
6 1 149 96.2 55.5 0 5
7 1 151 92.1 57.3 0 6
8 1 151 87.9 59.6 0 7
9 1 151 84 62 0 8
10 1 152 80.4 63.4 0 9
11 1 154 77.4 65.3 0 10
12 1 153 75 67.2 0 11
13 1 151 72.8 68.5 0 12
14 1 151 73.3 68.9 0 13
15 0 146 73.2 69.9 0 14
16 0 144 73.2 71 0 15
17 3 144 72.7 71 0 16
18 3 143 72.5 71 0 17
19 3 142 72.5 71 0 18
20 3 141 72.5 71.5 0 19
21 3 141 72.5 71.5 0 20
22 3 140 72.5 71.5 0 21
23 3 139 72.5 71.5 0 22
24 3 135 72.1 71.9 0 23
25 3 130 74 71.5 0 24
26 3 131 78.3 70.8 0 25
27 3 132 77.9 73.2 0 26
28 3 137 77.6 74 0 27
29 3 138 77.6 74 0 28
30 3 139 72.1 70.8 0 23
31 3 139 72.6 70.4 0 30
32 3 138 73.2 70 0 31
33 3 139 74 69.8 0 32
34 3 139 75 69.7 0 33
35 3 139 75.3 69.7 0 34
36 3 140 76.1 69.5 0 35
37 3 141 76.3 69.5 0 36
38 3 141 76.3 69.5 0 37
39 3 139 76.2 69.5 0 35
40 3 138 77 69.4 0 39
41 3 138 77.7 69.3 0 40
42 3 138 78.6 69.1 0 41
43 3 137 78.8 69.1 0 42
44 3 140 76.8 73.1 0 21
45 3 143 77.1 75.9 0 44
46 3 145 79 78.6 0 45
47 3 149 79.7 77 0 46
48 3 152 77 74.5 0 47
49 3 155 75 72.9 0 48
50 3 155 75.2 72.9 0 49
51 3 159 77.9 72.3 0 50
52 3 159 77.7 72.3 0 51
53 3 159 72.2 72.4 0 50
54 3 163 69 72 0 53
55 3 167 67.6 72.2 0 54
56 3 171 65.5 70.5 0 55
57 3 141 71.3 73.3 0 16
58 3 137 69.8 75.1 0 57
59 3 136 69.3 75.2 0 58
60 3 135 69 75.7 0 59
61 3 135 68.6 76.2 0 60
62 3 135 67.7 76.4 0 61
63 3 135 66.9 76.7 0 62
64 3 134 66.8 77 0 63
65 3 134 66.3 77.5 0 64
66 3 134 66.1 77.5 0 65
67 3 130 65.3 75.3 0 66
68 3 126 66.9 73.9 0 67
69 3 125 69.3 71.3 0 68
70 3 124 73.9 70.5 0 69
71 3 123 78.6 70.6 0 70
72 3 125 83.1 70.9 0 71
73 3 126 84.7 71.2 0 72
74 3 126 73.3 69.7 0 69
75 3 126 78 68.4 0 74
76 3 125 82.8 68.7 0 75
77 3 126 87.7 68.6 0 76
78 3 130 89.3 68.5 0 77
79 3 134 87.7 67.8 0 78
80 3 135 83 67.6 0 79
81 3 134 78.3 67.3 0 80
82 3 134 78.2 67.3 0 81
83 3 133 66.8 77.8 0 66
84 3 133 67 78.3 0 83
85 3 132 67.4 79 0 84
86 3 129 71.2 80.3 0 85
87 3 128 76 80.1 0 86
88 3 128 79.7 80.3 0 87
89 3 132 83 80.3 0 88
90 3 133 83.3 80.4 0 89
91 3 138 85.3 80.4 0 90
92 3 142 86.7 79.8 0 91
93 3 145 86.9 79.7 0 92
94 3 134 84.2 80.3 0 90
95 3 134 85 80 0 94
96 3 133 85.6 79.6 0 95
97 3 133 86.4 79.4 0 96
98 3 133 86.5 79.4 0 97
99 3 126 83.2 78.6 0 88
100 3 125 87.9 78.1 0 99
101 3 125 92.7 77.5 0 100
102 3 124 95.4 75.2 0 101
103 3 122 91.9 72.7 0 102
104 3 121 89.4 71.1 0 103
105 3 132 71.9 79.2 0 85
106 3 137 71.8 78.5 0 105
107 3 137 71.2 78.2 0 106
108 3 138 64.2 77.9 0 64
109 3 141 66.5 79.6 0 108
110 3 142 68.7 79.6 0 109
111 3 137 66.3 72.1 0 59
112 3 137 66.3 72.1 0 111
113 3 137 65.4 71.8 0 112
114 3 138 64.8 71.3 0 113
115 3 138 64 71 0 114
116 3 139 63.3 70.4 0 115
117 3 139 62.9 70 0 116
118 3 139 62.4 69.6 0 117
119 3 143 64.4 71.1 0 117
120 3 148 63.1 71.1 0 119
121 3 148 62.9 71 0 120
122 3 136 68.3 68.9 0 112
123 3 135 72.4 68.2 0 122
124 3 135 73.7 68 0 123
125 0 149 77.4 71 0 14
126 0 146 81.3 72 0 125
127 0 142 82.9 72.5 0 126
128 0 138 85.7 72.2 0 127
129 0 135 88.2 73.9 0 128
130 0 135 88.2 74 0 129
131 1 153 73.6 71.7 0 13
132 1 153 75.3 74.1 0 131
133 0 152 71.6 75.3 0 132
134 0 152 67.6 73 0 133
135 0 150 78.5 75.6 0 132
136 0 148 82.4 77.7 0 135
137 0 147 79.8 78.6 0 136
138 1 156 72.6 67.8 0 13
139 1 161 72.2 67.6 0 138
140 1 165 71 67.1 0 139
141 1 169 68.2 66.3 0 140
142 1 173 65.4 66.2 0 141
143 1 178 63.7 66.4 0 142
144 1 179 62.5 65.7 0 143
145 0 184 61.1 65.3 0 144
146 0 188 59.2 63.9 0 145
147 0 190 55.5 62.9 0 146
148 0 193 51.8 61.9 0 147
149 0 196 47.7 60.9 0 148
150 0 197 43.3 59.6 0 149
151 0 194 40.5 59.3 0 150
152 0 190 39 59.7 0 151
153 0 185 40.5 61.6 0 152
154 0 181 41.7 62.7 0 153
155 0 180 41.7 62.7 0 154
156 0 180 41.7 62.7 0 155
157 2 179 41.2 62.8 0 156
158 2 179 40.8 62.8 0 157
159 2 178 40.9 63.2 0 158
160 2 177 40.5 63.4 0 159
161 2 177 40.5 63.4 0 160
162 2 174 44.6 63.1 0 161
163 2 171 48 62.9 0 162
164 2 170 50.2 62.5 0 163
165 2 173 50.6 59.3 0 164
166 2 174 49.2 56.9 0 165
167 2 170 50.2 63.4 0 164
168 2 170 50.2 64.1 0 167
169 2 170 49.9 64.6 0 168
170 2 170 50.1 65 0 169
171 2 170 50.4 65.4 0 170
172 2 170 51.2 65.9 0 171
173 2 170 51.9 66.3 0 172
174 2 169 52.7 66.7 0 173
175 2 169 53.6 67.1 0 174
176 2 169 53.8 67.4 0 175
177 2 175 49.1 65.6 0 171
178 2 175 49.1 65.6 0 177
179 2 171 49.4 65.2 0 169
180 2 171 48.4 65.3 0 179
181 2 171 47.5 65.2 0 180
182 2 171 46.6 65.2 0 181
183 2 172 46.1 65.3 0 182
184 2 174 36.8 63.1 0 161
185 2 174 35.9 61.7 0 184
186 2 179 40.1 62.5 0 158
187 2 179 39.3 62.2 0 186
188 2 179 38.8 62.6 0 187
189 2 179 38.9 62.7 0 188
190 2 174 40.3 63.8 0 189
191 2 173 41.8 63.2 0 190
192 2 172 42.3 62.6 0 191
193 2 172 43 62.5 0 192
194 2 171 43.6 62 0 193
195 2 171 44 61.9 0 194
196 2 168 47.6 62.2 0 195
197 2 168 48.2 62.1 0 196
198 2 167 48.5 62.5 0 197
199 2 167 49 62.7 0 198
200 2 165 52.9 65 0 199
201 2 165 52.9 65 0 200
202 2 167 49.5 65.6 0 199
203 2 169 48.4 66.6 0 202
204 2 168 44.4 60.1 0 197
205 2 169 42.3 58.5 0 204
206 2 172 43.5 59.1 0 195
207 2 171 43.7 58.1 0 206
208 2 176 40.1 60.5 0 191
209 2 180 40.4 58.3 0 208
210 2 179 34.6 63.5 0 189
211 2 179 32.3 65.1 0 210
212 2 178 45.5 64.5 0 156
213 2 178 46.7 64.8 0 212
214 0 183 38.3 61.4 0 154
215 0 186 35.3 62 0 214
216 0 178 58.1 65 0 144
217 0 178 53.5 65.8 0 216
218 0 178 49 64.7 0 217
219 0 178 49.8 67.7 0 218
