# Supplementary material for: Functional and anatomical specificity in a higher olfactory centre
Source: eLife. 2019 May 21;8:e44590. doi: 10.7554/eLife.44590 (PMC6550879; doi:10.7554/eLife.44590)
Supplement: Supplementary file 4. [file elife-44590-supp4.zip › DyeFill_AV6/AV6a1_130808c2.swc]

# SWC format file
# based on specifications at http://research.mssm.edu/cnic/swc.html
# Created by nat::write.neuron.swc
# PointNo Label X Y Z Radius Parent 
1 1 151 89.5 39.8 0.10001 -1
2 1 150 93.4 42.4 0.126041868431829 1
3 1 148 97.3 44.8 0.205469195224839 2
4 1 148 101 48.2 0.201386422892415 3
5 1 151 102 52 0.139027727182577 4
6 1 152 97.6 54.6 0.147103563178754 5
7 1 153 93 56.3 0.149566439682254 6
8 1 152 89 59.1 0.131901524710927 7
9 1 151 84.8 61.5 0.13139900757426 8
10 1 151 80.4 63.5 0.123920769410338 9
11 1 152 76.5 66.1 0.131628932223327 10
12 1 149 73.4 68.5 0.132169482026698 11
13 1 146 70.8 69.4 0.133945 12
14 1 151 70.5 68.8 0.155167078253303 13
15 1 156 69.3 68 0.149397488025763 14
16 1 161 67.5 67.6 0.17259862126151 15
17 1 166 66.5 67.5 0.164346241104452 16
18 1 170 64.9 66.7 0.139779963832216 17
19 1 175 63.1 66.1 0.112303195914301 18
20 1 179 61.3 65.4 0.140800629208525 19
21 1 184 59.4 64.9 0.130990150208105 20
22 1 188 56.4 63.8 0.149557425940313 21
23 1 191 52.9 62.1 0.142357768864206 22
24 1 194 49.2 61.1 0.131183082444391 23
25 1 197 45 60.1 0.139696799497422 24
26 1 197 40.4 59.5 0.212803883012534 25
27 1 193 38.4 59.4 0.12840093411445 26
28 1 188 38.7 59.4 0.1349967932357 27
29 1 183 38.6 60 0.203272323092347 28
30 1 181 36.4 61.5 0.17911 29
31 0 178 39.6 59.6 0.193181300161894 30
32 0 177 41.7 59.6 0.12999 31
33 2 177 46.4 58.2 0.120533739414822 32
34 2 177 51.1 57 0.131180387100874 33
35 2 175 55.6 56.7 0.106286006617585 34
36 2 170 55.2 57.5 0.115738494935134 35
37 2 169 53 57.2 0.14175 36
38 2 169 52.3 57.2 0.111641099115949 37
39 2 168 51.8 57.2 0.114727031370413 38
40 2 167 51.4 57.2 0.123124725383952 39
41 2 166 51.1 57 0.16439270889345 40
42 2 165 50.9 56.9 0.1704 41
43 2 170 52 57 0.107660698079064 37
44 2 170 51.1 57 0.127018987370261 43
45 2 170 50.4 57 0.137075 44
46 2 177 45.8 62.3 0.165235066341045 32
47 2 174 44.6 65.2 0.123126274920559 46
48 2 174 43.2 65.5 0.11425 47
49 2 174 42.8 65.6 0.14774 48
50 2 174 42.4 65.7 0.18775 49
51 2 174 42.1 65.5 0.19878 50
52 2 174 41.9 65.4 0.1857 51
53 2 174 41.6 65.2 0.175705 52
54 2 174 42.3 65.9 0.21812 50
55 2 173 42.3 66.1 0.226595 54
56 2 173 46.1 68.9 0.236810559514688 55
57 2 173 46.4 69.4 0.240105 56
58 2 173 46.4 68.8 0.173527286338037 57
59 2 172 46.7 68.2 0.120189174328958 58
60 2 171 47.1 67.6 0.12310251427756 59
61 2 171 47.6 66.9 0.23226412322254 60
62 2 170 47.9 66.4 0.162265 61
63 2 170 48.3 65.7 0.206451728505848 62
64 2 169 48.8 65.1 0.1746680118451 63
65 2 169 49.1 64.6 0.23576 64
66 2 169 51.6 68.3 0.11265417371514 62
67 2 169 51.6 68.3 0.112725 66
68 2 178 46.7 70.6 0.145622899417142 57
69 2 182 48 72 0.195385 68
70 2 171 38.1 66.4 0.163331850732189 55
71 2 170 36.5 66.2 0.10931 70
72 2 171 35.6 66.1 0.110114327328453 71
73 2 171 34.8 65.7 0.191968029782129 72
74 2 171 34.2 65 0.27425598257851 73
75 2 171 34.1 64.7 0.2533 74
76 2 169 36.5 66.6 0.100730862272373 71
77 2 169 36.1 66.9 0.111142616175295 76
78 2 168 35.6 67 0.0991 77
79 2 174 42.3 65.1 0.0971499874467584 48
80 2 174 42.1 64.9 0.103195 79
81 2 177 39.2 67.4 0.197157997105697 80
82 2 178 38.9 67.5 0.206535 81
83 2 174 42.6 64.5 0.118950905685904 80
84 2 173 43.1 64.1 0.126869851797711 83
85 2 172 43.5 63.7 0.145558801276225 84
86 2 171 43.9 63.2 0.159018747036529 85
87 2 171 44.2 62.8 0.171055 86
88 2 170 44.6 62.1 0.162474347344601 87
89 2 170 45.4 61.6 0.123705558207698 88
90 2 169 46 61.3 0.147866365144385 89
91 2 168 46.6 61.1 0.183137986269372 90
92 2 168 46.7 61.1 0.18737 91
93 2 168 47.5 61.6 0.241239580017216 92
94 2 168 48 62.4 0.23588690724864 93
95 2 168 48.4 63.3 0.118384007986455 94
96 2 168 48.9 63.9 0.11441 95
97 2 164 49.5 59.7 0.116995876915591 92
98 2 160 51 59.1 0.164678821914593 97
99 2 159 51 58.7 0.20783 98
100 2 170 43.9 62.4 0.198321642568244 87
101 2 169 43.4 62.1 0.139819185682319 100
102 2 168 42.8 62 0.120806666289323 101
103 2 167 42.5 62.3 0.196396537444139 102
104 2 167 42.5 62.9 0.12879 103
105 2 166 38 62.6 0.112772086525326 104
106 2 163 36.8 62.8 0.14296 105
107 2 163 45.1 62.2 0.119181950236861 104
108 2 163 44.2 60.7 0.259945 107
109 0 181 36.3 61.7 0.203165 30
110 0 180 36.2 62 0.212145 109
111 2 178 40 64 0.179176547969342 110
112 2 176 41.3 64.8 0.20959 111
113 2 183 32.3 63.1 0.124614080512375 110
114 2 184 31.7 62.6 0.13824 113
115 1 142 70.9 71 0.168933405229135 13
116 1 141 71 71.1 0.162855 115
117 0 140 71.3 71.3 0.179422793638699 116
118 0 139 71.5 71.3 0.180018238898787 117
119 0 138 71.8 71.3 0.180058700882785 118
120 0 137 71.9 71.1 0.184690971328961 119
121 0 137 72 71 0.203435 120
122 3 137 72 71.2 0.193935 121
123 3 136 72 71.3 0.17898 122
124 3 136 71.6 70.5 0.162399501828186 121
125 3 136 71.6 70.5 0.161045 124
126 3 135 71.4 70.4 0.200761244362338 125
127 3 134 71.3 70.4 0.20713 126
128 3 134 71.5 70.5 0.203735 127
129 3 134 71.6 70.5 0.1823 128
130 3 133 71.9 70.6 0.148235003127207 129
131 3 132 71.9 70.6 0.14503 130
132 3 128 74.5 71.1 0.139460800222574 131
133 3 126 76.9 71.2 0.166595 132
134 3 122 80.4 72.2 0.192667967148773 133
135 3 122 81.1 72.4 0.193275 134
136 3 122 86 72 0.12476201648716 135
137 3 123 86.7 72 0.11633 136
138 3 124 91 70.2 0.19616800979833 137
139 3 126 93 67.1 0.133114078565951 138
140 3 127 92.7 65.8 0.226875 139
141 3 123 86.4 72.5 0.114673546028869 137
142 3 124 86.7 72.8 0.135747216490923 141
143 3 125 87.3 73.2 0.151062247454429 142
144 3 125 87.9 73.6 0.17798 143
145 3 130 88.5 74.9 0.116239834621691 144
146 3 135 87.1 76.4 0.120214125514073 145
147 3 139 84.4 77 0.102537236245022 146
148 3 142 80.9 76.7 0.114435411977061 147
149 3 142 80.9 76.7 0.11471 148
150 3 125 92.8 72.7 0.107540699693572 144
151 3 126 96.1 72.2 0.096365 150
152 3 120 84.7 75.4 0.128493265653024 135
153 3 121 89.4 76.5 0.203422782191323 152
154 3 125 91.2 78.6 0.147794850457059 153
155 3 125 91.2 78.6 0.148465 154
156 3 125 91.2 78.5 0.171425 155
157 3 125 91.2 78.4 0.207105 156
158 3 125 91.1 78.3 0.22315 157
159 3 125 91.1 78.1 0.227455 158
160 3 129 89 79.1 0.118562692979697 155
161 3 134 86.8 78.5 0.143565737070886 160
162 3 134 86.4 78.5 0.1332 161
163 3 126 76.7 70.4 0.127184651946306 133
164 3 127 76.5 69.8 0.104294695806495 163
165 3 128 76.2 69.2 0.174825008802367 164
166 3 128 76 68.7 0.208975 165
167 3 133 70.9 70.6 0.118311616196478 131
168 3 133 69.9 70.8 0.119923584405876 167
169 3 133 68.9 71 0.117449526442771 168
170 3 133 68.3 71.1 0.110895 169
171 3 132 67.5 71 0.153952207916863 170
172 3 132 67.1 70.7 0.16781 171
173 3 127 68.6 71.8 0.119145924253549 172
174 3 126 69.3 72.5 0.2309 173
175 3 126 69.4 72.3 0.25582 174
176 3 126 69.4 72.8 0.210435 174
177 3 125 70.1 73.3 0.180628334046644 176
178 3 125 70.7 73.9 0.186153753622403 177
179 3 124 71.2 74.5 0.18886 178
180 3 125 68.8 73.2 0.145740040968434 176
181 3 124 68.3 73.2 0.16382 180
182 3 136 66 67.9 0.128657870091271 172
183 3 137 65.7 66.6 0.218515 182
184 3 133 64.8 73.1 0.143449575349244 170
185 3 130 63.6 73.8 0.16975 184
186 3 131 74.7 73 0.13180753985876 129
187 3 132 78.2 76.1 0.111627032842254 186
188 3 133 78.8 77.3 0.15538 187
189 3 135 71.3 70.4 0.19609 127
190 3 135 70.9 70.1 0.159143404073913 189
191 3 136 70.3 69.6 0.187082651750324 190
192 3 137 69.8 69 0.237901326700301 191
193 3 137 69.6 68.5 0.22259 192
194 3 133 75.9 71.1 0.131384724960537 189
195 3 132 79.3 72.1 0.211785 194
196 3 135 76 68.4 0.110406456543414 125
197 3 135 80.8 67.3 0.114037978658244 196
198 3 135 81.8 67.7 0.1024 197
199 3 138 83.3 64.7 0.111471205279101 198
200 3 139 83.5 64.4 0.112255 199
201 3 140 83.7 64.1 0.135707371875961 200
202 3 140 83.9 64 0.129275 201
203 3 137 87.8 65.8 0.124344545518298 200
204 3 136 88.6 66.2 0.14397 203
205 3 136 79.9 71.9 0.109348738930716 198
206 3 136 80.7 72.5 0.10437 205
207 0 138 68.9 72.4 0.122953871130061 116
208 0 139 65.6 72 0.10228 207
209 3 144 64 71.2 0.174653137289312 208
210 3 144 63.9 70.8 0.226625 209
211 3 145 63.9 71 0.127208892426267 210
212 3 146 64 71 0.12258 211
213 3 147 64.3 70.9 0.140494626967354 212
214 3 147 64.5 70.9 0.141475 213
215 3 147 64.1 70.7 0.166683129546107 212
216 3 147 64.1 70.6 0.201355 215
217 3 152 63.8 71.9 0.113810574444988 216
218 3 156 65.5 73.5 0.136715782200371 217
219 3 157 65.2 72.5 0.192395 218
220 3 149 65.1 66.7 0.124427794998555 216
221 3 148 65.5 66.2 0.112135 220
222 3 145 68.6 67.9 0.116337179155771 221
223 3 144 70.7 68 0.113675 222
224 3 144 71.1 67.4 0.121719973858022 223
225 3 145 71 66.6 0.185044506638587 224
226 3 145 70.9 66.5 0.177685 225
227 3 143 71.3 68.2 0.127128759356767 223
228 3 142 71.8 68.2 0.151183417634289 227
229 3 142 71.9 68.2 0.152085 228
230 3 149 68.5 62.8 0.174706391078648 221
231 3 148 68.6 62 0.219175 230
232 3 144 64 69.9 0.134536611355056 210
233 3 143 64.1 69.3 0.11183493535209 232
234 3 142 64 68.6 0.12295637660444 233
235 3 142 63.9 68.5 0.124625 234
236 3 139 64.6 72.2 0.107486323457425 208
237 3 139 63.7 72.5 0.14207115681572 236
238 3 140 62.8 72.8 0.21161 237
239 3 139 62.1 72.2 0.17395467646685 238
240 3 139 62.1 72.2 0.17269 239
241 3 144 62.3 73.9 0.132418152629225 238
242 3 145 62.3 74 0.188905 241
243 3 148 66.2 75.6 0.10882046711284 242
244 3 150 69.8 77 0.175705 243
245 3 145 61.8 73.2 0.186655719816582 242
246 3 145 61.5 72.7 0.156125 245
