# Supplementary material for: Functional and anatomical specificity in a higher olfactory centre
Source: eLife. 2019 May 21;8:e44590. doi: 10.7554/eLife.44590 (PMC6550879; doi:10.7554/eLife.44590)
Supplement: Supplementary file 4. [file elife-44590-supp4.zip › DyeFill_AV6/AV6a1_130813c0.swc]

# SWC format file
# based on specifications at http://research.mssm.edu/cnic/swc.html
# Created by nat::write.neuron.swc
# PointNo Label X Y Z Radius Parent 
1 1 139 87.3 45 0.23063 -1
2 1 140 91.2 47.3 0.23063 1
3 1 143 93.5 48.7 0.23063 2
4 1 148 93.2 48.7 0.23063 3
5 1 151 94.1 50.2 0.23063 4
6 1 152 95.7 53.3 0.23063 5
7 1 152 93.4 55.9 0.23063 6
8 1 151 90.2 58 0.23063 7
9 1 151 87 60.2 0.23063 8
10 1 151 82.9 62.4 0.23063 9
11 1 151 79.2 64.4 0.23063 10
12 1 151 75.9 67.2 0.23063 11
13 1 148 72.5 68.8 0.23063 12
14 1 147 71.7 69.4 0.23063 13
15 1 147 72.1 69.7 0.23063 14
16 1 146 71.9 70.1 0.23063 15
17 1 145 71.5 70.4 0.23063 16
18 1 145 71.5 70.6 0.23063 17
19 3 140 71.7 72.4 0.23063 18
20 3 137 69.5 73.7 0.23063 19
21 3 134 68.6 73.7 0.23063 20
22 3 129 68.7 74.2 0.23063 21
23 3 124 70.4 74.9 0.23063 22
24 3 124 71.1 74.9 0.23063 23
25 3 123 71.8 74.9 0.23063 24
26 3 122 72.4 75 0.23063 25
27 3 122 73.1 74.8 0.23063 26
28 3 121 73.9 74.7 0.23063 27
29 3 121 74.1 74.6 0.23063 28
30 3 119 78.6 73.9 0.23063 29
31 3 120 82.7 72.5 0.23063 30
32 3 123 85.7 70.9 0.23063 31
33 3 125 89.1 70.3 0.23063 32
34 3 125 93.6 70.9 0.23063 33
35 3 125 94.2 71.1 0.23063 34
36 3 128 91.8 69 0.23063 33
37 3 131 95 68.9 0.23063 36
38 3 120 78.5 76.8 0.23063 29
39 3 121 80.9 77.5 0.23063 38
40 3 121 81.8 77.8 0.23063 39
41 3 122 82.3 77.8 0.23063 40
42 3 123 87 76.8 0.23063 41
43 3 124 91.8 76.6 0.23063 42
44 3 126 96.1 75.9 0.23063 43
45 3 128 98.7 75.7 0.23063 44
46 3 124 80.2 79.8 0.23063 41
47 3 129 78.4 79.9 0.23063 46
48 3 122 76.3 78.2 0.23063 39
49 3 125 75.2 79.3 0.23063 48
50 3 127 76.2 80.1 0.23063 49
51 3 128 73.5 74.3 0.23063 24
52 3 131 75.5 73.1 0.23063 51
53 3 131 75.4 73 0.23063 52
54 3 134 68.3 73.2 0.23063 21
55 3 134 68.3 72.2 0.23063 54
56 3 134 68.6 71.7 0.23063 55
57 3 133 69.1 71.1 0.23063 56
58 3 133 69.6 70.5 0.23063 57
59 3 134 69.7 70.3 0.23063 58
60 3 134 70.1 70.2 0.23063 59
61 3 134 70.5 70.1 0.23063 60
62 3 134 70.9 70 0.23063 61
63 3 133 75.8 69.1 0.23063 62
64 3 132 76.4 69 0.23063 63
65 3 132 81.2 68.1 0.23063 64
66 3 133 85.8 66.9 0.23063 65
67 3 135 89.7 65.7 0.23063 66
68 3 139 92.5 65.1 0.23063 67
69 3 143 91.4 65.7 0.23063 68
70 3 146 88.7 66 0.23063 69
71 3 146 84.1 67.2 0.23063 70
72 3 147 81.2 69.5 0 71
73 3 150 79.1 71.6 0 72
74 3 153 77.7 73 0 73
75 3 134 78.8 71 0 64
76 3 138 79 71.8 0 75
77 3 138 71.6 70.2 0.23063 62
78 3 139 71.6 70.2 0.23063 77
79 3 134 70 69.6 0 61
80 3 135 69.5 69.2 0 79
81 3 135 69.4 69.2 0 80
82 3 136 74 68 0 81
83 3 135 78.8 67.4 0 82
84 3 137 82.7 67.5 0 83
85 3 138 85 69.2 0 84
86 3 138 65.9 68.9 0 81
87 3 139 67.6 67.9 0 86
88 3 130 72.9 68.6 0.23063 59
89 3 126 75.4 67.9 0.23063 88
90 3 126 75.4 67.9 0.23063 89
91 3 145 70.7 70.7 0.23063 18
92 3 146 70.1 71.2 0.23063 91
93 3 146 70.1 71.3 0.23063 92
94 3 145 69.3 71.4 0.23063 93
95 3 145 68.4 71.5 0.23063 94
96 3 145 67.6 71.7 0.23063 95
97 3 145 67 72.2 0.23063 96
98 3 145 66.5 72.3 0.23063 97
99 3 149 64.5 72.1 0.23063 98
100 3 153 64 70.8 0.23063 99
101 3 149 64.8 68.2 0.23063 100
102 3 146 68 66.7 0.23063 101
103 3 145 72.7 65.9 0.23063 102
104 3 143 77.1 66.9 0.23063 103
105 3 142 80.1 68.1 0.23063 104
106 3 145 66 72.8 0.23063 98
107 3 144 65.2 72.9 0.23063 106
108 3 144 65.1 72.9 0.23063 107
109 3 141 62.5 71.9 0.23063 108
110 3 142 60.7 73.7 0.23063 109
111 3 143 59.9 73.9 0.23063 110
112 3 147 62 73 0.23063 108
113 3 149 62.5 73.8 0.23063 112
114 3 153 65.3 73.6 0.23063 113
115 3 156 68.1 72.2 0.23063 114
116 3 149 63.8 77.7 0.23063 113
117 3 150 63.9 78.8 0.23063 116
118 3 149 72.7 72.3 0.23063 93
119 3 152 75.2 74.1 0.23063 118
120 3 151 77.2 76.3 0.23063 119
121 3 151 78 76.5 0.23063 120
122 3 150 78.8 76.8 0.23063 121
123 3 150 79.2 76.7 0.23063 122
124 3 152 83.6 77.8 0.23063 123
125 3 153 86.5 78.2 0.23063 124
126 3 152 82.2 74 0 123
127 3 152 84.7 73 0 126
128 3 151 78.2 76.9 0.23063 122
129 3 152 77.6 77.1 0.23063 128
130 3 153 77 77.2 0.23063 129
131 3 153 76.5 77.3 0.23063 130
132 3 158 76.9 78 0.23063 131
133 3 160 76.6 79.7 0.23063 132
134 3 152 72.1 76.9 0.23063 131
135 3 150 70.1 77 0.23063 134
136 3 147 79 77.2 0.23063 120
137 3 142 80.1 76.8 0.23063 136
138 3 139 83.3 77 0.23063 137
139 3 138 84.4 77.6 0.23063 138
140 1 152 71.9 69.6 0.23063 14
141 1 157 70.8 68.8 0.23063 140
142 1 161 70.5 68.2 0.23063 141
143 1 166 69.5 67.7 0.23063 142
144 1 170 67.5 66.8 0.23063 143
145 1 175 65 66.4 0.23063 144
146 1 179 63.2 66.1 0.23063 145
147 1 183 60.8 65.7 0.23063 146
148 1 187 58 64.6 0.23063 147
149 1 190 54.3 63.4 0.23063 148
150 1 193 50.7 62 0.23063 149
151 1 196 46.8 60.9 0.23063 150
152 1 197 42.3 59.9 0.23063 151
153 1 193 39.2 59.6 0.23063 152
154 1 188 39.1 60.2 0.23063 153
155 1 184 41.4 60.8 0.23063 154
156 1 181 40.8 62.1 0.23063 155
157 3 181 39.9 62.3 0.23063 156
158 3 181 38.9 62.5 0.23063 157
159 3 182 37.9 62.7 0.23063 158
160 3 182 37.2 62.5 0.23063 159
161 3 182 37.1 62.5 0.23063 160
162 2 185 33.6 61.9 0.23063 161
163 2 187 33.3 60.5 0.23063 162
164 2 181 37.4 62.7 0.23063 161
165 2 181 37.6 63 0.23063 164
166 2 181 37.7 63.1 0.23063 165
167 2 180 38.3 62.9 0.23063 166
168 2 179 38.9 62.7 0.23063 167
169 2 178 39.4 63 0.23063 168
170 2 178 39.4 63 0.23063 169
171 2 177 40.1 62.9 0.23063 170
172 2 176 40.7 62.7 0.23063 171
173 2 176 40.9 62.6 0.23063 172
174 2 176 41.4 62.3 0.23063 173
175 2 176 41.4 62.6 0.23063 174
176 2 175 41.9 63 0.23063 175
177 2 174 42.3 63.1 0.23063 176
178 2 174 42.9 62.9 0.23063 177
179 2 173 43.8 62.7 0.23063 178
180 2 173 44.5 62.6 0.23063 179
181 2 173 44.8 62.5 0.23063 180
182 2 170 48.5 62.4 0.23063 181
183 2 170 48.8 62.7 0.23063 182
184 2 168 44.2 61.5 0.23063 181
185 2 167 43.9 60.6 0.23063 184
186 2 173 43.7 67.1 0.23063 177
187 2 173 44.5 67.8 0.23063 186
188 2 173 45.1 68.5 0.23063 187
189 2 174 45.6 68.8 0.23063 188
190 2 174 46.2 69.6 0.23063 189
191 2 174 47 70.1 0.23063 190
192 2 175 47.4 70.6 0.23063 191
193 2 175 40.9 69.3 0.23063 187
194 2 174 42 70.4 0.23063 193
195 2 176 41.4 62.3 0.23063 173
196 2 176 42.2 62 0.23063 195
197 2 176 41.5 61.7 0.23063 196
198 2 173 38.2 61.5 0.23063 197
199 2 169 37.8 62.2 0.23063 198
200 2 168 38.8 62.7 0.23063 199
201 2 176 41.8 61.2 0.23063 197
202 2 175 42.3 60.9 0.23063 201
203 2 175 42.8 60.6 0.23063 202
204 2 174 43.1 60.5 0.23063 203
205 2 173 42.7 60.1 0.23063 204
206 2 173 42.7 60.1 0.23063 205
207 2 176 37.2 65.2 0.23063 170
208 2 176 37.9 66 0.23063 207
209 2 183 33.4 64.1 0.23063 166
210 2 186 31.6 65.7 0.23063 209
211 2 187 32.1 70 0.23063 210
212 2 184 30.2 71.7 0.23063 211
213 2 180 33.2 64.7 0.23063 166
214 2 180 31.5 66.7 0.23063 213
215 2 175 32.5 66.4 0.23063 214
216 2 172 35.7 65.2 0.23063 215
217 2 171 39.9 64.9 0.23063 216
218 2 172 41.5 64.7 0.23063 217
219 3 179 44.6 64 0.23063 156
220 3 176 47.6 66.4 0.23063 219
221 3 171 48.2 67.3 0.23063 220
