# Supplementary material for: Functional and anatomical specificity in a higher olfactory centre
Source: eLife. 2019 May 21;8:e44590. doi: 10.7554/eLife.44590 (PMC6550879; doi:10.7554/eLife.44590)
Supplement: Supplementary file 4. [file elife-44590-supp4.zip › DyeFill_AV6/AV6a1_130814c1.swc]

# SWC format file
# based on specifications at http://research.mssm.edu/cnic/swc.html
# Created by nat::write.neuron.swc
# PointNo Label X Y Z Radius Parent 
1 1 153 74.7 45.1 0.23063 -1
2 1 149 78.2 45.1 0.23063 1
3 1 148 82.7 46.3 0.23063 2
4 1 147 87.1 47.4 0.23063 3
5 1 146 91 50 0.23063 4
6 1 146 95.2 51.1 0.23063 5
7 1 149 98.2 53.4 0.23063 6
8 1 151 95.5 55.2 0.23063 7
9 1 150 91.9 57.2 0.23063 8
10 1 149 88.3 59.6 0.23063 9
11 1 149 84.4 62.1 0.23063 10
12 1 151 80.3 63.5 0.23063 11
13 1 153 77 65.5 0.23063 12
14 1 152 73.8 67.8 0.23063 13
15 1 151 73.5 68.3 0.23063 14
16 1 150 73.2 68.9 0.23063 15
17 1 150 72.8 69.4 0.23063 16
18 1 150 72.7 69.5 0.23063 17
19 3 145 70.5 70.8 0.23063 18
20 3 144 69.1 71.8 0.23063 19
21 3 143 68.6 72.2 0.23063 20
22 3 143 68.5 72.2 0.23063 21
23 3 142 67.6 72.2 0.23063 22
24 3 142 66.8 72.3 0.23063 23
25 3 141 67.1 72.7 0.23063 24
26 3 140 66.8 72.7 0.23063 25
27 3 139 66.7 72.7 0.23063 26
28 3 139 66.5 72.8 0.23063 27
29 3 139 66.5 72.8 0.23063 28
30 3 139 66.6 72.8 0.23063 29
31 3 138 66.7 72.8 0.23063 30
32 3 137 66.4 72.9 0.23063 31
33 3 137 66.4 72.9 0.23063 32
34 3 137 65.6 72.6 0.23063 33
35 3 136 65.3 72.6 0.23063 34
36 3 135 65.4 72.7 0.23063 35
37 3 135 65.4 72.7 0.23063 36
38 3 134 65.5 72.7 0.23063 37
39 3 134 66.1 72.2 0.23063 38
40 3 133 66.8 72.2 0.23063 39
41 3 132 67.4 72.1 0.23063 40
42 3 132 68.1 72.1 0.23063 41
43 3 131 68.6 72.1 0.23063 42
44 3 127 72.2 71.8 0.23063 43
45 3 126 73.9 72 0.23063 44
46 3 122 77.6 72.2 0.23063 45
47 3 121 81.6 74.2 0.23063 46
48 3 121 81.2 75.4 0.23063 47
49 3 122 77 77 0.23063 48
50 3 125 73.2 77.2 0.23063 49
51 3 129 71.1 77.5 0.23063 50
52 3 129 71.3 78.7 0.23063 51
53 3 125 78.8 76.9 0.23063 48
54 3 129 79.6 77 0.23063 53
55 3 132 75.9 77.6 0.23063 54
56 3 135 72.9 78.5 0.23063 55
57 3 136 72.4 78.6 0.23063 56
58 3 129 76.6 72.4 0.23063 45
59 3 133 74.9 72.6 0.23063 58
60 3 131 73.1 70.9 0.23063 43
61 3 131 74.7 70.3 0.23063 60
62 3 138 62.4 71.9 0.23063 38
63 3 141 60.3 71.9 0.23063 62
64 3 131 65.5 72.4 0 37
65 3 126 67.4 72.3 0 64
66 3 125 67.5 72.3 0 65
67 3 136 67.2 72.8 0.23063 33
68 3 136 67.8 72.6 0.23063 67
69 3 135 68.4 72.4 0.23063 68
70 3 134 69.1 72.3 0.23063 69
71 3 134 70 72.2 0.23063 70
72 3 134 70.1 72.2 0.23063 71
73 3 135 69.7 74.5 0.23063 30
74 3 132 72 76.9 0.23063 73
75 3 128 74.9 78.3 0.23063 74
76 3 128 77.8 81.2 0.23063 75
77 3 137 65.7 76 0.23063 28
78 3 134 65 78.7 0.23063 77
79 3 130 66.8 78.7 0.23063 78
80 3 130 67.1 78.7 0.23063 79
81 3 143 68.5 73 0.23063 22
82 3 144 68.6 73.8 0.23063 81
83 3 145 68.3 73.9 0.23063 82
84 3 145 68.1 74.2 0.23063 83
85 3 146 68 74.4 0.23063 84
86 3 143 72.9 74.4 0.23063 20
87 3 143 73 74.5 0.23063 86
88 3 141 77.4 74.2 0.23063 87
89 3 137 80.5 74.4 0.23063 88
90 3 134 80.6 74.2 0.23063 89
91 3 133 80.9 73.8 0.23063 90
92 3 133 81.3 73.4 0.23063 91
93 3 132 81.3 73.4 0.23063 92
94 3 135 84.3 73 0.23063 93
95 3 136 85.7 73.4 0.23063 94
96 3 130 84.2 71.4 0.23063 93
97 3 127 85 69.9 0.23063 96
98 3 127 85 69.9 0.23063 97
99 3 133 85.3 74.5 0.23063 90
100 3 130 89.2 74.3 0.23063 99
101 3 129 90.3 74.3 0.23063 100
102 3 143 73 74.5 0.23063 87
103 3 144 77.4 76.1 0.23063 102
104 3 144 79.7 77.2 0.23063 103
105 3 148 81.8 77.3 0.23063 104
106 3 151 80.4 78.8 0.23063 105
107 3 151 80.4 78.8 0.23063 106
108 3 140 82.6 77.4 0.23063 104
109 3 136 85.8 77.2 0.23063 108
110 3 132 88.3 76.8 0.23063 109
111 3 145 70.9 76.8 0.23063 102
112 3 145 72.9 78.5 0.23063 111
113 3 150 71.8 69.6 0.23063 18
114 3 150 71.3 69.6 0.23063 113
115 3 151 70.5 69.6 0.23063 114
116 3 151 69.7 69.7 0.23063 115
117 3 151 68.9 69.7 0.23063 116
118 3 152 68 69.8 0.23063 117
119 3 152 67.9 69.8 0.23063 118
120 3 154 63.8 68.5 0.23063 119
121 3 156 60.1 67.2 0.23063 120
122 3 159 57.4 64.5 0.23063 121
123 3 162 55.6 63.2 0.23063 122
124 3 157 66.4 70.5 0.23063 119
125 3 161 67.9 70.7 0.23063 124
126 3 162 69.1 70.7 0.23063 125
127 3 150 72.3 69.6 0.23063 114
128 3 151 72.8 69.6 0.23063 127
129 3 151 72.6 70.1 0.23063 128
130 3 152 73.3 70.1 0.23063 129
131 3 152 73.7 70.1 0.23063 130
132 1 148 76.7 68.8 0.23063 14
133 1 144 77.6 69.8 0.23063 132
134 1 139 78.9 70 0.23063 133
135 1 135 81 69.5 0.23063 134
136 1 131 82.9 68.8 0.23063 135
137 1 129 85.9 67.6 0.23063 136
138 1 125 87 67.6 0.23063 137
139 1 157 73.3 67.4 0.23063 14
140 1 161 72.4 66.4 0.23063 139
141 1 166 70 66.4 0.23063 140
142 1 169 66.7 66.6 0.23063 141
143 1 174 64.6 66.7 0.23063 142
144 1 178 62.9 67 0.23063 143
145 1 183 60.8 66.3 0.23063 144
146 1 187 58.1 65 0.23063 145
147 1 190 55 63.9 0.23063 146
148 1 194 52.1 62.9 0.23063 147
149 1 197 48.6 62.1 0.23063 148
150 1 197 44.2 60.5 0.23063 149
151 1 195 40.6 59.5 0.23063 150
152 1 191 38.6 59.6 0.23063 151
153 1 186 37.7 59.9 0.23063 152
154 1 181 38.3 61.3 0.23063 153
155 1 178 39.8 62.7 0.23063 154
156 1 177 40.9 63.2 0.23063 155
157 3 177 41.7 63.4 0.23063 156
158 3 176 42.3 63.6 0.23063 157
159 3 176 42.7 63.6 0.23063 158
160 2 176 47.2 64.6 0.23063 159
161 2 176 51.3 65.4 0.23063 160
162 2 178 55.7 65.9 0.23063 161
163 2 179 59 66.2 0.23063 162
164 2 176 50.7 65.9 0.23063 161
165 2 176 50.1 66.4 0.23063 164
166 2 176 49.4 66.7 0.23063 165
167 2 176 48.8 67.3 0.23063 166
168 2 176 48.1 67.5 0.23063 167
169 2 176 47.3 67.6 0.23063 168
170 2 176 46.5 67.7 0.23063 169
171 2 176 45.5 67.8 0.23063 170
172 2 176 45.3 67.9 0.23063 171
173 2 177 40.9 69.3 0.23063 172
174 2 177 40.2 69.4 0.23063 173
175 2 172 45.4 66.9 0.23063 172
176 2 168 47.6 66.4 0.23063 175
177 2 169 52 67.6 0.23063 176
178 2 167 54.8 67.7 0.23063 177
179 2 167 55 67.7 0.23063 178
180 2 166 46.6 63.1 0.23063 176
181 2 166 46.4 62.9 0.23063 180
182 2 179 43.7 68.7 0.23063 169
183 2 180 41.4 69.1 0.23063 182
184 2 173 40.5 62.5 0.23063 159
185 2 174 39.8 62.2 0.23063 184
186 2 173 40.4 62.4 0.23063 185
187 2 172 40.7 62.4 0.23063 186
188 2 172 41.3 62.3 0.23063 187
189 2 171 41.9 62.2 0.23063 188
190 2 171 42 62.2 0.23063 189
191 2 167 45 61.4 0.23063 190
192 2 166 46.2 62.3 0.23063 191
193 2 166 41.4 62.7 0.23063 192
194 2 167 36.9 62.9 0.23063 193
195 2 169 35.8 63.1 0.23063 194
196 2 163 48.4 59.7 0.23063 192
197 2 164 49.1 58.9 0.23063 196
198 2 171 46.2 61 0.23063 190
199 2 171 47.4 59.9 0.23063 198
200 2 174 39.8 62.2 0.23063 185
201 2 174 36.3 62.9 0.23063 200
202 2 170 35 65.9 0.23063 201
203 2 170 36.9 69.3 0.23063 202
204 2 170 37.4 70.2 0.23063 203
205 2 177 39.9 58.8 0.23063 200
206 2 178 39.8 58.5 0.23063 205
207 3 177 40.7 64 0.23063 156
208 3 177 40.4 64.9 0.23063 207
209 3 177 40.5 65.8 0.23063 208
210 3 177 40.4 65.9 0.23063 209
