# Supplementary material for: Functional and anatomical specificity in a higher olfactory centre
Source: eLife. 2019 May 21;8:e44590. doi: 10.7554/eLife.44590 (PMC6550879; doi:10.7554/eLife.44590)
Supplement: Supplementary file 4. [file elife-44590-supp4.zip › DyeFill_AV6/AV6a1_130815c1.swc]

# SWC format file
# based on specifications at http://research.mssm.edu/cnic/swc.html
# Created by nat::write.neuron.swc
# PointNo Label X Y Z Radius Parent 
1 1 136 95.4 49.7 0 -1
2 1 138 98.2 52.1 0 1
3 1 142 100 53.7 0 2
4 1 146 99.2 55.7 0 3
5 1 147 95.3 57.6 0 4
6 1 148 90.6 58.4 0 5
7 1 149 86.9 60 0 6
8 1 151 83.1 62 0 7
9 1 153 79.5 64 0 8
10 1 153 76.2 66.5 0 9
11 1 149 73.9 68.7 0 10
12 1 148 72.7 69.1 0 11
13 1 148 72.5 69.6 0 12
14 0 147 72.5 69.6 0 13
15 0 146 72.5 69.6 0 14
16 0 145 72.3 70 0 15
17 0 144 72.3 70 0 16
18 0 143 71.8 70.1 0 17
19 3 143 71.1 70.1 0 18
20 3 142 70.6 70.6 0 19
21 3 142 70.3 70.6 0 20
22 3 141 69.6 70.7 0 21
23 3 141 69.4 71.1 0 22
24 3 137 67.4 71.6 0 23
25 3 136 67.4 71.6 0 24
26 3 132 68.2 72 0 25
27 3 129 70.4 72.1 0 26
28 3 126 73.4 73.6 0 27
29 3 125 76.5 76.6 0 28
30 3 125 77.3 76.9 0 29
31 3 125 78.2 76.8 0 30
32 3 125 79.1 77.1 0 31
33 3 125 79.2 77.1 0 32
34 3 125 80.2 77 0 33
35 3 125 81.2 77 0 34
36 3 125 81.4 76.9 0 35
37 3 125 86.4 76.6 0 36
38 3 127 90.8 76.3 0 37
39 3 129 94.6 76.1 0 38
40 3 129 81.5 78 0 36
41 3 131 82.9 79.4 0 40
42 3 129 76.3 77.3 0 33
43 3 133 74.9 77.4 0 42
44 3 128 74.3 78.9 0 29
45 3 128 74.5 79.9 0 44
46 3 128 75.3 71.4 0 27
47 3 127 79.9 71.7 0 46
48 3 125 84.2 72.5 0 47
49 3 123 85.2 73.4 0 48
50 3 140 63.7 72.2 0 25
51 3 143 62.9 74.2 0 50
52 3 145 66 75.6 0 51
53 3 145 66.1 75.6 0 52
54 3 140 68.5 71.2 0 23
55 3 141 67.5 71.3 0 54
56 3 141 67.3 71.3 0 55
57 3 144 64.4 71.9 0 56
58 3 147 62.9 72.3 0 57
59 3 140 66.5 70.9 0 56
60 3 140 65.8 70.3 0 59
61 3 139 65.4 69.6 0 60
62 3 139 64.9 68.8 0 61
63 3 139 64.9 68.7 0 62
64 3 143 62.6 66.2 0 63
65 3 143 62.6 66.2 0 64
66 3 137 68.7 67.7 0 63
67 3 136 71.7 67.5 0 66
68 3 138 73.5 70.4 0 21
69 3 135 77 70.1 0 68
70 3 131 80.4 69 0 69
71 3 130 81.7 68.6 0 70
72 3 131 85.7 66.5 0 71
73 3 134 88.7 64.9 0 72
74 3 137 92.8 64.8 0 73
75 3 139 96.7 64.7 0 74
76 3 141 99.8 64.4 0 75
77 3 127 85.3 68.9 0 71
78 3 125 86.1 68.9 0 77
79 3 141 75.7 69.4 0 18
80 3 138 79.9 69 0 79
81 3 139 83.8 71.1 0 80
82 3 138 84.5 71.4 0 81
83 3 134 87.5 70.7 0 82
84 3 133 91.4 70.3 0 83
85 3 136 92.5 72.5 0 84
86 3 140 83.7 67.9 0 80
87 3 140 87.3 65.5 0 86
88 3 141 86.2 63.5 0 87
89 0 148 72.5 70.4 0 13
90 0 148 72.3 70.8 0 89
91 3 148 71.4 70.9 0 90
92 3 148 70.7 71.4 0 91
93 3 148 70.4 72.2 0 92
94 3 148 70 72.2 0 93
95 3 148 69.1 72.3 0 94
96 3 149 68.7 72.7 0 95
97 3 150 68 72.7 0 96
98 3 150 67.8 72.7 0 97
99 3 155 65.6 72.5 0 98
100 3 155 64.4 71.4 0 99
101 3 155 69.5 72.4 0 98
102 3 155 70.1 72.7 0 101
103 3 147 70.6 75.9 0 94
104 3 151 72.7 77.6 0 103
105 3 153 74.1 77.6 0 104
106 3 157 77.3 76.6 0 105
107 3 157 78.6 76.5 0 106
108 3 153 78.8 78 0 105
109 3 152 83.6 78.5 0 108
110 3 153 84 78.4 0 109
111 3 154 84.6 78.4 0 110
112 3 154 84.7 78.4 0 111
113 3 148 84.8 79.2 0 109
114 3 145 84.9 79.9 0 113
115 3 150 76.2 73.1 0 90
116 3 151 80.1 75.3 0 115
117 3 152 81.2 76.3 0 116
118 1 153 72 68.9 0 12
119 1 158 71.2 68.3 0 118
120 1 162 70.3 67.3 0 119
121 1 167 69.3 67.1 0 120
122 1 171 66.7 66.4 0 121
123 1 176 64.8 66 0 122
124 1 180 63.2 66.1 0 123
125 1 185 60.8 65.4 0 124
126 1 188 57.8 64.4 0 125
127 1 192 54.3 63.6 0 126
128 1 195 50.9 62 0 127
129 1 198 47 60.9 0 128
130 1 198 42.4 59.3 0 129
131 1 196 38.5 59.7 0 130
132 1 192 36.1 59.9 0 131
133 1 190 32.2 61.1 0 132
134 1 186 32 64.5 0 133
135 1 182 33.8 65.7 0 134
136 1 180 34.3 65.1 0 135
137 0 180 34.3 65.1 0 136
138 2 180 38.8 66.5 0 137
139 2 179 40.9 66.1 0 138
140 2 179 41.4 66.9 0 139
141 2 179 42.3 67.4 0 140
142 2 178 42.8 67.7 0 141
143 2 178 43.8 67.6 0 142
144 2 178 44.2 67.5 0 143
145 2 176 48.5 68.6 0 144
146 2 172 51.6 68.5 0 145
147 2 170 52.7 68.3 0 146
148 2 178 43.9 68.2 0 144
149 2 178 43.8 69 0 148
150 2 179 44.2 69.8 0 149
151 2 174 43.3 69.1 0 142
152 2 174 43 69.1 0 151
153 2 178 44.2 64.5 0 139
154 2 178 48.2 65.6 0 153
155 2 178 37.8 63.4 0 137
156 2 175 40.4 63.5 0 155
157 2 171 42.9 62.8 0 156
158 2 170 42.3 62.5 0 157
159 2 169 42.8 62.4 0 158
160 2 169 43 62.4 0 159
161 2 165 45.9 62.3 0 160
162 2 163 47.7 62 0 161
163 2 164 51.1 64.6 0 162
164 2 164 51.2 64.9 0 163
165 2 167 45.5 59.4 0 162
166 2 171 44.7 58.7 0 165
167 2 174 43.5 57.8 0 166
168 2 168 47.1 64.6 0 160
169 2 168 49.3 66.3 0 168
170 2 165 42.2 61.2 0 158
171 2 164 42.6 60.7 0 170
172 2 174 40.4 64.1 0 156
173 2 173 40.2 64.3 0 172
174 2 173 39.4 64.4 0 173
175 2 172 38.8 64.4 0 174
176 2 172 38.8 64.4 0 175
177 2 171 38.5 64.2 0 176
178 2 170 38.9 63.5 0 177
179 2 170 39 63.2 0 178
180 2 169 38.8 62.8 0 179
181 2 167 38.5 66.2 0 176
182 2 165 37 67.8 0 181
183 0 175 34.4 66 0 136
184 0 173 35.7 67 0 183
