# Supplementary material for: Functional and anatomical specificity in a higher olfactory centre
Source: eLife. 2019 May 21;8:e44590. doi: 10.7554/eLife.44590 (PMC6550879; doi:10.7554/eLife.44590)
Supplement: Supplementary file 4. [file elife-44590-supp4.zip › DyeFill_AV6/AV6a1_130819c1.swc]

# SWC format file
# based on specifications at http://research.mssm.edu/cnic/swc.html
# Created by nat::write.neuron.swc
# PointNo Label X Y Z Radius Parent 
1 1 151 90.6 58.3 0.34086 -1
2 1 150 87.1 59.8 0.193582317131626 1
3 1 153 84.2 61.9 0.49268143124623 2
4 1 155 80.2 64.3 0.545844422629927 3
5 1 155 76.5 67.5 0.584378329356437 4
6 1 155 74.4 69.5 0.733945 5
7 1 154 73.9 69.9 0.724724275030623 6
8 1 153 73.6 70.1 0.69078400937447 7
9 1 152 73.2 70.5 0.667936380047956 8
10 1 151 73.2 71 0.642048201929124 9
11 1 151 73 71.2 0.66797 10
12 0 150 72.8 71.4 0.643931885938516 11
13 0 149 72.8 71.7 0.685275201967052 12
14 0 148 72.8 71.9 0.788988556282985 13
15 0 148 72.7 72.1 0.8644 14
16 3 143 72.2 72.7 0.630099487497165 15
17 3 138 70.5 73.5 0.595440481420297 16
18 3 136 69.1 74.2 0.719735 17
19 3 135 68.5 74.2 0.675696379943232 18
20 3 134 68.1 74.3 0.64636 19
21 3 134 67.3 74.3 0.746063675178702 20
22 3 134 66.4 74.2 0.751984757701517 21
23 3 134 66.1 74.2 0.790825 22
24 3 134 65.3 74.5 0.763403205146436 23
25 3 134 64.4 74.7 0.559195278072039 24
26 3 134 64.3 74.8 0.53247 25
27 3 135 64.1 74.6 0.516665 26
28 3 135 64 74.5 0.5137 27
29 3 134 63.9 75.4 0.453085282659896 26
30 3 133 63.8 76.1 0.56863267827948 29
31 3 133 64.3 76.7 0.613950227664636 30
32 3 132 64.4 76.8 0.65097 31
33 3 133 66.1 74.1 0.733435 23
34 3 129 67.6 73.3 0.592083672894661 33
35 3 128 68.2 71.9 0.616025 34
36 3 129 68.1 71.4 0.739687867941878 35
37 3 129 68.1 70.9 0.745755 36
38 3 129 72.7 72.5 0.393411896743157 37
39 3 127 76.8 72.4 0.458355 38
40 3 130 68.4 70 0.643478498360739 37
41 3 130 68.4 69.6 0.729875 40
42 3 125 72.2 71.4 0.313775474434361 35
43 3 123 76.6 71 0.402252222056146 42
44 3 122 81.5 70.7 0.469811988028505 43
45 3 122 82.5 70.6 0.46149 44
46 3 134 64.5 70.4 0.571472526950798 33
47 3 134 66.3 68.3 0.6971 46
48 3 134 68.1 74.9 0.696205991738933 20
49 3 133 68.3 75.6 0.859642560131988 48
50 3 133 68.7 76.1 0.817162870191281 49
51 3 132 69 76.7 0.817265 50
52 3 132 69.7 77.2 0.719406970234362 51
53 3 131 70.4 77.4 0.637972777659299 52
54 3 130 71.2 77.6 0.595955188253201 53
55 3 130 72 77.7 0.552445 54
56 3 126 75.2 77.2 0.460425437095325 55
57 3 122 77.6 76 0.539741339971487 56
58 3 119 81.1 76.1 0.470927438628153 57
59 3 120 82.5 73.6 0.69682 58
60 3 133 74.7 79.7 0.557536309139963 55
61 3 135 79.3 80.6 0.603561860891463 60
62 3 134 81.6 80 0.4613 61
63 3 139 81.8 79.8 0.508184294880647 62
64 3 143 84.7 78.9 0.375430761064133 63
65 3 143 84.8 78.9 0.37394 64
66 3 134 84.4 76.4 0.502188828340833 62
67 3 136 86 74.6 0.5085 66
68 3 134 65.5 77.8 0.586384097890253 51
69 3 139 64.1 78.5 0.52426 68
70 3 139 63.8 78.3 0.659795901276104 69
71 3 140 63.7 78.1 0.774447443430765 70
72 3 141 63.5 78 0.80509 71
73 3 138 65 78.6 0.440673061216307 69
74 3 138 66 78.7 0.497259132866554 73
75 3 138 67 78.9 0.567060169696855 74
76 3 138 67.2 78.9 0.566355 75
77 3 134 73.3 76.1 0.589727152367907 18
78 3 134 74.7 77.9 0.566765 77
79 3 145 70.4 74.5 0.632853928041497 15
80 3 147 72.6 77.5 0.702840218952388 79
81 3 152 73.2 78.3 0.585938779957626 80
82 3 154 75.2 79.3 0.601365 81
83 0 151 76.7 73.9 0.525981304520238 11
84 0 146 79.1 74.7 0.593888783082336 83
85 0 142 79.8 73.7 0.386817122567941 84
86 0 139 83.8 72.1 0.350011987819536 85
87 0 136 87.4 71.3 0.500003085734808 86
88 0 136 87.6 69.1 0.582725 87
89 1 155 74.2 69.5 0.70667 6
90 1 155 74 69.5 0.702535 89
91 0 160 72.8 68.5 0.6272292792379 90
92 0 165 71.2 67.4 0.578261014710731 91
93 0 169 68.8 67.1 0.604732719101744 92
94 0 173 66.5 67 0.633391778531374 93
95 0 178 64.3 66.6 0.588459483120194 94
96 0 182 62.5 65.8 0.59741459675674 95
97 0 186 59.5 64.7 0.575853764352795 96
98 0 190 56.2 63.6 0.573386914546051 97
99 0 193 53 62.4 0.548826444741141 98
100 0 195 48.8 61.5 0.615425607397146 99
101 0 197 44.6 60.5 0.581623048288951 100
102 0 195 40.1 60.3 0.678008219665047 101
103 0 192 36.3 60.9 0.709619923859288 102
104 0 189 33.3 62.2 0.872709218464616 103
105 0 185 35.2 63.5 0.709426104850921 104
106 0 184 35.3 64 1.060855 105
107 0 183 36.1 64 0.857189571212872 106
108 0 183 36.4 64 0.743415 107
109 2 183 35.5 63.8 0.968429635570123 108
110 2 182 35 63.7 0.821322974935514 109
111 2 181 35.1 63.7 0.777153032288906 110
112 2 180 34.9 63.4 0.764556475599441 111
113 2 180 34.7 62.8 0.761235 112
114 2 181 40.3 65.7 0.519218257706457 108
115 2 180 41.6 65.4 0.580825 114
116 2 182 44.5 62.6 0.670584038217674 115
117 2 184 42.2 60.8 0.63405 116
118 2 179 41.4 65.2 0.766308698527852 115
119 2 178 41 64.8 0.765110274769258 118
120 2 177 40.7 64.7 0.764399162235577 119
121 2 177 40.6 64.7 0.96934 120
122 2 179 38.4 67.9 0.788218880479409 121
123 2 179 38.5 68.8 1.07406 122
124 2 173 44.2 64.8 0.592354482584743 121
125 2 173 44.3 64.7 0.57721 124
126 2 169 47.4 66 0.476068575915832 125
127 2 172 49.9 67.2 0.692999697450672 126
128 2 173 51.3 69.9 0.721885 127
129 2 175 47.3 67.2 0.661230293499946 125
130 2 176 51.3 66.6 0.506545 129
131 2 175 52.2 66.5 0.492441377800128 130
132 2 175 53.1 66.4 0.577536120870739 131
133 2 175 54.1 66.2 0.813419544328229 132
134 2 175 54.3 66.1 0.809065 133
135 2 176 50.7 66.6 0.499302005676721 130
136 2 177 50 66.6 0.521924768422451 135
137 2 178 49.4 66.6 0.621725352600779 136
138 2 179 48.6 66.5 0.775810332566493 137
139 2 179 48.3 66.4 0.85707 138
140 2 172 44.2 64.5 0.550612104861581 125
141 2 171 43.8 64.4 0.58442721247391 140
142 2 170 43.4 64.1 0.688161381420487 141
143 2 170 42.6 63.5 0.801312263468549 142
144 2 170 42.6 63.5 0.800375 143
145 2 173 38.8 64.2 0.638759259260592 144
146 2 175 34.8 65.3 0.602255 145
147 2 170 42.5 63.3 0.765315 144
148 2 170 42.4 63.1 0.6935 147
149 2 170 42.5 62.9 0.74164 148
150 2 171 42 62.6 0.887313193816454 149
151 2 172 41.7 62.4 0.962587898732948 150
152 2 172 41.7 62.4 0.95135 151
153 2 176 40.2 62.7 0.76090865497886 152
154 2 175 40.3 60.2 0.895535 153
155 2 169 42.3 59.3 0.758305606515059 152
156 2 169 42.4 59.3 0.76059 155
157 2 168 42.9 59.1 0.773282602483909 156
158 2 167 43.2 58.9 0.735798125445531 157
159 2 166 43.3 58.8 0.694025 158
160 2 166 40.6 60.1 0.53833986638632 159
161 2 167 38.8 58.7 0.70116 160
162 2 162 44.7 57.3 0.410990097340086 159
163 2 160 41.4 58.5 0.691824991865536 162
164 2 160 41.1 58.5 0.685525 163
165 2 170 42.1 59.1 0.882653607483172 156
166 2 171 42.1 58.8 0.816258738577072 165
167 2 171 42 58.2 0.930028109308336 166
168 2 172 41.8 57.4 0.714515240172302 167
169 2 172 41.6 56.9 0.759325 168
170 2 167 45.9 61.6 0.718832239304163 149
171 2 168 47.5 59.1 0.655383058694836 170
172 2 168 47.2 58.3 0.67264 171
173 0 185 33.2 67.9 0.610321497476641 106
174 0 184 33.3 71.8 0.771753537568559 173
175 0 184 33.2 72.1 0.8381 174
176 0 154 74.1 69.7 0.758771038012283 90
177 0 154 74 70 0.739345 176
178 0 152 70.1 71.5 0.28364991326811 177
179 0 149 66.6 71.8 0.554387671602677 178
180 0 144 64.9 72.8 0.51429864855999 179
181 0 139 65.4 72.8 0.564193021686944 180
182 0 137 68.9 71.8 0.456603057906104 181
183 0 136 71.2 71.5 0.349375 182
184 3 135 76.2 71.6 0.441448454148017 183
185 3 135 76.4 71.6 0.44335 184
186 3 132 74.2 70.9 0.586172629539455 183
187 3 129 77.7 69.9 0.251283106052844 186
188 3 127 79.5 69.5 0.324335 187
189 0 156 71.4 71.2 0.340637914302093 177
190 0 159 75.1 70.8 0.441676740485358 189
191 0 156 79 69.6 0.320659012793191 190
192 0 152 80.8 70 0.364740917639189 191
193 0 147 82.5 70 0.615045563488462 192
194 0 147 82.3 69.3 0.649825 193
