# Supplementary material for: Functional and anatomical specificity in a higher olfactory centre
Source: eLife. 2019 May 21;8:e44590. doi: 10.7554/eLife.44590 (PMC6550879; doi:10.7554/eLife.44590)
Supplement: Supplementary file 4. [file elife-44590-supp4.zip › DyeFill_AV6/AV6a1_130820c0.swc]

# SWC format file
# based on specifications at http://research.mssm.edu/cnic/swc.html
# Created by nat::write.neuron.swc
# PointNo Label X Y Z Radius Parent 
1 1 143 95.8 41.2 0.165075 -1
2 1 144 96.6 45 0.554336172873919 1
3 1 144 98.9 49.3 0.539815112095156 2
4 1 146 100 53.1 0.581548868667252 3
5 1 150 98.6 55.4 0.546753565646441 4
6 1 150 94 57.2 0.509583551539946 5
7 1 150 89.3 58.8 0.516798019489539 6
8 1 151 85 61.1 0.54046395753313 7
9 1 152 80.7 63.5 0.418322227990384 8
10 1 152 76.6 66.2 0.523215835825506 9
11 1 152 73.7 68.1 0.35635 10
12 1 152 73.7 68.1 0.31758 11
13 3 148 76.5 67.1 0.215849635496825 12
14 3 147 77.5 67.8 0.213875 13
15 3 156 72.1 68 0.525871960264126 12
16 3 161 71.6 67.6 0.508052710369016 15
17 3 166 70.1 66.8 0.548480221216704 16
18 3 170 67.1 66.1 0.504911097080583 17
19 3 174 65.2 66 0.45253980320297 18
20 3 179 63.5 66 0.377171210817804 19
21 3 183 61.3 65.5 0.415047963005906 20
22 3 188 58.5 64.6 0.378650848128334 21
23 3 191 55 63.6 0.415638335318046 22
24 3 194 51 62.4 0.349875606435793 23
25 3 197 47.3 61.2 0.453341676012267 24
26 3 199 43 59.9 0.361696948679271 25
27 3 196 39.1 58.8 0.494481490940235 26
28 3 192 36.6 59.4 0.471734091910216 27
29 3 187 35.4 60.6 0.473870801891549 28
30 3 183 35.4 61.4 0.420375 29
31 3 183 35.8 60.9 0.360557379453156 30
32 3 182 36.5 60.2 0.33598677631777 31
33 3 182 37.3 59.6 0.332014019641224 32
34 3 182 37.4 59.6 0.335455 33
35 2 181 41.4 57.6 0.302933276330849 34
36 2 178 45.7 56.2 0.34620048539954 35
37 2 178 46.6 56 0.23136 36
38 2 178 51.3 55.1 0.218846902674935 37
39 2 181 53.4 52.9 0.584775 38
40 2 178 47.5 55.9 0.171241685844485 37
41 2 177 48.4 55.6 0.152925627833177 40
42 2 177 49.3 55.3 0.172413225862455 41
43 2 177 50.2 54.9 0.357172146635909 42
44 2 176 50.8 54.3 0.506795 43
45 2 180 36.5 63.3 0.42675009745712 34
46 2 179 37.5 63.9 0.4602 45
47 2 175 40.5 62.9 0.452818221255771 46
48 2 174 41.3 62.6 0.36733 47
49 2 170 42.1 64.4 0.2568291881915 48
50 2 165 44.2 64 0.466979415493302 49
51 2 165 44.4 63.9 0.4607 50
52 2 160 46.2 62.9 0.343811096472917 51
53 2 157 49.1 61.1 0.360737497093272 52
54 2 158 49.7 58.8 0.343885 53
55 2 158 50.4 58.3 0.377583656254138 54
56 2 158 51.3 58.1 0.344786442806056 55
57 2 158 52.3 58 0.311960410303953 56
58 2 157 53.2 57.8 0.329652008329088 57
59 2 157 53.7 57.7 0.35228 58
60 2 158 47.3 61.2 0.351428188450287 54
61 2 161 43.9 61 0.300805072127955 60
62 2 166 43.3 60 0.160266285557704 61
63 2 168 43.4 59.4 0.340685 62
64 2 166 44.3 63.1 0.338257283269791 51
65 2 166 44.3 62.4 0.3595283645347 64
66 2 166 44.4 62.1 0.38972 65
67 2 174 41.8 61.7 0.518032679263795 48
68 2 174 42.3 60.9 0.521979439059129 67
69 2 174 43 60.2 0.480293298156487 68
70 2 174 43.7 59.5 0.382256853053742 69
71 2 174 43.9 59.4 0.36566 70
72 2 175 47.1 62.4 0.350407490528747 71
73 2 174 48.2 65.6 0.29688 72
74 2 171 46.4 57 0.350850720976213 71
75 2 170 48.5 55 0.541105 74
76 2 175 36.9 64.9 0.176478984517918 46
77 2 175 32.4 64.5 0.186144081011714 76
78 2 178 32.3 64 0.34143 77
79 3 182 35.3 65.5 0.346826235928626 30
80 3 178 38.4 66.6 0.301786727431055 79
81 3 175 42.4 66.7 0.293249867436222 80
82 3 175 42.8 66.7 0.30588 81
83 2 173 46.9 66.8 0.297948596654141 82
84 2 168 48.6 66 0.274345648256577 83
85 2 166 48.5 62.5 0.57205961148066 84
86 2 166 49 61.6 0.612365 85
87 2 176 43.6 66.9 0.317575033536828 82
88 2 176 44.1 67 0.2751 87
89 2 176 49.1 66.5 0.203751595510406 88
90 2 176 54 66.4 0.337122501509607 89
91 2 176 58.5 67.4 0.167219152643736 90
92 2 175 59.4 67.8 0.18003 91
93 2 180 41 68.6 0.307979868451239 88
94 2 181 40 69.3 0.420715 93
95 1 148 71.6 70.2 0.481162675386757 11
96 1 144 69 71.5 0.34788 95
97 3 143 69.5 71.6 0.40647145400728 96
98 3 143 69.9 71.7 0.446186955422419 97
99 3 142 70.2 71.7 0.439871656942259 98
100 3 141 70.4 71.8 0.428061185111305 99
101 3 140 70.5 71.8 0.40214 100
102 3 135 69 72.3 0.3893367247457 101
103 3 133 68.2 71.3 0.26375 102
104 3 133 68.4 71.1 0.244595 103
105 3 133 68.3 70.2 0.212542528413619 104
106 3 133 68.4 69.9 0.25605 105
107 3 133 68.3 69.9 0.29119 106
108 3 134 67.5 69.3 0.349586990443002 107
109 3 134 67.1 69 0.41156 108
110 3 134 67.1 68.8 0.45746 109
111 3 134 67 68.6 0.470165 110
112 3 134 67 68.4 0.454645 111
113 3 134 67.4 67.6 0.480130727932502 112
114 3 134 67.6 67.3 0.46902 113
115 3 135 66.3 68.6 0.256450231506715 112
116 3 136 65.7 68.8 0.24439852651706 115
117 3 136 65.5 68.9 0.21521 116
118 3 136 66.3 68.8 0.174596571251829 117
119 3 137 67.1 68.8 0.1762 118
120 3 136 68 68.7 0.234404204382833 119
121 3 136 68.9 68.7 0.280142475113135 120
122 3 136 69.2 68.6 0.284915 121
123 3 138 67.6 68.8 0.236003331909258 119
124 3 138 68.2 68.9 0.312474241298292 123
125 3 139 68.9 69 0.414257862785701 124
126 3 140 69.6 69.2 0.417525 125
127 3 137 61.8 71.3 0.232276290387439 117
128 3 137 65.7 72.6 0.120243118372913 127
129 3 142 64.8 72.7 0.242393258139491 128
130 3 145 62.6 70.5 0.176538075242809 129
131 3 144 63 67.8 0.37233306745508 130
132 3 144 63.4 67.6 0.369255 131
133 3 134 66.2 69 0.349688904699658 109
134 3 135 65.2 68.9 0.328743001764607 133
135 3 135 64.4 68.6 0.317022895483391 134
136 3 135 63.6 68.2 0.30807961169339 135
137 3 135 63.4 68 0.31073 136
138 3 132 73.1 69.9 0.278170616120304 107
139 3 132 77.9 68.9 0.332575895886135 138
140 3 131 79.5 68.5 0.32475 139
141 3 131 80 69.3 0.47954599689463 140
142 3 131 80.2 69.9 0.53672 141
143 3 131 80.1 67.9 0.313650997304702 140
144 3 130 80.8 67.5 0.342515638372043 143
145 3 130 81.5 67 0.528980747220783 144
146 3 130 82.1 66.2 0.537475637332796 145
147 3 130 82.1 66.1 0.540425 146
148 3 134 73.2 69.7 0.172810167154945 106
149 3 134 74.4 69.7 0.19126 148
150 3 129 72 71.7 0.42894649128847 104
151 3 125 74.7 71.1 0.370992182589803 150
152 3 125 74.8 71.1 0.362565 151
153 3 125 75.6 71.1 0.360497530711398 152
154 3 124 76.4 71.1 0.351371812421913 153
155 3 123 77.2 71.1 0.338410653500109 154
156 3 123 78.1 71.1 0.338035069339775 155
157 3 123 78.1 71.1 0.33892 156
158 3 122 78.8 71.6 0.361808775908506 157
159 3 122 79.5 72.2 0.353866881698412 158
160 3 122 79.8 72.5 0.34791 159
161 3 122 84.7 72.6 0.329534048255128 160
162 3 122 89.6 73 0.298120872959348 161
163 3 123 92.2 75.2 0.43001 162
164 3 121 82.5 76 0.375856875884945 160
165 3 122 84.5 76.8 0.267025 164
166 3 123 78.7 70.3 0.382807191236317 157
167 3 123 79.4 69.6 0.447107484393301 166
168 3 124 80.2 69.1 0.567869424733056 167
169 3 124 80.8 68.4 0.653823915380977 168
170 3 124 80.9 68.3 0.66016 169
171 3 125 73.9 71.1 0.281066083950352 152
172 3 124 72.9 71.3 0.261816760790806 171
173 3 124 72.1 71.5 0.302377716092085 172
174 3 123 71.3 71.9 0.38388748582397 173
175 3 123 71.1 72 0.39631 174
176 3 130 67.1 74.2 0.557023943924641 103
177 3 130 67.1 74.4 0.557715 176
178 3 139 75.1 70.5 0.362283985612942 101
179 3 138 79.6 68.5 0.309588191503896 178
180 3 137 83.2 66.8 0.243275 179
181 3 145 68.1 71.7 0.346185113362356 96
182 3 145 68 71.7 0.345075 181
183 3 144 67.1 71.4 0.39085491199143 182
184 3 144 66.7 71.3 0.39407 183
185 3 144 66 71.9 0.344194741301144 184
186 3 143 65.3 72.5 0.384441748085576 185
187 3 143 65 72.8 0.468645 186
188 3 143 64.9 72.7 0.4791 187
189 3 142 64.6 73.6 0.417726434997215 187
190 3 142 64.2 74.4 0.344732320605294 189
191 3 141 63.8 75 0.218488905678702 190
192 3 141 63 75.5 0.109657812122783 191
193 3 141 62.2 75.8 0.185965 192
194 3 142 61.6 75.8 0.29269239343452 193
195 3 142 61 75.8 0.36034 194
196 3 137 64.4 77.6 0.324665898349308 193
197 3 132 65.2 77.7 0.22436250072316 196
198 3 131 65.4 77.7 0.157885 197
199 3 145 61.9 70.3 0.177798120724018 184
200 3 146 60.5 69.2 0.37868 199
201 3 145 69.2 67.2 0.561602533559746 184
202 3 145 69.7 65.9 0.440865 201
203 3 149 66.7 66 0.280437903765556 202
204 3 153 63.4 66.2 0.247572296973057 203
205 3 157 61.3 64.9 0.226902052185555 204
206 3 157 61.3 64.9 0.22685 205
207 3 158 61.2 64.4 0.26012421968148 206
208 3 159 60.9 63.7 0.265965149949184 207
209 3 159 60.2 63.1 0.200174020715107 208
210 3 159 59.5 62.4 0.162889751908344 209
211 3 159 59.3 62.3 0.15757 210
212 3 161 58.2 66.2 0.234251467840757 206
213 3 163 57.3 66.4 0.142375 212
214 3 147 72.4 62.9 0.233744251841831 202
215 3 152 72.1 61.8 0.256818199680532 214
216 3 154 71.7 61 0.36507 215
217 3 145 67.1 72.1 0.348583419456896 182
218 3 145 66.2 72.4 0.342956410665831 217
219 3 146 65.6 72.8 0.433821264565026 218
220 3 146 65.3 73 0.458775 219
221 3 147 65.2 72.9 0.450385 220
222 3 148 67.6 76.4 0.269043029537376 220
223 3 145 70.1 78.2 0.242875048363878 222
224 3 140 70.6 78.2 0.207520243161463 223
225 3 135 70.8 78 0.214357007654152 224
226 3 133 70.4 78 0.29564 225
227 3 149 66.9 71.6 0.378463369880376 182
228 3 154 67 71.5 0.264629855325005 227
229 3 159 68.7 72.1 0.345811292636286 228
230 3 160 69.5 72.4 0.348605 229
231 3 159 73.3 74.7 0.374123923421308 230
232 3 155 76.1 75.7 0.194550423537922 231
233 3 151 78.8 76.1 0.2711036773399 232
234 3 148 80.2 74.8 0.55093 233
235 3 161 69.6 71.8 0.193114956872613 230
236 3 162 69.7 71.5 0.315246662196639 235
237 3 163 69.7 71.3 0.325095 236
