# Supplementary material for: Functional and anatomical specificity in a higher olfactory centre
Source: eLife. 2019 May 21;8:e44590. doi: 10.7554/eLife.44590 (PMC6550879; doi:10.7554/eLife.44590)
Supplement: Supplementary file 4. [file elife-44590-supp4.zip › DyeFill_AV6/AV6a1_130820c2.swc]

# SWC format file
# based on specifications at http://research.mssm.edu/cnic/swc.html
# Created by nat::write.neuron.swc
# PointNo Label X Y Z Radius Parent 
1 1 137 99.1 47.1 0.10007 -1
2 1 140 98.9 49.4 0.399438854158996 1
3 1 142 101 53.3 0.375136217855333 2
4 1 146 101 55.6 0.332610806111608 3
5 1 148 96.7 57.1 0.308598289261654 4
6 1 148 91.9 58.3 0.328392114126335 5
7 1 148 87.2 59.9 0.364316477812239 6
8 1 149 82.7 61.5 0.312792863800448 7
9 1 152 79.3 63.1 0.4031143789486 8
10 1 151 76.1 66 0.308543049359452 9
11 1 149 72.3 67.9 0.213356468290501 10
12 1 149 72.2 67.9 0.209255 11
13 1 145 69.5 69 0.293817390504443 12
14 1 142 67.5 70.2 0.283295 13
15 0 141 67.8 70.5 0.289698862451329 14
16 0 140 68.1 70.7 0.324811597105484 15
17 0 139 68.2 70.7 0.355283379436688 16
18 0 138 68.3 70.5 0.33677256943444 17
19 0 137 68.4 70.4 0.280035 18
20 3 137 68.6 70.3 0.291935 19
21 3 136 69 70.6 0.261269778826239 20
22 3 135 69.3 70.8 0.269738289252331 21
23 3 134 69.6 70.9 0.298772133093081 22
24 3 133 69.9 70.8 0.32635701576437 23
25 3 133 70.1 70.8 0.324085 24
26 3 132 70.3 70.8 0.30757 25
27 3 132 70.5 70.8 0.27929 26
28 3 127 72.1 71.3 0.190111959161535 27
29 3 127 72.7 71.3 0.17279 28
30 3 127 72.8 71.1 0.18167 29
31 3 126 72.9 71 0.175175 30
32 3 126 73.1 70.8 0.167925 31
33 3 126 73.6 70.1 0.267103038947618 32
34 3 125 74.3 69.8 0.314353330034998 33
35 3 125 74.4 69.8 0.314125 34
36 3 125 74.4 70 0.33421 35
37 3 125 74.5 70.2 0.34657 36
38 3 123 79 69.3 0.179833556036444 35
39 3 124 83.9 69.4 0.163718636080324 38
40 3 127 87.6 68.6 0.336725130865782 39
41 3 128 88.7 67.2 0.222105 40
42 3 122 75.5 72.6 0.284838302358946 32
43 3 120 79.7 73.7 0.25631983536982 42
44 3 120 84.5 75 0.2164976878988 43
45 3 123 87.7 77.2 0.167543381124167 44
46 3 127 89.5 77 0.194073931077976 45
47 3 128 90.1 76.9 0.191985 46
48 3 127 77.4 71.7 0.323282051391116 29
49 3 127 78.3 71.2 0.355125 48
50 3 131 75.4 70.9 0.241252930925219 27
51 3 132 80.4 70.9 0.123806503799258 50
52 3 130 85.2 71.8 0.220622487345409 51
53 3 131 90 72 0.287102710901218 52
54 3 132 91.1 70 0.226665 53
55 3 133 70.1 70.8 0.31744 25
56 3 132 70 70.8 0.28515 55
57 3 135 66.2 71.6 0.157329712404934 56
58 3 137 65 71.3 0.132815 57
59 3 132 69.6 70.3 0.245956571484374 56
60 3 131 68.8 69.8 0.204910252509156 59
61 3 132 68 69.3 0.28659720191347 60
62 3 132 67.8 69.2 0.29291 61
63 3 131 67 68.9 0.205871422748445 62
64 3 131 66.7 68.1 0.360832424733387 63
65 3 132 66.7 68 0.367565 64
66 3 129 65 72.2 0.288143590351697 62
67 3 129 64.9 73 0.31024 66
68 3 133 70.7 70.6 0.162198035149588 20
69 3 132 75.3 70.3 0.191359282439184 68
70 3 133 78.7 67.4 0.166499476360863 69
71 3 135 82.1 64.5 0.273137050801277 70
72 3 138 80.8 62.7 0.15757 71
73 3 143 82.7 63 0.18296805082576 72
74 3 144 82.8 63.1 0.181335 73
75 3 141 76.6 62.2 0.240451279085389 72
76 3 145 73.5 61.8 0.164502491672194 75
77 3 146 72.9 61.7 0.172235 76
78 3 138 63.6 69 0.187799668727331 19
79 3 138 63.1 68.5 0.24387 78
80 0 142 66.5 70.3 0.28708411501082 14
81 0 142 65.6 70.4 0.255465 80
82 3 141 65 70.8 0.281535224669035 81
83 3 140 64.4 71.3 0.218645960713782 82
84 3 140 63.4 71.7 0.0974441142872956 83
85 3 141 62.6 71.9 0.222887144506087 84
86 3 141 62 72.1 0.286665 85
87 3 146 62.1 73.3 0.228965653769258 86
88 3 147 65.8 75.8 0.295689991678389 87
89 3 148 68.2 77.4 0.162795 88
90 3 150 72 79.2 0.2313369969847 89
91 3 152 73.1 79.5 0.17302 90
92 3 152 70.3 76 0.200609463263431 89
93 3 153 71 76 0.17469 92
94 3 138 60 75.1 0.155469025476877 86
95 3 137 60.1 75.5 0.216665 94
96 3 142 65.2 70.1 0.184251486043434 81
97 3 143 64.9 69.8 0.260481101206911 96
98 3 144 64.9 69.5 0.280137864023973 97
99 3 145 64.9 69.3 0.210394354103685 98
100 3 146 64.8 69.1 0.174952898911707 99
101 3 146 64.8 69.1 0.17484 100
102 3 151 64.3 68.7 0.229077630451807 101
103 3 156 64.6 69.3 0.293832850027783 102
104 3 159 67.6 71 0.17756381139684 103
105 3 160 69.6 71.7 0.21143 104
106 3 163 72.8 72.1 0.127231953892261 105
107 3 164 77.5 73.4 0.278354738667082 106
108 3 167 78.7 76.5 0.37791 107
109 3 158 74 73.3 0.16809662422491 105
110 3 157 78.7 74.2 0.18923831710159 109
111 3 156 83.5 74.8 0.237791867275267 110
112 3 156 84.1 74.9 0.235795 111
113 3 147 65.7 66.5 0.278742077274548 101
114 3 152 64.1 66.1 0.166036514799095 113
115 3 156 61.1 65.8 0.165021748449343 114
116 3 160 58.2 64.9 0.278415354329447 115
117 3 163 54.3 63.6 0.184369123403782 116
118 3 166 51.2 63.1 0.117845 117
119 1 154 71.4 67.5 0.362413851562449 12
120 1 159 70.9 67.1 0.349103409360577 119
121 1 164 70.2 66.9 0.387074114968319 120
122 1 168 68.4 66.7 0.332512424152476 121
123 1 172 65.1 66.3 0.284823601530648 122
124 1 176 63 66.3 0.235944233686232 123
125 1 181 60.8 65.6 0.224820259131172 124
126 1 185 58.4 65 0.221865226119494 125
127 1 188 54.8 64 0.192900725551908 126
128 1 191 51 62.6 0.267233394817272 127
129 1 194 47.1 61.5 0.308329291776254 128
130 1 197 43 60.1 0.201293692164544 129
131 1 195 38.6 59.9 0.241931154185184 130
132 1 191 36 60.8 0.26339 131
133 0 188 32 61.4 0.158746979996306 132
134 0 186 32 61.5 0.282975 133
135 2 183 33.2 65.2 0.216131047141044 134
136 2 180 34.9 67.2 0.149805 135
137 2 179 35.4 67.5 0.162970085419975 136
138 2 179 36.2 67.8 0.169914798764784 137
139 2 178 37 67.8 0.241101588184122 138
140 2 178 37.1 67.8 0.24577 139
141 2 178 37 67.7 0.25903 140
142 2 178 42 68 0.216539514962975 140
143 2 178 42 68 0.21653 142
144 2 173 43.7 67 0.185564748980718 143
145 2 172 44.5 66.9 0.24929 144
146 2 171 45.1 66.9 0.227753243582349 145
147 2 171 45.7 66.9 0.205992495093386 146
148 2 170 46.3 66.8 0.326627100637687 147
149 2 170 46.4 66.8 0.3505 148
150 2 170 46.5 66.9 0.40051 149
151 2 170 46.5 67.1 0.40543 150
152 2 169 46.7 65.9 0.409071265965706 149
153 2 169 46.8 65.7 0.42061 152
154 2 173 44.5 67 0.14869348174815 145
155 2 174 44.8 66.8 0.119807428553923 154
156 2 175 45.4 66.3 0.122542612881013 155
157 2 175 46 65.7 0.166734935765004 156
158 2 176 46.7 65.2 0.236697974515524 157
159 2 176 46.7 65.2 0.2373 158
160 2 178 42.1 68.7 0.212974479975047 143
161 2 179 41.7 68.9 0.167392911915336 160
162 2 180 41.4 68.7 0.210605 161
163 2 181 35.3 67.4 0.133280868354476 136
164 2 182 35.9 67.6 0.21040162815618 163
165 2 182 36.6 67.7 0.258395 164
166 2 186 32.2 61.4 0.30014 134
167 2 186 32.5 61.2 0.280975 166
168 2 187 33.1 61.4 0.183024010884472 167
169 2 187 33.7 61.5 0.17289 168
170 2 186 36.9 59.2 0.180032078644096 167
171 2 187 38.5 58.4 0.337615 170
172 0 186 36.7 62.7 0.223226841793898 132
173 0 182 37.4 63.4 0.201410897172404 172
174 0 180 37.5 63.4 0.18984 173
175 2 179 37.8 63.6 0.18210651310415 174
176 2 178 38.1 63.8 0.188691052955276 175
177 2 177 38.5 63.8 0.268333731158069 176
178 2 177 38.6 63.8 0.295005 177
179 2 176 39.3 63.9 0.247941163485103 178
180 2 176 39.9 63.8 0.214324576452655 179
181 2 175 40 63.8 0.21033 180
182 2 171 41.4 63.1 0.228509890636568 181
183 2 170 41.3 63.4 0.277695 182
184 2 175 40.4 63.5 0.194635404435351 181
185 2 174 40.7 63.1 0.222848721193159 184
186 2 173 41.1 62.9 0.314740272743603 185
187 2 172 41.3 62.7 0.285595 186
188 2 171 41.7 62.4 0.181994657368004 187
189 2 171 42.1 62.2 0.151155 188
190 2 168 45.6 60.7 0.198100626146246 189
191 2 163 47.2 59.1 0.32444298205322 190
192 2 162 47.4 58.6 0.39355 191
193 2 168 42.6 60.4 0.1704978726121 189
194 2 172 43.5 59.5 0.155344140190864 193
195 2 174 45.6 55.4 0.420730521301819 194
196 2 174 45.6 55.1 0.432955 195
197 2 172 37.2 64.9 0.108356386645204 187
198 2 167 37.9 63 0.190405798433934 197
199 2 163 40.2 61.7 0.319638332242731 198
200 2 164 44.7 60.4 0.113381648617286 199
201 2 162 48.9 58.3 0.182534466286755 200
202 2 163 53.1 57 0.334618257296288 201
203 2 164 53.3 57 0.33752 202
204 2 177 38.5 63 0.338282507544047 178
205 2 176 38.2 62.1 0.191039686257552 204
206 2 176 37.7 61.4 0.296134603429268 205
207 2 176 37.6 61.3 0.32327 206
208 2 176 36.6 61.5 0.234064827453537 207
209 2 176 35.6 61.3 0.308972427451288 208
210 2 176 35.1 61.1 0.34199 209
211 2 175 37.7 60.3 0.447243409383963 207
212 2 175 38.1 59.5 0.38441 211
213 2 179 37.7 59.4 0.23542097898571 174
214 2 180 41.9 57.1 0.187854691649421 213
215 2 179 46.4 56.3 0.112560961746411 214
216 2 179 50.6 55.6 0.356935 215
217 2 179 50.6 55.8 0.358015 216
218 2 179 50.7 55.9 0.336185 217
219 2 179 50.8 56 0.313945 218
220 2 179 50.8 56.1 0.30149 219
221 2 179 51.2 54.9 0.543005717317275 216
222 2 179 51.4 54.7 0.53874 221
