# Supplementary material for: Functional and anatomical specificity in a higher olfactory centre
Source: eLife. 2019 May 21;8:e44590. doi: 10.7554/eLife.44590 (PMC6550879; doi:10.7554/eLife.44590)
Supplement: Supplementary file 4. [file elife-44590-supp4.zip › DyeFill_AV6/AV6a1_130822c0.swc]

# SWC format file
# based on specifications at http://research.mssm.edu/cnic/swc.html
# Created by nat::write.neuron.swc
# PointNo Label X Y Z Radius Parent 
1 1 141 94.9 44 0.100865 -1
2 1 141 98.8 45.6 0.445780604712995 1
3 1 144 100 49.6 0.468976163447223 2
4 1 147 101 52.8 0.347023375575846 3
5 1 151 98.5 55.2 0.350551662847097 4
6 1 151 94.2 57.4 0.298027657689154 5
7 1 150 89.7 59.2 0.277829997253442 6
8 1 149 85.3 61.4 0.312035114882348 7
9 1 150 80.9 63.4 0.314664586220858 8
10 1 151 76.8 65.9 0.336254709556776 9
11 1 151 72.5 68.2 0.245974437975464 10
12 1 151 72.2 68.3 0.268065 11
13 1 156 71 68.2 0.326101450800753 12
14 1 160 70.1 67.8 0.358647561263233 13
15 1 165 68.9 67.5 0.301048671878202 14
16 1 169 66.3 66.9 0.276288442120449 15
17 1 174 63.6 66.7 0.263248313236762 16
18 1 178 61 66.1 0.244851319104905 17
19 1 181 59.2 66 0.219635 18
20 0 185 57.5 64.8 0.265085773532758 19
21 0 189 55.3 64 0.251490760810089 20
22 0 193 52.4 62.8 0.246450762607707 21
23 0 196 48.7 61.6 0.366336290265544 22
24 0 198 44.2 60.2 0.254194494961158 23
25 0 194 41.1 59.8 0.259346155791866 24
26 0 189 39 60.3 0.336309124155552 25
27 0 187 37.4 60.4 0.334625 26
28 0 182 36.9 61.3 0.404103761706193 27
29 0 178 38.2 60.5 0.289215316588225 28
30 0 173 40.2 60.1 0.277462133436637 29
31 0 169 42.6 61 0.39838876709901 30
32 0 168 43 61.8 0.3343 31
33 0 187 36.5 60.1 0.281468558187324 27
34 0 187 35.5 59.7 0.203300630949641 33
35 0 187 34.6 59.3 0.160930686131654 34
36 0 187 33.9 58.8 0.175239561588241 35
37 0 186 33.7 58.7 0.17707 36
38 0 178 55.6 66 0.252882738724545 19
39 0 174 51.8 65.3 0.167943678928178 38
40 0 173 49.4 65.4 0.15168 39
41 0 172 49.2 65.3 0.180571477715937 40
42 0 171 49 65.3 0.2125745445234 41
43 0 170 48.7 65.3 0.248184291989536 42
44 0 170 48.7 65.3 0.258365 43
45 2 170 47.9 65.1 0.270580769853066 44
46 2 169 47 65 0.334188297957463 45
47 2 169 46.9 65 0.349385 46
48 2 171 42.4 66.5 0.217052985318192 47
49 2 169 39.9 68.9 0.382835 48
50 2 165 41.5 71 0.398102698241498 49
51 2 163 43.6 71.8 0.289365 50
52 2 169 39.1 69.3 0.284297334139819 49
53 2 170 38.2 69.5 0.212332504892951 52
54 2 170 37.3 69.6 0.177112573501009 53
55 2 170 36.9 69.6 0.16758 54
56 2 171 36.4 69.1 0.171770603571406 55
57 2 172 36 68.4 0.316339682234024 56
58 2 172 36 67.6 0.487364613157091 57
59 2 172 36 67.6 0.493965 58
60 2 170 36 70 0.180913075410746 55
61 2 170 35.1 70.5 0.17494506398606 60
62 2 171 34.3 71.1 0.231050502782716 61
63 2 171 34.1 71.4 0.27507 62
64 2 169 46.8 64.8 0.405085 47
65 2 169 46.7 64.6 0.41886 64
66 2 169 46.7 64.4 0.438645 65
67 2 169 46.6 64.2 0.44189 66
68 2 169 49 65.8 0.170499946705002 44
69 2 169 49.4 66.3 0.299631638328288 68
70 2 168 49.6 67.2 0.36697874441075 69
71 2 168 49.5 67.7 0.300365 70
72 0 174 48.8 65.8 0.293814670254599 40
73 0 174 48.8 65.8 0.301565 72
74 2 178 46.1 65 0.309705464614992 73
75 2 178 42.3 63.8 0.33312 74
76 2 180 37.7 63.6 0.296926676871068 75
77 2 181 35.9 65.1 0.35129 76
78 2 181 35 64.9 0.264900029949414 77
79 2 181 34.1 64.7 0.194978861803087 78
80 2 182 33.3 64.3 0.221605362154585 79
81 2 182 32.7 63.8 0.345718204920416 80
82 2 183 32.4 63.3 0.399505 81
83 2 188 32.5 63 0.251067588679182 82
84 2 190 30.8 63.2 0.357035 83
85 2 183 32.2 62.4 0.507262198348911 82
86 2 183 32.1 62.2 0.500765 85
87 2 183 34.1 67.7 0.314070707072885 77
88 2 187 30.6 68.2 0.304422971049064 87
89 2 188 29.7 68.4 0.307985 88
90 2 173 42.9 64 0.117181198146289 75
91 2 171 38.8 64 0.278639693050149 90
92 2 170 36.6 65.1 0.387885 91
93 2 175 44 66.9 0.253034397317325 73
94 2 175 42.4 67.6 0.29535 93
95 2 177 37.8 67.1 0.169933326294513 94
96 2 176 36.4 66.4 0.421825 95
97 2 176 36.3 66.5 0.44684 96
98 2 176 36.2 65.4 0.427296100844775 96
99 2 176 36.1 64.8 0.3238 98
100 2 175 43.2 67.9 0.240838220011547 94
101 2 175 44 68.4 0.235183348624164 100
102 2 174 44.6 68.9 0.30935 101
103 2 174 45.4 68.7 0.200640643147622 102
104 2 173 46.2 68.6 0.188661469531845 103
105 2 172 47 68.6 0.23269902988876 104
106 2 172 47.3 68.6 0.239 105
107 2 174 43.8 69.5 0.242002538590719 102
108 2 174 43.6 69.6 0.230615 107
109 2 176 41.6 67.7 0.321283231593877 94
110 2 176 40.7 67.9 0.246246176522026 109
111 2 177 39.9 68.3 0.196333872741465 110
112 2 177 39.2 68.7 0.277095 111
113 2 177 38.3 69 0.300451496607012 112
114 2 177 37.4 69.4 0.339796424893911 113
115 2 177 36.7 70 0.31855717849169 114
116 2 178 36.2 70.3 0.197025476480349 115
117 2 179 36 70.5 0.171555 116
118 2 183 37.6 72.4 0.385277855744371 117
119 2 183 37.7 72.5 0.390115 118
120 2 179 35.3 70.1 0.164457292254649 117
121 2 180 34.5 69.6 0.241307686735009 120
122 2 180 33.8 69.1 0.421940134231187 121
123 2 180 33.4 68.2 0.444202157097654 122
124 2 180 33.2 67.8 0.41062 123
125 2 177 39.9 69.3 0.174681297525421 112
126 2 178 40.4 70.1 0.316613793238607 125
127 2 178 40.7 70.9 0.38099 126
128 1 146 71.6 68.8 0.392182886397247 12
129 1 143 69.8 70.7 0.35245 128
130 0 138 69.1 71.1 0.357143822104564 129
131 0 137 68.9 70.6 0.286635 130
132 3 136 68.8 70.6 0.240295 131
133 3 135 69.1 70.6 0.26096717863065 132
134 3 134 69.5 70.5 0.284282245115675 133
135 3 133 69.9 70.5 0.259456763572575 134
136 3 133 70.2 70.5 0.218582284089102 135
137 3 132 70.3 70.5 0.20675 136
138 3 128 73.3 70.2 0.299448950496976 137
139 3 127 74.1 70.4 0.33629 138
140 3 124 77.8 70.4 0.279906267606436 139
141 3 121 81.8 71.6 0.350408666449271 140
142 3 121 85.4 72.8 0.279115 141
143 3 122 90.2 72.8 0.187662467558105 142
144 3 124 94.5 72 0.243246845423515 143
145 3 124 94.8 71.9 0.226155 144
146 3 127 99 71.4 0.195835080887843 145
147 3 130 103 72.3 0.205860567605807 146
148 3 134 104 70.9 0.217016472150166 147
149 3 137 100 68.5 0.231783158799618 148
150 3 139 96.1 66.4 0.11765824175077 149
151 3 139 95.7 66.3 0.121 150
152 3 127 91.6 73.9 0.155603997267613 145
153 3 130 90.8 74.8 0.304435 152
154 3 122 85.1 73.3 0.215122684719066 142
155 3 122 85.2 74 0.247989821950069 154
156 3 122 85.3 75 0.394580794920793 155
157 3 122 85.5 75.9 0.515912739286208 156
158 3 123 85.4 76.8 0.34716 157
159 3 123 72.8 73.5 0.642312233911395 139
160 3 123 72.9 74.7 0.46122 159
161 3 124 77.3 76.4 0.187730815155565 160
162 3 126 80.9 78.8 0.428785 161
163 3 123 72 75.1 0.414920993508953 160
164 3 123 71.1 75.5 0.403037775980473 163
165 3 123 70.3 75.9 0.484753768880159 164
166 3 124 69.7 76.4 0.560045 165
167 3 132 69.5 70.7 0.179649261800285 137
168 3 131 68.7 70.9 0.226058873558043 167
169 3 131 67.8 70.8 0.306228519983412 168
170 3 130 67.3 70.6 0.39242 169
171 3 136 67.8 70.8 0.152037019843523 132
172 3 137 66.9 71 0.228846253547822 171
173 3 137 66.3 71.1 0.27223 172
174 3 138 65.7 70.9 0.291690319694778 173
175 3 138 65 70.7 0.319238495626034 174
176 3 139 64.4 70.4 0.281677150625886 175
177 3 139 64.2 70.2 0.26091 176
178 3 143 62.9 73.1 0.321902437434266 177
179 3 147 64.9 75.6 0.190908372363146 178
180 3 148 69.3 77.5 0.249885307209303 179
181 3 150 71.8 78.5 0.340935 180
182 3 143 66.1 68.3 0.230206399470815 177
183 3 143 70.6 66.3 0.219383469442466 182
184 3 142 75.3 64.7 0.195333239552225 183
185 3 140 79.3 64.1 0.12358667318382 184
186 3 139 81.8 63.8 0.228745 185
187 3 142 84.8 62.2 0.167113030754614 186
188 3 143 87.2 60.9 0.346295 187
189 3 139 82.7 63.7 0.239637767840317 186
190 3 139 83.7 63.5 0.244755538525859 189
191 3 138 84.7 63.4 0.314822974406045 190
192 3 138 84.7 63.4 0.3181 191
193 3 138 84.8 63.1 0.31425 192
194 3 138 84.9 62.9 0.311605 193
195 3 138 85 62.7 0.30493 194
196 3 136 88.5 65.1 0.205280622296192 192
197 3 135 89.2 65.7 0.233615 196
198 3 139 63.7 69.4 0.335514428057349 177
199 3 139 63.4 68.5 0.38511 198
200 3 137 66 72 0.189826282760476 173
201 3 137 65.4 72.8 0.171447668673967 200
202 3 137 64.9 73.5 0.219909705812415 201
203 3 137 64.5 74.1 0.21349 202
204 3 138 64.3 73.9 0.26002710099069 203
205 3 139 64.2 73.6 0.32093183962057 204
206 3 140 64.1 73.3 0.324725 205
207 3 137 64.1 74.7 0.172957253955075 203
208 3 137 63.2 75.1 0.186759740679224 207
209 3 137 62.2 75 0.232722981038691 208
210 3 137 61.7 74.8 0.317275 209
211 3 137 61.8 75.8 0.403908410296841 210
212 3 137 61.8 76.2 0.368905 211
213 3 136 61.2 74 0.34109779157352 210
214 3 136 61 73.1 0.48899 213
215 3 137 69 69.8 0.345264771237712 131
216 3 138 69.1 68.9 0.288560216360929 215
217 3 138 69.6 68.1 0.207606539884953 216
218 3 138 70.3 67.4 0.313022226862866 217
219 3 138 70.9 67 0.374575 218
220 3 138 71.9 66.9 0.254996076373018 219
221 3 138 72.8 66.9 0.187819603888619 220
222 3 137 73.7 66.9 0.195941386962755 221
223 3 137 74.5 66.9 0.252084020832901 222
224 3 136 75.1 66.9 0.342725 223
225 3 136 75.9 66.3 0.400776025850352 224
226 3 136 76.3 65.9 0.361935 225
227 3 136 75.4 67.1 0.343225 224
228 3 136 75.7 67.2 0.330405 227
229 3 140 78.1 68.7 0.129591604903647 228
230 3 141 77.1 71 0.36091 229
231 3 132 79.1 67.3 0.175561456114172 228
232 3 128 81.2 68.8 0.237937976988117 231
233 3 126 81.3 69.8 0.351125 232
234 3 138 70.8 66.8 0.39288 219
235 3 139 70.7 66.6 0.421845 234
236 3 139 70.7 66.4 0.40944 235
237 3 139 70.6 66.2 0.40773 236
238 0 146 66.8 72.1 0.267319315953836 129
239 0 147 66.4 72.1 0.288745 238
240 3 147 66.2 71.9 0.30022 239
241 3 148 66.4 71.5 0.322746714888552 240
242 3 149 66.5 71.3 0.31351 241
243 3 150 63.5 69 0.169856381431751 240
244 3 152 63.6 67 0.49181 243
245 3 148 66.6 72.4 0.300161259253072 239
246 3 149 66.9 72.6 0.303288971632204 245
247 3 150 67.2 72.8 0.303120086267322 246
248 3 151 67.7 73 0.285427650598068 247
249 3 151 67.8 73.1 0.27843 248
250 3 152 67.9 73.1 0.284212336671198 249
251 3 153 68.1 73.1 0.312015969297915 250
252 3 154 68.4 73.3 0.307561364930772 251
253 3 155 68.8 73.5 0.295416691230709 252
254 3 155 69.1 73.7 0.304365 253
255 3 156 69.9 74.2 0.336994689383734 254
256 3 156 70.7 74.7 0.223447815592338 255
257 3 156 70.9 74.8 0.191335 256
258 3 160 73.3 76.7 0.223412439177356 257
259 3 163 74.9 77.9 0.459845 258
260 3 154 75.3 76 0.155535067823673 257
261 3 154 76.5 76.3 0.12864 260
262 3 155 77.3 76.7 0.248255331687946 261
263 3 155 77.9 77 0.286695 262
264 3 151 80 76.2 0.1571663771352 261
265 3 147 81.5 74.9 0.229036673648074 264
266 3 142 82.8 73.2 0.160247881891765 265
267 3 137 83.3 72.7 0.168314072833611 266
268 3 136 83 73.1 0.258755 267
269 3 160 70.5 72.3 0.232312822006282 254
270 3 160 71.3 71.5 0.27707 269
271 3 151 68.6 73.5 0.259989553242578 249
272 3 150 69.4 73.9 0.244971840792334 271
273 3 150 70 74 0.243545 272
274 3 150 70.1 73.8 0.23542 273
275 3 148 73.9 76.2 0.158643386671365 273
276 3 151 75.9 77 0.299515 275
