# Supplementary material for: Functional and anatomical specificity in a higher olfactory centre
Source: eLife. 2019 May 21;8:e44590. doi: 10.7554/eLife.44590 (PMC6550879; doi:10.7554/eLife.44590)
Supplement: Supplementary file 4. [file elife-44590-supp4.zip › DyeFill_AV6/AV6a1_140328c1.swc]

# SWC format file
# based on specifications at http://research.mssm.edu/cnic/swc.html
# Created by nat::write.neuron.swc
# PointNo Label X Y Z Radius Parent 
1 1 117 99 52.4 0 -1
2 1 121 98.2 52.6 0 1
3 1 126 98 53.2 0 2
4 1 130 99.1 53.9 0 3
5 1 135 101 54.4 0 4
6 1 138 102 56.5 0 5
7 1 143 101 55.7 0 6
8 1 147 98.7 55.5 0 7
9 1 149 94.9 57.1 0 8
10 1 149 90.1 58 0 9
11 1 150 85.7 59.7 0 10
12 1 152 81.9 62.1 0 11
13 1 151 77.8 64.1 0 12
14 1 147 76.5 66.1 0 13
15 1 143 75.4 67.4 0 14
16 1 138 74 68.7 0 15
17 1 137 73.3 69 0 16
18 1 136 72.9 69.1 0 17
19 1 136 72.8 69.1 0 18
20 1 135 72.5 69.2 0 19
21 3 135 71.8 69.4 0 20
22 3 134 71.5 69.7 0 21
23 3 133 71.4 70.1 0 22
24 3 128 71.4 71.3 0 23
25 3 126 72.2 72.3 0 24
26 3 125 72.6 72.2 0 25
27 3 124 72.9 72.2 0 26
28 3 124 73.1 72.2 0 27
29 3 121 76.8 71.3 0 28
30 3 121 77.3 71.3 0 29
31 3 121 77.9 70.6 0 30
32 3 122 78.4 70.1 0 31
33 3 122 78.4 69.5 0 32
34 3 122 78.2 68.7 0 33
35 3 122 78.3 68.7 0 34
36 3 122 79.3 68.5 0 35
37 3 123 80.2 68 0 36
38 3 123 81 67.7 0 37
39 3 124 81.4 67.4 0 38
40 3 124 81.5 67.4 0 39
41 3 127 76.7 67 0 35
42 3 128 75.6 66.8 0 41
43 3 120 76.8 71.4 0 30
44 3 119 77.3 72 0 43
45 3 119 77.7 72.7 0 44
46 3 119 77.3 73.6 0 45
47 3 119 77.6 74.3 0 46
48 3 121 76.9 74 0 28
49 3 120 81.4 75.4 0 48
50 3 119 82.5 75.6 0 49
51 3 119 83.5 75.4 0 50
52 3 120 84.4 75.3 0 51
53 3 120 84.5 75.3 0 52
54 3 120 85.5 75.1 0 53
55 3 120 86.5 74.9 0 54
56 3 119 87.5 74.8 0 55
57 3 119 87.6 74.7 0 56
58 3 121 92.1 75.2 0 57
59 3 122 94.1 75.4 0 58
60 3 122 94.8 75.9 0 59
61 3 123 95.4 76.3 0 60
62 3 124 96 76.9 0 61
63 3 124 96.5 77.6 0 62
64 3 124 96.6 77.7 0 63
65 3 124 98.3 75.3 0 59
66 3 128 102 75 0 65
67 3 128 102 75 0 66
68 3 121 91.1 72.4 0 57
69 3 123 93.7 72.1 0 68
70 3 123 94.2 72 0 69
71 3 123 94.6 71.9 0 70
72 3 123 93 72.5 0 69
73 3 124 92.3 72.9 0 72
74 3 120 84 72.3 0 53
75 3 122 86.9 70.4 0 74
76 3 123 91.2 69 0 75
77 3 124 91.6 68.9 0 76
78 3 121 86.8 76.5 0 50
79 3 124 88.1 78.4 0 78
80 3 126 85.3 80.6 0 79
81 3 126 83.5 80.8 0 80
82 3 120 78.8 77.7 0 50
83 3 121 74.7 79 0 82
84 3 125 73.2 80.4 0 83
85 3 129 70 81.6 0 84
86 3 131 68.1 81.6 0 85
87 3 124 76.7 71.9 0 25
88 3 125 78.9 71.5 0 87
89 3 135 67 70.5 0 23
90 3 135 66.9 70.5 0 89
91 3 138 62.9 70.2 0 90
92 3 138 62.3 70.1 0 91
93 3 134 63.2 70.3 0 92
94 3 132 64 70.3 0 93
95 3 141 58.8 70.2 0 92
96 3 142 56 73.6 0 95
97 3 143 55.5 73.9 0 96
98 3 139 64.4 71.9 0 90
99 3 140 63.7 73.1 0 98
100 3 142 66.5 76.5 0 99
101 3 145 65 76.4 0 100
102 3 147 64 76.1 0 101
103 3 139 63.4 73.2 0 99
104 3 138 62.7 73.4 0 103
105 3 138 62.3 73.5 0 104
106 3 135 72.7 68.3 0 20
107 3 135 73.1 67.3 0 106
108 3 135 73 66.4 0 107
109 3 136 72.5 65.9 0 108
110 3 136 71.8 65.5 0 109
111 3 136 71.8 65.4 0 110
112 3 135 77.2 64.8 0 109
113 3 135 79.2 64.4 0 112
114 3 134 83.4 62.9 0 113
115 3 135 85.4 61.8 0 114
116 3 135 79.8 65.2 0 113
117 3 134 80.6 65.7 0 116
118 3 135 81.5 66.2 0 117
119 3 135 82.2 66.6 0 118
120 1 137 68.2 68.4 0 19
121 1 138 66.2 68.7 0 120
122 3 138 65.6 68 0 121
123 3 138 65.1 67.2 0 122
124 3 142 64.5 70.2 0 121
125 3 146 64.9 71.6 0 124
126 3 150 67.7 72.9 0 125
127 3 152 68.7 73.5 0 126
128 1 142 73.6 68.8 0 17
129 1 147 73.7 68.2 0 128
130 1 151 72.6 67.5 0 129
131 1 156 72.2 67.2 0 130
132 1 161 72 66.8 0 131
133 1 165 70.4 65.6 0 132
134 1 169 67.2 65.1 0 133
135 1 173 64.1 64.7 0 134
136 1 177 61.8 64.7 0 135
137 1 181 59.8 64.1 0 136
138 1 185 57.6 63.3 0 137
139 1 189 55.6 62.1 0 138
140 1 192 52.1 60.8 0 139
141 1 195 48.3 60.1 0 140
142 1 198 44 59.3 0 141
143 1 199 39.3 59 0 142
144 1 197 35.6 60.1 0 143
145 1 192 34.7 61.7 0 144
146 1 188 34.3 63 0 145
147 1 184 33.8 64.9 0 146
148 1 181 34.8 67.3 0 147
149 2 177 35.1 67 0 148
150 2 176 39.6 67 0 149
151 2 174 42.6 68.2 0 150
152 2 176 46.9 69.4 0 151
153 2 178 48.6 70.6 0 152
154 2 170 40.8 67.7 0 151
155 2 170 40.6 67.5 0 154
156 2 169 40.8 66.9 0 155
157 2 169 41.3 66.6 0 156
158 2 168 41.4 66.4 0 157
159 2 167 40.9 65.6 0 158
160 2 167 40.7 65 0 159
161 2 172 37.5 65.4 0 155
162 2 172 36.5 65.7 0 161
163 2 172 35.6 65.9 0 162
164 2 171 34.7 66.2 0 163
165 2 172 34.2 66.7 0 164
166 2 171 34.6 67.5 0 165
167 2 171 35 68.3 0 166
168 2 171 35.1 68.4 0 167
169 2 170 35.7 68.8 0 168
170 2 169 36.1 69 0 169
171 2 169 36.7 69.7 0 170
172 2 172 34.9 68.6 0 168
173 2 173 34.7 68.7 0 172
174 2 174 34 68.9 0 173
175 2 174 33.4 69.1 0 174
176 2 175 32.6 69.3 0 175
177 2 172 35.8 65 0 162
178 2 173 35.5 64.4 0 177
179 2 174 36.1 64 0 178
180 2 175 36.5 63.9 0 179
181 2 175 36.6 63.9 0 180
182 2 176 36.8 63.9 0 181
183 2 176 36.6 63.3 0 182
184 2 177 36.3 62.8 0 183
185 2 178 35.8 62.4 0 184
186 2 179 35.6 62.5 0 185
187 2 179 34.9 62.7 0 186
188 2 180 34 63 0 187
189 2 179 33.4 63.2 0 188
190 2 179 32.5 63.5 0 189
191 2 179 32.4 63.5 0 190
192 2 180 32.9 62.8 0 189
193 2 181 32.3 62.4 0 192
194 2 181 31.6 62 0 193
195 2 182 31.2 61.5 0 194
196 2 183 31 61.3 0 195
197 2 178 36.1 61.5 0 185
198 2 178 36.3 60.6 0 197
199 2 179 36.3 59.8 0 198
200 2 179 36.4 59.1 0 199
201 2 180 36.2 58.6 0 200
202 2 180 35.9 57.8 0 201
203 2 181 36.4 57.9 0 202
204 2 182 36.6 57.6 0 203
205 2 183 36.8 57.4 0 204
206 2 183 36.9 57.4 0 205
207 2 179 36.8 58.2 0 201
208 2 178 37.5 58.3 0 207
209 2 177 37.7 58.4 0 208
210 2 177 37.7 58.8 0 209
211 2 176 38 59.2 0 210
212 2 176 38.1 59.3 0 211
213 2 172 40.2 62.9 0 181
214 2 168 41.6 61.2 0 213
215 2 166 43.2 60 0 214
216 2 164 46.8 58.2 0 215
217 2 161 49.6 56.9 0 216
218 2 160 48.4 57.1 0 217
219 2 163 40.2 59.7 0 215
220 2 161 41 61.1 0 219
221 2 181 39 69.7 0 148
222 2 180 42.9 72.4 0 221
223 2 181 45.8 75.1 0 222
