# Supplementary material for: Functional and anatomical specificity in a higher olfactory centre
Source: eLife. 2019 May 21;8:e44590. doi: 10.7554/eLife.44590 (PMC6550879; doi:10.7554/eLife.44590)
Supplement: Supplementary file 4. [file elife-44590-supp4.zip › DyeFill_AV6/AV6a1_140402c1.swc]

# SWC format file
# based on specifications at http://research.mssm.edu/cnic/swc.html
# Created by nat::write.neuron.swc
# PointNo Label X Y Z Radius Parent 
1 1 141 87.9 47.8 0 -1
2 1 142 91.5 46.5 0 1
3 1 144 95.9 48.2 0 2
4 1 145 99.8 50.7 0 3
5 1 149 99.4 53.2 0 4
6 1 150 95.2 54.7 0 5
7 1 150 90.4 56.2 0 6
8 1 150 86 58.5 0 7
9 1 152 81.9 60.8 0 8
10 1 153 78.3 63.6 0 9
11 1 150 75.9 66.3 0 10
12 1 149 75.8 66.2 0 11
13 1 148 76 66.2 0 12
14 1 147 76.2 66.2 0 13
15 1 146 76.1 66.4 0 14
16 1 146 76 66.6 0 15
17 1 141 75.5 66.9 0 16
18 1 137 73.6 68.6 0 17
19 1 136 73 68.7 0 18
20 1 136 72.6 69.1 0 19
21 0 135 71.7 69.1 0 20
22 0 135 70.7 69.1 0 21
23 0 135 69.7 69.1 0 22
24 0 135 68.7 69.2 0 23
25 3 136 67.9 69.2 0 24
26 3 136 67.2 69.2 0 25
27 3 137 66.9 69.2 0 26
28 3 142 66.1 69.2 0 27
29 3 147 65.7 69.8 0 28
30 3 147 65.7 69.8 0 29
31 3 151 66 69.9 0 30
32 3 156 66.2 70.1 0 31
33 3 161 68.2 70.3 0 32
34 3 164 71.6 70.1 0 33
35 3 164 76.4 69.9 0 34
36 3 160 76.7 69.9 0 35
37 3 155 76.9 69.1 0 36
38 3 151 79.4 70.3 0 37
39 3 151 79.5 70.3 0 38
40 3 146 78.9 72.1 0 39
41 3 144 78.4 73.2 0 40
42 3 150 79.8 70.9 0 39
43 3 151 80.3 71.6 0 42
44 3 151 80.5 72.5 0 43
45 3 151 80.9 73.3 0 44
46 3 151 81.1 73.5 0 45
47 3 146 65 69.5 0 30
48 3 146 65.2 68.5 0 47
49 3 146 65.6 68 0 48
50 3 135 63.8 70 0 27
51 3 136 60.2 72.1 0 50
52 3 138 59.3 72.7 0 51
53 3 136 67.2 69.2 0 26
54 3 136 67.3 69.6 0 53
55 3 136 66.6 70.3 0 54
56 3 136 65.9 70.9 0 55
57 3 137 65.2 71 0 56
58 3 138 64.9 71.4 0 57
59 3 142 64 72.8 0 58
60 3 147 65.4 73.9 0 59
61 3 149 67 74.3 0 60
62 3 149 68 74.3 0 61
63 3 149 68.8 74.3 0 62
64 3 153 71.9 74.5 0 63
65 3 154 74.6 74.6 0 64
66 3 155 79.5 74.6 0 65
67 3 155 79.6 74.6 0 66
68 3 155 73.9 74.6 0 65
69 3 156 73.6 74.6 0 68
70 3 157 73.6 74.6 0 69
71 3 158 73.1 74.6 0 70
72 3 158 72.7 74.6 0 71
73 3 150 69.6 74.8 0 63
74 3 150 70.5 75 0 73
75 3 150 71.5 75.3 0 74
76 3 150 72.5 75.3 0 75
77 3 150 73.1 75.3 0 76
78 3 149 67.5 75.2 0 61
79 3 150 67.4 76 0 78
80 3 150 67.6 76.9 0 79
81 3 150 67.7 77.1 0 80
82 3 153 71.8 78.5 0 81
83 3 154 76.4 79.4 0 82
84 3 155 80.5 79.9 0 83
85 3 154 70.7 78.2 0 81
86 3 158 73.7 78.6 0 85
87 3 161 75.7 79.9 0 86
88 3 138 64.5 72.1 0 58
89 3 138 64.5 73.1 0 88
90 3 137 64.8 73.6 0 89
91 3 138 64.2 74.4 0 90
92 3 138 63.6 75.2 0 91
93 3 138 63.4 75.9 0 92
94 3 137 65.3 74.4 0 90
95 3 137 66 75.1 0 94
96 3 138 66.5 75.9 0 95
97 3 138 66.9 76.8 0 96
98 3 137 66.9 77.1 0 97
99 3 136 68.2 69.6 0 54
100 3 136 69.2 69.6 0 99
101 3 135 70.2 70 0 100
102 3 135 71.1 70.1 0 101
103 3 135 71.4 70.4 0 102
104 3 140 71.9 69.7 0 103
105 3 141 72 69.6 0 104
106 3 142 72.1 69.2 0 105
107 3 143 72.5 69 0 106
108 3 144 72.4 68.5 0 107
109 3 145 72.3 68 0 108
110 3 145 72.3 67.9 0 109
111 3 142 71.4 70 0 105
112 3 142 71.5 71 0 111
113 3 141 71.6 71.8 0 112
114 3 130 71.3 70.7 0 103
115 3 130 71.4 71.5 0 114
116 3 135 70.4 67.4 0 24
117 3 135 72.6 66.5 0 116
118 0 131 74.2 69.1 0 20
119 0 126 75.3 69.6 0 118
120 0 125 75.2 69.7 0 119
121 3 123 79.1 69.8 0 120
122 3 122 81.5 69.5 0 121
123 3 121 86 70.2 0 122
124 3 122 88.9 70.3 0 123
125 3 123 82.1 69.5 0 122
126 3 124 82.7 69.4 0 125
127 3 124 82.6 69 0 126
128 3 125 82.4 68.9 0 127
129 3 125 82.6 68.9 0 128
130 3 126 82.1 68.9 0 129
131 3 127 81.5 69.3 0 130
132 3 127 80.6 69.6 0 131
133 3 127 80.6 69.7 0 132
134 3 130 82.5 70.6 0 129
135 3 134 81.3 71.9 0 134
136 3 139 81 72.7 0 135
137 3 144 82.1 72.8 0 136
138 3 147 83.2 72.5 0 137
139 3 126 83.4 69 0 129
140 3 126 84.3 69 0 139
141 3 126 85.3 69.1 0 140
142 3 126 86.3 69.2 0 141
143 3 126 87.3 69.2 0 142
144 3 126 91 70.4 0 143
145 3 126 91 70.7 0 144
146 3 127 86.7 69 0 143
147 3 128 87 68.7 0 146
148 3 128 87.2 68.7 0 147
149 3 131 91.1 68.9 0 148
150 3 134 90.5 69.3 0 149
151 3 130 90.7 65.6 0 148
152 3 130 90.9 64.5 0 151
153 3 124 82.2 68.6 0 127
154 3 123 82.2 68.7 0 153
155 3 123 82.2 68.7 0 154
156 3 125 74.8 70.4 0 120
157 3 124 74.8 71 0 156
158 3 123 74.6 71.7 0 157
159 3 123 74.6 71.9 0 158
160 3 122 74.7 72.6 0 159
161 3 122 74.5 72.8 0 160
162 3 122 74.9 73.7 0 161
163 3 121 75.8 74.2 0 162
164 3 121 76.8 74.3 0 163
165 3 121 77.6 74.7 0 164
166 3 121 78.3 75 0 165
167 3 121 79.2 75.5 0 166
168 3 121 80.1 75.8 0 167
169 3 122 81 76 0 168
170 3 122 81.5 76.8 0 169
171 3 123 85.9 78 0 170
172 3 123 87.7 78.8 0 171
173 3 125 92.3 78.5 0 172
174 3 128 91.9 78.8 0 173
175 3 130 87.3 78.9 0 174
176 3 131 84.8 78.9 0 175
177 3 134 80.6 78.8 0 176
178 3 135 79.7 78.8 0 177
179 3 132 84.6 79.3 0 176
180 3 133 84.7 79.8 0 179
181 3 134 84.9 80.3 0 180
182 3 134 84.7 81 0 181
183 3 132 80 78.3 0 176
184 3 132 75.6 78.1 0 183
185 3 123 86.7 78.8 0 172
186 3 124 85.8 78.8 0 185
187 3 124 84.9 78.8 0 186
188 3 124 84 79.2 0 187
189 3 124 83.1 79.2 0 188
190 3 125 82.2 79.3 0 189
191 3 125 82 79.3 0 190
192 3 126 88.8 79.7 0 187
193 3 127 90.9 79.4 0 192
194 3 120 85.4 77.5 0 170
195 3 120 86.4 77.5 0 194
196 3 120 82.8 75.1 0 166
197 3 121 85.6 74.8 0 196
198 3 124 89.4 75.3 0 197
199 3 125 93 75.4 0 198
200 3 121 90.4 75.2 0 197
201 3 123 94.4 74.3 0 200
202 3 127 96.8 73.6 0 201
203 3 130 92.6 73.3 0 202
204 3 132 88.2 73.2 0 203
205 3 132 88.1 73.2 0 204
206 3 122 85.1 74.1 0 197
207 3 122 85.1 73.1 0 206
208 3 122 84.8 72.6 0 207
209 3 122 71 75.4 0 161
210 3 125 73 79.1 0 209
211 3 126 73.1 79.6 0 210
212 3 127 73 80.4 0 211
213 3 127 72.9 81.2 0 212
214 3 127 69.8 76.4 0 211
215 3 128 67.3 76.9 0 214
216 3 119 77.6 71.6 0 159
217 3 119 82.5 71.9 0 216
218 3 119 87.3 71.9 0 217
219 3 120 92.1 71.9 0 218
220 3 120 92.9 72 0 219
221 3 125 74.2 69.6 0 120
222 3 126 73.6 69.1 0 221
223 3 126 73.7 68.1 0 222
224 3 126 74 67.3 0 223
225 3 127 74.3 66.8 0 224
226 1 134 76.4 66.6 0 19
227 1 134 80.9 64.6 0 226
228 1 135 84.4 61.7 0 227
229 1 136 84.2 61.1 0 228
230 1 146 76.2 67.5 0 16
231 1 146 76.9 68.2 0 230
232 1 146 77.2 68.8 0 231
233 1 155 74.1 65.7 0 11
234 1 159 73.1 65.4 0 233
235 1 163 72.4 65.2 0 234
236 1 164 72.2 64.7 0 235
237 1 164 72.1 64.7 0 236
238 1 167 68.6 65.1 0 237
239 1 168 68.2 65.1 0 238
240 0 168 68 65.1 0 239
241 0 173 66 65 0 240
242 0 178 64.8 64.6 0 241
243 0 183 63.5 64 0 242
244 0 187 61 62.9 0 243
245 0 190 57.7 61.6 0 244
246 0 193 54 60.4 0 245
247 0 195 49.7 59.2 0 246
248 0 197 45.2 58.5 0 247
249 0 197 41.6 57.4 0 248
250 0 195 37.2 58.6 0 249
251 0 191 34.9 59.7 0 250
252 0 187 33.3 60.6 0 251
253 0 186 33.1 60.5 0 252
254 0 184 29.6 62.5 0 253
255 0 181 33.5 63.6 0 254
256 0 179 35.8 65.7 0 255
257 0 179 36.3 66.5 0 256
258 0 178 36.9 66.3 0 257
259 0 177 37.6 66.1 0 258
260 0 177 37.7 66.1 0 259
261 0 177 38.5 66.1 0 260
262 0 176 39.3 66.1 0 261
263 0 175 39.9 66.4 0 262
264 0 175 40.3 67 0 263
265 0 174 40.9 67.2 0 264
266 2 173 41.6 67.2 0 265
267 2 172 42 67.6 0 266
268 2 172 42.8 67.6 0 267
269 2 171 43.4 67.7 0 268
270 2 170 44 67.4 0 269
271 2 170 44.7 67.4 0 270
272 2 170 44.9 67.4 0 271
273 2 169 45.7 67.5 0 272
274 2 169 46 67.7 0 273
275 2 169 44.3 67.4 0 272
276 2 168 44.2 66.9 0 275
277 2 167 44.2 66.9 0 276
278 2 167 44 65.9 0 277
279 2 167 43.9 65 0 278
280 2 167 44.3 64.1 0 279
281 2 167 44.3 64 0 280
282 2 164 46 60.8 0 281
283 2 162 45.6 60.1 0 282
284 2 159 47.7 58.2 0 283
285 2 157 51.3 55.8 0 284
286 2 157 51.5 55.1 0 285
287 2 163 45.2 61 0 283
288 2 162 44.3 61.4 0 287
289 2 162 43.5 61.5 0 288
290 2 163 43.2 61.6 0 289
291 2 164 43 61.4 0 290
292 2 164 43 61.4 0 291
293 2 168 43.9 64 0 281
294 2 168 43 63.9 0 293
295 2 169 42.2 63.7 0 294
296 2 169 41.8 64.3 0 295
297 2 169 41.9 64.5 0 296
298 2 167 43.5 67.6 0 277
299 2 168 42.9 68.4 0 298
300 2 168 42.5 69.1 0 299
301 2 169 42.4 69.9 0 300
302 2 168 42.6 70.3 0 301
303 2 170 44 66.6 0 270
304 2 170 43.3 65.9 0 303
305 2 169 42.6 65.8 0 304
306 2 168 41.9 65.8 0 305
307 2 168 41 65.8 0 306
308 2 174 41.5 67.9 0 265
309 2 174 42.3 68.6 0 308
310 2 174 42.8 69.4 0 309
311 2 174 42.9 70.1 0 310
312 0 176 37.3 65.9 0 260
313 0 175 37.3 65.6 0 312
314 0 175 37.1 65.6 0 313
315 2 174 37.9 65.6 0 314
316 2 174 38.2 65.2 0 315
317 2 173 38.6 65 0 316
318 2 172 38.7 64.7 0 317
319 2 171 38.1 64.7 0 318
320 2 171 37.5 64.6 0 319
321 2 170 37.4 65 0 320
322 2 169 37.2 65 0 321
323 2 168 37 64.9 0 322
324 2 167 37.8 64.9 0 323
325 2 166 38.3 65.2 0 324
326 2 166 38.6 65.3 0 325
327 2 165 38.9 66.1 0 326
328 2 165 39 66.5 0 327
329 2 168 36.8 65.8 0 323
330 2 167 36.6 66.2 0 329
331 2 170 38.6 63.3 0 318
332 2 167 39.7 63.2 0 331
333 2 176 33.9 64.3 0 314
334 2 176 32.4 62.4 0 333
335 0 179 36.4 66.5 0 256
336 0 179 36.3 67.3 0 335
337 0 180 36.1 67.5 0 336
338 0 181 36 67.6 0 337
339 0 180 36.3 68.2 0 338
340 0 180 36.8 68.8 0 339
341 2 180 37.7 68.9 0 340
342 2 180 38.7 69.2 0 341
343 2 180 39.6 69.2 0 342
344 2 180 39.7 69.2 0 343
345 2 180 40 70 0 344
346 2 180 40 70 0 345
347 2 178 44.6 69.8 0 346
348 2 176 48.9 69.6 0 347
349 2 174 53.4 69.3 0 348
350 2 173 54.7 67.2 0 349
351 2 184 37.8 69.7 0 346
352 2 184 37.7 68.9 0 351
353 2 179 42.4 65.6 0 344
354 2 179 42.8 65.6 0 353
355 2 179 37 69 0 340
356 2 178 37.7 69.6 0 355
357 2 178 37.9 70 0 356
358 2 175 35.2 68.8 0 340
359 2 173 36.4 72.6 0 358
360 2 173 36.7 73.3 0 359
361 0 181 36.9 67 0 338
362 0 182 37.7 66.6 0 361
363 0 182 38.3 66.3 0 362
364 0 183 38.8 66.3 0 363
365 0 183 38.8 66.3 0 364
366 0 185 33.1 60 0 253
367 0 184 33.6 59.9 0 366
368 0 183 34 59.8 0 367
369 0 183 34.4 59.5 0 368
370 0 182 34.7 59.9 0 369
371 0 181 35 59.9 0 370
372 0 180 35.2 59.9 0 371
373 0 180 35.6 59.9 0 372
374 0 180 35.9 59.9 0 373
375 2 179 36 59.9 0 374
376 2 175 37.8 60 0 375
377 2 170 39.3 60.3 0 376
378 2 167 40.9 59.8 0 377
379 2 168 43.5 58.6 0 378
380 2 166 41.8 58 0 379
381 2 164 41.2 62.5 0 378
382 2 164 41.2 62.6 0 381
383 2 176 39.2 58.7 0 375
384 2 173 42 57.4 0 383
385 2 179 36.1 60.5 0 374
386 2 179 36.2 61.4 0 385
387 2 178 36.1 62.4 0 386
388 2 178 36 62.6 0 387
389 0 176 34.9 60.2 0 372
390 0 174 35.1 60.7 0 389
391 2 173 36 60.7 0 390
392 2 173 36.6 61.2 0 391
393 2 172 37 61.2 0 392
394 2 171 37 61.9 0 393
395 2 171 37 62 0 394
396 2 173 34.3 61.1 0 390
397 2 173 33.6 61.6 0 396
398 2 172 33.5 62.3 0 397
399 2 172 33.7 63.1 0 398
400 2 171 33.7 63.6 0 399
401 0 183 33.6 59.4 0 369
402 0 184 33 59.5 0 401
403 0 185 32.8 59.4 0 402
404 0 185 33.1 58.5 0 403
405 0 185 33.3 58.1 0 404
406 0 194 37.7 57.2 0 249
407 0 190 35.9 57 0 406
408 0 185 36.4 58.2 0 407
409 0 184 36.6 58.2 0 408
410 0 180 37.3 59.8 0 409
411 0 179 40.5 60.8 0 410
412 0 176 42.6 62.2 0 411
413 0 175 46.1 62.5 0 412
414 0 175 47.1 62.4 0 413
415 0 175 48.1 62.4 0 414
416 0 175 49 62.3 0 415
417 0 175 49.3 62.3 0 416
418 0 175 46.1 62.5 0 413
419 0 175 46.5 62.9 0 418
420 2 174 46.8 62.8 0 419
421 2 173 47 62.8 0 420
422 2 172 47.3 63.1 0 421
423 2 171 47.5 63.2 0 422
424 2 171 47.8 63.2 0 423
425 2 171 48.1 62.8 0 424
426 2 170 48.4 63.7 0 424
427 2 170 48.7 64.4 0 426
428 2 169 49 65 0 427
429 2 169 48.5 65.2 0 428
430 2 173 42.3 63.4 0 420
431 2 173 41.8 63.4 0 430
432 2 173 42.2 62.6 0 431
433 2 173 42.2 62.6 0 432
434 2 173 42 62.6 0 431
435 2 173 41.9 61.6 0 434
436 2 173 41.9 60.6 0 435
437 2 173 41.9 60 0 436
438 2 170 44.5 62.4 0 419
439 2 170 44.2 62.4 0 438
440 0 180 42 57.1 0 411
441 0 180 42.1 56.1 0 440
442 0 183 36.3 57.4 0 409
443 0 182 35.9 57.1 0 442
444 0 181 36.1 56.7 0 443
445 0 180 36.3 56.4 0 444
446 0 180 36.3 56.3 0 445
447 0 169 68.3 64.7 0 240
448 0 170 68.7 64.8 0 447
449 0 171 69.5 65.1 0 448
450 0 171 70.2 65.1 0 449
451 0 168 63.7 66.7 0 239
452 0 170 59.2 66.7 0 451
453 0 170 54.4 66.7 0 452
454 0 169 49.4 66.8 0 453
455 0 169 49.3 66.8 0 454
456 1 164 71.8 65.6 0 237
457 1 165 72.3 66.4 0 456
458 1 165 72.6 67.3 0 457
459 1 165 73.1 68.1 0 458
460 1 159 74.2 65.8 0 235
461 1 156 75.2 66.7 0 460
462 1 156 76 67.4 0 461
463 1 156 76.8 68 0 462
464 1 156 76.8 68 0 463
465 1 152 77.8 66 0 461
466 1 149 80.9 66.7 0 465
467 1 149 80.9 67.5 0 466
