# Supplementary material for: Functional and anatomical specificity in a higher olfactory centre
Source: eLife. 2019 May 21;8:e44590. doi: 10.7554/eLife.44590 (PMC6550879; doi:10.7554/eLife.44590)
Supplement: Supplementary file 4. [file elife-44590-supp4.zip › DyeFill_AV6/AV6a1_140514c2.swc]

# SWC format file
# based on specifications at http://research.mssm.edu/cnic/swc.html
# Created by nat::write.neuron.swc
# PointNo Label X Y Z Radius Parent 
1 1 136 90.1 42.6 0 -1
2 1 139 93.4 43.6 0 1
3 1 142 96.4 46.5 0 2
4 1 144 98.6 49.7 0 3
5 1 147 100 52.8 0 4
6 1 149 96.3 55.1 0 5
7 1 150 91.7 56.6 0 6
8 1 150 87 58.3 0 7
9 1 151 83.1 61 0 8
10 1 152 79.5 64.1 0 9
11 1 150 77.7 66.3 0 10
12 1 145 77.3 67.6 0 11
13 1 140 76.8 68.4 0 12
14 1 136 75 68.8 0 13
15 1 133 73.7 69.3 0 14
16 1 132 73 69.8 0 15
17 1 131 72.6 69.9 0 16
18 1 130 72.2 69.9 0 17
19 1 129 71.8 69.9 0 18
20 1 129 71.4 70 0 19
21 0 125 73.3 72.1 0 20
22 0 124 73.3 72.2 0 21
23 0 121 76.8 70.9 0 22
24 0 121 79.4 70.4 0 23
25 3 121 80.4 70.4 0 24
26 3 121 81.4 70.3 0 25
27 3 121 81.7 70.3 0 26
28 3 122 86.3 70.4 0 27
29 3 123 87 70.4 0 28
30 3 124 81.7 67.3 0 27
31 3 128 80.6 65.4 0 30
32 3 132 83.2 63.7 0 31
33 3 133 84.5 62.6 0 32
34 3 125 79.6 69.9 0 24
35 3 126 81.4 70.8 0 34
36 3 129 83.8 73.2 0 35
37 3 131 87.2 73.4 0 36
38 3 125 82.1 70.6 0 35
39 3 125 83 70.2 0 38
40 3 125 83.5 69.7 0 39
41 3 126 83.4 69.3 0 40
42 0 124 73.6 73 0 22
43 0 123 74.1 73.6 0 42
44 0 123 74.3 74.3 0 43
45 0 122 74.7 75 0 44
46 0 121 75 75.3 0 45
47 3 120 79.6 75.4 0 46
48 3 121 84.5 75.8 0 47
49 3 121 84.8 75.8 0 48
50 3 121 89.7 76 0 49
51 3 122 92 76.6 0 50
52 3 123 93 76.6 0 51
53 3 123 93.9 76.9 0 52
54 3 123 94.6 77.3 0 53
55 3 123 92.4 76.6 0 51
56 3 124 92.6 75.7 0 55
57 3 124 92.8 74.7 0 56
58 3 123 92.9 73.8 0 57
59 3 123 92.9 73.6 0 58
60 3 124 87.3 73.9 0 49
61 3 126 90.7 73.7 0 60
62 3 121 75 75.3 0 46
63 3 121 74.6 75.4 0 62
64 3 121 74.4 75.8 0 63
65 3 124 72.3 77.4 0 64
66 3 127 73.6 77.6 0 65
67 3 121 74.5 76.8 0 64
68 3 121 74.7 77.6 0 67
69 3 121 75.2 78.4 0 68
70 3 121 75.9 79.1 0 69
71 3 122 80.1 80.8 0 70
72 3 123 83.9 81.1 0 71
73 3 124 83.6 81.2 0 72
74 3 124 84.1 81.5 0 73
75 3 125 85 81.4 0 74
76 3 125 85.5 81.4 0 75
77 3 125 85.9 81.3 0 76
78 3 125 86.2 81.3 0 77
79 3 125 86.8 81.3 0 78
80 3 125 91.7 81.4 0 79
81 3 128 95.2 81.3 0 80
82 3 128 95.2 81.3 0 81
83 3 126 86.7 80.4 0 79
84 3 126 86.2 79.7 0 83
85 3 126 86 79.5 0 84
86 3 125 85.3 79 0 85
87 3 125 84.7 78.5 0 86
88 3 125 84.6 78.4 0 87
89 3 127 90.8 78.8 0 85
90 3 126 91.3 78 0 89
91 3 127 90.8 82.2 0 78
92 3 131 89 82.7 0 91
93 3 132 86.8 82.6 0 92
94 3 126 85.3 81.9 0 76
95 3 126 85.8 82.5 0 94
96 3 124 79.2 81.5 0 72
97 3 128 76.1 81.7 0 96
98 3 130 73.8 82.7 0 97
99 3 133 70 83.2 0 98
100 3 138 69.1 83.2 0 99
101 3 139 68.8 82.9 0 100
102 3 130 74.6 83.2 0 98
103 3 131 75.4 83.7 0 102
104 3 124 72.3 79.8 0 70
105 3 127 70 80.8 0 104
106 3 127 70.1 80.9 0 105
107 0 132 67.5 70.7 0 20
108 0 133 66.8 70.8 0 107
109 0 133 66.6 70.9 0 108
110 3 134 66.5 70.9 0 109
111 3 135 66 71 0 110
112 3 136 65.5 71.1 0 111
113 3 137 65.4 71.1 0 112
114 3 137 65.2 71.2 0 113
115 3 138 64.8 71.7 0 114
116 3 139 64 71.9 0 115
117 3 139 63.5 72.3 0 116
118 3 140 63.2 72.9 0 117
119 3 143 63.7 75.6 0 118
120 3 147 65.2 76.6 0 119
121 3 150 69.1 77.3 0 120
122 3 150 70.7 77.1 0 121
123 3 153 73.3 74.6 0 122
124 3 153 73.3 74.5 0 123
125 3 150 69.8 76.7 0 122
126 3 151 69.2 75.9 0 125
127 3 151 69 75.4 0 126
128 3 145 64.7 72.7 0 118
129 3 149 66 72.4 0 128
130 3 154 67.9 72.8 0 129
131 3 157 70.8 74.2 0 130
132 3 161 73.2 74.9 0 131
133 3 161 73.4 75.3 0 132
134 3 140 68 68.8 0 114
135 3 145 69 67.9 0 134
136 3 145 69 67.9 0 135
137 3 150 69 68.1 0 136
138 3 154 67.6 69 0 137
139 3 157 66 69.9 0 138
140 3 145 72.7 66 0 136
141 3 146 73.1 65.1 0 140
142 3 134 65.9 70.5 0 109
143 3 134 65 70.4 0 142
144 3 135 64.1 70.2 0 143
145 3 135 63.3 70 0 144
146 3 135 63.2 70 0 145
147 3 136 62.4 70.1 0 146
148 3 136 61.7 70.8 0 147
149 3 136 60.9 71.4 0 148
150 3 136 60.3 71.8 0 149
151 3 136 60.3 72.4 0 150
152 3 136 63.1 69.4 0 146
153 3 137 62.6 69 0 152
154 3 137 62.3 68.3 0 153
155 3 137 62.2 68.2 0 154
156 0 134 63.9 73.9 0 108
157 0 135 63.7 75.7 0 156
158 1 132 74.7 69.4 0 15
159 1 132 75.5 69.6 0 158
160 1 132 76 70.4 0 159
161 1 132 76.3 70.8 0 160
162 1 132 73.7 68.7 0 15
163 1 132 73.9 67.8 0 162
164 1 132 73.5 66.9 0 163
165 1 133 72.9 66.4 0 164
166 1 133 72.7 66.3 0 165
167 1 154 76.1 66.5 0 11
168 1 159 74.6 66.8 0 167
169 1 164 72.9 66.6 0 168
170 1 168 70.7 66.3 0 169
171 1 173 68.8 66.6 0 170
172 1 177 66.3 65.9 0 171
173 1 181 64.3 65.5 0 172
174 1 186 61.8 64.8 0 173
175 1 189 58.9 63.6 0 174
176 1 193 55.5 62.7 0 175
177 1 195 51.3 61.8 0 176
178 1 197 47 60.5 0 177
179 1 198 42.4 58.9 0 178
180 1 195 38.4 58.7 0 179
181 1 191 35.8 59.9 0 180
182 1 187 35.3 61.8 0 181
183 1 183 36 63.9 0 182
184 1 182 35.9 63.9 0 183
185 1 181 36.3 63.8 0 184
186 1 181 36.5 63.8 0 185
187 0 177 37.9 62.4 0 186
188 0 173 36.8 62.7 0 187
189 0 172 36.7 62.7 0 188
190 2 168 39.8 61.4 0 189
191 2 164 42.4 60.8 0 190
192 2 160 43.3 60 0 191
193 2 157 45.1 59.5 0 192
194 2 168 38 66 0 189
195 2 168 38.7 66.9 0 194
196 0 182 33.8 60.4 0 186
197 0 182 33.8 60.3 0 196
198 2 183 36.3 57.9 0 197
199 2 187 37.1 56.9 0 198
200 2 187 32.7 60.4 0 197
201 2 188 32.2 60.6 0 200
202 1 182 35.9 63.9 0 184
203 0 179 37.2 66.7 0 202
204 0 179 37.3 66.9 0 203
205 2 178 37.6 66.7 0 204
206 2 177 38 66.6 0 205
207 2 176 38.3 66.5 0 206
208 2 175 38.1 66.5 0 207
209 2 175 38.9 67.1 0 208
210 2 175 39.7 67.6 0 209
211 2 175 40 68.6 0 210
212 2 175 40.5 69.4 0 211
213 2 175 40.5 69.4 0 212
214 2 176 41.1 69.4 0 213
215 2 177 41.7 69.7 0 214
216 2 177 42.5 70.2 0 215
217 2 177 42.7 70.6 0 216
218 2 178 47.3 71.2 0 217
219 2 180 50.9 73 0 218
220 2 177 43 71.5 0 217
221 2 176 42.6 72.3 0 220
222 2 176 42.5 72.5 0 221
223 2 176 41.9 73.1 0 222
224 2 176 41.7 73.5 0 223
225 2 176 43.1 73.1 0 222
226 2 176 43.9 73.7 0 225
227 2 174 36.2 71.4 0 213
228 2 169 34.8 71.1 0 227
229 2 169 34.8 71.3 0 228
230 2 176 34.1 68.1 0 208
231 2 173 32.4 67.9 0 230
232 2 173 31.7 66.6 0 231
233 2 180 38.1 70 0 204
234 2 182 34.1 70.9 0 233
235 0 182 35.2 64.6 0 202
236 0 182 34.4 65.2 0 235
237 0 182 34.8 66 0 236
238 0 182 35.1 66.5 0 237
