# Supplementary material for: Functional and anatomical specificity in a higher olfactory centre
Source: eLife. 2019 May 21;8:e44590. doi: 10.7554/eLife.44590 (PMC6550879; doi:10.7554/eLife.44590)
Supplement: Supplementary file 4. [file elife-44590-supp4.zip › DyeFill_PD2/PD2a1_120806c0.swc]

# SWC format file
# based on specifications at http://research.mssm.edu/cnic/swc.html
# Created by nat::write.neuron.swc
# PointNo Label X Y Z Radius Parent 
1 0 169 52.6 81 0.10647 -1
2 0 173 55.1 78.7 0.107245545744166 1
3 0 176 58.8 77.9 0.113811086773812 2
4 0 180 61.9 77.9 0.101468132542713 3
5 0 183 65.4 77.6 0.104937597435834 4
6 0 182 68.7 74.3 0.164369929449065 5
7 0 182 72.3 71 0.140267593065767 6
8 0 181 73.2 69.8 0.287015 7
9 0 180 73 69.7 0.245242490556969 8
10 0 179 72.9 69.6 0.19135 9
11 0 179 73 69.5 0.22861 10
12 3 178 73.7 69.6 0.289397140415951 11
13 3 177 74.2 69.7 0.258705096798699 12
14 3 176 74.6 69.6 0.254792336522202 13
15 3 176 74.9 69.5 0.264025 14
16 3 171 72.8 69.9 0.267395050754329 15
17 3 166 71.2 70.3 0.323360090676382 16
18 3 162 69.8 70.8 0.232125 17
19 3 158 66.8 71.1 0.234380499619907 18
20 3 157 65.4 71 0.27576 19
21 3 153 62.4 71.4 0.255458113600285 20
22 3 149 61 71.7 0.25761 21
23 3 144 59.6 72.5 0.24304807837221 22
24 3 141 58.9 72.8 0.226395 23
25 3 137 60.4 73.3 0.17032884310988 24
26 3 132 63.1 73.8 0.130700745060811 25
27 3 129 66.2 74.9 0.104777825929319 26
28 3 129 68.1 73.2 0.121375 27
29 3 130 68 72.3 0.172485659925555 28
30 3 130 67.5 71.6 0.222295674424861 29
31 3 131 67 70.9 0.157689054223216 30
32 3 131 66.4 70.2 0.203130711277137 31
33 3 131 65.8 69.6 0.256875 32
34 3 130 67.4 73.1 0.129859421090845 28
35 3 131 66.7 72.9 0.179282184228252 34
36 3 131 66.1 72.5 0.273200525995538 35
37 3 132 65.4 71.9 0.317965 36
38 3 142 58.4 73.2 0.154724812335237 24
39 3 143 58 73.9 0.172325036198091 38
40 3 143 57.9 74.3 0.166875 39
41 3 148 61.5 71.7 0.176202632273529 22
42 3 147 62 71.6 0.162815670826375 41
43 3 146 62.2 71.5 0.178787976022412 42
44 3 145 62.2 71.4 0.16401 43
45 3 143 58.3 70.8 0.142727033438368 44
46 3 143 56.1 69.9 0.16551 45
47 3 141 63.4 70.7 0.181658455413342 44
48 3 138 64.6 71.4 0.215285 47
49 3 134 67.3 73.7 0.175873593080876 48
50 3 131 70 76 0.128126943388127 49
51 3 130 70.5 76.3 0.123925 50
52 3 137 69.1 73.3 0.219241285582772 48
53 3 137 69.9 73.7 0.30456 52
54 3 152 64.9 72.2 0.185811414018056 20
55 3 148 65.4 74.2 0.288320004333189 54
56 3 147 65.8 74.7 0.252435 55
57 3 146 65.7 74.9 0.225867681620249 56
58 3 145 65.6 75.3 0.199622173581073 57
59 3 144 65.6 75.8 0.14495 58
60 3 142 67.3 78.8 0.248166665027942 59
61 3 143 68.1 79.9 0.26724 60
62 3 146 61 76.2 0.150851308455014 59
63 3 143 59.2 76.3 0.31506 62
64 3 151 67.9 75.6 0.177407552772595 56
65 3 153 69.6 77 0.229185 64
66 3 158 72.5 72 0.129109937989115 18
67 3 153 74 71.5 0.13454187792153 66
68 3 149 75.6 71.4 0.152848837623136 67
69 3 148 76 71.7 0.158595 68
70 3 147 76.3 72.1 0.16284102032224 69
71 3 146 76.6 72.6 0.170574518597653 70
72 3 146 76.9 73.2 0.259165218846069 71
73 3 145 77.2 73.8 0.299393457158757 72
74 3 144 77.4 74.3 0.293065 73
75 3 144 78 72.6 0.0952019077840082 69
76 3 142 75.4 69.9 0.149749771740371 75
77 3 141 72.1 69.6 0.15432 76
78 3 175 75.3 69.3 0.164392766140353 15
79 3 174 75.7 69 0.160859417232832 78
80 3 173 75.8 68.8 0.14961 79
81 3 168 76.5 68.3 0.225123331887596 80
82 3 163 77.3 68.4 0.112582924062782 81
83 3 159 74.9 69.2 0.178001486573088 82
84 3 155 72.8 67.8 0.169095497047454 83
85 3 150 71.3 67.6 0.180703235311555 84
86 3 146 68.8 68 0.150662396808834 85
87 3 142 65.5 68.4 0.177549479505785 86
88 3 139 67.4 68 0.23951 87
89 3 174 72.5 66.9 0.1430286530843 80
90 3 171 76.3 66.1 0.165798335164669 89
91 3 168 80.2 64.8 0.14827218665822 90
92 3 169 80.8 64.4 0.165775 91
93 3 175 70.3 68.3 0.232006641411572 11
94 3 170 69.7 68 0.214731876367856 93
95 3 165 70.9 67.8 0.199226648035893 94
96 3 160 70.4 67.5 0.150021830387011 95
97 3 158 68.8 66.8 0.258575 96
98 3 158 68.5 66.7 0.2892 97
99 3 157 68.3 66.7 0.1968394662771 98
100 3 156 67.9 66.7 0.173628914354934 99
101 3 155 67.5 66.7 0.220378324471803 100
102 3 154 66.9 66.5 0.283408089544548 101
103 3 154 66.8 66.5 0.28544 102
104 3 153 66.4 66.6 0.176819066380183 103
105 3 152 66.1 66.6 0.130058628727937 104
106 3 152 65.7 66.7 0.115676859330683 105
107 3 151 65.3 66.7 0.136510821312568 106
108 3 150 65.2 66.7 0.14496 107
109 3 154 66.7 66.3 0.30829 103
110 3 154 66.7 66.1 0.31487 109
111 3 154 66.6 66 0.32233 110
112 3 154 66.6 65.8 0.31399 111
113 3 158 68.5 66.5 0.329705 98
114 3 158 68.6 66.4 0.354735 113
115 3 158 69.4 66.3 0.257421462186855 97
116 3 157 69.7 65.9 0.303655 115
117 0 182 68.9 68.3 0.135886593267578 10
118 0 186 65.9 67.2 0.131808220468163 117
119 0 189 63.7 64.3 0.219917717361353 118
120 0 189 63.6 64.2 0.223535 119
121 0 186 71.7 69 0.301934419086964 8
122 0 190 70.5 67.1 0.224290137304337 121
123 0 194 68.7 64.8 0.254310998273671 122
124 0 198 67.6 62.9 0.294240484539484 123
125 0 202 64.5 61.4 0.26602704767206 124
126 0 206 61.7 59.7 0.308739950385898 125
127 0 210 59.9 57.4 0.279787254408799 126
128 0 213 59.4 56.3 0.197765 127
129 0 218 60.4 55.7 0.136624892027813 128
130 0 220 59.5 55.4 0.330655 129
131 2 220 59.5 55.6 0.358755 130
132 2 219 59.6 55.7 0.398645 131
133 2 220 59.2 55.4 0.291785 130
134 2 220 58.9 55.5 0.23429 133
135 2 224 56.5 54.4 0.250080532382103 134
136 2 228 54.4 52.1 0.320194157573436 135
137 2 231 51.7 48.6 0.329015606459356 136
138 2 231 50.6 46.7 0.322485 137
139 2 232 50.5 46.1 0.307589468919657 138
140 2 233 50.5 45.4 0.281825 139
141 2 232 52.9 41.3 0.314521675386219 140
142 2 232 52.9 39.9 0.40965 141
143 2 237 49.2 43.7 0.26515711368356 140
144 2 239 49.1 43.4 0.264345 143
145 2 239 51.8 39.6 0.274621921029733 144
146 2 241 54 39 0.27846 145
147 2 244 57.4 40.2 0.272748928359798 146
148 2 245 59.1 41.4 0.2248 147
149 2 243 55.8 43.1 0.323345860824801 146
150 2 244 56.4 44.9 0.26939 149
151 2 242 52.3 45.8 0.339167706135479 144
152 2 242 52.5 46 0.372965 151
153 2 230 54.7 45.2 0.272261493445206 138
154 2 229 55.5 43.5 0.227245 153
155 2 220 58.2 55.8 0.214300929856974 134
156 2 219 57.5 56.1 0.2759 155
157 2 215 56.1 57.6 0.275110778642768 156
158 2 213 55 58.4 0.271295 157
159 2 213 54.1 58.8 0.278222462188766 158
160 2 212 53.3 59.3 0.232078024034248 159
161 2 212 52.8 60.2 0.312441497057179 160
162 2 212 52.3 60.9 0.264700057619002 161
163 2 212 52 61.2 0.316845 162
164 2 212 52.3 62 0.354081356136281 163
165 2 212 52.5 62.2 0.33041 164
166 2 208 49.1 61 0.171896035203752 163
167 2 206 44.9 60.1 0.167685719589735 166
168 2 205 42.3 58.9 0.421655 167
169 2 208 52.7 58.3 0.248952675340445 158
170 2 205 49.2 58.3 0.126429996895781 169
171 2 204 48.1 58.6 0.15185 170
172 2 223 54.8 56.5 0.21540956710759 156
173 2 225 53.7 56.1 0.32803 172
174 0 210 56.1 54.2 0.271530131528206 128
175 0 211 52.1 51.4 0.232867573813318 174
176 0 215 49.7 49.3 0.222803013666306 175
177 0 219 48.4 48.4 0.170139199005981 176
178 0 224 47.6 48.1 0.187312773440102 177
179 0 229 46.2 47.9 0.199525486502728 178
180 0 234 44.8 46.4 0.234388553480731 179
181 0 238 43.6 45 0.19133491961517 180
182 0 243 44 44.7 0.31544104326571 181
183 0 247 44.7 41.6 0.27733278840534 182
184 0 246 47 37.4 0.185767442272949 183
185 0 243 50.4 35.7 0.268275690054228 184
186 0 243 50.6 35.8 0.27953 185
187 0 169 52.6 81.1 0.10907 1
188 0 169 52.6 81.3 0.110385 187
