# Supplementary material for: Functional and anatomical specificity in a higher olfactory centre
Source: eLife. 2019 May 21;8:e44590. doi: 10.7554/eLife.44590 (PMC6550879; doi:10.7554/eLife.44590)
Supplement: Supplementary file 4. [file elife-44590-supp4.zip › DyeFill_PD2/PD2a2_121017c0.swc]

# SWC format file
# based on specifications at http://research.mssm.edu/cnic/swc.html
# Created by nat::write.neuron.swc
# PointNo Label X Y Z Radius Parent 
1 1 180 60.8 88.1 0.1028 -1
2 1 180 63.4 84.5 0.377230576473486 1
3 1 180 67.1 82.2 0.334697368850901 2
4 1 182 71.2 80.6 0.274088217644321 3
5 1 183 72.9 76.5 0.454082864532451 4
6 1 182 73.3 74.6 0.3317 5
7 1 180 76.6 71.6 0.26617936346952 6
8 1 179 77.1 70.7 0.3425 7
9 0 174 78.8 70.1 0.447011346488465 8
10 0 170 81.8 69.8 0.433013130683615 9
11 0 166 84.7 69.7 0.410141030369317 10
12 0 163 85.8 69.9 0.70885 11
13 0 162 86 69.6 0.681599345263621 12
14 0 161 86.2 69.4 0.562738608889411 13
15 0 160 86.4 69.2 0.483 14
16 3 160 86.3 69.1 0.46875 15
17 3 160 86.1 68.9 0.4205 16
18 3 160 85.2 68.7 0.432248975496658 17
19 3 161 84.3 68.4 0.599207412830548 18
20 3 161 83.6 68 0.6404 19
21 3 161 82.9 67.3 0.573924104431405 20
22 3 161 82.6 66.9 0.5958 21
23 3 162 83.4 67.9 0.431753949815675 20
24 3 163 83.2 67.7 0.3930227162198 23
25 3 164 83 67.3 0.5294 24
26 3 164 83.5 66.5 0.510263850950261 25
27 3 163 83.1 65.9 0.57095 26
28 3 166 78.6 66.8 0.162718302308594 25
29 3 167 77.6 66.9 0.1861 28
30 3 170 74.2 66 0.484408052022131 29
31 3 173 70.5 65 0.520503832607097 30
32 3 174 70.1 64.7 0.61515 31
33 3 167 77.2 66.2 0.565417368677091 29
34 3 167 77 65.9 0.5837 33
35 3 159 86.5 68.8 0.377647349386087 17
36 3 158 86.9 68.7 0.356610446908078 35
37 3 157 87.4 68.5 0.358744772058829 36
38 3 157 87.6 68.5 0.36285 37
39 3 156 87.6 67.8 0.529055252611172 38
40 3 156 87.9 67.1 0.617120613255419 39
41 3 155 88 66.4 0.599996419413194 40
42 3 155 88.6 65.7 0.5431151261349 41
43 3 154 88.7 65.1 0.55175 42
44 3 159 86.9 64.6 0.607412199939734 43
45 3 157 88.2 65.1 0.6171 44
46 3 156 85.8 65.4 0.6171 45
47 3 159 83.5 64.6 0.621987711084294 46
48 3 160 82.8 63.6 0.6084 47
49 3 160 82.5 62.9 0.535812193744584 48
50 3 160 82.3 62.6 0.61005 49
51 3 161 82.1 63.7 0.622152962526782 48
52 3 161 81.4 63.6 0.611846967681824 51
53 3 162 80.7 63.5 0.593189273756135 52
54 3 163 80 63.2 0.55175217627769 53
55 3 163 79.7 62.9 0.59455 54
56 3 153 89 64.7 0.510408730878089 43
57 3 153 89.1 64.7 0.49735 56
58 3 152 93.5 63.5 0.578863677941872 57
59 3 151 94.1 63.3 0.5501 58
60 3 151 94.5 63.2 0.5061 59
61 3 152 94.9 62.9 0.324760240721296 60
62 3 153 95 62.6 0.473993868014201 61
63 3 153 95 62.4 0.47795 62
64 3 158 95.9 61.6 0.316141033147089 63
65 3 159 95.8 60.7 0.5597 64
66 3 153 95.8 62 0.351219901162184 63
67 3 153 96.4 61.8 0.43625 66
68 3 152 97.1 61.6 0.433112573998808 67
69 3 151 97.7 61.5 0.482677848469988 68
70 3 151 97.9 61.1 0.55125 69
71 3 153 96.3 61 0.547531605366033 67
72 3 153 96.3 60.9 0.5654 71
73 3 147 97.3 63.6 0.431147969354554 60
74 3 146 98.2 63.8 0.4378 73
75 3 141 98.4 65.3 0.209829434010315 74
76 3 137 98 65.7 0.27135 75
77 3 136 98.7 65.9 0.465866558062631 76
78 3 136 98.8 66 0.47905 77
79 3 136 99.3 66.6 0.428915768263311 78
80 3 135 100 67.1 0.296260641308023 79
81 3 135 100 67.3 0.2486 80
82 3 133 103 70.9 0.298594161557609 81
83 3 135 104 74.8 0.245870525649866 82
84 3 137 100 76 0.1698 83
85 3 131 101 69.2 0.463183198670333 81
86 3 131 101 70.7 0.5172 85
87 3 131 101 70.9 0.53875 86
88 3 131 101 71.2 0.5733 87
89 3 131 101 71.4 0.66935 88
90 3 126 101 71.2 0.187572290466032 86
91 3 123 97.9 73.4 0.325304209489474 90
92 3 124 97 74.6 0.51525 91
93 3 136 98.8 65.8 0.4934 78
94 3 136 98.8 65.6 0.48795 93
95 3 136 98.8 65.4 0.4843 94
96 3 136 98.8 65.2 0.4891 95
97 3 133 95.9 66.4 0.163856413882933 76
98 3 128 95.5 67.9 0.549490380458252 97
99 3 129 92.9 68.9 0.2396 98
100 3 129 92.7 68.8 0.23525 99
101 3 129 92.4 68.7 0.2352 100
102 3 131 88.8 70 0.216342375565923 99
103 3 135 85.7 69.8 0.22675 102
104 3 146 98.9 63.2 0.377578080707468 74
105 3 147 99 62.5 0.573998805361446 104
106 3 147 99.7 61.8 0.379930541026543 105
107 3 147 101 61.5 0.16084655120998 106
108 3 147 101 61.2 0.325660700538002 107
109 3 147 102 61.2 0.34435 108
110 3 155 90.4 62.4 0.19418532853467 59
111 3 158 88 60.7 0.51817953075247 110
112 3 159 86.8 59.4 0.54115 111
113 3 149 87.3 64.6 0.243523844365188 57
114 3 148 86.5 64.2 0.2667 113
115 3 150 82 64.2 0.246232100387931 114
116 3 150 80.6 64.5 0.32815 115
117 3 147 87.5 64.1 0.237443871555759 114
118 3 147 88 64.1 0.22015 117
119 3 147 88.9 63.7 0.208830876106868 118
120 3 147 89.8 63.3 0.253878759697507 119
121 3 147 90.2 63.1 0.26365 120
122 3 147 90.6 62.3 0.262144233220979 121
123 3 147 90.7 62.1 0.2631 122
124 3 147 91.6 61.8 0.358725359406808 123
125 3 147 92.3 61.2 0.456966769230439 124
126 3 147 93.2 60.7 0.391494884564424 125
127 3 147 93.3 60.6 0.41185 126
128 3 143 89.3 62.2 0.154600756429197 123
129 3 146 87.5 63.2 0.190496021472983 128
130 3 149 83.2 63.9 0.233322115453918 129
131 3 149 80.1 64.4 0.0759 130
132 3 145 78.2 64.1 0.105342746985127 131
133 3 146 79.6 61.6 0.538146013591756 132
134 3 146 79.6 61.5 0.5486 133
135 3 150 79.3 64.8 0.1162743667261 131
136 3 150 78.6 65.2 0.235 135
137 3 151 77.9 65.2 0.175467002964397 136
138 3 151 77.1 65.2 0.157727330607182 137
139 3 152 76.3 65.3 0.157368993292066 138
140 3 153 75.5 65.4 0.186208798583676 139
141 3 153 75.1 65.5 0.1925 140
142 3 154 75.1 65.7 0.445494360134414 141
143 3 154 75.1 65.9 0.5572 142
144 3 153 74.2 65.4 0.33733551938803 141
145 3 153 73.3 65.2 0.5874 144
146 3 152 72.7 65.6 0.417461095683296 145
147 3 152 71.9 65.9 0.376739350869509 146
148 3 151 71.1 66 0.5509 147
149 3 151 71 65.9 0.57725 148
150 3 151 71 65.7 0.5817 149
151 3 151 70.9 65.5 0.575 150
152 3 151 70.8 65.3 0.61645 151
153 3 147 69.3 68.1 0.2064982715632 148
154 3 146 69.3 69.1 0.14915 153
155 3 144 65.2 70 0.126614719920449 154
156 3 145 63.2 70.8 0.0926 155
157 3 140 62.6 71.7 0.149865868951857 156
158 3 135 64.5 73.1 0.193000242230855 157
159 3 131 66.3 74.8 0.257779458221484 158
160 3 130 67.2 75.5 0.2996 159
161 3 144 62.2 70.7 0.0941968535939303 156
162 3 144 61.3 70.6 0.170153101097961 161
163 3 144 61.1 70.6 0.17115 162
164 3 149 67.3 71.4 0.154242964535904 154
165 3 153 65.3 69.9 0.315 164
166 3 153 73.2 65 0.59185 145
167 3 153 73.2 64.8 0.57675 166
168 3 153 73.1 64.6 0.57675 167
169 3 153 73 64.4 0.57405 168
170 3 150 79.2 65.9 0.524517050156131 136
171 3 149 79.6 66.7 0.493559978476765 170
172 3 149 79.6 66.9 0.481 171
173 3 143 93.2 63.2 0.158469998298242 121
174 3 143 93.2 63.2 0.16115 173
175 3 148 91.6 67 0.0126977457247229 118
176 3 145 93.3 70.1 0.13646464134907 175
177 3 145 88.7 69.6 0.199598460503045 176
178 3 144 85.7 69.5 0.2578 177
179 3 157 91.5 71 0.238026425953366 38
180 3 154 95.9 71.6 0.17527469730693 179
181 3 152 100 71.9 0.263359651365473 180
182 3 149 104 72.8 0.217511371803848 181
183 3 145 107 73.5 0.196958982931844 182
184 3 142 110 74.6 0.53385 183
185 3 156 83.7 69.3 0.215563150963404 15
186 3 156 83 69.3 0.3026 185
187 3 152 85.5 70.9 0.212747399206239 186
188 3 148 87.8 72 0.195903404894244 187
189 3 143 89.2 72.8 0.363807730572489 188
190 3 142 90 73.1 0.5438 189
191 3 141 90.2 73.6 0.423594676127178 190
192 3 140 90.4 74 0.229678260767693 191
193 3 139 90.5 74.4 0.149418290316443 192
194 3 138 90.6 74.8 0.213624939420877 193
195 3 137 90.7 75.1 0.27695 194
196 3 141 89.5 78.1 0.30706576327099 195
197 3 141 89.6 79.5 0.41295 196
198 3 133 93.2 76.2 0.133237674686193 195
199 3 129 92.2 76.4 0.2526 198
200 3 141 90 72.9 0.55585 190
201 3 141 89.9 72.7 0.55065 200
202 3 141 90 72.5 0.51965 201
203 3 141 90 72.3 0.53005 202
204 3 156 82.1 68.9 0.50509854702349 186
205 3 156 81.4 68.2 0.562215263839783 204
206 3 155 80.7 67.5 0.544649871746206 205
207 3 155 80.7 67.5 0.5517 206
208 0 162 85.8 70.6 0.552298034364888 12
209 0 161 85.6 71 0.4354 208
210 0 183 74.7 70 0.417640205430774 8
211 0 187 72.3 68.8 0.427620627646251 210
212 0 192 70.9 67.3 0.484451509534427 211
213 0 196 68.5 65.6 0.397354004283624 212
214 0 199 65.6 63.2 0.485998033751731 213
215 0 202 63.2 60.6 0.260956548062853 214
216 0 206 60.6 58.8 0.249899606049394 215
217 0 211 59.8 57.7 0.338557358411736 216
218 0 213 60.1 57.2 0.32265 217
219 0 218 59.5 55.9 0.295963353872706 218
220 0 218 59.4 55.8 0.2737 219
221 2 222 57.4 54.4 0.441035995987535 220
222 2 227 57 51.9 0.332403077859705 221
223 2 229 55.5 48.2 0.315291164617243 222
224 2 232 53.3 44.4 0.386344201395601 223
225 2 232 52.3 43.2 0.3662 224
226 2 234 49.5 39.8 0.612816000408812 225
227 2 234 49.5 39.4 0.56965 226
228 2 233 49.4 39.2 0.5435 227
229 2 233 49.4 39 0.524 228
230 2 233 49.4 38.8 0.5113 229
231 2 233 49.4 38.6 0.51945 230
232 2 232 49.8 38.6 0.463297491389032 231
233 2 232 50.4 38.6 0.484086128597352 232
234 2 231 50.8 38.7 0.4915 233
235 2 233 49.3 38.4 0.5253 231
236 2 233 49.2 38.2 0.5801 235
237 2 238 48.7 37.8 0.347833220107853 227
238 2 238 48.7 37.7 0.3503 237
239 2 239 49.2 37 0.532471553454396 238
240 2 239 49.3 36.9 0.52935 239
241 2 240 49.6 36.6 0.566927406670995 240
242 2 240 49.6 36.5 0.57255 241
243 2 242 49 33.6 0.300292934833833 240
244 2 245 49.1 31.8 0.6402 243
245 2 243 46.4 37.7 0.499833778233142 238
246 2 243 46.4 37.7 0.49615 245
247 2 247 45.5 36.4 0.224211574745827 246
248 2 250 45.3 36.8 0.49425 247
249 2 244 45.8 38.1 0.30673723302829 246
250 2 244 45.3 38.4 0.219667234933411 249
251 2 245 44.9 38.6 0.226021264756102 250
252 2 246 44.5 38.6 0.440814554491486 251
253 2 247 44.2 38.3 0.58465 252
254 2 231 52.9 43.2 0.358947543463412 225
255 2 230 53.4 43.1 0.500223092876195 254
256 2 230 53.5 42.4 0.53855 255
257 2 214 56.9 54.6 0.467231632966187 220
258 2 211 54 51.8 0.338121506180135 257
259 2 213 51.3 48.6 0.349024198138577 258
260 2 218 49.4 46.8 0.303928339672894 259
261 2 223 48.5 45.7 0.290682916968891 260
262 2 225 48.4 45 0.4042 261
263 2 230 48.2 44.8 0.337991779912605 262
264 2 234 46.1 44 0.270148110774168 263
265 2 238 44.2 43.3 0.4708 264
266 2 239 44.2 43.1 0.5216 265
267 2 239 44.2 43 0.556 266
268 2 243 41.5 44.2 0.5370292646627 267
269 2 243 41.5 44.2 0.56965 268
270 2 244 41.3 44.8 0.382817957152545 269
271 2 245 41.2 45.2 0.225725888643474 270
272 2 245 41.2 45.5 0.1307 271
273 2 250 42.6 45.9 0.235182371278676 272
274 2 251 42.7 47 0.5129 273
275 2 249 39.8 47.8 0.488193874129615 272
276 2 251 39.9 48.8 0.61825 275
277 2 243 41 43.4 0.452455535431467 269
278 2 244 40.6 42.9 0.45059241572108 277
279 2 245 40.2 42.3 0.558842936993584 278
280 2 245 40 41.5 0.534841665624234 279
281 2 246 39.8 40.9 0.49655 280
282 2 239 44.4 42.1 0.500855138123493 267
283 2 239 44.4 41.8 0.53445 282
284 2 236 39.9 43.7 0.259344591669974 265
285 2 235 38.5 42.5 0.6254 284
286 2 227 50.9 42.5 0.331750754044142 262
287 2 227 52.7 42.2 0.6164 286
288 0 217 63.5 57.9 0.101608610751021 218
289 0 212 65.1 58.1 0.1281808458931 288
290 0 208 64 57.8 0.383609184398359 289
291 0 205 64 55.2 0.54415 290
292 1 183 73.7 75.3 0.180129593784436 6
293 1 183 74.2 75.7 0.06165 292
294 0 184 74.1 75.2 0.184637265240824 293
295 0 185 73.9 74.5 0.303323669465531 294
296 0 185 73.8 74.3 0.27705 295
297 0 185 74.3 73.7 0.288285269639931 296
298 0 184 74.2 72.9 0.473153521438155 297
299 0 184 74 72.7 0.47335 298
300 0 188 70 73.3 0.210095733753446 296
301 0 186 65.5 72.7 0.141650539363467 300
302 0 182 64.3 72.7 0.172454572766812 301
303 0 177 65.4 72.6 0.154276320760168 302
304 0 172 66.5 72 0.321381730534946 303
305 0 167 68.5 71.5 0.502317550282603 304
306 0 166 68.8 71.5 0.5546 305
307 0 180 77.5 76.8 0.421815955896956 293
308 0 175 79.1 77.4 0.390849786500294 307
309 0 172 81.7 75.4 0.274936123124215 308
310 0 170 82.8 74.8 0.19715 309
311 0 170 83.8 74.9 0.420247324631816 310
312 0 170 84.6 75.1 0.60715 311
313 0 170 84.8 75.2 0.65285 312
314 0 170 85 75.4 0.68775 313
315 0 170 85 75.6 0.7474 314
316 0 167 88.9 74.5 0.205429945360373 312
317 0 165 93.2 74 0.0779584392220549 316
318 0 163 96.1 73.8 0.16805 317
319 0 165 83.5 73.3 0.239496296148206 310
320 0 163 84.3 72.5 0.33485 319
