# Supplementary material for: Functional and anatomical specificity in a higher olfactory centre
Source: eLife. 2019 May 21;8:e44590. doi: 10.7554/eLife.44590 (PMC6550879; doi:10.7554/eLife.44590)
Supplement: Supplementary file 4. [file elife-44590-supp4.zip › DyeFill_PD2/PD2a2_121018c0.swc]

# SWC format file
# based on specifications at http://research.mssm.edu/cnic/swc.html
# Created by nat::write.neuron.swc
# PointNo Label X Y Z Radius Parent 
1 0 181 72.1 78.7 0.2934 -1
2 0 184 71.4 74.8 0.2934 1
3 0 187 70.8 70.9 0.2934 2
4 0 190 70.1 67 0.2934 3
5 0 190 70 66.5 0.2934 4
6 0 186 71.5 68.1 0.334710517795761 5
7 0 181 73.5 69.2 0.24026979093103 6
8 0 177 76.2 70 0.261858555536688 7
9 0 174 79.5 71.4 0.28936500161085 8
10 0 171 81.9 72.4 0.31885 9
11 0 171 82.2 72.3 0.280538654290001 10
12 0 170 82.3 72.3 0.24235 11
13 3 165 84.5 71.6 0.351676452395422 12
14 3 162 86.1 70.6 0.57125 13
15 3 160 87.5 74.3 0.312544608621626 14
16 3 155 89.1 76.7 0.178865050866833 15
17 3 151 89.7 77.8 0.234827861742299 16
18 3 146 91.7 79 0.197887999674919 17
19 3 142 94.2 79.9 0.217524169809742 18
20 3 141 94.7 80.1 0.30525 19
21 3 140 95.3 80.6 0.449803632115381 20
22 3 140 95.3 80.6 0.45625 21
23 3 137 96.9 79.6 0.150243278659226 20
24 3 132 98.5 78.1 0.139082249063061 23
25 3 129 98.5 78.4 0.59035 24
26 3 162 86.2 69.7 0.52838945597443 14
27 3 162 86.2 69.6 0.51705 26
28 3 162 85.6 68.8 0.481116768028546 27
29 3 162 85.6 68.8 0.4809 28
30 3 162 85.1 68 0.485977734772548 29
31 3 162 84.8 67.4 0.47335 30
32 3 162 84.8 68.5 0.252865020212032 29
33 3 163 84 68.2 0.294798121867381 32
34 3 163 83.2 67.7 0.356775447222046 33
35 3 163 83.2 67.6 0.3569 34
36 3 163 78.5 66.8 0.397372539253012 35
37 3 163 78.4 66.7 0.40345 36
38 3 163 83 67.3 0.4159 35
39 3 163 82.8 67 0.4509 38
40 3 161 86.6 69.5 0.332481887786503 27
41 3 160 87 69.4 0.239874636331392 40
42 3 159 87.1 69.2 0.311906448169957 41
43 3 158 87.1 69 0.33615 42
44 3 157 87.7 68.9 0.285971290027652 43
45 3 157 88.3 68.7 0.276361023826174 44
46 3 156 88.9 68.3 0.409976767169582 45
47 3 155 89 67.6 0.506033912073631 46
48 3 155 88.9 67.5 0.4945 47
49 3 155 88.3 67 0.384973431146288 48
50 3 154 87.7 66.6 0.424761699255696 49
51 3 154 87 66.1 0.478284092995203 50
52 3 153 86.3 65.5 0.400743703209164 51
53 3 153 85.9 65.3 0.36545 52
54 3 153 85.1 64.7 0.491274208219975 53
55 3 153 84.7 64.1 0.543 54
56 3 152 85.6 65.1 0.214582815703729 53
57 3 151 85.4 65 0.133065555779182 56
58 3 151 85.3 65 0.1257 57
59 3 151 86 64.3 0.140613022817704 58
60 3 151 86.6 63.5 0.167833051378134 59
61 3 151 86.8 62.7 0.174828612108052 60
62 3 151 86.7 62 0.34635 61
63 3 149 81.5 63.9 0.329292004510473 58
64 3 147 81.3 61.3 0.4706 63
65 3 155 89.6 67.6 0.369177304728136 48
66 3 154 89.9 67.7 0.29125 65
67 3 154 90 66.7 0.204515479544504 66
68 3 154 90.2 65.8 0.283881372811731 67
69 3 154 90.4 64.8 0.559977880153864 68
70 3 154 89.8 64 0.60425000219366 69
71 3 154 89.5 63.4 0.5363 70
72 3 150 92 64.2 0.183940015156864 71
73 3 147 95.1 63 0.154965655579837 72
74 3 143 97.4 64.3 0.139207014357088 73
75 3 140 97.8 64.3 0.3775 74
76 3 154 89.3 63 0.55405 71
77 3 154 89 62.7 0.6132 76
78 3 150 92.3 68.6 0.227262559842717 66
79 3 147 93.5 69.2 0.1832 78
80 3 142 93.8 69.2 0.251361595951935 79
81 3 141 93.7 69.2 0.21325 80
82 3 140 90.1 66 0.287161253665566 81
83 3 140 89.5 65.5 0.27255 82
84 3 140 89.6 65.2 0.25585 83
85 3 140 89.7 64.9 0.20005 84
86 3 141 89.3 64.1 0.248504007358246 85
87 3 141 88.9 63.3 0.341262448590245 86
88 3 141 88.3 62.5 0.361739771041023 87
89 3 142 87.6 62 0.390980919400039 88
90 3 142 87.2 61.3 0.52785 89
91 3 135 90.1 66 0.202973043517277 85
92 3 131 91.1 67.9 0.475237931071971 91
93 3 127 93.9 67.5 0.415921181238642 92
94 3 127 97.8 69.3 0.386 93
95 3 128 98.4 69.6 0.42142955089203 94
96 3 129 99.2 69.3 0.447247397777838 95
97 3 129 99.7 68.5 0.477076586799214 96
98 3 129 100 67.7 0.58145 97
99 3 127 98 69.4 0.47325 94
100 3 127 98.2 69.4 0.5123 99
101 3 127 98.3 69.6 0.54665 100
102 3 140 84.6 65.5 0.185991450271487 83
103 3 141 80 67.1 0.248516373865497 102
104 3 141 75.4 68.2 0.169596756021487 103
105 3 141 71.8 69.2 0.4652 104
106 3 141 71.7 69 0.498 105
107 3 141 71.7 68.8 0.5325 106
108 3 141 71.2 70 0.290730658445231 105
109 3 140 70.7 70.5 0.19665 108
110 3 137 94 71.8 0.216752211479112 81
111 3 137 94.1 72 0.2078 110
112 3 136 93.7 71.1 0.200185655985727 111
113 3 136 93.3 70.2 0.291671928855532 112
114 3 137 92.9 69.3 0.430293633627532 113
115 3 137 92.7 68.7 0.5024 114
116 3 136 94.5 72.8 0.240586717576568 111
117 3 136 94.7 73.5 0.192186276586328 116
118 3 135 95 74 0.218766699924838 117
119 3 134 95.3 74.4 0.38089319069712 118
120 3 133 95.5 74.6 0.45265 119
121 3 130 93.6 72.4 0.123238172310011 120
122 3 128 91.3 74.3 0.395243892437751 121
123 3 126 91 77.4 0.126436506930321 122
124 3 125 91.1 77.5 0.13015 123
125 3 124 87.7 74 0.118132236151619 124
126 3 124 87.2 73.3 0.13115 125
127 3 124 86.6 74.1 0.166603799495529 126
128 3 123 86.2 74.9 0.202363698653863 127
129 3 123 86 75.3 0.19225 128
130 3 126 89.2 69.3 0.511800576348818 126
131 3 126 89.2 68.9 0.5373 130
132 3 124 91.8 78.1 0.114358751004777 124
133 3 124 92.4 78.3 0.104423435010334 132
134 3 123 92.4 77.9 0.10723059313418 133
135 3 122 91.8 77.3 0.121860820740256 134
136 3 122 91.3 77.1 0.18735 135
137 3 122 90.4 77.1 0.193596002095409 136
138 3 121 89.4 77.1 0.166429845455201 137
139 3 121 88.5 77.3 0.174409869726954 138
140 3 121 87.5 77.6 0.258320472519178 139
141 3 121 87.5 77.6 0.2624 140
142 3 122 91.9 76.3 0.131433853241411 136
143 3 122 92.8 76.4 0.200276113484246 142
144 3 123 93.6 76.8 0.24364108443499 143
145 3 123 94.5 77 0.289746578780643 144
146 3 123 94.6 77.1 0.2967 145
147 3 133 95.7 75 0.4857 120
148 3 133 95.8 75.3 0.50415 147
149 3 147 93.8 69.9 0.17518049748733 79
150 3 148 94 70.7 0.268798773260923 149
151 3 148 94.1 71.6 0.293487905007553 150
152 3 148 94 72.6 0.268972426578545 151
153 3 148 94 72.8 0.26835 152
154 3 155 88.3 66.7 0.327512102153175 48
155 3 156 87.7 66 0.182081418417091 154
156 3 156 87 65.4 0.0928635353223254 155
157 3 157 86.6 64.6 0.155816954774854 156
158 3 157 86.5 63.7 0.36645 157
159 3 156 82.8 67.6 0.405123395806476 43
160 3 156 82.1 67.2 0.53995 159
161 3 166 80.1 71.8 0.0968987471118734 12
162 3 163 77 72.3 0.166766511647978 161
163 3 161 72.4 72.6 0.152497604335124 162
164 3 160 69.2 71.4 0.1773 163
165 3 159 68.7 71.3 0.232829974218861 164
166 3 158 68.1 71.1 0.373113542665964 165
167 3 158 67.8 70.5 0.495188494672378 166
168 3 157 67.6 69.9 0.45805 167
169 3 164 68.6 70.2 0.244545297019504 164
170 3 164 68.6 70.2 0.25275 169
171 0 173 85 76.1 0.43638094679482 10
172 0 173 85 76.2 0.4166 171
173 3 172 85.9 76.4 0.287365034012126 172
174 3 172 86.7 76.6 0.225090309673071 173
175 3 171 87.5 76.8 0.199823689433443 174
176 3 171 87.6 76.8 0.193 175
177 3 167 85.9 78.9 0.244001988040085 176
178 3 162 84.4 79.9 0.219864089371447 177
179 3 160 83.7 80.8 0.19035 178
180 3 160 82.8 81 0.173710733341227 179
181 3 159 82 81.3 0.14231669267526 180
182 3 159 81.5 81.6 0.236224157041952 181
183 3 158 81.1 82 0.376706177145741 182
184 3 158 81 82.1 0.39315 183
185 3 155 84.8 80.7 0.179190251051788 179
186 3 153 85 80 0.3686 185
187 3 168 91.4 75.6 0.21610602876551 176
188 3 165 93.3 74.2 0.3365 187
189 3 176 81.4 76.5 0.157394170181693 172
190 3 179 78 77.8 0.176705893475028 189
191 3 180 77.8 77.8 0.19175 190
192 3 180 77.2 77.5 0.450938273079384 191
193 3 181 77 76.9 0.55505 192
194 3 175 78 78.2 0.130100020565407 191
195 3 171 75.8 77.2 0.18584882878777 194
196 3 166 73.9 77.7 0.0991912236285186 195
197 3 163 72.2 77.3 0.36585 196
198 3 163 72 76.3 0.426011248681956 197
199 3 163 71.8 75.5 0.4691 198
200 3 158 70.9 77.6 0.142128540291585 197
201 3 154 70.2 75.8 0.306313849205939 200
202 3 154 69.7 74.6 0.3788 201
203 3 154 69.7 74.2 0.4582 202
204 3 149 67.8 75.1 0.194070052865639 202
205 3 149 67.7 75.1 0.1852 204
206 3 144 66.5 75.4 0.158318611850119 205
207 3 140 67.2 74.1 0.323444240357362 206
208 3 139 67.3 72.3 0.5671 207
209 3 152 64.5 75.1 0.32366544978582 205
210 3 152 64.1 74.6 0.3785 209
211 0 195 68.1 65 0.314501066253025 5
212 0 199 65.7 63.5 0.286928214347124 211
213 0 202 63.1 61.1 0.234834273085331 212
214 0 207 61.6 59.9 0.308579856222407 213
215 0 211 58.8 58.7 0.233129967153528 214
216 0 214 55.6 58.1 0.24591334907934 215
217 0 216 54.9 57.9 0.3275 216
218 0 221 53.9 56.6 0.321872039849033 217
219 0 226 52.4 55.1 0.311753689530317 218
220 0 230 51.4 52.5 0.373548049313638 219
221 0 233 50 49.1 0.609425614007025 220
222 0 234 49.8 48.4 0.59645 221
223 2 238 47.6 47.6 0.325902475061362 222
224 2 242 44.9 46.9 0.237168744478919 223
225 2 242 44.6 46.8 0.28585 224
226 2 238 43.2 43.8 0.571812413734688 225
227 2 238 42.9 42.9 0.58075 226
228 2 243 44.4 46.9 0.342146012229358 225
229 2 243 44.3 47.1 0.3669 228
230 2 244 44.2 46.7 0.370187347760087 229
231 2 245 44 46.4 0.460080618782961 230
232 2 246 43.7 46 0.515394990669953 231
233 2 247 43.5 45.6 0.5713 232
234 2 247 43.5 46.3 0.590849066109141 233
235 2 248 43.6 46.9 0.58305 234
236 2 247 43.4 45.3 0.55525 233
237 2 247 43.3 44.9 0.58355 236
238 2 246 41.4 49.5 0.334031545691078 229
239 2 249 39.6 49.9 0.4819 238
240 2 249 39.1 49.1 0.570911570026023 239
241 2 249 39.1 49.1 0.5716 240
242 2 250 39.4 50.4 0.389559023807431 239
243 2 251 39.4 50.8 0.287658043914943 242
244 2 252 39.7 51.2 0.462502137805755 243
245 2 252 39.7 51.2 0.47585 244
246 2 237 50 44.7 0.501979976018108 222
247 2 237 50 44.6 0.49765 246
248 2 237 50.5 44.1 0.394846930228783 247
249 2 238 50.8 43.4 0.356647597140758 248
250 2 238 50.8 42.5 0.427319122425766 249
251 2 239 50.5 41.7 0.481580153077105 250
252 2 239 50.3 41.2 0.4624 251
253 2 238 50.1 40.3 0.569095091868586 252
254 2 238 50.2 39.5 0.597476654111683 253
255 2 237 50.4 38.7 0.534056616988202 254
256 2 237 50.5 38 0.538583196791398 255
257 2 236 50.5 37 0.59355 256
258 2 239 49.4 40.9 0.24534522745652 252
259 2 240 48.5 40.8 0.237848095434901 258
260 2 240 47.8 40.7 0.346855063448707 259
261 2 241 47.1 40.6 0.517260873550398 260
262 2 241 46.8 40.5 0.5771 261
263 2 241 45.9 41 0.61591944330207 262
264 2 241 45.9 41 0.616 263
265 2 242 47.1 39.8 0.425070647650326 262
266 2 243 47.3 39.1 0.33964423960687 265
267 2 243 47.5 38.4 0.30075 266
268 2 243 47.8 38.1 0.34895 267
269 2 243 48 37.7 0.39885 268
270 2 243 48.1 37.5 0.49085 269
271 2 243 48.2 37.2 0.56305 270
272 2 243 48.3 36.9 0.5937 271
273 2 243 47.6 36.1 0.5698072337297 272
274 2 243 47.4 35.2 0.598912776227289 273
275 2 243 47.4 35.1 0.6219 274
276 2 243 49.2 37 0.481733058089294 272
277 2 243 50.2 36.9 0.539453542701931 276
278 2 244 50.6 36.2 0.6141 277
279 2 242 48.3 37.5 0.39102703826922 269
280 2 241 48.6 37.2 0.499626621311167 279
281 2 241 48.8 37 0.51685 280
282 2 244 47.3 38.5 0.291437691433246 267
283 2 245 47.2 38.5 0.356869870020082 282
284 2 246 47 38.5 0.48905 283
285 2 247 46.4 38.9 0.440584802540784 284
286 2 248 45.8 39.2 0.495919135723031 285
287 2 248 45.7 39.3 0.4978 286
288 2 246 47 38.3 0.5288 284
289 2 246 46.9 38.1 0.58015 288
290 2 236 49.6 43.9 0.382708792905618 247
291 2 235 49.3 43.3 0.350713295305935 290
292 2 234 49 42.7 0.501434022037266 291
293 2 234 48.7 41.9 0.550326889002884 292
294 2 234 48.7 41.8 0.54605 293
295 2 234 48.4 40.9 0.527400492559671 294
296 2 234 48.1 40.3 0.59295 295
297 2 234 47.9 41.5 0.366338885233795 294
298 2 233 47.6 41.4 0.3538 297
299 2 232 47.7 41.4 0.24499694535483 298
300 2 231 47.7 41.6 0.230997778171173 299
301 2 230 47.7 41.7 0.249220005265232 300
302 2 230 47.7 41.9 0.23785 301
303 2 225 49.5 43.6 0.414237509759288 302
304 2 225 49.7 44 0.4946 303
305 2 229 47.6 42.4 0.292778392905192 302
306 2 228 47.7 42.9 0.3554 305
307 2 234 47.1 40.7 0.553249008906813 298
308 2 234 47.1 40.5 0.58555 307
309 0 214 51.4 59.3 0.182243514098928 217
310 0 215 47.5 60.2 0.34635 309
