# Supplementary material for: Functional and anatomical specificity in a higher olfactory centre
Source: eLife. 2019 May 21;8:e44590. doi: 10.7554/eLife.44590 (PMC6550879; doi:10.7554/eLife.44590)
Supplement: Supplementary file 4. [file elife-44590-supp4.zip › DyeFill_PD2/PD2a2_121225c0.swc]

# SWC format file
# based on specifications at http://research.mssm.edu/cnic/swc.html
# Created by nat::write.neuron.swc
# PointNo Label X Y Z Radius Parent 
1 1 176 73 84 0.651 -1
2 1 173 72.4 81.1 0.494186728500721 1
3 1 174 72.3 78 0.40758248026199 2
4 1 178 73.4 77.4 0.466073074129362 3
5 1 180 73 74.1 0.531108960671763 4
6 1 178 75.7 71.4 0.45877 5
7 1 174 78.4 71.4 0.523545821247476 6
8 1 170 81.4 71 0.592350091644889 7
9 1 166 83.4 69.2 0.55470694010274 8
10 1 164 83.9 68.6 0.616345 9
11 0 163 84.4 68.3 0.62043568037962 10
12 0 162 85.1 68.1 0.55919240366321 11
13 0 162 85.6 67.8 0.527224180623739 12
14 0 161 86.3 67.5 0.526746762797189 13
15 0 160 86.6 67.4 0.523285 14
16 3 161 87.3 67.7 0.521553021350578 15
17 3 162 88.1 67.8 0.485606589354774 16
18 3 162 88.2 67.8 0.490575 17
19 3 162 89 67.2 0.59247056241604 18
20 3 162 89.8 66.7 0.581893641117495 19
21 3 162 90.2 66.2 0.6249 20
22 3 159 91.8 63.7 0.539905020595421 21
23 3 157 96.2 61.9 0.721022060877529 22
24 3 157 96.3 61.8 0.7407 23
25 3 157 96.3 61.7 0.766425 24
26 3 156 96.7 61.9 0.725653982264923 25
27 3 155 97.1 62 0.676424195194353 26
28 3 155 97.3 62 0.656935 27
29 3 150 99.1 62.2 0.513593026896851 28
30 3 147 99.7 62.4 0.421655 29
31 3 154 102 62.6 0.375849983118358 28
32 3 154 103 61.6 0.6853 31
33 3 158 105 60.9 0.534449827956463 32
34 3 158 105 60.8 0.542315 33
35 3 153 103 60.7 0.6853 32
36 3 154 103 60.4 0.6853 35
37 3 158 96.1 61 0.695570465271311 25
38 3 158 95.7 60.2 0.695985 37
39 3 162 96.2 62.6 0.396359420825201 24
40 3 164 94.9 61.1 0.440185 39
41 3 165 99.5 60.1 0.563262432259941 40
42 3 165 102 59.6 0.69256 41
43 3 165 102 59.4 0.729425 42
44 3 165 102 59.4 0.72989 42
45 3 164 94 61.3 0.398033749296377 40
46 3 164 93 61.4 0.423527313491695 45
47 3 164 92 61.3 0.562956621340132 46
48 3 164 91.1 61 0.693926288103703 47
49 3 164 90.7 60.9 0.72958 48
50 3 163 90.1 65.8 0.583021347733127 21
51 3 164 90.1 65.6 0.663656372353848 50
52 3 165 90.4 65.6 0.715769499582398 51
53 3 165 90.7 65.6 0.701945 52
54 3 161 87.6 68.5 0.473083272976239 18
55 3 162 87.3 69.2 0.388235 54
56 3 163 88.6 73.7 0.34184870647578 55
57 3 163 91.6 77.4 0.323804158123766 56
58 3 159 94.2 77.6 0.379770863363087 57
59 3 156 96.7 75.1 0.452576610175627 58
60 3 152 97.9 72.8 0.394985761408214 59
61 3 148 99.5 71.2 0.545542994910935 60
62 3 147 99.5 70.3 0.56992 61
63 3 165 84.2 69.8 0.291136402447848 55
64 3 163 81.4 69.9 0.12104 63
65 3 162 80.5 69.5 0.271830408018171 64
66 3 162 79.9 68.9 0.332214365241225 65
67 3 162 79.8 68.8 0.34282 66
68 3 161 79.6 68.4 0.436563939565864 67
69 3 160 79.4 68.2 0.502430176394427 68
70 3 160 79.4 68.1 0.51183 69
71 3 165 80.8 72.6 0.34282 67
72 3 164 78.2 72.2 0.34282 71
73 3 161 76.1 73.2 0.34282 72
74 3 163 71.7 74.2 0.34282 73
75 3 160 68.7 72.1 0.34282 74
76 3 159 66.8 71 0.34282 75
77 3 158 67 69.8 0.34282 76
78 3 163 81.6 70.2 0.04892 64
79 3 162 81.7 70.4 5e-06 78
80 3 156 86.2 65.6 0.5631954397183 15
81 3 155 86.2 65.3 0.600455 80
82 3 151 89.1 65.2 0.352973734203612 81
83 3 150 90.7 64.7 0.30274 82
84 3 148 94.8 62.9 0.301778253722898 83
85 3 148 95.6 62.4 0.489575 84
86 3 147 96.2 62.2 0.399943085427518 85
87 3 146 96.8 62 0.34604339381256 86
88 3 146 97.5 61.7 0.484504855951789 87
89 3 145 97.7 61.5 0.628795 88
90 3 147 94 59.4 0.403375417350301 89
91 3 150 90.5 58.1 0.73885 90
92 3 142 99.9 64.5 0.32756864670797 89
93 3 139 98 65.6 0.450835 92
94 3 139 97.9 65.8 0.477825 93
95 3 139 98 65.7 0.443995 93
96 3 139 97.8 65.8 0.426915 95
97 3 139 97.9 66.8 0.363514863009601 96
98 3 138 98.1 67.8 0.310998994809032 97
99 3 138 98.3 68.1 0.29457 98
100 3 139 100 72.4 0.281493801697824 99
101 3 141 104 75.8 0.47151485581825 100
102 3 142 105 77.5 0.656205 101
103 3 142 105 77.7 0.70155 102
104 3 142 105 77.9 0.765265 103
105 3 142 105 77.7 0.70155 102
106 3 142 105 77.9 0.765265 105
107 3 136 102 67.5 0.622102322534982 99
108 3 136 102 67.1 0.5774 107
109 3 136 102 66.9 0.594775 108
110 3 135 102 66.8 0.610975 109
111 3 136 102 66.9 0.594775 108
112 3 135 102 66.8 0.610975 111
113 3 134 96.3 66 0.328602878679467 96
114 3 131 92.7 66.4 0.495803404942278 113
115 3 129 88.4 67.3 0.48875373361031 114
116 3 129 87.5 68.1 0.4973 115
117 3 129 86.7 68.7 0.462007288282838 116
118 3 129 85.8 68.7 0.439301431910768 117
119 3 128 85 68.4 0.538721727515803 118
120 3 128 84.6 68.2 0.556655 119
121 3 129 87 68.9 0.4973 116
122 3 129 86.5 69.6 0.4973 121
123 3 130 86.5 70.5 0.4973 122
124 3 130 86.3 70.8 0.4973 123
125 3 149 95.5 62 0.686857481148337 85
126 3 149 95.7 61.5 0.637541214874353 125
127 3 149 96.1 61.3 0.595485 126
128 3 147 90.1 61 0.613132073859025 83
129 3 147 90 60.7 0.610555 128
130 3 151 86.4 65.3 0.691424043903344 81
131 3 150 85.9 64.3 0.66029 130
132 3 150 85.9 64 0.69864 131
133 3 153 83.3 67.5 0.359266477608423 131
134 3 151 79.5 65.7 0.553300294341153 133
135 3 151 77.1 62.2 0.636190436258589 134
136 3 151 77 61.9 0.626875 135
137 0 166 80 66.8 0.616345 10
138 0 165 79 65.6 0.616345 137
139 1 182 72.8 70.3 0.534333068917729 6
140 1 186 70.3 69.3 0.44131393989997 139
141 1 191 69.2 67.9 0.490455883138185 140
142 1 195 68 66.1 0.606863597585875 141
143 1 199 66.3 63.4 0.548410870522003 142
144 1 203 65.4 61 0.418821821035427 143
145 1 207 64.6 59.9 0.517515 144
146 0 211 62.1 58.6 0.533479947306939 145
147 0 211 61.6 58 0.549835 146
148 0 211 57 59.4 0.452300116685177 147
149 0 210 55.6 57.9 0.611475 148
150 0 216 61.4 56.4 0.483146087320154 147
151 0 216 61.4 56.4 0.481705 150
152 2 220 62.9 55.2 0.453812915928721 151
153 2 224 63.6 53.1 0.49381 152
154 2 220 66.1 52.5 0.6054136130953 153
155 2 219 66.4 52.8 0.649465 154
156 2 227 62.6 50.6 0.485576069340421 153
157 2 230 58.5 49.2 0.518033228996509 156
158 2 232 54.2 48.2 0.41047 157
159 2 234 50.9 47.1 0.585559978085259 158
160 2 237 49.8 45.7 0.53341 159
161 2 238 49.6 45 0.567961845520921 160
162 2 239 49.3 44.4 0.58248159149788 161
163 2 240 49 44 0.55949734925303 162
164 2 240 49 43.8 0.511145 163
165 2 240 48.7 43.6 0.502515 164
166 2 240 48.4 43.4 0.52105 165
167 2 244 46.8 40.2 0.719073038007214 166
168 2 245 46.2 39.3 0.639175 167
169 2 246 45.9 39.2 0.621357848715291 168
170 2 247 45.9 38.8 0.6507966568983 169
171 2 247 46.1 37.8 0.632137191816444 170
172 2 247 46.3 36.9 0.594055899721835 171
173 2 247 46.3 36.7 0.62313 172
174 2 248 42.9 41.2 0.645772006920493 168
175 2 249 40.9 44.1 0.5005 174
176 2 243 44.4 44 0.550182125707261 166
177 2 243 43.7 43.4 0.710315 176
178 2 243 43 43.8 0.587862080246855 177
179 2 244 42.2 44 0.519619476781386 178
180 2 244 41.5 44.4 0.684414845027168 179
181 2 245 41.1 44.8 0.8268 180
182 2 245 41.1 44.5 0.83493 181
183 2 244 41.1 44.3 0.849155 182
184 2 245 40.9 45.7 0.697299642071536 181
185 2 244 40.7 46.1 0.487857240605415 184
186 2 243 40.5 46.1 0.3879 185
187 2 242 40.4 46 0.434057529912524 186
188 2 241 40.3 45.9 0.612200967855987 187
189 2 240 40 45.4 0.71378 188
190 2 244 39.7 45.9 0.509959677119431 186
191 2 244 39.5 45.8 0.535765 190
192 2 246 43.7 46.5 0.530608238493644 177
193 2 249 41.7 49.7 0.60893676263808 192
194 2 251 42.1 52.9 0.75973 193
195 2 240 49.9 43.8 0.390828808026127 164
196 2 240 50.5 43.1 0.578223330172105 195
197 2 240 51 42.3 0.79788224637891 196
198 2 240 51.5 41.4 0.851437319490701 197
199 2 241 51.8 41 0.792395 198
200 2 238 49 46.1 0.502915165003419 160
201 2 238 48.3 46.8 0.671871511318455 200
202 2 238 48.2 47.7 0.711504564215764 201
203 2 238 48.1 48.1 0.72514 202
204 2 231 53.7 47.5 0.256145486780012 158
205 2 230 53.3 47 0.270340317470952 204
206 2 230 52.9 46.4 0.422054724269724 205
207 2 229 52.2 45.9 0.471618661903092 206
208 2 229 51.8 45.5 0.50641 207
209 2 225 50.6 43.2 0.549589492135205 208
210 2 224 50.5 43 0.5424 209
211 2 231 49 43.1 0.830326825736826 208
212 2 231 49.9 41.6 0.83001 211
213 2 231 50.2 40.7 0.746309794268232 212
214 2 231 50.3 40.6 0.75948 213
215 2 234 47.8 42.6 0.581739565778719 212
216 2 236 47.4 41.1 0.513375 215
217 2 237 46.9 40.8 0.505304634453856 216
218 2 237 46.3 40.7 0.521634664452853 217
219 2 238 45.8 40.6 0.61012 218
220 2 238 45.5 39.8 0.69334676050444 219
221 2 238 45.6 38.8 0.69061777278081 220
222 2 238 45.6 38.5 0.73737 221
223 2 236 44.8 44.4 0.643719751627833 219
224 2 236 45.5 44.9 0.616605 223
225 2 237 49.6 39.4 0.551795849751117 216
226 2 239 49.4 37.6 0.516835 225
227 2 240 49.6 37.4 0.575330088774899 226
228 2 241 49.7 37.2 0.62369 227
229 2 240 49.1 36.7 0.57725051922197 226
230 2 239 49.1 36.2 0.57466 229
231 2 217 61.2 56.1 0.415006215912275 151
232 2 217 60.5 55.8 0.376323823486198 231
233 2 218 59.6 55.7 0.503992211994698 232
234 2 219 59 55.5 0.533524128354101 233
235 2 219 58.8 55.4 0.53418 234
236 0 207 65.1 60.8 0.6394200400387 145
237 0 207 65.3 61.7 0.757900839573255 236
238 0 207 65.7 62.5 0.72160913973042 237
239 0 207 65.7 62.5 0.708405 238
240 0 208 65.7 62.9 0.763825 239
241 0 205 69.7 61.1 0.173345537040731 239
242 0 203 74.1 59.8 0.246037595789016 241
243 0 201 77.3 58.9 0.60747 242
244 0 198 76.5 59.8 0.440195665773746 243
245 0 194 74.2 61 0.37971869739776 244
246 0 191 74 57.7 0.473214835248045 245
247 0 187 74.1 55.7 0.55805 246
248 0 203 80.4 59.4 0.523678063312329 243
249 0 206 79 60.8 0.27795485033408 248
250 0 211 79.4 59.7 0.383152340577784 249
251 0 213 81.3 57.5 0.56702 250
