# Supplementary material for: Functional and anatomical specificity in a higher olfactory centre
Source: eLife. 2019 May 21;8:e44590. doi: 10.7554/eLife.44590 (PMC6550879; doi:10.7554/eLife.44590)
Supplement: Supplementary file 4. [file elife-44590-supp4.zip › DyeFill_PD2/PD2a2_121227c3.swc]

# SWC format file
# based on specifications at http://research.mssm.edu/cnic/swc.html
# Created by nat::write.neuron.swc
# PointNo Label X Y Z Radius Parent 
1 0 177 73.6 81.5 0.528055 -1
2 0 178 73 77.1 0.505912508167014 1
3 0 178 75.5 73.6 0.510919480673141 2
4 0 177 76.5 72.3 0.50756 3
5 0 177 76.5 71.9 0.504545 4
6 0 173 79.7 71.6 0.514805707889648 5
7 0 170 82.3 71.5 0.506605 6
8 0 169 82.8 71.3 0.502208170279486 7
9 0 169 83.4 71.2 0.501988134621832 8
10 0 168 83.9 71.1 0.502185156743751 9
11 0 167 84.4 71 0.503785 10
12 3 166 84.8 70.5 0.50868433833263 11
13 3 166 84.9 70.3 0.5104 12
14 3 165 85.7 70.2 0.511208713744399 13
15 3 165 86.3 70 0.511029098631657 14
16 3 164 86.9 69.7 0.512401346371724 15
17 3 163 87.2 69.2 0.514323957957243 16
18 3 163 87.4 68.9 0.528255 17
19 3 163 91.9 70.7 0.50976057657915 18
20 3 162 95.3 72.4 0.51125 19
21 3 161 95.6 72.2 0.509792753007402 20
22 3 160 96 72 0.507545173171791 21
23 3 159 96.3 71.8 0.509925934199819 22
24 3 158 96.7 71.6 0.520862084287142 23
25 3 158 96.7 71.5 0.52314 24
26 3 157 97.4 71.8 0.523425362153408 25
27 3 157 97.7 72 0.521515 26
28 3 157 96.5 71 0.521138725619037 25
29 3 156 96.3 70.6 0.514610733604833 28
30 3 156 96.2 70.4 0.51262 29
31 3 162 95.6 73.3 0.525773497001321 20
32 3 162 96.2 74 0.518125270062473 31
33 3 161 96.9 74.6 0.51012101427114 32
34 3 161 97.3 74.8 0.50928 33
35 3 162 87.4 68.2 0.547115193803871 18
36 3 161 87.6 67.6 0.547056785473052 35
37 3 161 87.6 67.4 0.542305 36
38 3 157 89.5 65.4 0.524169844249834 37
39 3 155 90 64.9 0.53134 38
40 3 155 90.7 64.4 0.542861331939916 39
41 3 154 91.2 63.9 0.531689850633442 40
42 3 154 91.3 63.8 0.531365 41
43 3 154 91.4 63.6 0.5273 42
44 3 154 92.2 63.2 0.515505965294514 43
45 3 154 93 62.7 0.534621280875665 44
46 3 154 93.9 62.2 0.554153926282606 45
47 3 154 94.4 62.1 0.54405 46
48 3 157 98.1 61.9 0.504848848852771 47
49 3 158 99.4 61.8 0.50012 48
50 3 159 99.8 62 0.498587856029768 49
51 3 160 100 62.2 0.498343235029853 50
52 3 160 101 62.2 0.499166257554011 51
53 3 161 102 62.3 0.500480755196013 52
54 3 162 102 62.4 0.505390717650046 53
55 3 162 102 62.4 0.5054 54
56 3 162 106 61.4 0.516846879898352 55
57 3 161 106 59.8 0.536 56
58 3 165 99.1 60.5 0.511485932382397 55
59 3 169 95.9 59.5 0.526178003427052 58
60 3 170 93.5 58.2 0.530015 59
61 3 158 100 61.4 0.510733976486364 49
62 3 158 101 60.8 0.53461284280387 61
63 3 159 101 59.9 0.534310854829846 62
64 3 159 101 59.7 0.532825 63
65 3 149 96.8 61.5 0.511472126024679 47
66 3 148 97 61.4 0.523985 65
67 3 148 97.2 61.6 0.53751 66
68 3 144 99.7 63.1 0.527822692706237 67
69 3 140 102 65.2 0.499414466278256 68
70 3 138 105 65.2 0.51128 69
71 3 147 97 62.5 0.563187194717403 67
72 3 147 97 62.6 0.564405 71
73 3 148 96.2 61 0.514023007061674 66
74 3 148 95.3 60.4 0.516020865800506 73
75 3 148 94.8 59.6 0.516835888761141 74
76 3 148 94.8 59.4 0.530835 75
77 3 159 89.5 62 0.509021723149925 43
78 3 161 87.8 59.7 0.53375 77
79 3 153 91.2 63.6 0.529902980941534 42
80 3 152 91.2 63.4 0.514864580435465 79
81 3 151 91.3 63.2 0.51096 80
82 3 148 90.9 62 0.501813275220034 81
83 3 145 89.5 61.2 0.500665 82
84 3 147 85.1 60.6 0.506088278098308 83
85 3 149 80.7 61 0.530380610312433 84
86 3 149 80.2 61 0.548105 85
87 3 150 79.7 60.3 0.546558173998837 86
88 3 150 79.6 59.8 0.54394 87
89 3 149 80.3 61.7 0.519004550124313 86
90 3 148 80.6 62.4 0.508962415082617 89
91 3 148 80.9 63.3 0.520697423680966 90
92 3 148 81 64.3 0.535307729769111 91
93 3 148 81.1 64.4 0.537815 92
94 3 147 80.5 65 0.511639709481705 93
95 3 146 79.9 65.4 0.506039665522331 94
96 3 146 79.1 65.7 0.506551871169992 95
97 3 146 78.2 65.9 0.508314489508376 96
98 3 145 78.1 65.9 0.508665 97
99 3 149 74.4 66.5 0.504026494904916 98
100 3 152 70.5 66.8 0.50481233020426 99
101 3 153 68.6 67.3 0.506125 100
102 3 142 75.8 68.5 0.50428019003539 98
103 3 142 74.5 70.2 0.51356 102
104 3 148 81.9 64.9 0.526158616070947 93
105 3 148 82.8 65.4 0.513550145203736 104
106 3 148 83.4 65.6 0.51271 105
107 3 141 92.5 63.1 0.50149968434102 83
108 3 137 94.5 64.8 0.509498824984232 107
109 3 134 94.2 65.4 0.507365 108
110 3 131 96.9 68.3 0.510958557211432 109
111 3 131 101 71 0.512787887548644 110
112 3 131 101 71.8 0.555135 111
113 3 130 92 67.4 0.503796785109734 109
114 3 129 90.6 70.5 0.49656 113
115 3 128 90.9 74.5 0.505406339357376 114
116 3 128 91.6 71.8 0.506567186941146 115
117 3 126 87.4 70.3 0.505826711519693 116
118 3 124 82.9 70.6 0.512120390067737 117
119 3 123 78.2 71.1 0.509127733395942 118
120 3 123 77.6 71.3 0.51056 119
121 3 133 89.3 69.4 0.504216322340785 114
122 3 137 89.5 70.7 0.501764926844912 121
123 3 138 90.3 74.9 0.52898 122
124 3 147 93.7 64.1 0.507651338667128 81
125 3 145 93.4 64.3 0.508885 124
126 3 155 89.4 64.7 0.522348405323563 39
127 3 154 88.8 64.4 0.51509927529969 126
128 3 153 88 64.1 0.51685988565447 127
129 3 153 87.3 63.9 0.52421 128
130 3 152 87.1 64 0.512247330427722 129
131 3 151 86.8 64.2 0.504900932236242 130
132 3 151 86.7 64.3 0.504695 131
133 3 150 86.7 64.1 0.50508 132
134 3 153 84 68 0.51251544066713 132
135 3 153 83.4 68.5 0.507685 134
136 3 157 80.9 70.5 0.501568112787071 135
137 3 155 77.8 68.4 0.511655 136
138 3 152 82.9 68.5 0.50610818998892 135
139 3 151 82.6 68.5 0.507967928758198 138
140 3 150 82.3 68.5 0.508275 139
141 3 150 82.3 68.5 0.50863 140
142 3 149 82.2 68.9 0.501336582738631 140
143 3 149 82 69.1 0.505926128860349 142
144 3 148 81.9 69.1 0.513411684015918 143
145 3 147 81.9 69.1 0.513845 144
146 3 153 86.5 63.4 0.540457487890291 129
147 3 153 86.2 62.8 0.5349 146
148 3 162 83.8 64.6 0.558701091869073 37
149 3 162 82.2 62.7 0.51582 148
150 3 163 82.4 68.9 0.515981438268656 13
151 3 163 82.9 69.6 0.539835 150
152 3 165 80 66.5 0.58242597128151 151
153 3 164 77.7 62.9 0.515855 152
154 3 163 83.3 70.5 0.524129381764711 151
155 3 163 83.5 71 0.518845 154
156 3 168 86.8 75 0.506193737324499 11
157 3 167 89 76.7 0.52685 156
158 0 171 85 75.5 0.505811147485544 7
159 0 175 83.1 77.3 0.497697290014289 158
160 0 177 78.8 77.6 0.518795097988079 159
161 0 177 78.7 77.6 0.51952 160
162 0 180 73.4 70 0.510932633585992 5
163 0 185 72.3 68.1 0.508075082303398 162
164 0 189 71.8 66.5 0.517425139304268 163
165 0 193 69.4 63.7 0.509081279585236 164
166 0 197 67.7 62.2 0.511168518565996 165
167 0 201 65.5 59.9 0.519572433165905 166
168 0 204 62.9 56.7 0.516717437835571 167
169 0 208 61.6 55.2 0.519785586056195 168
170 0 210 61.4 55 0.518405 169
171 0 214 58.3 56.2 0.505950838851747 170
172 0 215 57.5 56.1 0.525595 171
173 2 215 57.4 56.3 0.5226 172
174 2 215 57.4 56.5 0.527765 173
175 2 211 60.6 56.9 0.52341788174401 173
176 2 210 63.8 60.2 0.522310969601284 175
177 2 209 65.3 62.1 0.556625 176
178 2 220 57.5 55.1 0.536392343847899 172
179 2 224 56.2 53.9 0.514642096280918 178
180 2 228 53.8 52 0.52759828635504 179
181 2 231 51.8 48.4 0.550783718613243 180
182 2 234 51.2 44.8 0.5284816093924 181
183 2 237 47.9 43.1 0.51863 182
184 2 237 47.1 43.7 0.520379443983142 183
185 2 237 46.9 43.8 0.522 184
186 2 237 46.8 44.1 0.53243 185
187 2 236 46.7 44.4 0.52765 186
188 2 237 46.1 44.9 0.512751749874703 187
189 2 238 45.5 45.2 0.499838579251164 188
190 2 238 44.8 45.4 0.503764407859973 189
191 2 239 44 45.4 0.513415088483501 190
192 2 239 43.9 45.3 0.514965 191
193 2 240 43.3 45.5 0.511541498095152 192
194 2 241 42.7 45.7 0.519510963204009 193
195 2 241 42.5 45.7 0.525965 194
196 2 242 41.8 45.9 0.516818316423841 195
197 2 243 41.1 46 0.535649307410231 196
198 2 243 40.5 46.1 0.544253443316311 197
199 2 243 40.5 46.1 0.54473 198
200 2 244 40.2 46.2 0.541735 199
201 2 248 42.3 47.3 0.536415671378738 199
202 2 251 40.8 50.2 0.509675828170933 201
203 2 249 39.3 50.9 0.532905 202
204 2 241 42.5 45.5 0.5398 195
205 2 242 42.5 45.3 0.545465 204
206 2 244 42.6 41.2 0.553456176229588 205
207 2 245 42.8 40 0.536125 206
208 2 245 42.4 39.1 0.519786014789336 207
209 2 245 41.9 38.3 0.511115 208
210 2 246 43 40.5 0.508652826262391 207
211 2 247 43.2 41 0.505317066067508 210
212 2 248 43.6 41.5 0.520697319069403 211
213 2 248 43.9 42.1 0.537362900403803 212
214 2 249 44 42.3 0.547695 213
215 2 241 42 45.7 0.516913214658851 205
216 2 240 41.4 45.8 0.513891391939192 215
217 2 239 40.8 45.8 0.534163816993546 216
218 2 239 40.6 45.7 0.53734 217
219 2 238 43.5 44.9 0.535796276894464 192
220 2 238 43.3 44.2 0.573564903981125 219
221 2 238 43.3 44.2 0.577055 220
222 2 233 49 46.9 0.530190252676011 187
223 2 231 51.6 47.2 0.51136 222
224 2 238 46.6 43.8 0.508587096514955 185
225 2 239 46.4 43.8 0.505421350423235 224
226 2 240 46.3 43.7 0.509167544428791 225
227 2 241 46.4 43.5 0.506532435656329 226
228 2 241 46.4 43.4 0.507285 227
229 2 238 47.8 42.3 0.52127365374122 183
230 2 238 47.8 42.3 0.52133 229
231 2 240 48.4 38.4 0.54520107274403 230
232 2 241 48.9 37.1 0.53246 231
233 2 244 50.8 33.6 0.533519159080648 232
234 2 244 50.8 33.4 0.534395 233
235 2 237 50.6 37.6 0.53416635881203 232
236 2 236 50.9 37.8 0.52552 235
237 2 236 48.2 37.9 0.585626477424916 230
238 2 236 48.2 37.9 0.58552 237
239 0 211 61.3 54.2 0.509022887310768 170
240 0 211 61.3 53.2 0.50519302598622 239
241 0 211 61.5 52.3 0.526545 240
242 2 210 61.6 51.8 0.534396802787142 241
243 2 210 61.8 51.3 0.530306168469943 242
244 2 209 62.1 51 0.530052033583837 243
245 2 208 62.3 50.8 0.530842861060471 244
246 2 208 62.3 50.7 0.530735 245
247 2 212 61.5 52 0.534890648750276 241
248 2 213 61.5 51.7 0.526708233192506 247
249 2 214 61.6 51.2 0.530534533734034 248
250 2 214 61.6 51.2 0.530645 249
251 0 178 78.1 75.9 0.501073443425857 4
252 0 183 77.1 75.9 0.502859676637277 251
253 0 186 73.3 74.7 0.50320802534631 252
254 0 186 70.7 74.3 0.513375 253
