# Supplementary material for: Functional and anatomical specificity in a higher olfactory centre
Source: eLife. 2019 May 21;8:e44590. doi: 10.7554/eLife.44590 (PMC6550879; doi:10.7554/eLife.44590)
Supplement: Supplementary file 4. [file elife-44590-supp4.zip › DyeFill_PD2/PD2a2_130612c0.swc]

# SWC format file
# based on specifications at http://research.mssm.edu/cnic/swc.html
# Created by nat::write.neuron.swc
# PointNo Label X Y Z Radius Parent 
1 0 183 72.3 79.7 0.16038 -1
2 0 181 74.6 75.8 0.220263261392529 1
3 0 180 76.1 73.6 0.20364 2
4 0 180 76.4 72.7 0.156344401482584 3
5 0 180 76.7 71.8 0.193900344166244 4
6 0 179 76.6 71 0.28557 5
7 0 175 78.9 70.8 0.399593375916885 6
8 0 171 81.7 70.8 0.337725497543314 7
9 0 168 83.4 70.9 0.3996 8
10 0 167 83.6 70.5 0.322243335981274 9
11 0 167 83.6 70.4 0.30187 10
12 3 167 78.9 68.9 0.211435137654588 11
13 3 167 77.4 67.5 0.394865 12
14 3 170 73.7 65.8 0.272566852481917 13
15 3 170 73.2 65.2 0.244765 14
16 3 164 81.5 65.8 0.327341314917101 13
17 3 164 82.6 65.1 0.258575 16
18 3 161 85.4 63 0.214816068706584 17
19 3 161 85.5 62.8 0.210945 18
20 3 163 79.3 61.7 0.15276678072407 17
21 3 162 77.5 59.2 0.40747 20
22 3 163 86.4 69.7 0.437083461195703 11
23 3 161 87.7 69.2 0.42788 22
24 3 160 88.4 68.9 0.35647051473479 23
25 3 160 89 68.6 0.357204479433331 24
26 3 159 89.6 68.2 0.419779992972503 25
27 3 159 89.9 68.1 0.418335 26
28 3 155 93.4 69.8 0.171990351362577 27
29 3 152 97.3 70.5 0.173993754403842 28
30 3 149 99.2 70.3 0.43431 29
31 3 149 99.2 70.4 0.480285 30
32 3 148 98.9 69.4 0.644802364767469 31
33 3 148 98.8 68.7 0.644485 32
34 3 152 99.8 73.3 0.109322183581356 31
35 3 156 97.9 75.8 0.322547360424286 34
36 3 159 96.5 76.3 0.155555 35
37 3 162 93 77.4 0.192627806054227 36
38 3 163 92.1 77.7 0.235855 37
39 3 164 91.3 77.7 0.197828621867783 38
40 3 165 90.5 77.7 0.152963170242205 39
41 3 165 90.4 77.7 0.14799 40
42 3 165 89.7 77.6 0.176804860230091 41
43 3 166 89 77.5 0.227649982003562 42
44 3 167 88.4 77.5 0.25686 43
45 3 167 88.3 78.3 0.306350317801414 44
46 3 168 88.4 79.1 0.322402664018767 45
47 3 168 88.8 79.9 0.28518775566864 46
48 3 168 89 80.2 0.262615 47
49 3 167 87.6 77.3 0.19967303988328 44
50 3 168 86.9 77.2 0.143736015011434 49
51 3 168 86.1 77.2 0.130030099002656 50
52 3 169 85.7 77.2 0.12683 51
53 3 170 85.2 77 0.131882750574229 52
54 3 170 84.6 76.9 0.14287315215822 53
55 3 171 84.1 77 0.157225352112426 54
56 3 172 83.5 77.3 0.209729485442966 55
57 3 173 83.1 77.7 0.2691 56
58 3 168 85.1 77.9 0.126671765709576 52
59 3 168 84.6 78.7 0.153062330988525 58
60 3 168 84.3 79.6 0.184605835115837 59
61 3 168 84.2 80.6 0.189491771947748 60
62 3 167 84.2 81.1 0.164145 61
63 3 164 90.2 78.3 0.112834850419854 41
64 3 163 90.1 78.7 0.126791626069601 63
65 3 162 90 79 0.137424481978667 64
66 3 161 90 79.4 0.137392694872697 65
67 3 160 90.1 79.7 0.130265 66
68 3 163 92.6 78.6 0.212723068506051 38
69 3 163 93 79.4 0.181220242167205 68
70 3 163 93.2 79.6 0.17914 69
71 3 163 96.6 73.9 0.135386004873538 36
72 3 167 98.7 71.5 0.107237716711646 71
73 3 171 98.1 70.5 0.12333 72
74 3 145 102 70.2 0.175539097260129 30
75 3 141 105 72 0.149806341278187 74
76 3 137 105 74.3 0.201313091764915 75
77 3 137 104 77.4 0.19141 76
78 3 137 104 77.6 0.20122 77
79 3 137 104 77.8 0.205065 78
80 3 138 104 78 0.20529 79
81 3 138 104 78.3 0.204205 80
82 3 142 105 77.4 0.167451006112195 77
83 3 144 106 78.4 0.181105 82
84 3 155 93 65.9 0.351903471006878 27
85 3 152 94.5 63.7 0.280075 84
86 3 151 94.4 63.2 0.319419265159188 85
87 3 151 94.4 63 0.31431 86
88 3 148 93.8 60.3 0.329272110823642 87
89 3 151 90.5 58.8 0.159729640570679 88
90 3 154 88.1 57.9 0.195325 89
91 3 155 88.8 57.8 0.198849951359991 90
92 3 155 89.2 57.7 0.293243692044818 91
93 3 156 89.4 57.3 0.499640290345495 92
94 3 157 89.3 56.7 0.486547813445549 93
95 3 157 89.2 55.9 0.36566 94
96 3 154 87.3 57.6 0.177585049328806 90
97 3 155 86.4 57.4 0.18930283059647 96
98 3 155 85.8 57.2 0.203205 97
99 3 151 94.5 63 0.298885 87
100 3 147 97.2 63.9 0.194795816271335 99
101 3 145 96.9 63.9 0.20591 100
102 3 144 96.3 64.1 0.228394424327263 101
103 3 143 95.7 64.2 0.278140634946486 102
104 3 142 95.2 64.3 0.327483765370339 103
105 3 142 94.8 64.3 0.31146 104
106 3 138 91.7 64.5 0.218994969195167 105
107 3 137 91.2 64.6 0.22019 106
108 3 137 90.2 64.4 0.237338412001721 107
109 3 137 89.2 64.4 0.260858034867749 108
110 3 137 88.2 64.3 0.309075634600241 109
111 3 137 87.7 64.3 0.3487 110
112 3 138 87.2 64 0.376625 111
113 3 133 88.9 67.1 0.315356101226267 111
114 3 130 87.3 70 0.219350290133848 113
115 3 129 87 71 0.23182 114
116 3 129 87.5 71.7 0.270775771873147 115
117 3 128 88.1 72.5 0.221834814750264 116
118 3 128 88.6 73.2 0.184949528165668 117
119 3 128 88.8 73.5 0.159335 118
120 3 128 89.2 74.3 0.18089044880029 119
121 3 128 89.4 75.3 0.222420062356754 120
122 3 128 89.4 76.3 0.2207604961616 121
123 3 128 89.5 76.7 0.220205 122
124 3 123 89 73.5 0.121565210439734 119
125 3 122 88.5 73.4 0.137465 124
126 3 131 82.5 72.1 0.178811917726083 115
127 3 131 77.7 72.9 0.138194524425237 126
128 3 129 76.3 74.3 0.17838 127
129 3 136 91.5 65 0.198672923487299 107
130 3 136 91.8 65.5 0.192377221031298 129
131 3 135 92 66 0.18285 130
132 3 134 91.7 65.8 0.200314024660397 131
133 3 133 91.2 65.7 0.207886762559248 132
134 3 133 91.2 65.6 0.20823 133
135 3 132 90.5 65.3 0.274915189108238 134
136 3 131 89.9 65 0.381803804227522 135
137 3 131 89.6 64.9 0.42655 136
138 3 131 89.4 64 0.46337297594674 137
139 3 132 89.3 63.6 0.42859 138
140 3 127 86.6 65.9 0.171623289248918 137
141 3 126 84.8 70.2 0.151145087198936 140
142 3 125 84.9 71.5 0.14788 141
143 3 128 92.6 66.7 0.149468002438298 134
144 3 124 94 69 0.135291464564497 143
145 3 124 96.4 72.9 0.182459191368953 144
146 3 125 97 74 0.167795 145
147 3 138 94.2 69.1 0.109838920523984 131
148 3 139 97.1 70.7 0.13625 147
149 3 139 98.5 66.1 0.121151776618537 105
150 3 135 101 68.2 0.131427194415311 149
151 3 135 101 68.3 0.13188 150
152 3 144 97.8 63.6 0.169944585097684 101
153 3 144 98.8 63.6 0.146362009560282 152
154 3 144 99.8 63.7 0.140872024809212 153
155 3 144 101 63.5 0.128376438658697 154
156 3 144 101 63.3 0.133555 155
157 3 143 102 63.4 0.116925248165911 156
158 3 143 102 63.4 0.117285 157
159 3 145 101 62.7 0.262469336947222 156
160 3 145 102 62 0.32614490545288 159
161 3 146 102 61.8 0.32692 160
162 3 152 94.3 62.6 0.35244920615582 99
163 3 152 94.2 62 0.306803170679963 162
164 3 153 94.1 61.3 0.227327280342961 163
165 3 153 94.1 61.3 0.226995 164
166 3 152 95.1 63.9 0.277853718153135 85
167 3 153 95.6 64 0.258946969469488 166
168 3 154 96.2 64.1 0.211519998844809 167
169 3 155 96.9 64 0.182206701393929 168
170 3 155 97.3 63.9 0.179155 169
171 3 156 97.8 64 0.17744116636564 170
172 3 157 98.4 63.9 0.168475547359888 171
173 3 158 99 63.8 0.189189006951061 172
174 3 158 99.6 63.5 0.270577780803841 173
175 3 159 99.9 63.4 0.297495 174
176 3 161 104 64.5 0.142370486950018 175
177 3 164 106 62 0.261391005711682 176
178 3 166 104 60.2 0.0935 177
179 3 159 100 62.7 0.263762007652687 175
180 3 160 101 62 0.16705805792201 179
181 3 160 101 61.4 0.242211087959411 180
182 3 161 102 60.6 0.437808890643228 181
183 3 161 102 60 0.258345 182
184 3 160 102 59.6 0.151132086196354 183
185 3 159 101 59.2 0.146464580792693 184
186 3 159 101 59 0.14534 185
187 3 162 107 58.8 0.138927162935428 183
188 3 162 108 58.5 0.14777 187
189 3 155 98.1 63.5 0.148475507876585 170
190 3 155 99 63 0.160256176294358 189
191 3 154 99.6 62.4 0.144420919295091 190
192 3 153 99.8 61.9 0.219361059767173 191
193 3 153 99.9 61.7 0.259365 192
194 3 153 99.2 61 0.533845083342962 193
195 3 154 98.8 60.2 0.555312287039776 194
196 3 154 98.6 59.4 0.404064524276746 195
197 3 154 98.6 59.3 0.392535 196
198 3 152 101 61.7 0.219088115512971 193
199 3 152 101 61.7 0.209453777219383 198
200 3 151 102 61.5 0.326146223157372 199
201 3 151 103 60.8 0.458740793353585 200
202 3 151 103 60.4 0.407 201
203 3 151 93.6 64 0.21256540593582 85
204 3 151 92.8 64.3 0.23253412332678 203
205 3 150 91.9 64.5 0.335808418460064 204
206 3 150 91.8 64.6 0.346195 205
207 3 150 90.9 64.5 0.379891526082098 206
208 3 150 90 64.4 0.354842719496439 207
209 3 149 89.1 64.2 0.24996474254371 208
210 3 149 88.1 64 0.203862103911128 209
211 3 149 87.5 63.9 0.210935 210
212 3 145 84.1 63.9 0.234541513617043 211
213 3 144 81.6 63.7 0.27698 212
214 3 149 79.8 65.3 0.257573643108072 213
215 3 152 76.9 65.7 0.147781900625581 214
216 3 152 73 65.1 0.14866 215
217 3 148 69.9 66.5 0.135201951125984 216
218 3 148 68.4 70.2 0.173258405602729 217
219 3 149 68.4 71.1 0.129375 218
220 3 156 70.5 65.1 0.132961756377057 216
221 3 159 68.5 65.1 0.11629 220
222 3 147 77.7 62.2 0.193485608801701 213
223 3 148 76.8 61.9 0.27846 222
224 3 151 73.7 60.2 0.14627851516421 223
225 3 151 73.4 60.2 0.143835 224
226 3 148 76 62.2 0.208102922269866 223
227 3 149 75.4 62.5 0.159864791054776 226
228 3 150 74.8 62.8 0.152014729110853 227
229 3 150 74.6 63 0.152215 228
230 3 150 87 63.4 0.312135672250028 211
231 3 150 86.5 62.9 0.513907727169924 230
232 3 151 86 62.2 0.504575894336207 231
233 3 151 85.5 61.6 0.387215 232
234 3 152 89.3 68.5 0.430082635945501 206
235 3 153 89.5 70.9 0.239015 234
236 3 161 87.7 69.1 0.374575 23
237 3 156 86 70.2 0.135456402773813 236
238 3 154 84.1 69.9 0.323315 237
239 3 149 84.6 71 0.180311025833342 238
240 3 146 84.5 71.3 0.15485 239
241 3 141 82.8 70.9 0.106754482363547 240
242 3 137 84.6 71.3 0.228526720083126 241
243 3 136 84.8 71.3 0.222215 242
244 3 144 87.4 74.6 0.323928082706007 240
245 3 144 88.3 75.9 0.24152 244
246 3 153 83.8 69 0.448070479841849 238
247 3 153 83.7 68.4 0.423615 246
248 3 161 87.5 68.2 0.331775026040498 236
249 3 161 87.1 67.4 0.143735 248
250 3 160 82.5 68.3 0.347349291937138 249
251 3 160 81.4 70 0.259595 250
252 3 160 81.5 70.1 0.258665 251
253 3 160 80.7 70.5 0.167625486496169 251
254 3 161 80.1 71.1 0.125010871533251 253
255 3 161 79.7 71.5 0.12808 254
256 3 162 87.3 66.7 0.123411562639707 249
257 3 162 87.5 66 0.13811029898232 256
258 3 163 87.8 65.3 0.239819927601717 257
259 3 164 87.8 64.6 0.379674317851758 258
260 3 164 87.8 64 0.446495 259
261 0 167 83.5 71.7 0.341149885859707 9
262 0 167 83.6 72.5 0.293284411039025 261
263 0 166 83.7 73.3 0.460798193787489 262
264 0 166 84.1 74.2 0.626971965154894 263
265 0 166 84.4 74.9 0.664195 264
266 0 184 74.6 69.9 0.265088657041803 6
267 0 188 71.4 69.4 0.315926333601989 266
268 0 192 69.1 68 0.353381422667046 267
269 0 196 67.6 65.6 0.254162972720807 268
270 0 200 65.4 63.4 0.307681436996812 269
271 0 203 63.1 60.7 0.374102088574582 270
272 0 205 61.9 58.6 0.360245 271
273 0 206 62 58.6 0.240401504630691 272
274 0 207 62.2 58.6 0.17662528987211 273
275 0 207 62.2 58.6 0.173825 274
276 2 205 63.8 56.5 0.43150564324309 275
277 2 203 60.6 53.1 0.34974564934839 276
278 2 203 56.4 50.5 0.3168248230861 277
279 2 203 55.2 49.9 0.165785 278
280 2 208 61.7 58.3 0.2147771375169 275
281 2 209 61.2 58 0.33270689779968 280
282 2 210 60.6 57.7 0.341021953892388 281
283 2 210 60 57.5 0.347798404542921 282
284 2 211 59.6 57.3 0.335235 283
285 2 212 59.7 56.7 0.491658586911969 284
286 2 213 59.6 56.2 0.418072657877889 285
287 2 214 59.7 55.8 0.470770402647843 286
288 2 214 59.6 55.5 0.42013 287
289 2 218 62.1 54 0.449278446205325 288
290 2 223 62.5 51.9 0.460023213414454 289
291 2 227 60.5 50.2 0.228489965557089 290
292 2 229 56.7 48.5 0.481035169869233 291
293 2 230 55 47.1 0.36304 292
294 2 232 50.7 46.5 0.407218651316748 293
295 2 232 50.6 46.5 0.402465 294
296 2 236 52.1 44.1 0.129860177716631 295
297 2 239 50.9 40.9 0.413878873904045 296
298 2 239 50 39.2 0.61102 297
299 2 228 47.8 45.5 0.353359435202645 295
300 2 228 47.4 45.3 0.39878 299
301 2 227 47.6 44.9 0.364245451379881 300
302 2 226 47.6 44.4 0.358003523861783 301
303 2 226 47.6 44.1 0.3565 302
304 2 228 46.6 45.4 0.349685786021567 300
305 2 229 45.8 45.3 0.266912574423001 304
306 2 229 44.9 45 0.249512525307764 305
307 2 230 44.1 44.6 0.272234410248892 306
308 2 230 43.8 44.4 0.26496 307
309 2 233 50 46.6 0.462191598841047 295
310 2 234 49.4 46.6 0.466161312633098 309
311 2 234 49.2 46.6 0.44102 310
312 2 238 46.5 47 0.25036519795159 311
313 2 242 43.7 47.2 0.271390375479521 312
314 2 242 43.7 47.2 0.26938 313
315 2 243 42.8 47.2 0.228602820045276 314
316 2 243 42 46.7 0.243130626153933 315
317 2 243 41.7 45.8 0.055369486425423 316
318 2 243 41.7 45.4 0.035485 317
319 2 247 42.1 47.8 0.390703782320216 314
320 2 250 41.1 51.5 0.317902283687036 319
321 2 251 40.5 52.2 0.193895 320
322 2 234 48.4 46.1 0.314868473741675 311
323 2 235 47.6 45.6 0.22804584531379 322
324 2 235 46.8 45.1 0.299330826318112 323
325 2 235 46.3 44.8 0.325255 324
326 2 236 45.5 44.5 0.292061742759817 325
327 2 237 44.9 44.2 0.240195470015825 326
328 2 237 44.3 44 0.229661906951469 327
329 2 238 43.6 43.8 0.205340483329611 328
330 2 238 43.3 43.8 0.18325 329
331 2 242 40.7 42.5 0.480902020423995 330
332 2 242 40.6 42.3 0.470845 331
333 2 238 42.4 43.8 0.14964983073418 330
334 2 238 41.8 43.7 0.15876 333
335 2 239 47.1 41.6 0.41073273954558 325
336 2 239 47 40.7 0.33942 335
337 2 241 47.8 36.6 0.177004985190698 336
338 2 245 45.6 37.1 0.215064849126667 337
339 2 247 44.4 37.9 0.110355 338
340 2 243 44.6 41 0.242403894697495 336
341 2 246 41.8 41 0.450375 340
342 2 229 55 43.7 0.284871126622971 293
343 2 230 52.2 41.7 0.562335 342
344 2 214 58.6 55.7 0.269394328518391 288
345 2 214 57.6 55.9 0.290698834510916 344
346 2 214 56.7 56.1 0.340941462419696 345
347 2 214 55.8 56.6 0.409850204365584 346
348 2 214 55.4 56.9 0.434845 347
349 2 211 54.9 58 0.462458478381896 284
350 2 211 54.6 57.9 0.471 349
351 0 201 60.3 59.1 0.148402814456923 272
352 0 198 59.6 59.8 0.236895 351
353 0 181 79.1 76.4 0.229742859075203 3
354 0 177 81.6 77.6 0.160254759084054 353
355 0 177 81.9 77.7 0.16144 354
