# Supplementary material for: Functional and anatomical specificity in a higher olfactory centre
Source: eLife. 2019 May 21;8:e44590. doi: 10.7554/eLife.44590 (PMC6550879; doi:10.7554/eLife.44590)
Supplement: Supplementary file 4. [file elife-44590-supp4.zip › DyeFill_PD2/PD2a2_130620c0.swc]

# SWC format file
# based on specifications at http://research.mssm.edu/cnic/swc.html
# Created by nat::write.neuron.swc
# PointNo Label X Y Z Radius Parent 
1 1 173 62.7 100 0.112665 -1
2 1 175 66 97.6 0.254683605226874 1
3 1 176 67.9 93.3 0.254163848862167 2
4 1 179 71.4 90.6 0.228799104472262 3
5 1 181 75.1 88 0.228350798247409 4
6 1 181 78.3 84.6 0.21067758090851 5
7 1 180 78.4 79.8 0.195964548747032 6
8 1 179 78.7 78.6 0.184285 7
9 1 179 78.8 78.3 0.20234 8
10 0 178 78.7 73.6 0.268879572382472 9
11 0 178 78.7 73.6 0.27536 10
12 0 174 81.8 73.9 0.292340993828658 11
13 0 171 85.1 73.2 0.339117994445288 12
14 0 167 88.1 72 0.381403480204479 13
15 0 165 89.1 71.7 0.299595 14
16 0 160 90.1 70.6 0.353329229196717 15
17 0 157 90.6 69.2 0.305435 16
18 3 156 90.7 69 0.26047288065233 17
19 3 155 90.8 68.9 0.228489267457467 18
20 3 154 90.8 68.8 0.207567860968134 19
21 3 154 90.8 68.8 0.204565 20
22 3 153 91 68.8 0.184168802379059 21
23 3 152 91.3 68.9 0.162858886967764 22
24 3 152 91.4 68.9 0.15373 23
25 3 147 90.2 68.6 0.152348080899499 24
26 3 146 89.5 68.5 0.16361 25
27 3 143 86 69.2 0.160264114334459 26
28 3 143 85.3 69.2 0.13875 27
29 3 143 84.3 69.5 0.14980097631726 28
30 3 143 83.4 69.7 0.168756879774667 29
31 3 143 82.4 69.8 0.21478783728174 30
32 3 143 81.4 70 0.28997361850085 31
33 3 143 80.7 70 0.33433 32
34 3 143 80.1 69.3 0.403523842034541 33
35 3 143 79.6 68.5 0.362252352445204 34
36 3 143 79.5 68.2 0.355685 35
37 3 142 80.4 70.7 0.240549707478157 33
38 3 141 80.2 71.3 0.158212159769317 37
39 3 141 80 72.2 0.129002591843749 38
40 3 141 80 72.9 0.12621 39
41 3 139 83.8 75.3 0.17279487957914 40
42 3 138 85.7 76 0.15928 41
43 3 145 79.2 74 0.143027136594427 40
44 3 150 78.1 75.6 0.120635 43
45 3 138 84.1 67.9 0.135255006172366 28
46 3 137 83.7 67.6 0.1337 45
47 3 149 85.4 67.5 0.17945095609334 26
48 3 151 80.9 67.4 0.181527607331331 47
49 3 151 79.6 67.5 0.16127 48
50 3 151 81.4 67.4 0.182777109595307 49
51 3 153 77.3 67.5 0.325677458678606 50
52 3 154 76 66.7 0.388745 51
53 3 151 78.6 67.3 0.152390813258713 49
54 3 151 77.7 67.2 0.148047925193573 53
55 3 151 76.7 67.1 0.135677523028425 54
56 3 151 76.6 67.1 0.13372 55
57 3 149 72.3 68.8 0.274576033399666 56
58 3 148 67.8 70.3 0.154569654208562 57
59 3 149 65.9 70.8 0.168675 58
60 3 153 63.7 71.4 0.143298911467267 59
61 3 156 61.9 71.2 0.14034 60
62 3 146 65.8 74.4 0.161776260774997 59
63 3 141 67.4 74.7 0.12345 62
64 3 148 73 64.9 0.178415653334044 56
65 3 147 69.3 62.6 0.19757 64
66 3 149 95.5 69.5 0.148114671293401 24
67 3 148 96.5 69.9 0.208485 66
68 3 147 97.3 69.9 0.193680569917297 67
69 3 147 98.1 69.9 0.20157613815393 68
70 3 146 98.8 70 0.207635 69
71 3 148 96.7 70.8 0.384900755387781 67
72 3 148 97.1 71.7 0.42463302727201 71
73 3 148 97.4 72.2 0.422905 72
74 3 158 88.7 68.8 0.236203671242359 21
75 3 159 86.1 67.8 0.32941 74
76 3 158 85.9 68 0.302212243247995 75
77 3 157 85.9 68.2 0.290018677665341 76
78 3 156 85.8 68.4 0.292975 77
79 3 155 86.1 68 0.348681155909335 78
80 3 154 86.6 67.7 0.375579224988638 79
81 3 154 86.9 67.5 0.3799 80
82 3 156 85.5 69.3 0.211230798940114 78
83 3 156 85.2 69.6 0.190535 82
84 3 152 84.6 72.1 0.171696325538174 83
85 3 152 84.7 72.2 0.1763 84
86 3 156 85 74.6 0.177026648502878 85
87 3 161 84.9 76.8 0.119092713624667 86
88 3 163 84.9 77.6 0.114215 87
89 3 151 84.9 72.5 0.174326124025632 85
90 3 150 85.1 72.9 0.173450451201956 89
91 3 150 85.2 73 0.173435 90
92 3 156 85.1 69.8 0.180535 83
93 3 160 84 72.2 0.236092106390239 92
94 3 163 80.2 73.2 0.138581431272569 93
95 3 166 76.4 74.1 0.136979871322235 94
96 3 168 72.2 74.6 0.179577510722519 95
97 3 169 71.7 74.6 0.15239 96
98 3 173 70.4 72.7 0.120850537667937 97
99 3 173 70.4 72.7 0.12002 98
100 3 168 71.3 74.9 0.127417769131535 97
101 3 167 70.7 75 0.122603018656827 100
102 3 166 70.1 74.9 0.125618364750009 101
103 3 165 69.5 74.5 0.12733224901682 102
104 3 165 69 74.2 0.127555 103
105 3 169 71.5 74.8 0.139623400574217 97
106 3 170 71.5 75.1 0.135664201563205 105
107 3 171 71.5 75.4 0.135740553851787 106
108 3 171 71.5 75.5 0.13577 107
109 3 157 84.6 69.3 0.159989879721177 92
110 3 158 84 68.9 0.149586685857586 109
111 3 158 83.5 68.6 0.169402791308911 110
112 3 159 82.9 68.2 0.208639158647582 111
113 3 160 82.6 68 0.22629 112
114 3 164 80.5 68.3 0.275664639229754 113
115 3 167 77 67.2 0.223226694040702 114
116 3 170 73.1 66.7 0.103670155553035 115
117 3 172 72.1 66.2 0.097555 116
118 3 163 79.7 65.2 0.540964876762743 113
119 3 163 79.1 64.7 0.56034 118
120 3 163 78.6 63.9 0.628540313439183 119
121 3 163 78.3 63.4 0.62534 120
122 3 167 75.9 64.7 0.14443158609935 119
123 3 169 71.5 64.2 0.20749787046045 122
124 3 169 71.2 64.2 0.20779 123
125 3 159 85.5 67.2 0.388128607038955 75
126 3 159 84.8 66.5 0.393862539937717 125
127 3 160 84.3 66 0.380535 126
128 3 154 92.2 66 0.336946600810527 17
129 3 153 92.2 64.6 0.254015 128
130 3 152 92.6 64.5 0.252406425643466 129
131 3 151 93 64.4 0.260835592446399 130
132 3 150 93.3 64.3 0.277581861696457 131
133 3 149 93.4 64.2 0.29053 132
134 3 148 94 64.3 0.300889417680588 133
135 3 148 94.1 64.3 0.30177 134
136 3 149 94.2 63.9 0.286987399705216 135
137 3 150 94.4 63.6 0.311035773910035 136
138 3 150 94.5 63.6 0.31956 137
139 3 150 93.9 62.7 0.426277305220772 138
140 3 151 93.3 62 0.424815961369228 139
141 3 151 93.2 61.9 0.42358 140
142 3 151 95 63.8 0.262174243126838 138
143 3 152 95.6 64 0.208338004379134 142
144 3 153 96.1 64 0.169748677422537 143
145 3 153 96.4 63.8 0.15912 144
146 3 154 97.3 63.7 0.223006450907917 145
147 3 154 97.4 63.7 0.228425 146
148 3 155 101 63.8 0.196435481428342 147
149 3 159 99 63.1 0.156127052024675 148
150 3 163 96.2 61.7 0.173727876850244 149
151 3 165 93.5 60.8 0.321125 150
152 3 154 96.6 63.2 0.298457522023951 147
153 3 154 95.7 62.6 0.390292090619874 152
154 3 154 95.1 61.9 0.424386911683422 153
155 3 154 94.5 61.3 0.400205 154
156 3 157 93.2 62.5 0.306544676548404 145
157 3 159 91.5 60.8 0.479615 156
158 3 143 94.6 65.2 0.279405193023595 135
159 3 143 94.6 65.2 0.281145 158
160 3 142 94.4 65.2 0.313264014197455 159
161 3 141 94.2 65.2 0.330706042178689 160
162 3 141 94.1 65.2 0.31636 161
163 3 140 94.3 65.5 0.315022767526376 162
164 3 139 94.6 65.7 0.302555 163
165 3 134 92.9 66.9 0.279318556106196 164
166 3 134 92.9 66.9 0.278245 165
167 3 133 93.1 66.7 0.268014973253832 166
168 3 132 93.1 66.5 0.250431404441855 167
169 3 132 93.1 66.4 0.234235 168
170 3 128 95.6 68.9 0.349380073291398 169
171 3 128 99.2 72.2 0.389070019089585 170
172 3 130 100 76.2 0.224623215798269 171
173 3 130 100 76.5 0.188595 172
174 3 131 97.8 80.5 0.368638130226329 173
175 3 135 96.2 82.9 0.226576497198201 174
176 3 136 92.5 83.8 0.133007195822173 175
177 3 133 89.5 84.3 0.132487730929708 176
178 3 131 84.9 83.1 0.115773801271864 177
179 3 131 84.1 83 0.11278 178
180 3 135 98.1 78.3 0.231577906751916 173
181 3 139 96.9 79.8 0.141069944601598 180
182 3 142 95.9 81 0.166155 181
183 3 131 88.4 64.6 0.249917306827479 169
184 3 131 88 64.4 0.254225 183
185 3 134 92.6 67 0.2583 166
186 3 134 92.3 67.1 0.236495 185
187 3 133 91.8 67.6 0.217967997480005 186
188 3 133 91.6 67.8 0.204115 187
189 3 132 91.1 67.7 0.20305 188
190 3 132 90.7 67.7 0.19791 189
191 3 131 86.5 69.9 0.192321203715864 190
192 3 132 83.5 73.4 0.22482030530014 191
193 3 131 82.5 77.6 0.177000904755473 192
194 3 131 86 79.8 0.16556 193
195 3 128 88.8 69.6 0.229445540640018 190
196 3 128 88.6 69.8 0.241085 195
197 3 128 87.8 69.3 0.259522987720928 196
198 3 127 87.4 69 0.261015 197
199 3 128 88.8 70.1 0.238575 196
200 3 128 89 70.4 0.233895 199
201 3 127 89.2 71.1 0.284591186765689 200
202 3 127 89.3 71.3 0.286905 201
203 3 125 89.7 72.8 0.160091708520346 200
204 3 124 89.4 73 0.16066 203
205 3 124 88.7 73.3 0.1554435690741 204
206 3 123 87.8 73.4 0.155041478285604 205
207 3 123 87.1 73.5 0.15581 206
208 3 122 85.1 72.9 0.188031342487167 204
209 3 121 81.5 72.5 0.144455 208
210 3 132 92 68.5 0.162011716275832 188
211 3 132 92.3 69.3 0.146316846384444 210
212 3 131 92.6 70.1 0.165158159383325 211
213 3 131 92.8 70.9 0.211848391473285 212
214 3 130 93 71.2 0.246395 213
215 3 130 92.8 71.3 0.243155 214
216 3 133 93.8 74.8 0.196024486302256 214
217 3 137 92.4 78.1 0.205832421869645 216
218 3 138 89.2 80.8 0.176640085845135 217
219 3 139 84.7 81.6 0.107081729279072 218
220 3 141 80 81.1 0.128843649968844 219
221 3 140 77.5 81.1 0.131155 220
222 3 135 88.1 65 0.204548209731272 186
223 3 138 84.5 63 0.220328370944518 222
224 3 140 81.8 61.9 0.245205 223
225 3 136 97.8 67.8 0.202796643606499 164
226 3 133 99.6 68.7 0.20709 225
227 3 137 98.1 70 0.254678947819585 226
228 3 139 98.9 72.7 0.295405 227
229 3 132 99.7 68.5 0.199878980501486 226
230 3 131 99.7 68.2 0.17205559047421 229
231 3 131 99.6 67.9 0.164815 230
232 3 140 90.8 63 0.218940997126743 162
233 3 141 89 64.2 0.427995 232
234 3 146 97.2 64.9 0.241589831474679 159
235 3 145 97.8 64.5 0.25127 234
236 3 144 98.1 64.7 0.222433609508592 235
237 3 143 98.3 64.8 0.185032486463234 236
238 3 142 98.3 64.7 0.165652033632608 237
239 3 141 98.3 64.7 0.165525 238
240 3 141 98.8 65.3 0.170674408277428 239
241 3 140 99.4 65.9 0.19762951273751 240
242 3 140 99.9 66.6 0.237211053309862 241
243 3 139 101 67.4 0.251967643377614 242
244 3 139 101 67.8 0.25153 243
245 3 141 97.6 64.1 0.186737536659111 239
246 3 140 96.9 63.5 0.210307972933448 245
247 3 140 96.6 63.3 0.212085 246
248 3 147 101 61.7 0.274103944351354 235
249 3 148 101 61.2 0.32951 248
250 3 149 92.6 63.7 0.284670168831975 133
251 3 150 91.7 63.3 0.298845774169463 250
252 3 150 90.9 62.9 0.33747224538778 251
253 3 150 90.1 62.3 0.371514698577104 252
254 3 150 89.8 62.1 0.3748 253
255 3 153 91.3 64.3 0.231963076091661 129
256 3 154 90.4 64 0.2129415837703 255
257 3 154 89.5 63.8 0.187921976308648 256
258 3 154 88.8 63.6 0.16195 257
259 3 154 87.9 64.1 0.126226299379649 258
260 3 155 87.4 64.5 0.113956805329137 259
261 3 156 87.1 64.9 0.111329110168295 260
262 3 156 87 65 0.11119 261
263 3 159 86.8 62.9 0.117768569080898 258
264 3 160 86.2 62.6 0.119195 263
265 0 162 92.9 73.1 0.248679955125153 15
266 0 159 96.1 74.6 0.20444782386388 265
267 0 158 97.1 75 0.18708 266
268 3 157 98 75.1 0.199334040917366 267
269 3 157 98.8 75.3 0.197088185437798 268
270 3 156 99.3 75.4 0.192025 269
271 3 156 100 75 0.214567664827238 270
272 3 156 100 74.9 0.21608 271
273 3 156 99.6 76.2 0.171700472507123 270
274 3 156 99.9 77.1 0.228398072805491 273
275 3 156 100 77.6 0.26141 274
276 3 155 100 78.2 0.270721534454704 275
277 3 154 100 78.7 0.241943658208418 276
278 3 153 99.9 79.1 0.217225 277
279 3 153 99.7 78.9 0.217995 278
280 3 153 100 79.9 0.17521908307065 278
281 3 152 101 80.7 0.15255169571418 280
282 3 152 101 81 0.151685 281
283 3 156 100 78.2 0.252005117014475 275
284 3 157 100 78.8 0.228749272008747 283
285 3 158 101 79.5 0.19942787466851 284
286 3 158 101 80.1 0.162263981423346 285
287 3 159 101 80.5 0.15273 286
288 3 156 95.4 78.7 0.144771095911991 267
289 3 152 93.1 81.1 0.182859445570489 288
290 3 152 92.6 81.5 0.2672 289
291 3 152 92.5 82.5 0.245675275815755 290
292 3 152 92.3 83.3 0.177949358569731 291
293 3 153 92.1 84.1 0.195963611564579 292
294 3 153 92.1 84.4 0.1988 293
295 3 151 92 81 0.27257955106564 290
296 3 151 91.8 80.7 0.27144 295
297 0 182 76.1 71.3 0.344953844627149 11
298 0 185 73.1 69.7 0.326144321881033 297
299 0 190 71.9 67.5 0.235776066600918 298
300 0 193 69.5 65.2 0.324635268190499 299
301 0 196 66.8 62.4 0.396890215414593 300
302 0 201 64.6 60.5 0.31992492476909 301
303 0 203 63 59.3 0.23232 302
304 0 204 62.4 59.1 0.259088947645526 303
305 0 205 61.8 58.9 0.268054099321972 304
306 0 206 61.1 58.8 0.266020020061314 305
307 0 206 60.6 58.8 0.278292447149497 306
308 0 207 60.4 58.8 0.28866 307
309 2 208 59.8 58.3 0.320680282878443 308
310 2 208 59.3 57.9 0.29713 309
311 2 212 57 56.1 0.45310764078846 310
312 2 216 55.1 54.8 0.323705 311
313 2 221 55 54 0.368303361240656 312
314 2 226 53.9 52.7 0.38072843198901 313
315 2 229 52.5 49.7 0.393100266657247 314
316 2 231 49.1 46.8 0.412199967340154 315
317 2 231 48.9 46.5 0.377215 316
318 2 231 48.7 46.4 0.3682 317
319 2 232 48.6 46.2 0.354185 318
320 2 232 48.1 45.8 0.375677133101534 319
321 2 233 47.6 45.4 0.386544766652439 320
322 2 234 47 44.9 0.39269846408994 321
323 2 234 46.6 44.4 0.387720282372216 322
324 2 235 46.5 44.3 0.38105 323
325 2 235 46 44.4 0.332373500989654 324
326 2 236 45.5 44.5 0.297679864351588 325
327 2 237 44.9 44.5 0.299659246637886 326
328 2 238 44.3 44.5 0.314921609742442 327
329 2 238 44 44.4 0.3141 328
330 2 238 43.9 44.5 0.3079 329
331 2 243 42.1 45.8 0.255473322352728 330
332 2 245 41.3 45.1 0.41011 331
333 2 245 41.8 45.7 0.401123294933492 332
334 2 246 42.3 46.5 0.310923663293016 333
335 2 246 42.5 47 0.202947275197639 334
336 2 247 42.3 47.7 0.241445059063491 335
337 2 248 41.9 48.3 0.300475 336
338 2 251 41.6 51.3 0.456227173076914 337
339 2 252 41.7 52.2 0.4119 338
340 2 247 41.1 48.6 0.285785646374674 337
341 2 247 40.3 49.1 0.209817320599469 340
342 2 246 39.4 49.4 0.173474986724549 341
343 2 246 38.5 49.4 0.220978498175487 342
344 2 246 38.1 49.3 0.23774 343
345 2 245 40.9 44.2 0.416283947202435 332
346 2 245 40.7 43.6 0.37071 345
347 2 242 44.2 41 0.43533859691322 330
348 2 242 43.9 40.5 0.454295 347
349 2 238 43.2 43.8 0.276199616365054 329
350 2 238 42.5 43.2 0.368868597446346 349
351 2 238 41.7 42.5 0.483508691726003 350
352 2 238 41.7 42.4 0.486455 351
353 2 234 46.6 43.3 0.324920609057518 324
354 2 234 46.7 43 0.294765 353
355 2 234 46 42.3 0.282432285577865 354
356 2 234 45.6 41.4 0.370021999881096 355
357 2 234 45.2 40.5 0.309821728408858 356
358 2 234 45.1 40.3 0.302015 357
359 2 235 47.2 42.2 0.300308479808286 354
360 2 235 47.8 41.5 0.292954564655552 359
361 2 235 48.1 41 0.29408 360
362 2 236 48.2 40.4 0.348556503517867 361
363 2 236 48.2 39.7 0.389315642777264 362
364 2 237 48.2 39 0.367909535343889 363
365 2 238 47.9 38.4 0.310138430148309 364
366 2 238 47.8 38.1 0.280055 365
367 2 243 47.9 36.1 0.233519707362473 366
368 2 248 46.2 35.7 0.22833536607742 367
369 2 248 46.2 35.7 0.22859 368
370 2 243 45.3 37.5 0.299794552533138 366
371 2 243 45.1 37.5 0.305225 370
372 2 231 50.9 41.1 0.278854935298962 361
373 2 230 52.1 40.9 0.369005 372
374 2 227 49.3 43.6 0.324493126728872 319
375 2 223 49.3 42.6 0.331574893689532 374
376 2 223 49.2 42.2 0.332145 375
377 2 231 49.5 45.8 0.275524399614371 317
378 2 231 50.3 45.2 0.271285330869287 377
379 2 231 50.7 45 0.27886 378
380 2 215 55.1 55.1 0.244368815492984 312
381 2 214 55 55.4 0.205225796440391 380
382 2 213 54.9 55.9 0.278368044944182 381
383 2 213 54.9 56.2 0.305345 382
384 2 206 55.1 57.8 0.435672148080188 310
385 2 205 54.5 57.4 0.494705 384
386 2 207 64.1 61.9 0.472341140775411 308
387 2 207 64.3 62 0.471205 386
388 0 203 64 56 0.474701906515287 303
389 0 204 61.9 52.2 0.55342 388
390 0 178 82.3 81.6 0.219170853944678 9
391 0 175 85.2 80.4 0.15884152525165 390
392 0 171 88 79.7 0.30087 391
393 0 167 89.4 76.8 0.168720759221278 392
394 0 164 93 75.7 0.171236147930199 393
395 0 161 97.1 75.6 0.129111783415211 394
396 0 161 97.8 75.5 0.13905 395
397 3 166 97.3 74.6 0.207892512761226 396
398 3 167 96.4 73.6 0.35317 397
399 3 156 100 75.5 0.216744150535041 396
400 3 152 102 75.9 0.224758612819457 399
401 3 148 105 76.4 0.186910117283618 400
402 3 145 107 76.2 0.27714 401
403 0 171 87.6 83.5 0.194631522755075 392
404 0 166 86.7 82.2 0.12934520513951 403
405 0 166 86.6 82.1 0.128715 404
406 1 184 77.7 79.1 0.15175362028458 8
407 1 187 74.3 77.3 0.131063993353444 406
408 1 188 70.1 75.2 0.121845 407
