# Supplementary material for: Functional and anatomical specificity in a higher olfactory centre
Source: eLife. 2019 May 21;8:e44590. doi: 10.7554/eLife.44590 (PMC6550879; doi:10.7554/eLife.44590)
Supplement: Supplementary file 4. [file elife-44590-supp4.zip › DyeFill_PD2/PD2a2_131007c0.swc]

# SWC format file
# based on specifications at http://research.mssm.edu/cnic/swc.html
# Created by nat::write.neuron.swc
# PointNo Label X Y Z Radius Parent 
1 1 117 88.7 70 0.107435 -1
2 1 122 86.1 70.4 0.11596981751627 1
3 1 123 85.4 70.8 0.22069 2
4 1 126 88.9 70.1 0.18831473194087 3
5 1 127 89.7 70 0.221055 4
6 0 129 93.4 68.4 0.172956510364603 5
7 0 134 94.6 66.9 0.205868189631515 6
8 0 138 96.4 65.9 0.211965453511144 7
9 0 138 96.8 65.9 0.20983 8
10 0 139 96.9 65.6 0.186696275387883 9
11 0 140 97.1 65.3 0.171428931089172 10
12 0 141 97.3 65.1 0.159401921394075 11
13 0 142 97.6 65 0.106890795928098 12
14 0 143 97.9 65.1 0.10332 13
15 3 144 97.2 65.2 0.159075603265802 14
16 3 144 96.6 65.3 0.16809 15
17 3 144 96.2 65.4 0.22587 16
18 3 144 95.8 65.4 0.268835 17
19 3 145 95.2 65.3 0.303812739084257 18
20 3 146 94.6 65.2 0.280755042955118 19
21 3 147 93.9 65.2 0.231001039689454 20
22 3 147 93.5 65.2 0.204045 21
23 3 148 93 65.3 0.238999624640489 22
24 3 149 92.4 65.4 0.246381951379963 23
25 3 149 91.9 65.4 0.267872485604655 24
26 3 150 91.6 65.4 0.287005 25
27 3 151 91.1 66 0.327920097122197 26
28 3 151 90.5 66.6 0.33570601007395 27
29 3 152 90.1 67.1 0.288128617660466 28
30 3 152 90 67.1 0.279345 29
31 3 157 91 68.2 0.219797864793626 30
32 3 157 91.2 68.4 0.200545 31
33 3 161 88.4 69.9 0.201517770134374 32
34 3 164 86.1 70.6 0.176275 33
35 3 165 85.4 70.8 0.188460590467747 34
36 3 166 84.8 70.9 0.196305560378036 35
37 3 166 84.2 71.2 0.199982174065599 36
38 3 167 83.8 71.5 0.227454607656747 37
39 3 168 83.4 71.9 0.31099 38
40 3 172 80.4 71.5 0.266900087726656 39
41 3 175 78.5 72 0.19771 40
42 3 179 77.4 71.4 0.273085919885564 41
43 3 183 74.5 70.1 0.194544939914074 42
44 3 187 71.4 68.3 0.29319501904751 43
45 3 191 69.1 67.3 0.224510697985869 44
46 3 196 67.7 66 0.207889616825858 45
47 3 200 66.4 64.2 0.217984216447991 46
48 3 203 64.6 61.8 0.263345 47
49 3 207 62.8 60.1 0.21889087242373 48
50 3 208 62.7 59.9 0.213105 49
51 2 211 60.1 58 0.362899535739879 50
52 2 216 58.9 56.2 0.29974 51
53 2 220 57.4 55.2 0.370270865277984 52
54 2 225 55.2 53.7 0.392449931098856 53
55 2 228 52.5 51.9 0.306494530832531 54
56 2 232 51.5 48.9 0.345219570092356 55
57 2 233 51 45.4 0.233615 56
58 2 234 50.3 45 0.323684439080099 57
59 2 234 49.7 44.6 0.338495681991559 58
60 2 235 49.1 44.1 0.310715799840095 59
61 2 236 48.6 43.7 0.285282722326334 60
62 2 236 48.4 43.4 0.2647 61
63 2 238 43.7 43.2 0.190526742733515 62
64 2 238 43 43.3 0.167775 63
65 2 243 41.9 43.1 0.325329373649073 64
66 2 246 41 42.6 0.33376 65
67 2 246 40.9 42.2 0.35397 66
68 2 247 40.9 42.2 0.35421 67
69 2 247 40.6 41.3 0.368536575634059 67
70 2 247 40.3 40.5 0.343953570540133 69
71 2 247 40.3 40.3 0.34617 70
72 2 247 38.8 46.2 0.285325999270249 66
73 2 249 38.5 48.5 0.329435 72
74 2 238 42 43.6 0.166104568697469 64
75 2 239 41.1 43.5 0.256946586396361 74
76 2 239 40.3 43 0.39281819460889 75
77 2 239 40 42.7 0.4262 76
78 2 240 47.6 41 0.349007645432232 62
79 2 241 47.2 40 0.379005 78
80 2 245 44.9 37.5 0.40008190617903 79
81 2 247 45.6 34.3 0.29494783032023 80
82 2 247 46 34 0.293435 81
83 2 247 46.8 33.9 0.206930355871445 82
84 2 246 47.6 33.7 0.199250623983705 83
85 2 245 48.3 33.4 0.24787 84
86 2 245 49.1 32.9 0.251863593740193 85
87 2 245 49.8 32.4 0.291906632128496 86
88 2 244 50.2 31.6 0.368256285627625 87
89 2 244 50.2 31 0.376405 88
90 2 244 48.1 33.5 0.163173477102104 85
91 2 243 48.2 33.7 0.172607206606712 90
92 2 242 48.5 33.7 0.248472231302946 91
93 2 242 48.9 33.8 0.331986239630469 92
94 2 241 49.2 33.9 0.366835 93
95 2 248 45.9 33.4 0.35373399311143 82
96 2 248 45.7 32.8 0.351865 95
97 2 240 47.4 39.3 0.376903389627283 79
98 2 240 47.7 38.7 0.246920709715076 97
99 2 239 47.9 38 0.215649010952965 98
100 2 238 48 37.3 0.30180282492723 99
101 2 238 47.8 36.4 0.342485 100
102 2 232 50.9 45 0.140043896619863 57
103 2 231 50.7 44.4 0.183456051296128 102
104 2 231 50.4 43.6 0.252621413368572 103
105 2 230 50.2 42.8 0.227583697127609 104
106 2 230 50.1 42.6 0.205715 105
107 2 226 49.4 39.7 0.410550616855356 106
108 2 226 48.4 37.3 0.207815 107
109 2 227 46.8 40.7 0.196411181649718 106
110 2 226 46 40.4 0.280245 109
111 2 225 45.9 40.1 0.319868653642224 110
112 2 224 45.8 39.6 0.34217808801801 111
113 2 224 45.7 39.3 0.358935 112
114 2 226 45 40.2 0.24218963806988 110
115 2 226 44.2 39.7 0.291763149788648 114
116 2 226 43.7 38.8 0.251366451300493 115
117 2 226 43.7 38.8 0.24914 116
118 2 212 56.6 54.3 0.117269974162948 52
119 2 209 53.6 52.4 0.345825 118
120 2 204 53.4 52.3 0.155460557071599 119
121 2 202 53.4 51.3 0.312435 120
122 2 201 53.6 51.5 0.30124 121
123 2 201 53.8 51.7 0.28689 122
124 2 201 53 50.4 0.333366071273703 121
125 2 202 52.8 49.5 0.227659139564984 124
126 2 202 52.8 48.9 0.156765 125
127 2 210 53.2 51.6 0.342944928614124 119
128 2 210 53.1 50.8 0.231404183538741 127
129 2 211 53.3 50.1 0.164279125898972 128
130 2 211 53.4 49.6 0.167985 129
131 2 208 63 60 0.241365 50
132 2 208 63.6 60.5 0.336431720763958 131
133 2 209 64.2 61.1 0.416509525034037 132
134 2 209 64.4 61.3 0.41392 133
135 2 209 63.5 59.4 0.216495603209088 131
136 2 209 64 58.8 0.151896879145108 135
137 2 210 64.4 58.1 0.183963857758848 136
138 2 210 64.7 57.3 0.300575745860179 137
139 2 211 64.7 56.9 0.34442 138
140 3 200 61.4 59.4 0.411001698975918 48
141 3 202 61.3 55.5 0.32280719206606 140
142 3 207 62.4 53 0.321246079772233 141
143 3 208 62.2 51.4 0.50174 142
144 3 178 75.2 74.1 0.131179085067152 41
145 3 180 73.6 77.5 0.276362816028572 144
146 3 180 73.6 78.2 0.20802 145
147 3 167 83.9 72.7 0.225006161752818 39
148 3 167 84 72.7 0.210095 147
149 3 164 83 74.3 0.142626716434246 148
150 3 161 78.6 73.7 0.0997859555611276 149
151 3 160 73.8 73.5 0.135232408411003 150
152 3 157 70.3 72.8 0.130217593931313 151
153 3 153 68.7 72.6 0.149672294960897 152
154 3 149 67.1 72 0.14909 153
155 3 168 83.8 73.6 0.121311757234292 148
156 3 168 83.8 74.6 0.149034721955394 155
157 3 167 84 75.4 0.288547662938044 156
158 3 167 84 75.5 0.291445 157
159 3 170 79.8 76 0.147229498640828 158
160 3 173 76.1 77 0.135239780110405 159
161 3 173 71.4 76.1 0.397182998408987 160
162 3 173 71 75.9 0.414585 161
163 3 167 84.9 75.9 0.26173167779275 158
164 3 167 85.7 76.3 0.225454126681539 163
165 3 166 86.6 76.9 0.258305337189267 164
166 3 167 87.3 77.3 0.249355 165
167 3 168 88.1 71.7 0.147710749387858 34
168 3 173 88.5 72 0.144067496949846 167
169 3 177 89 71.9 0.21135 168
170 3 154 95.1 67.9 0.140597871709594 32
171 3 154 95.1 67.9 0.139935 170
172 3 154 95.6 67 0.140759177646541 171
173 3 154 96.3 66.3 0.163134948012188 172
174 3 155 97 65.6 0.218550191699956 173
175 3 155 97.2 65.4 0.23825 174
176 3 157 102 64.5 0.214108290688548 175
177 3 157 102 64.2 0.19326 176
178 3 160 106 62 0.170876320262215 177
179 3 162 105 60.8 0.35574 178
180 3 157 103 63.5 0.115968715303093 177
181 3 157 104 62.8 0.149050929203737 180
182 3 157 104 62 0.22399525627032 181
183 3 157 105 61.9 0.22015 182
184 3 156 97.1 65.4 0.163974236332723 175
185 3 157 97 65.4 0.127538687421035 184
186 3 158 96.9 65.3 0.110888948499026 185
187 3 158 96.8 65.3 0.10582 186
188 3 163 96.1 66.1 0.128196492099927 187
189 3 167 95.2 66.6 0.245926286015253 188
190 3 168 98.9 69.9 0.124605229879568 189
191 3 169 100 71.1 0.12846 190
192 3 174 99.9 71.3 0.169343316147644 191
193 3 178 98 69.7 0.19643 192
194 3 169 101 71.7 0.23548194210467 191
195 3 169 102 72.4 0.311792405683379 194
196 3 169 102 72.9 0.287425 195
197 3 156 100 65 0.105561523850159 187
198 3 160 101 65.1 0.14177558115036 197
199 3 163 97 62.9 0.117065187240733 198
200 3 163 94.7 61 0.269725 199
201 3 155 97.1 64.4 0.35902520060755 175
202 3 155 96.9 63.8 0.388805 201
203 3 151 98.5 69.8 0.165248010881041 171
204 3 150 100 70.6 0.29897 203
205 3 150 101 71.3 0.191523047342913 204
206 3 150 102 72.1 0.105734581079212 205
207 3 150 102 73 0.184730513725848 206
208 3 150 102 73.9 0.285603762290006 207
209 3 151 102 74.5 0.255335 208
210 3 155 98.9 73.7 0.166082671959931 209
211 3 159 96.6 73.5 0.182182211272547 210
212 3 160 95.6 73.1 0.221335 211
213 3 150 102 75 0.348673547468677 209
214 3 150 103 75.1 0.330655 213
215 3 149 107 73.7 0.304541208928463 214
216 3 149 107 72.7 0.37367 215
217 3 146 101 76.7 0.0966268045832078 214
218 3 144 98.4 77.9 0.17762 217
219 3 140 95.1 78.8 0.123077235465896 218
220 3 137 91.6 78.3 0.149128429913481 219
221 3 133 88.9 76.3 0.168191023778142 220
222 3 133 88.8 76 0.18799 221
223 3 132 89.3 76.4 0.133034706281698 222
224 3 131 90 76.8 0.140245450937506 223
225 3 131 90.7 77.1 0.17528250869212 224
226 3 131 91.5 77.4 0.20438 225
227 3 133 88.4 75 0.20037853061183 222
228 3 133 88.5 74.3 0.131645 227
229 3 144 97.8 77.2 0.315991169509308 218
230 3 144 97.4 76.7 0.3294 229
231 3 145 103 70.8 0.165206742435036 204
232 3 141 102 73.1 0.107536394310812 231
233 3 138 100 72 0.159075 232
234 3 155 86.2 67.4 0.121390548007282 30
235 3 156 84.5 68.2 0.178915 234
236 3 154 89 67.9 0.0980407774211213 235
237 3 159 90.1 68.9 0.171392663726699 236
238 3 161 86.2 69.2 0.219304649524252 237
239 3 163 84.5 67.6 0.260005 238
240 3 163 84.5 67.4 0.29317 239
241 3 163 84.4 67.2 0.288285 240
242 3 163 84.6 66.3 0.124380271079097 241
243 3 164 84.8 65.4 0.159775 242
244 3 167 81.4 67.6 0.140198100983986 241
245 3 171 78.6 66.3 0.220711190508039 244
246 3 172 77.9 66 0.227455 245
247 3 163 84 68.4 0.223815148295453 239
248 3 162 83.8 69 0.336295 247
249 3 160 80.9 67.1 0.206621819062033 235
250 3 160 80.7 67 0.20731 249
251 3 151 90.2 67.7 0.209250095248216 30
252 3 151 89.9 68.3 0.132530814183805 251
253 3 150 89.2 69.1 0.110789135747672 252
254 3 150 88.5 69.7 0.0968326683025306 253
255 3 150 88 70.1 0.100825 254
256 3 150 87.1 70.5 0.117224251143625 255
257 3 150 86.1 70.6 0.145190060059644 256
258 3 150 85.3 70.5 0.15764 257
259 3 152 83.7 69.7 0.0892965565314016 255
260 3 153 83.3 69.2 0.15121 259
261 3 150 91.4 65.2 0.33452 26
262 3 151 90.9 64.6 0.406676495608921 261
263 3 152 90.4 64 0.378597538433532 262
264 3 152 90.3 63.8 0.37259 263
265 3 155 89.1 64.3 0.124017234358518 261
266 3 159 87.1 63.5 0.24871857027056 265
267 3 159 87 63.4 0.25044 266
268 3 146 88.6 64.8 0.158785916836176 22
269 3 148 83.7 65.1 0.157143517030945 268
270 3 149 78.9 65.3 0.31371 269
271 3 149 78.6 65.2 0.318785 270
272 3 149 78.2 65.1 0.28945 271
273 3 149 73.3 65.9 0.144293714006923 272
274 3 148 68.4 66 0.136152910100408 273
275 3 145 66.2 68.7 0.130762016926216 274
276 3 145 66.2 68.9 0.118125 275
277 3 149 77.4 64.6 0.206999929391533 272
278 3 149 76.6 64.1 0.115384319196377 277
279 3 150 75.8 63.5 0.104996389930423 278
280 3 150 75.2 62.8 0.158252347583635 279
281 3 150 74.8 62.1 0.23948 280
282 3 151 74.4 61.4 0.298740435815852 281
283 3 151 74.1 61 0.308635 282
284 3 149 75.3 62.2 0.287674321639577 281
285 3 148 75.8 62.4 0.331569345466916 284
286 3 148 75.9 62.5 0.3321 285
287 3 152 75.3 65.9 0.298953303316081 270
288 3 152 75.2 66 0.306 287
289 3 140 93.8 67.3 0.122756366148332 18
290 3 140 92.1 64.9 0.22306 289
291 3 141 92 64.3 0.310993973334555 290
292 3 141 91.9 64 0.330525 291
293 3 137 89.2 66.8 0.0862779163138864 290
294 3 136 85.6 64.1 0.405031296188542 293
295 3 137 85.3 63.8 0.383845 294
296 3 148 97.8 63 0.363936471460663 16
297 3 147 95.6 60.2 0.268145 296
298 3 144 103 64.8 0.128211778113329 14
299 3 146 106 64.4 0.12544 298
300 0 135 99.5 68.3 0.221304166059331 9
301 0 134 100 68.8 0.19877 300
302 0 126 88.8 70.5 0.176026657308665 5
303 0 127 88 71 0.224403820761421 302
304 0 127 87.2 71.5 0.283606403583757 303
305 0 127 86.7 71.8 0.30857 304
306 0 127 86.7 72 0.310615 305
307 0 127 86.7 72.3 0.29732 306
308 0 127 86.7 72.5 0.27098 307
309 0 127 86.7 72.7 0.25933 308
310 0 127 86 71.2 0.313504495330537 305
311 0 128 85.3 70.6 0.23961941782355 310
312 0 128 84.9 70.1 0.19237 311
313 1 123 84.9 71.6 0.357182650779321 3
314 1 123 84.4 72.5 0.216108171244118 313
315 1 122 84.2 72.8 0.20067 314
