# Supplementary material for: Functional and anatomical specificity in a higher olfactory centre
Source: eLife. 2019 May 21;8:e44590. doi: 10.7554/eLife.44590 (PMC6550879; doi:10.7554/eLife.44590)
Supplement: Supplementary file 4. [file elife-44590-supp4.zip › DyeFill_PD2/PD2a2_131014c3.swc]

# SWC format file
# based on specifications at http://research.mssm.edu/cnic/swc.html
# Created by nat::write.neuron.swc
# PointNo Label X Y Z Radius Parent 
1 1 155 48.9 82.2 0 -1
2 1 157 52.9 84.1 0 1
3 1 160 56.3 84.8 0 2
4 1 164 59.8 84.6 0 3
5 1 167 62.9 84.4 0 4
6 1 171 66.6 83.9 0 5
7 1 174 70 82.7 0 6
8 1 178 72.3 80.6 0 7
9 1 178 73.8 76.6 0 8
10 1 176 75.2 72.8 0 9
11 1 173 76.9 71.5 0 10
12 1 170 79.6 70.3 0 11
13 1 166 82.7 69.8 0 12
14 1 162 85.3 69.4 0 13
15 1 162 85.4 69.4 0 14
16 1 158 88.9 68.8 0 15
17 1 158 89.1 68.8 0 16
18 0 157 89.7 68.7 0 17
19 0 157 90 68.6 0 18
20 3 156 90.6 68.4 0 19
21 3 155 90.8 68 0 20
22 3 154 91.1 67.9 0 21
23 3 153 91.7 67.8 0 22
24 3 153 92.1 67.3 0 23
25 3 152 92.8 66.7 0 24
26 3 152 93.4 66.2 0 25
27 3 151 94 66.1 0 26
28 3 151 94.5 65.7 0 27
29 3 146 96.1 65.3 0 28
30 3 146 96.4 65.3 0 29
31 3 145 96.3 65.4 0 30
32 3 144 95.7 65.5 0 31
33 3 140 93.7 65.5 0 32
34 3 139 93.6 65.5 0 33
35 3 138 92.9 65.5 0 34
36 3 138 92 65.5 0 35
37 3 137 91.6 65.5 0 36
38 3 137 90.9 65.5 0 37
39 3 136 90.5 65.5 0 38
40 3 132 89.9 66.2 0 39
41 3 128 87.1 68.5 0 40
42 3 128 82.6 69.7 0 41
43 3 131 78.9 70.3 0 42
44 3 134 76.5 70.5 0 43
45 3 138 89.7 64.2 0 39
46 3 142 90.1 63.7 0 45
47 3 138 87.6 67.1 0 37
48 3 135 83.6 66.9 0 47
49 3 137 79.1 67.1 0 48
50 3 139 74.5 67.6 0 49
51 3 141 69.8 68.1 0 50
52 3 143 66.2 69.2 0 51
53 3 145 62.3 70.9 0 52
54 3 146 61.6 70.9 0 53
55 3 135 95 67.7 0 37
56 3 135 99.7 68.7 0 55
57 3 137 104 68.8 0 56
58 3 139 108 68.9 0 57
59 3 140 93.8 66.2 0 34
60 3 140 94.1 67.1 0 59
61 3 141 94 67.7 0 60
62 3 141 93.8 67.8 0 61
63 3 144 96.6 65.4 0 32
64 3 143 96.9 64.6 0 63
65 3 144 96.7 63.7 0 64
66 3 145 96.7 63.1 0 65
67 3 145 96.7 62.9 0 66
68 3 146 96.7 64.5 0 30
69 3 146 97.2 63.6 0 68
70 3 147 97.4 63.1 0 69
71 3 148 101 62.5 0 70
72 3 149 103 62.4 0 71
73 3 147 96.5 63 0 70
74 3 148 95.6 62.8 0 73
75 3 148 95 62.5 0 74
76 3 148 94.9 61.8 0 75
77 3 147 94.7 61 0 76
78 3 153 97 64.1 0 28
79 3 154 97.8 63.9 0 78
80 3 155 98.3 63.9 0 79
81 3 156 98.5 63.6 0 80
82 3 157 98.8 63.5 0 81
83 3 157 98.8 63.5 0 82
84 3 158 98.9 63 0 83
85 3 159 99 62.7 0 84
86 3 162 102 62.5 0 85
87 3 162 102 62.5 0 86
88 3 163 102 62.6 0 87
89 3 164 102 62.1 0 88
90 3 165 101 61.6 0 89
91 3 165 101 61.3 0 90
92 3 160 106 61.4 0 87
93 3 158 107 61.3 0 92
94 3 165 105 61.5 0 87
95 3 166 105 60.7 0 94
96 3 161 95.7 60.8 0 85
97 3 163 92.4 61.2 0 96
98 3 162 97.6 65 0 83
99 3 164 97.7 65.1 0 98
100 3 154 98.8 63.8 0 79
101 3 154 99.8 63.8 0 100
102 3 153 101 63.3 0 101
103 3 154 101 62.8 0 102
104 3 154 101 62.1 0 103
105 3 152 87.7 67.8 0 24
106 3 152 87.4 67.8 0 105
107 3 149 83.6 67.2 0 106
108 3 148 82.6 66.5 0 107
109 3 148 81.9 65.8 0 108
110 3 148 81.8 65.8 0 109
111 3 148 81.6 65.4 0 110
112 3 149 76.9 65.2 0 111
113 3 150 72 65 0 112
114 3 152 67.6 65.1 0 113
115 3 156 65 65.3 0 114
116 3 144 81.9 63.5 0 111
117 3 143 81.7 63.1 0 116
118 3 147 85.3 63.3 0 110
119 3 149 88.8 61.7 0 118
120 3 151 90.5 60.6 0 119
121 3 144 79.5 66.8 0 108
122 3 141 76.2 67.3 0 121
123 3 144 84.9 68.2 0 108
124 3 141 86.6 69.2 0 123
125 3 154 88 64.4 0 106
126 3 157 89.6 62.8 0 125
127 3 159 86.2 68 0 19
128 3 161 82.4 65.9 0 127
129 0 157 93.2 70.9 0 17
130 0 157 95.4 71.2 0 129
131 3 158 96.1 71.7 0 130
132 3 158 96.1 72.3 0 131
133 3 162 97.6 73.5 0 132
134 3 167 98.7 72.6 0 133
135 3 171 99.7 71.9 0 134
136 3 176 98.4 72.2 0 135
137 3 162 94.8 74.1 0 132
138 3 166 93.3 75.6 0 137
139 3 157 95.4 71.2 0 130
140 3 157 96.2 71.7 0 139
141 3 153 97.7 71.4 0 140
142 3 153 97.7 71.4 0 141
143 3 148 100 71.8 0 142
144 3 148 101 71.8 0 143
145 3 149 95.2 71.9 0 142
146 3 146 96.3 71.8 0 145
147 3 153 98 72.2 0 140
148 3 151 101 74.9 0 147
149 3 147 103 76.6 0 148
150 3 144 104 77.4 0 149
151 3 139 103 78.7 0 150
152 3 135 101 78.2 0 151
153 3 131 100 77 0 152
154 3 129 99.4 76.4 0 153
155 3 140 105 76.1 0 150
156 3 136 103 74.4 0 155
157 3 134 102 73.7 0 156
158 1 161 84.7 69.4 0 15
159 1 160 84.4 69.9 0 158
160 1 160 84.4 69.9 0 159
161 0 159 83.8 69.9 0 160
162 0 158 83.1 69.9 0 161
163 0 158 82.8 69.9 0 162
164 3 161 84 72.9 0 163
165 3 164 84.2 74.3 0 164
166 3 168 83.5 75.7 0 165
167 3 172 80.1 75.9 0 166
168 3 173 78.6 75.8 0 167
169 3 178 78.6 76.7 0 168
170 3 183 77.1 76.7 0 169
171 3 187 75.2 75.7 0 170
172 3 188 74.9 75.3 0 171
173 3 169 77.7 76 0 168
174 3 165 74.3 75 0 173
175 3 162 71.1 74 0 174
176 3 157 69.5 73.8 0 175
177 3 155 65.8 71.9 0 176
178 3 153 63.4 71 0 177
179 3 165 88.1 77 0 165
180 3 165 86.3 78.4 0 179
181 3 163 82.4 78.3 0 180
182 3 160 80.9 78.3 0 181
183 3 154 81.7 71.6 0 163
184 3 151 79.9 73.4 0 183
185 3 148 79.4 74.1 0 184
186 0 160 80.2 67.7 0 160
187 0 160 78.3 66.7 0 186
188 1 178 74.4 70.4 0 11
189 1 182 72.3 69.9 0 188
190 1 186 70.9 68.9 0 189
191 1 190 69.4 66.4 0 190
192 1 194 68.4 65.1 0 191
193 1 198 66.3 63 0 192
194 1 202 63.9 61.3 0 193
195 1 206 61.6 59.5 0 194
196 1 209 59.2 58.4 0 195
197 1 210 59 58.1 0 196
198 1 211 59.2 58.1 0 197
199 1 212 59.1 57.8 0 198
200 0 217 60.8 56.5 0 199
201 0 221 62.4 55.5 0 200
202 0 224 59.5 53.6 0 201
203 0 228 56.6 51.7 0 202
204 0 230 53.6 48.8 0 203
205 0 231 50.2 45.9 0 204
206 2 232 49.6 45.3 0 205
207 2 233 49.1 44.8 0 206
208 2 233 48.5 44.1 0 207
209 2 234 48 43.6 0 208
210 2 234 48 43.6 0 209
211 2 235 47.9 43 0 210
212 2 235 47.7 42.4 0 211
213 2 236 47.8 41.9 0 212
214 2 237 47.8 41.6 0 213
215 2 238 47.7 41.6 0 214
216 2 241 47.5 38.6 0 215
217 2 244 47 35.8 0 216
218 2 244 47.6 36.3 0 217
219 2 243 48.3 36.3 0 218
220 2 243 48.4 36.3 0 219
221 2 245 46.5 36.4 0 217
222 2 245 45.8 36.1 0 221
223 2 246 45.6 36.5 0 222
224 2 242 45.5 41.9 0 215
225 2 246 43.2 41.2 0 224
226 2 247 42.8 40.5 0 225
227 2 233 49.5 39.5 0 210
228 2 237 49.5 35.9 0 227
229 2 237 49.4 35.7 0 228
230 2 237 46.4 45.6 0 207
231 2 240 43.9 46 0 230
232 2 241 43.6 46.6 0 231
233 2 242 43.3 46.5 0 232
234 2 242 43.3 46.5 0 233
235 2 246 42.6 48.1 0 234
236 2 251 41.7 50.3 0 235
237 2 254 41.8 53 0 236
238 2 255 41.8 53.8 0 237
239 2 240 41 46.4 0 234
240 2 239 41 46.5 0 239
241 2 239 43.3 46.3 0 231
242 2 238 43 46.5 0 241
243 2 238 42.8 46.7 0 242
244 2 231 50 46.1 0 205
245 2 230 49.8 46.2 0 244
246 2 229 49.7 45.8 0 245
247 2 228 49.4 45.2 0 246
248 2 228 49.3 45.1 0 247
249 2 227 49.2 45.2 0 248
250 2 226 49.1 44.8 0 249
251 2 225 49.1 44.6 0 250
252 2 224 49 44.2 0 251
253 2 224 49.1 43.7 0 252
254 2 223 49.4 42.8 0 253
255 2 225 48.1 44.7 0 251
256 2 225 47.1 44.9 0 255
257 2 226 46.5 45 0 256
258 2 228 50.1 44.9 0 248
259 2 229 50.8 44.7 0 258
260 2 230 51.5 44.5 0 259
261 2 230 52.5 44.3 0 260
262 2 230 53 43.6 0 261
263 0 214 55.1 57.1 0 199
264 0 214 55.1 57 0 263
265 1 205 58.6 58.7 0 196
266 1 204 58.2 58.7 0 265
267 0 200 59.7 60.4 0 266
268 0 197 63.4 61.3 0 267
269 0 197 64.4 62.3 0 268
270 0 206 62.1 60 0 266
271 0 209 64.8 63.2 0 270
272 0 209 64.8 63.3 0 271
273 1 210 54.4 58.2 0 196
274 1 211 52.6 58.2 0 273
