# Supplementary material for: Functional and anatomical specificity in a higher olfactory centre
Source: eLife. 2019 May 21;8:e44590. doi: 10.7554/eLife.44590 (PMC6550879; doi:10.7554/eLife.44590)
Supplement: Supplementary file 4. [file elife-44590-supp4.zip › DyeFill_PD2/PD2b1_120914c2.swc]

# SWC format file
# based on specifications at http://research.mssm.edu/cnic/swc.html
# Created by nat::write.neuron.swc
# PointNo Label X Y Z Radius Parent 
1 0 156 45.8 74.3 0.403685 -1
2 0 158 49.6 76.3 0.557671723175134 1
3 0 159 53.9 78.4 0.500843876425754 2
4 0 163 56.8 79.7 0.478276958392612 3
5 0 168 58.6 80.3 0.485588153973541 4
6 0 172 60.2 80.7 0.438293320641169 5
7 0 177 62.9 80.1 0.433952854019592 6
8 0 180 66.4 79 0.501281759363645 7
9 0 181 71 77.8 0.54207291848185 8
10 0 178 73.2 74.8 0.527144842141567 9
11 0 175 75.9 71.7 0.696799657763348 10
12 0 175 76.2 71.6 0.707675 11
13 0 172 80.1 72 0.524892536859788 12
14 0 171 81.9 72.2 0.578635 13
15 3 167 84.3 70.3 0.495255090201457 14
16 3 163 86.8 68.3 0.447445935861084 15
17 3 158 88.1 66.5 0.442734513712378 16
18 3 154 88.6 65.3 0.420578880892794 17
19 3 149 89 64.4 0.338738460863514 18
20 3 149 89.1 64.4 0.331285 19
21 3 147 93.6 63.1 0.278036825559272 20
22 3 145 97.9 62.5 0.390945 21
23 3 148 88.6 64.4 0.315990081012031 20
24 3 147 88.3 64.4 0.306537808735395 23
25 3 146 88.1 64.3 0.343098609999013 24
26 3 145 88 64 0.456523825545138 25
27 3 145 88 63.9 0.47619 26
28 3 141 91.6 63.6 0.208488362369702 27
29 3 141 92 63.6 0.213315 28
30 3 145 87.8 63.8 0.528725 27
31 3 145 87.7 63.6 0.57884 30
32 3 145 87.6 63.4 0.60409 31
33 3 145 87.5 63.2 0.608375 32
34 3 170 85.7 75.3 0.575768330044645 14
35 3 169 89.4 78.2 0.583127195932285 34
36 3 170 89.5 79.3 0.50686 35
37 3 174 89.6 81.3 0.464974981079796 36
38 3 178 87.3 83.7 0.494622221655153 37
39 3 181 84.1 85.8 0.287320475699522 38
40 3 184 87.4 86.7 0.392730941830101 39
41 3 187 91.1 87.6 0.521938722901442 40
42 3 191 94.3 89.1 0.394516095227016 41
43 3 193 98 90.3 0.248725234867855 42
44 3 191 101 89.2 0.30944 43
45 3 168 84.8 78.8 0.334220515441113 36
46 3 167 80.8 78.1 0.4569 45
47 0 175 72.1 69.4 0.625408527137614 12
48 0 175 72 69.3 0.61843 47
49 3 174 71.4 69.2 0.573436650299017 48
50 3 173 71 69.1 0.552460281561764 49
51 3 172 70.6 69 0.536443713065343 50
52 3 172 70.5 69 0.53232 51
53 0 171 70.7 69 0.528786260805173 52
54 0 170 70.9 69.1 0.514876172902733 53
55 0 169 71.2 69.1 0.516154689368743 54
56 0 168 71.6 69.1 0.46128575822239 55
57 0 168 71.7 69.1 0.43935 56
58 3 164 74.7 68.6 0.40680168320818 57
59 3 160 76 68.1 0.400805 58
60 3 156 78.5 67.5 0.469452567550217 59
61 3 153 80.5 67.4 0.51241 60
62 3 148 80.9 67.5 0.367589450192749 61
63 3 143 80.5 68.5 0.433163698446611 62
64 3 139 79.3 70.4 0.492385 63
65 3 152 81.3 67.4 0.459705852922406 61
66 3 152 82.1 67.6 0.405263008906343 65
67 3 151 82.9 67.8 0.380279541833507 66
68 3 151 83.4 68 0.38266 67
69 3 156 73.1 67.1 0.404507875754842 59
70 3 155 71.3 66.2 0.459325 69
71 3 163 72 69.9 0.502581467404917 57
72 3 159 71.9 70.2 0.492135 71
73 3 158 72.2 70.5 0.541249126842098 72
74 3 158 72.5 70.7 0.48255 73
75 3 155 70.5 73.8 0.460823516957855 74
76 3 151 67.5 74.2 0.350090848957021 75
77 3 147 64.4 75.5 0.42011039056733 76
78 3 142 63.6 75.7 0.394424257167094 77
79 3 138 64.2 75.8 0.326818887727835 78
80 3 135 64.6 75.9 0.4604 79
81 3 153 73 70.3 0.138525119167966 74
82 3 148 71.2 70.4 0.237859743419926 81
83 3 143 70.2 70.8 0.278166502204925 82
84 3 139 68.5 71.7 0.224778678854194 83
85 3 134 70.3 72.6 0.288714074199324 84
86 3 133 71.1 72.8 0.32327 85
87 3 159 66.9 69.7 0.242725614909341 72
88 3 160 64.1 69.4 0.376905 87
89 0 171 69.6 69 0.391228508167874 52
90 0 171 68.9 69 0.30128 89
91 3 166 67.2 69.7 0.390361867253221 90
92 3 165 66.3 71 0.52538 91
93 3 172 68.4 69.2 0.27517356643794 90
94 3 173 67.9 69.3 0.277142333496728 93
95 3 174 67.5 69.4 0.269423414630117 94
96 3 174 67.3 69.5 0.272765 95
97 3 179 72.2 70.4 0.586857087852794 48
98 3 184 70.6 69.7 0.566348918729342 97
99 3 186 69.8 69 0.50377 98
100 0 190 68.2 67.8 0.496537532326355 99
101 0 195 66.4 66.6 0.478428878342333 100
102 0 199 66.2 65 0.548024275898839 101
103 0 203 64.9 61.7 0.545389211332581 102
104 0 206 63.3 59 0.409929857609097 103
105 0 210 60.5 59.5 0.399157781736629 104
106 0 212 57.3 60.3 0.432486933597291 105
107 0 214 56.7 60.3 0.402625 106
108 0 214 56.1 59.9 0.389595431122587 107
109 0 215 55.4 59.5 0.386844198477872 108
110 0 215 54.7 59.1 0.464928725762181 109
111 0 216 54.2 58.8 0.545725 110
112 2 215 53.6 59 0.496557381574487 111
113 2 214 52.8 59.1 0.399069778529529 112
114 2 214 51.9 59.3 0.345273821336997 113
115 2 213 51.1 59.5 0.348825019615811 114
116 2 213 50.9 59.6 0.35739 115
117 2 209 47.8 59.7 0.416528651427036 116
118 2 205 45.2 60.3 0.487268092407492 117
119 2 203 43.1 59.1 0.609455 118
120 2 213 50.7 59.7 0.40919 116
121 2 214 50.5 59.9 0.41802 120
122 2 215 47 61 0.236427019213582 121
123 2 211 43.9 61.5 0.249670485835883 122
124 2 208 40.5 61.7 0.484360631426173 123
125 2 204 38.6 61.5 0.47799 124
126 2 209 48.8 58.1 0.409774618378062 121
127 2 206 45.9 56.2 0.487044715872989 126
128 2 205 45.2 55.3 0.581725 127
129 2 220 54.5 57.2 0.350996215790158 111
130 2 225 52.9 55.7 0.454769637168608 129
131 2 229 51.9 53.5 0.507430506016585 130
132 2 232 53.6 50.5 0.530619926567156 131
133 2 237 55.3 49.1 0.550738886795377 132
134 2 241 57 47.2 0.477375234304666 133
135 2 242 57.6 46.7 0.55406 134
136 2 245 61.1 46.6 0.343630755000061 135
137 2 247 65 46.1 0.405934958875519 136
138 2 246 69.7 45.8 0.360781067191764 137
139 2 246 71.2 46.1 0.45257 138
140 2 241 54.3 43.3 0.535549317369907 135
141 2 240 51.1 40.1 0.591605 140
142 0 210 53.5 62.3 0.332847961325028 107
143 0 209 50.9 63.4 0.42896 142
144 2 211 47.1 65.1 0.46402403350497 143
145 2 212 46.4 65.3 0.577045 144
146 2 205 49.5 65.3 0.375594087837811 143
147 2 203 48.9 65.9 0.500565 146
148 2 202 48.3 65.6 0.31177231420987 147
149 2 202 47.5 65.1 0.300295502685974 148
150 2 202 46.7 64.6 0.479690081004778 149
151 2 202 46.1 63.8 0.609075478537858 150
152 2 202 46 62.8 0.565300480199783 151
153 2 202 46 62.8 0.564985 152
154 2 205 53.3 65.9 0.197940583860762 147
155 2 207 55.1 67.3 0.49527 154
156 2 203 49.2 66.9 0.593121476211485 147
157 2 203 49.4 67.8 0.59291114339362 156
158 2 202 49.4 68.1 0.591795 157
159 0 182 67 67 0.414099320707455 99
160 0 182 66.9 66.9 0.424505 159
