# Supplementary material for: Functional and anatomical specificity in a higher olfactory centre
Source: eLife. 2019 May 21;8:e44590. doi: 10.7554/eLife.44590 (PMC6550879; doi:10.7554/eLife.44590)
Supplement: Supplementary file 4. [file elife-44590-supp4.zip › DyeFill_PD2/PD2b1_120926c0.swc]

# SWC format file
# based on specifications at http://research.mssm.edu/cnic/swc.html
# Created by nat::write.neuron.swc
# PointNo Label X Y Z Radius Parent 
1 0 134 96 86.7 0.1 -1
2 0 138 95.3 86.5 0.1 1
3 0 143 94.8 86 0.1 2
4 0 148 94.1 85.2 0.1 3
5 0 153 93.4 84.4 0.1 4
6 0 158 92.5 83 0.1 5
7 0 163 91.6 81.5 0.1 6
8 0 167 91.1 80.2 0.1 7
9 0 171 90.3 78.7 0.315973545594236 8
10 0 171 88.9 77.8 0.68125 9
11 0 175 88.1 80.5 0.145817467419302 10
12 0 178 85 82.7 0.228488176374738 11
13 0 179 85.1 83.1 0.23512 12
14 0 178 85.7 83.2 0.273595784251111 13
15 0 177 86.5 83.1 0.341269404685033 14
16 0 176 87.1 82.9 0.3987016087915 15
17 0 176 87.8 82.7 0.406527405779227 16
18 0 176 88 82.6 0.411465 17
19 0 182 84.7 85.9 0.333394027214126 13
20 0 183 88.6 87.9 0.219227259582545 19
21 0 187 90.1 86 0.245308390679426 20
22 0 189 91.7 85.1 0.213705 21
23 3 190 92.5 84.6 0.323015863753669 22
24 3 190 93.1 83.9 0.380996223078031 23
25 3 190 93.5 83.5 0.374615 24
26 3 191 95.9 87.1 0.268145843444299 22
27 3 191 100 89.1 0.217803634165023 26
28 3 194 103 91 0.370495 27
29 0 167 86.9 78.7 0.449557559724045 10
30 0 164 82.9 79.4 0.498818712162258 29
31 0 160 81.4 79.6 0.441399417396407 30
32 0 155 80.4 79.3 0.26435 31
33 0 150 80.8 78.2 0.450067205433019 32
34 0 146 81.9 78.5 0.493255 33
35 0 152 77.4 80.4 0.185791155206137 32
36 0 150 73.1 78.1 0.293440319580759 35
37 0 150 68.2 77.7 0.214811524606468 36
38 0 146 65.3 76.4 0.313937019464236 37
39 0 141 65.1 75.4 0.251796659753921 38
40 0 140 63.1 73.3 0.610685 39
41 0 172 85 74.9 0.61497985891595 10
42 0 173 81 72.5 0.601360525977687 41
43 0 176 77.2 70.8 0.53603127561316 42
44 0 176 77 70.7 0.53292 43
45 0 179 73.9 69.2 0.402421521056827 44
46 0 184 72.1 68.7 0.348390275818804 45
47 0 188 70.5 67.8 0.329774764692472 46
48 0 193 69 66.3 0.389271771069421 47
49 0 197 67.2 64.2 0.556140030503813 48
50 0 200 64.9 61.8 0.505880398945297 49
51 0 205 63 59.9 0.51787924194856 50
52 0 209 61.5 58.5 0.360695465512519 51
53 0 212 57.9 57.5 0.458364156952276 52
54 0 214 53.5 57.7 0.65077780616424 53
55 0 214 53.3 57.6 0.692595 54
56 0 219 54 56.7 0.343947610546688 55
57 0 220 53.9 56.5 0.327655 56
58 2 225 53.6 55 0.603754854852408 57
59 2 229 53.5 52.4 0.55962915072633 58
60 2 232 50.9 49.4 0.797352546560593 59
61 2 235 50.8 46.5 0.540020012718365 60
62 2 237 50.1 44.8 0.55498 61
63 2 241 50.7 41.7 0.363362757643348 62
64 2 241 50.7 41.6 0.34133 63
65 2 244 49.7 37.5 0.764331531718464 64
66 2 243 49.7 36.2 0.765965 65
67 2 244 53.8 40.4 0.499998761527066 64
68 2 246 56.4 40 0.70012 67
69 2 241 47.1 43.5 0.429199277873025 62
70 2 243 45.9 42.4 0.636405 69
71 2 224 51 55.4 0.762455754432567 57
72 2 224 50.7 55.1 0.792085 71
73 0 213 52.5 58.1 0.814377121514361 55
74 0 213 51.8 58.6 0.660130501722998 73
75 0 213 51.8 58.7 0.65234 74
76 2 214 51.2 58.8 0.607511375974001 75
77 2 215 50.5 59.2 0.695818272227078 76
78 2 215 49.8 59.7 0.528910535917873 77
79 2 215 48.9 60.1 0.626064931911784 78
80 2 215 48.3 60.8 0.758215 79
81 2 215 48.5 61.7 0.613628612519836 80
82 2 215 49 62.6 0.533886861223335 81
83 2 215 49.4 63.4 0.64543557449044 82
84 2 215 49.9 64.3 0.580023152151482 83
85 2 215 50 64.7 0.638975 84
86 2 213 43.9 61.7 0.356694898055388 80
87 2 212 41.4 60.9 0.28197 86
88 2 211 39.7 62.7 0.538384796494886 87
89 2 209 35.7 62.4 0.636435 88
90 2 211 40.8 60.4 0.160816017812019 87
91 2 210 40.5 59.9 0.14706 90
92 2 212 51.7 59.1 0.538658707906394 75
93 2 211 51.7 59.5 0.491112286989602 92
94 2 210 51.7 59.8 0.413798842060377 93
95 2 210 51.7 60.2 0.39431 94
96 2 207 53.1 63.2 0.610886059328585 95
97 2 208 53.3 63.5 0.57956 96
98 2 210 55.3 67.3 0.574456681366379 97
99 2 213 55.6 68.7 0.81053 98
100 2 207 54.1 66.8 0.240358065286037 97
101 2 205 52.5 68 0.638685 100
102 2 210 50.8 60.5 0.459291759793285 95
103 2 210 49.8 60.8 0.711408766372861 102
104 2 210 49.7 60.9 0.75081 103
105 2 210 49.6 60.9 0.80193 104
106 2 208 45.3 61.5 0.497089810951702 104
107 2 205 41.5 59.9 0.529973030686361 106
108 2 202 38 59 0.449563797162332 107
109 2 202 36.1 58.3 0.73861 108
110 0 175 77.3 70.8 0.432048044596406 44
111 0 174 77.3 70.8 0.434962539729051 110
112 0 173 76.9 70.5 0.507261275802021 111
113 0 173 76.5 70.2 0.507615 112
114 0 172 76 70.3 0.389456851478568 113
115 0 171 75.6 70.4 0.233449551117136 114
116 0 170 75.3 70.4 0.099678733291058 115
117 0 170 75.2 70.4 0.08255 116
118 3 165 73.1 69.7 0.195898350834752 117
119 3 161 74.2 70.3 0.453479515568709 118
120 3 156 74 72.3 0.319900693269675 119
121 3 153 72.9 72.1 0.36219 120
122 3 166 77.3 68.4 0.240760485413169 117
123 3 164 78.1 68.2 0.158115 122
124 0 169 79.8 68.7 0.202685165900063 113
125 0 167 84 67.7 0.314401815543434 124
126 0 166 86.4 67.6 0.168295 125
