# Supplementary material for: Functional and anatomical specificity in a higher olfactory centre
Source: eLife. 2019 May 21;8:e44590. doi: 10.7554/eLife.44590 (PMC6550879; doi:10.7554/eLife.44590)
Supplement: Supplementary file 4. [file elife-44590-supp4.zip › DyeFill_PD2/PD2b1_121015c0.swc]

# SWC format file
# based on specifications at http://research.mssm.edu/cnic/swc.html
# Created by nat::write.neuron.swc
# PointNo Label X Y Z Radius Parent 
1 3 154 67 73.3 0.34522 -1
2 3 158 67.8 72.6 0.156303859010125 1
3 3 163 69.8 70.9 0.219540334564575 2
4 3 166 71.5 70.5 0.471615 3
5 3 166 71.7 70.6 0.526265 4
6 3 166 71.8 70.7 0.54526 5
7 3 166 71.7 70.5 0.58883 6
8 3 166 72.3 69.9 0.131954652592077 6
9 3 165 72.6 69.4 0.351525 8
10 3 160 72.9 69.8 0.465842238210126 9
11 3 157 71.5 70 0.42147 10
12 3 170 72.6 69 0.524818976792774 9
13 3 173 74 68.9 0.51251 12
14 3 174 74.5 69 0.552027678302457 13
15 3 174 74.5 69 0.554985 14
16 3 178 71.4 68.4 0.399248116133799 15
17 3 182 68.9 67.7 0.0984780215781776 16
18 3 186 66.5 66.5 0.463243348597719 17
19 3 190 63.6 65.6 0.345666933877503 18
20 3 191 62.4 64.7 0.49139 19
21 3 196 61.7 66.2 0.301574592483601 20
22 3 196 61.5 66.2 0.380415 21
23 3 191 62.9 64.1 0.280240937787179 20
24 3 190 63.6 63.7 0.0904304294277924 23
25 3 190 64.4 63.5 0.134055504201606 24
26 3 189 65.1 63.2 0.280964850181877 25
27 3 188 65.6 63 0.364611754805176 26
28 3 188 65.6 63 0.366355 27
29 3 174 75.3 69.3 0.589763488978876 15
30 3 174 76.1 69.6 0.57551 29
31 3 174 76.4 69.7 0.580275 30
32 3 174 76.8 69.8 0.61088 31
33 3 175 77.3 70.4 0.576334355288379 32
34 3 175 78 71.1 0.702677187787083 33
35 3 174 78.2 71.4 0.6888 34
36 3 179 76.6 72.4 0.273648107776064 35
37 3 182 73.2 73.9 0.324420019040046 36
38 3 185 69.6 74.6 0.479345 37
39 3 174 78.8 71.7 0.580619154320387 35
40 3 174 79.1 72 0.572155 39
41 3 170 82.3 71.3 0.224005783547828 40
42 3 167 84.8 70.3 0.37498 41
43 3 175 80.4 76.2 0.58305027941765 40
44 3 179 80.6 79.2 0.513111252183675 43
45 3 182 77.7 80.3 0.529146469887001 44
46 3 185 73.5 81.4 0.514543837291643 45
47 3 188 70.8 82.4 0.57739 46
48 3 187 74.9 84.1 0.581872177308112 47
49 3 188 79.2 85.5 0.50997863314962 48
50 3 193 81.4 86.1 0.520659636231123 49
51 3 194 82.1 86.2 0.58396 50
52 3 198 79.5 86.9 0.481248683813388 51
53 3 200 75.5 87.6 0.269550691504504 52
54 3 200 70.7 86.5 0.276450872579468 53
55 3 202 69.1 85.9 0.489355 54
56 3 198 85.2 85.8 0.576816128080717 51
57 3 202 86.8 85.7 0.574625 56
58 3 203 87.4 85.7 0.495464270810337 57
59 3 203 87.9 85.7 0.472062818263699 58
60 3 204 88.6 85.6 0.472485608476823 59
61 3 204 89.5 85.5 0.5338892770052 60
62 3 205 89.8 85.4 0.5669 61
63 3 209 87.6 85.5 0.24775822135848 62
64 3 213 85.2 85.9 0.407028154083933 63
65 3 217 83.3 86.3 0.392011250223997 64
66 3 218 83.6 86.4 0.466975 65
67 3 207 94.1 84 0.425137584111045 62
68 3 211 95.7 83.6 0.437548362067979 67
69 3 216 97.7 83.2 0.503375233484338 68
70 3 220 95.2 83.7 0.501867479550949 69
71 3 223 92.1 84.7 0.509705662136348 70
72 3 227 88.8 85.2 0.442016598753865 71
73 3 229 84.3 85.5 0.336866053352354 72
74 3 230 80.9 85.2 0.415555 73
75 3 229 76.2 84.4 0.269798948908992 74
76 3 229 73.1 84.3 0.405965 75
77 3 231 81.2 85.1 0.38470845138521 74
78 3 232 81.7 85 0.368442167490233 77
79 3 233 82.1 84.8 0.336303945129231 78
80 3 233 82.3 84.7 0.34127 79
81 3 205 83.6 85.2 0.321120621210664 57
82 3 205 79.3 85.1 0.311735 81
83 3 193 70.9 81.8 0.296641731139082 47
84 3 196 70.9 82.3 0.39179 83
85 3 171 79.9 69 0.323715815621967 32
86 3 170 83 68.5 0.286675 85
87 3 178 75.5 70 0.541527611191004 30
88 3 183 75.6 69.2 0.582149152751028 87
89 3 187 73.8 67.4 0.521348194781392 88
90 3 191 71.4 66 0.520255146032539 89
91 3 195 68.8 64.5 0.568389217000059 90
92 3 199 66.9 62.6 0.566371089508908 91
93 3 203 64.8 61 0.480143125703278 92
94 3 207 62.5 60 0.506297264215548 93
95 3 212 60.9 59.1 0.527237770246957 94
96 3 214 58.5 59 0.516515 95
97 3 219 58.5 57 0.502811189973235 96
98 3 223 57.4 55.8 0.491892850568087 97
99 3 227 55.2 53.8 0.562915238771044 98
100 3 229 53.1 52.7 0.657925 99
101 2 229 52.9 52.7 0.656025 100
102 2 229 52.7 52.5 0.61916 101
103 2 229 52.6 52.3 0.7078 102
104 2 229 53.5 52.1 0.563078046417563 100
105 2 230 53.4 51.5 0.522514462664372 104
106 2 231 53.5 50.8 0.541622730781707 105
107 2 232 53.7 50.3 0.650767838796961 106
108 2 232 53.5 49.7 0.69799 107
109 2 232 53.8 49.9 0.799435 108
110 2 232 53.1 48.9 0.578673245956572 108
111 2 233 53 48.3 0.686233811154916 110
112 2 234 53 48.1 0.588245 111
113 2 234 53.2 48.1 0.64336 112
114 2 234 53.1 48.2 0.67907 113
115 2 237 55.5 46.3 0.509151050572659 113
116 2 238 55.4 45.9 0.50333 115
117 2 239 56.1 45.9 0.594997621673817 116
118 2 239 56.1 45.9 0.593475 117
119 2 239 56.4 46 0.581585 118
120 2 239 56.4 46.3 0.641215 119
121 2 239 56.6 46.6 0.726705 120
122 2 240 56.8 45.9 0.446548434172202 119
123 2 240 57.4 45.7 0.443759763210203 122
124 2 241 58.2 45.6 0.583477684810318 123
125 2 241 59.1 45.5 0.606033214903662 124
126 2 241 59.3 44.8 0.624376300334788 125
127 2 241 59.2 44.7 0.661665 126
128 2 243 54 44.3 0.591832949370449 118
129 2 246 54.5 41.3 0.571475 128
130 2 245 54 41.3 0.505751947163403 129
131 2 244 53.5 41.3 0.544876021356067 130
132 2 243 53.4 41.1 0.64765035461161 131
133 2 242 53.4 40.7 0.691434974365133 132
134 2 242 53.4 40.5 0.744375 133
135 2 248 58.2 42.4 0.629645836212869 129
136 2 248 58.3 42.6 0.744265 135
137 2 235 55.4 42.5 0.599784289431201 116
138 2 235 55 41.3 0.60235 137
139 2 236 50.7 47.1 0.362670891642611 112
140 2 241 49.7 45.8 0.55027641089814 139
141 2 245 46.9 45.3 0.571181763081656 140
142 2 245 46.5 44.8 0.58738 141
143 3 214 57.6 59.4 0.521503280883862 96
144 3 214 56.8 59.6 0.688038656641914 143
145 3 214 56 59.8 0.691531340954099 144
146 3 214 55.1 60 0.599579502200194 145
147 3 214 54.2 60.2 0.611055 146
148 2 215 53.7 59.8 0.610851022147179 147
149 2 215 53.2 59.5 0.5967 148
150 2 216 53.1 59.6 0.543042901563155 149
151 2 217 52.6 59.6 0.564639224140928 150
152 2 218 51.9 59.5 0.593138574572304 151
153 2 217 51.5 58.7 0.570787737743421 152
154 2 217 51.1 58.4 0.67758 153
155 2 215 52.8 58.8 0.537464798844139 149
156 2 214 52.3 58 0.60607 155
157 2 214 53.7 60.7 0.541919592723901 147
158 2 213 53.2 60.9 0.570481697189514 157
159 2 213 53.1 60.9 0.575725 158
160 2 213 52.2 60.7 0.623986538717275 159
161 2 213 51.8 60.6 0.633625 160
162 2 213 51.3 60 0.548624357089433 161
163 2 212 50.8 59.2 0.613027743061495 162
164 2 212 50.8 59.1 0.63045 163
165 2 214 51.8 61 0.619893243300509 161
166 2 215 52.1 61.5 0.5472063086121 165
167 2 215 52.3 61.9 0.69542 166
168 2 212 52.8 61.1 0.530032201468439 159
169 2 211 52.2 61.3 0.608522672350731 168
170 2 211 52 61.4 0.587585 169
171 2 210 51.5 60.8 0.567237117008809 170
172 2 210 51 60.5 0.547444760050275 171
173 2 209 50.4 60.4 0.482128656503169 172
174 2 208 49.9 60.2 0.462455 173
175 2 208 49.6 60.2 0.477655 174
176 2 205 45.7 60.5 0.458151607137276 175
177 2 204 44.2 60.6 0.72221 176
178 2 204 44.4 60.7 0.80653 177
179 2 202 41.3 58.1 0.515874553651595 177
180 2 204 37.6 56.3 0.50541 179
181 2 209 49.2 60.5 0.554750897957405 175
182 2 209 49.1 60.6 0.570695 181
183 2 209 48.9 60.4 0.55407 182
184 2 209 48.7 60.1 0.55547 183
185 2 210 49.1 61.3 0.549385369978299 182
186 2 211 48.7 61.5 0.442322389947148 185
187 2 211 48.5 61.7 0.424135512379264 186
188 2 212 48.5 61.7 0.41403 187
189 2 215 46.1 61.5 0.452312296061628 188
190 2 215 45.9 61.5 0.4921 189
191 2 212 47.7 62.2 0.50198634321701 188
192 2 213 47.3 62.4 0.5365 191
193 2 207 49.9 60.2 0.420056045467532 174
194 2 206 50 60.1 0.485568677157784 193
195 2 205 50.3 60 0.557695 194
196 2 211 52.4 62.2 0.597353800668467 170
197 2 210 52.9 62.7 0.647375 196
198 2 210 53.2 63.6 0.579041749670301 197
199 2 210 53.6 64.5 0.687786764812496 198
200 2 210 53.9 65 0.775375 199
201 2 214 51.2 65.7 0.529874929274326 200
202 2 215 50.5 65.7 0.57811 201
203 2 215 50.7 65.8 0.634165 202
204 2 215 50.9 66 0.713515 203
205 2 215 50.2 64.9 0.645597558589739 202
206 2 215 50.2 64.8 0.677225 205
207 2 210 53.9 65.2 0.70761 200
208 2 210 53.9 65.4 0.64776 207
209 2 206 56.2 66.1 0.660341633936636 208
210 2 206 55.5 65.1 0.67355 209
211 2 209 53.8 65.9 0.366699229175052 208
212 2 208 53.4 66.1 0.416141339732767 211
213 2 207 52.8 66.2 0.72005032082852 212
214 2 207 52.3 65.6 0.572766903077778 213
215 2 206 51.8 64.8 0.644427822353906 214
216 2 206 51.7 64.8 0.66127 215
217 2 206 49.9 63.1 0.482140849802134 197
218 2 205 49.9 65.5 0.71829 217
219 3 168 75.6 68 0.517025280230951 13
220 3 164 77 67.7 0.441124751076884 219
221 3 159 79.4 67.4 0.469532961969159 220
222 3 156 81.2 67.5 0.33568 221
223 3 152 84.7 66.1 0.352114083795023 222
224 3 149 87.2 64.3 0.391837679785807 223
225 3 145 90.7 64.1 0.52220201863725 224
226 3 142 93.6 64.1 0.234295 225
227 3 144 97.9 63 0.250413515915664 226
228 3 144 98.2 62.8 0.28538 227
229 3 138 94.4 65.5 0.195037527916056 226
230 3 133 94.9 64.7 0.405938588983817 229
231 3 133 94.9 64.7 0.407365 230
232 3 154 77 68.6 0.400194354591932 222
233 3 154 76.8 68.6 0.41735 232
234 3 162 74 72.4 0.327813368817829 6
235 3 157 75 73.1 0.156874497098948 234
236 3 155 75.6 73 0.26987 235
237 3 166 70.9 70.9 0.246132983656246 4
238 3 167 70.2 71.3 0.301028929831681 237
239 3 167 70.2 71.3 0.301805 238
