# Supplementary material for: Functional and anatomical specificity in a higher olfactory centre
Source: eLife. 2019 May 21;8:e44590. doi: 10.7554/eLife.44590 (PMC6550879; doi:10.7554/eLife.44590)
Supplement: Supplementary file 4. [file elife-44590-supp4.zip › DyeFill_PD2/PD2b1_121016c0.swc]

# SWC format file
# based on specifications at http://research.mssm.edu/cnic/swc.html
# Created by nat::write.neuron.swc
# PointNo Label X Y Z Radius Parent 
1 0 182 71.4 77.8 0.572765 -1
2 0 178 74.8 77.1 0.445527268417579 1
3 0 176 77.9 74.2 0.543273722606773 2
4 0 176 77.9 74.1 0.56648 3
5 0 175 78.5 74.1 0.593449216287368 4
6 0 174 79.1 74.2 0.63782 5
7 0 174 79 74 0.6285 6
8 3 170 81.5 72 0.502182169604485 7
9 3 166 83.4 71.1 0.542376084586447 8
10 3 161 85.1 70.1 0.497672188031694 9
11 3 161 85.1 70 0.51346 10
12 3 156 86.6 71.5 0.578260162933416 11
13 3 154 87.2 75.2 0.288816470650328 12
14 3 149 86.7 75.6 0.14401914855708 13
15 3 144 85.5 76.2 0.170195397057544 14
16 3 139 85.2 75.7 0.290228163459487 15
17 3 134 84.8 75.6 0.33414663637797 16
18 3 129 85.3 74.8 0.586543911226222 17
19 3 129 85.4 74.6 0.59522 18
20 3 160 84.6 69.4 0.533130687567516 11
21 3 160 84.1 69.2 0.536925 20
22 3 156 86.4 70.3 0.412302935528039 21
23 3 152 85.1 70.3 0.258919356518773 22
24 3 152 85 70.3 0.2653 23
25 3 155 82 70.5 0.221409169098443 24
26 3 159 78.8 69.7 0.425359728200951 25
27 3 161 75.9 70.4 0.35875 26
28 3 161 75.8 70.6 0.3486 27
29 3 162 75.3 70.1 0.49466896565874 27
30 3 162 74.8 69.6 0.554835 29
31 3 147 85 71.1 0.303599978128052 24
32 3 144 81.7 71 0.160372019261331 31
33 3 147 78.2 68.9 0.310464153700317 32
34 3 149 73.8 68 0.616379705356384 33
35 3 149 73 67.9 0.66735 34
36 3 157 87.5 67.9 0.146376349958688 21
37 3 155 88.2 64 0.63661 36
38 3 160 84.1 69.1 0.543135 21
39 3 163 82.5 70.9 0.245497127878539 38
40 3 164 78.4 69.3 0.34337054288415 39
41 3 168 75.9 67.1 0.38755716859471 40
42 3 169 74.9 65.8 0.5961 41
43 3 160 84 69 0.544855 38
44 3 159 83.8 68.8 0.563575 43
45 3 159 83.8 68.5 0.62244 44
46 3 163 82.6 70.9 0.241988159528911 21
47 3 164 79.4 68.6 0.264198672569147 46
48 3 166 78.2 66.1 0.614055 47
49 3 172 80.5 77.2 0.594169819911315 7
50 3 167 81.9 77.3 0.462703405350632 49
51 3 162 82.3 78 0.358621294500018 50
52 3 157 82 79 0.435747752095271 51
53 3 153 79.5 79.9 0.333837998188261 52
54 3 149 79.5 81.7 0.163484404816117 53
55 3 148 80 81.9 0.178345 54
56 3 148 83.4 80.5 0.119656777865483 55
57 3 151 83.9 79.7 0.141075 56
58 3 148 80.1 82.5 0.163788414575711 55
59 3 147 79.9 83 0.171161306969863 58
60 3 146 79.3 83.5 0.156417772632055 59
61 3 146 79 83.7 0.14256 60
62 3 144 75.6 80.8 0.587401943073362 61
63 3 141 76.4 77.6 0.51864728805496 62
64 3 140 76.5 77.1 0.4873 63
65 3 136 74.9 76.3 0.369399165804697 64
66 3 135 74.4 76.4 0.409975 65
67 3 138 73.1 75.2 0.37459089723319 64
68 3 141 70.5 73.8 0.580605 67
69 3 146 78.9 84.6 0.281961419423108 61
70 3 145 79.3 85 0.44163 69
71 0 175 82.5 77.4 0.578442266916554 6
72 0 178 82.8 80.8 0.564496839323252 71
73 0 182 81 82.2 0.504027347350394 72
74 0 187 78.5 83.1 0.543578767471472 73
75 0 190 77.4 83.9 0.53501 74
76 3 191 77.2 84.1 0.544329670104846 75
77 3 192 76.8 84.4 0.577492794489125 76
78 3 193 76.4 84.7 0.570971486328683 77
79 3 194 76.2 85 0.563491960735565 78
80 3 195 76 85.2 0.569145 79
81 0 191 74.6 87 0.598265653300242 80
82 0 190 75 87.7 0.61557 81
83 0 195 75.4 85.6 0.546905584771633 80
84 0 196 74.7 86.3 0.479620933592168 83
85 0 196 73.9 86.9 0.467072403266849 84
86 0 196 73.5 87.2 0.516065 85
87 3 193 75.1 85.9 0.456638157408759 86
88 3 192 70.9 85.7 0.271500331959394 87
89 3 192 66.7 83.2 0.293388968015067 88
90 3 193 62.4 82.3 0.542905 89
91 3 196 73.4 87.4 0.543435 86
92 3 197 73.4 87.6 0.569085 91
93 3 192 74.7 86.1 0.576369339755927 75
94 3 190 77.6 88.3 0.476791600001549 93
95 3 191 82.5 88 0.151141162344143 94
96 3 192 87.4 87 0.182672795396912 95
97 3 192 92.2 86.6 0.297310427708256 96
98 3 193 97.1 85.9 0.297180240979335 97
99 3 194 102 84.6 0.291687407801361 98
100 3 198 105 84.1 0.480057955858487 99
101 3 199 105 83.4 0.6586 100
102 0 176 77.8 73.9 0.56119 4
103 0 176 77.7 73.8 0.548465 102
104 0 173 80.5 76.4 0.653397540655971 103
105 0 169 79.3 77.8 0.311417260718259 104
106 0 166 75.6 76.6 0.299175852204206 105
107 0 164 71.5 75.7 0.483493123939129 106
108 0 164 70.5 75.8 0.52416 107
109 0 163 69.7 79.9 0.523309528225879 108
110 0 160 67.4 81.3 0.357659527022144 109
111 0 155 65.9 82.7 0.341170456356398 110
112 0 151 68.2 83.1 0.511881122988674 111
113 0 151 68.3 83.1 0.50956 112
114 0 162 66 76.4 0.258066904457825 108
115 0 160 61.5 76.8 0.568223803798036 114
116 0 156 58.3 76.9 0.266352373448076 115
117 0 156 58.2 76.9 0.263555 116
118 0 180 74.7 72.5 0.558538506951547 103
119 0 184 72.4 70.8 0.539466196107455 118
120 0 188 70.8 68.4 0.53065928846779 119
121 0 192 69.3 66.8 0.515699893490015 120
122 0 196 66.9 65.8 0.592310266422824 121
123 0 200 64.8 63.4 0.520284353410679 122
124 0 204 62.1 61.1 0.533817978729254 123
125 0 207 60.4 58.3 0.512927949990616 124
126 0 211 57.5 57.7 0.475750747599112 125
127 0 213 53.1 57.7 0.524277599703122 126
128 0 214 52.3 57.5 0.57013 127
129 0 218 54 55.8 0.555410817662121 128
130 0 223 54.3 54.7 0.508260778988515 129
131 0 228 54.2 52.9 0.502632566839313 130
132 0 230 56.6 50 0.317812230172002 131
133 0 233 56.7 47.2 0.475916301314655 132
134 0 236 52.9 45.4 0.541473258097934 133
135 0 237 50.7 44.8 0.483885 134
136 2 241 49.3 43.4 0.583473003751032 135
137 2 241 48.5 42.2 0.577195 136
138 2 241 47.8 41.6 0.585275246619095 137
139 2 241 46.9 41.3 0.558544653231183 138
140 2 241 46.3 40.9 0.4795 139
141 2 237 47.8 41.7 0.530081670385538 140
142 2 237 49.6 42.5 0.417665 141
143 2 242 45.6 41 0.35432426777445 140
144 2 242 45.5 41 0.332105 143
145 2 243 45.3 40.6 0.289520138166353 144
146 2 244 45.2 40.1 0.487472894235575 145
147 2 245 45.2 39.6 0.573798109346217 146
148 2 246 45.2 39.5 0.580920837859638 147
149 2 247 45.2 39.2 0.603655 148
150 2 243 44.8 41.4 0.30676343048592 144
151 2 243 44.6 41.5 0.30065 150
152 2 243 44.1 42.4 0.26840760313811 151
153 2 243 43.5 43.1 0.165914679959197 152
154 2 243 42.8 43.7 0.147525165522822 153
155 2 243 42.1 44.1 0.213625 154
156 2 240 42.1 42.3 0.582128547402824 155
157 2 240 42 42.1 0.60923 156
158 2 244 41.4 43.7 0.478170066479323 155
159 2 244 40.7 43.1 0.581905797043382 158
160 2 244 40.6 42.4 0.62987 159
161 2 244 44.2 41.9 0.29319349031799 151
162 2 245 43.8 42.2 0.376122129597864 161
163 2 245 43.6 42.4 0.538296169471135 162
164 2 246 43.5 42.6 0.5788 163
165 2 244 51.6 40.2 0.530854456579199 137
166 2 244 51.7 39.9 0.576775 165
167 2 245 52 40.3 0.551861899117381 166
168 2 246 52.6 40.7 0.526704320641078 167
169 2 246 53.4 41 0.522859612143953 168
170 2 247 54.1 41.2 0.578289452412973 169
171 2 247 54.1 41.2 0.578715 170
172 2 243 48.8 36.8 0.629269509287287 166
173 2 243 50.3 34.3 0.640645 172
174 2 233 49.6 47.4 0.246645496020644 135
175 2 232 49.4 47.9 0.521185 174
176 2 232 50.1 48.5 0.566039391787962 175
177 2 232 51 48.9 0.580684494272437 176
178 2 232 51.8 48.6 0.51631 177
179 2 229 52.8 46.3 0.153607988699059 175
180 2 231 52.7 45.5 0.509435 179
181 0 214 51.4 57.7 0.598218225327774 128
182 0 214 50.7 58.1 0.572111837422308 181
183 0 214 50 58.4 0.544018793349089 182
184 0 215 49.3 58.7 0.568499703450553 183
185 0 216 48.9 59.1 0.580683286736448 184
186 0 216 48.9 59.2 0.577315 185
187 2 211 46.6 59.5 0.445444769779939 186
188 2 208 43.3 59.1 0.416220891089825 187
189 2 204 40.9 57.6 0.56416933403357 188
190 2 205 37.6 56.3 0.26493759569522 189
191 2 202 38 56.6 0.62875 190
192 2 213 48.8 62.3 0.485686004025097 186
193 2 208 47.9 63.7 0.604123268455546 192
194 2 206 48.5 64.3 0.70744 193
