# Supplementary material for: Functional and anatomical specificity in a higher olfactory centre
Source: eLife. 2019 May 21;8:e44590. doi: 10.7554/eLife.44590 (PMC6550879; doi:10.7554/eLife.44590)
Supplement: Supplementary file 4. [file elife-44590-supp4.zip › DyeFill_PD2/PD2b1_131009c4.swc]

# SWC format file
# based on specifications at http://research.mssm.edu/cnic/swc.html
# Created by nat::write.neuron.swc
# PointNo Label X Y Z Radius Parent 
1 1 150 57.1 85.4 0 -1
2 1 154 58.6 85.9 0 1
3 1 159 60.1 86.1 0 2
4 1 162 64 85.9 0 3
5 1 166 66.5 85.9 0 4
6 1 170 68.9 85.9 0 5
7 1 174 71.3 86.1 0 6
8 1 178 72.9 86 0 7
9 1 178 74.8 81.8 0 8
10 1 178 75.5 77.3 0 9
11 1 179 73.6 73.3 0 10
12 1 180 73.9 72.6 0 11
13 1 182 71 70.1 0 12
14 1 186 69.2 69.4 0 13
15 1 190 67.8 67.8 0 14
16 1 194 65.5 66.3 0 15
17 1 198 66.3 65.4 0 16
18 1 201 64.3 62.5 0 17
19 1 204 63.2 59.4 0 18
20 1 206 60.3 56.8 0 19
21 1 209 57 56.3 0 20
22 1 211 53.1 55.6 0 21
23 1 213 51.9 55.9 0 22
24 0 217 49 56.7 0 23
25 0 222 47.7 57.3 0 24
26 0 226 46.1 57.1 0 25
27 0 231 44.7 57 0 26
28 0 235 44.6 55.6 0 27
29 0 237 45.5 51.5 0 28
30 0 238 45.8 50.6 0 29
31 2 239 48.4 47 0 30
32 2 237 48.1 44.1 0 31
33 2 239 45.9 43.8 0 32
34 2 239 45.2 43.7 0 33
35 2 240 45.1 43.4 0 34
36 2 240 44.4 43.5 0 35
37 2 241 44.1 43.5 0 36
38 2 242 43.9 43.6 0 37
39 2 243 43.6 43.6 0 38
40 2 244 43.4 43.7 0 39
41 2 248 42.9 46.3 0 40
42 2 250 41.6 48.8 0 41
43 2 239 42 44.1 0 40
44 2 238 42.4 43.6 0 43
45 2 242 43.6 44.3 0 38
46 2 242 43.5 45.2 0 45
47 2 242 43.4 46.2 0 46
48 2 243 43.3 47 0 47
49 2 243 43.4 47.8 0 48
50 2 243 43.4 47.9 0 49
51 2 242 46 39.6 0 35
52 2 243 46.5 39.1 0 51
53 2 243 46.9 38.3 0 52
54 2 244 47.5 37.8 0 53
55 2 244 48.2 37.3 0 54
56 2 244 48.8 36.9 0 55
57 2 244 49 36.7 0 56
58 2 239 48.6 40.7 0 52
59 2 239 48.7 40.8 0 58
60 2 235 46.5 42 0 33
61 2 234 46.8 41.2 0 60
62 2 233 47.1 50.2 0 30
63 2 231 48.4 50.8 0 62
64 0 212 52.1 56.3 0 23
65 0 211 52 56.8 0 64
66 0 211 51.8 57.4 0 65
67 0 210 51.5 57.6 0 66
68 0 209 51.1 57.9 0 67
69 2 209 50.5 58.5 0 68
70 2 209 49.9 59.2 0 69
71 2 209 49.3 59.9 0 70
72 2 209 48.6 60.5 0 71
73 2 208 48.5 60.5 0 72
74 2 205 47.5 63.3 0 73
75 2 204 48.7 65.9 0 74
76 2 206 45 62.5 0 73
77 2 206 44.6 62.8 0 76
78 2 205 51.3 57.9 0 68
79 2 203 51.9 57.6 0 78
80 1 176 75.7 71.7 0 12
81 1 173 78.9 71.5 0 80
82 1 170 82.1 72.6 0 81
83 0 169 82.5 72.5 0 82
84 0 169 82.6 72.5 0 83
85 3 168 83 72.4 0 84
86 3 167 83.6 72.4 0 85
87 3 163 84.8 71.1 0 86
88 3 162 85.1 71.1 0 87
89 3 158 87 71.4 0 88
90 3 154 88.9 71.8 0 89
91 3 154 89.3 72.4 0 90
92 3 153 89.8 72.4 0 91
93 3 152 90.1 72.4 0 92
94 3 148 92 73.2 0 93
95 3 144 93.4 73.8 0 94
96 3 140 95.8 74.1 0 95
97 3 137 97.8 74.2 0 96
98 3 137 98.3 74.3 0 97
99 3 133 101 74.2 0 98
100 3 130 104 73.7 0 99
101 3 132 99.2 75.3 0 98
102 3 131 99.6 75.8 0 101
103 3 128 99.3 77.3 0 102
104 3 125 95.4 77.7 0 103
105 3 122 91.6 78.3 0 104
106 3 120 90.4 77.3 0 105
107 3 133 95.3 76.3 0 102
108 3 134 93 76.7 0 107
109 3 134 89 77.9 0 108
110 3 135 84.2 77.8 0 109
111 3 132 82.8 77 0 110
112 3 127 82.7 76.7 0 111
113 3 124 83.3 76.5 0 112
114 3 133 99 73.7 0 97
115 3 131 98.3 71.1 0 114
116 3 130 99.4 70.7 0 115
117 3 127 96.5 69.3 0 116
118 3 126 91.8 68.5 0 117
119 3 125 88.5 68.4 0 118
120 3 124 89.1 68.5 0 119
121 3 130 99.7 70 0 116
122 3 130 99.9 69.2 0 121
123 3 131 99.9 68.5 0 122
124 3 131 99.4 67.8 0 123
125 3 132 99.3 67.6 0 124
126 3 145 88.6 73.6 0 95
127 3 146 83.7 73.6 0 126
128 3 146 81.6 76.1 0 127
129 3 147 80.9 77.3 0 128
130 3 148 89.4 71.7 0 93
131 3 145 89.9 69.1 0 130
132 3 142 93.4 68.5 0 131
133 3 138 93.9 67.6 0 132
134 3 134 92.7 67 0 133
135 3 132 88.5 67.6 0 134
136 3 129 86.2 69.7 0 135
137 3 129 87.7 72.4 0 136
138 3 151 91.9 70.8 0 90
139 3 149 96.4 70.6 0 138
140 3 149 97.6 70.7 0 139
141 3 161 85.1 70.4 0 88
142 3 161 84.9 69.8 0 141
143 3 161 84.7 69.1 0 142
144 3 158 86.7 66.4 0 143
145 3 157 86.9 66.1 0 144
146 3 153 87.5 65.4 0 145
147 3 150 90.9 64.1 0 146
148 3 147 94.6 64.3 0 147
149 3 143 97.3 65.6 0 148
150 3 140 99.4 67.6 0 149
151 3 139 99.8 68.2 0 150
152 3 158 86 66.1 0 145
153 3 158 85.1 66.2 0 152
154 3 158 84.2 66.3 0 153
155 3 159 83.3 66.4 0 154
156 3 159 83 66.4 0 155
157 3 163 80.9 67.4 0 143
158 3 166 77.4 66.7 0 157
159 3 167 76.2 66 0 158
160 3 164 86 74.9 0 86
161 3 162 87.2 75.4 0 160
162 3 158 86.3 77 0 161
163 3 158 86.4 77.3 0 162
164 3 154 88.8 79.7 0 163
165 3 150 90.5 79.7 0 164
166 3 150 90.4 79.7 0 165
167 3 146 87.1 79.6 0 166
168 3 142 85.5 79.2 0 167
169 3 140 83.4 79 0 168
170 3 146 91.9 81.2 0 166
171 3 142 93.6 81.2 0 170
172 3 137 94.6 80.9 0 171
173 3 136 94.6 81.1 0 172
174 3 131 94.7 80.9 0 173
175 3 127 93.4 80.8 0 174
176 3 125 89.4 81.7 0 175
177 3 124 84.7 82.3 0 176
178 3 123 79.8 81.9 0 177
179 3 122 77.9 81.5 0 178
180 3 135 90 81.9 0 173
181 3 134 85.6 81.9 0 180
182 3 131 83.3 79.9 0 181
183 3 130 83.1 79.8 0 182
184 3 159 83.3 79 0 163
185 3 161 79.2 80.2 0 184
186 3 161 74.5 80.3 0 185
187 3 160 70 80.3 0 186
188 3 156 67.2 80.2 0 187
189 3 153 66.9 80.1 0 188
190 3 161 92 75.5 0 161
191 3 163 96.5 75.5 0 190
192 3 162 95.6 73.2 0 191
193 3 168 81.3 75 0 84
194 3 167 80.1 75.4 0 193
195 3 163 77.4 75.4 0 194
196 3 160 73.3 74.9 0 195
197 3 156 70.5 74.9 0 196
198 3 154 66.6 74.4 0 197
199 3 153 66.3 74.3 0 198
200 3 152 65.6 74.4 0 199
201 3 151 65.3 74.3 0 200
202 3 150 65.4 74.3 0 201
203 3 150 65.1 73.7 0 202
204 3 146 63.7 73.6 0 203
205 3 141 65.1 73.3 0 204
206 3 137 68 72.8 0 205
207 3 138 69.1 70.6 0 206
208 3 139 67.9 70.1 0 207
209 3 151 61.2 72.4 0 203
210 3 147 58.3 70.9 0 209
211 3 147 58.1 71 0 210
212 3 154 65.7 74.4 0 198
213 3 154 64.9 73.9 0 212
214 3 155 64.1 73.7 0 213
215 3 155 63.2 73.7 0 214
216 3 155 62.9 73.7 0 215
217 3 171 80.6 76.8 0 194
218 3 171 81.1 77.7 0 217
219 0 172 85.3 75.9 0 82
220 0 174 86.5 79.1 0 219
221 0 176 86.6 81.1 0 220
222 0 177 88 85.3 0 221
223 0 180 86.7 88.2 0 222
224 0 183 83.5 88.1 0 223
225 0 188 81.3 88.1 0 224
226 0 193 80.8 87.5 0 225
227 0 197 80.5 87.9 0 226
228 0 202 79.9 89 0 227
229 0 206 77.4 89.2 0 228
230 0 207 77 89.2 0 229
