# Supplementary material for: Functional and anatomical specificity in a higher olfactory centre
Source: eLife. 2019 May 21;8:e44590. doi: 10.7554/eLife.44590 (PMC6550879; doi:10.7554/eLife.44590)
Supplement: Supplementary file 4. [file elife-44590-supp4.zip › DyeFill_PV2/PV2a1_131028c0.swc]

# SWC format file
# based on specifications at http://research.mssm.edu/cnic/swc.html
# Created by nat::write.neuron.swc
# PointNo Label X Y Z Radius Parent 
1 1 139 122 80.8 0 -1
2 1 143 125 80.5 0 1
3 1 147 128 80.3 0 2
4 1 151 130 80.8 0 3
5 1 155 133 80.9 0 4
6 1 159 135 79.6 0 5
7 1 162 137 76.7 0 6
8 1 164 136 73.5 0 7
9 1 162 132 73.2 0 8
10 1 160 127 72.9 0 9
11 1 159 123 72.8 0 10
12 1 157 118 73.2 0 11
13 1 156 113 73 0 12
14 1 156 113 73 0 13
15 1 155 109 72.4 0 14
16 1 155 108 72.8 0 15
17 1 155 107 73 0 16
18 1 155 107 73 0 17
19 0 155 106 73.3 0 18
20 0 155 106 73.3 0 19
21 3 154 102 73.6 0 20
22 3 158 98.5 73.7 0 21
23 3 158 98 73.6 0 22
24 3 159 97.1 73.5 0 23
25 3 159 96.5 73.4 0 24
26 3 159 96.2 73.4 0 25
27 3 160 95.6 73.8 0 26
28 3 161 95 73.8 0 27
29 3 162 94.4 73.8 0 28
30 3 162 93.8 73.7 0 29
31 3 163 93.6 73.7 0 30
32 3 165 89.7 75.2 0 31
33 3 166 84.8 74.9 0 32
34 3 166 83.1 75 0 33
35 2 166 82.3 75.6 0 34
36 2 166 81.3 75.6 0 35
37 2 167 80.5 75.6 0 36
38 2 167 79.7 75.7 0 37
39 2 167 79 75.6 0 38
40 2 168 78.2 75.5 0 39
41 2 169 77.6 75.2 0 40
42 2 169 77.6 74.5 0 41
43 2 170 77.1 73.9 0 42
44 2 170 76.9 73.6 0 43
45 2 164 76.9 76.4 0 39
46 2 159 76.1 77.9 0 45
47 2 155 75 78.2 0 46
48 2 155 76.2 78.8 0 47
49 2 166 82.5 75.8 0 34
50 2 167 82.4 76.2 0 49
51 2 167 84.4 78.8 0 50
52 2 166 85.8 78.9 0 51
53 2 165 86.2 79.2 0 52
54 2 164 86.4 79.2 0 53
55 2 163 86.7 79.2 0 54
56 2 162 87 79.2 0 55
57 2 162 87.4 79.2 0 56
58 2 171 84.9 80.2 0 52
59 2 174 84.2 83.4 0 58
60 2 166 82 76.4 0 50
61 2 165 81.9 76.7 0 60
62 2 164 81.9 76.8 0 61
63 2 159 83.1 77 0 62
64 2 155 85.7 77.2 0 63
65 2 154 86.5 77.2 0 64
66 2 160 79.4 77.5 0 62
67 2 158 80.1 77.9 0 66
68 2 158 80.6 77.5 0 67
69 2 159 80.3 78.8 0 67
70 2 159 80.3 79.5 0 69
71 3 164 93.7 73.8 0 31
72 3 165 93.7 74.3 0 71
73 3 165 94.1 74.3 0 72
74 3 166 93.8 73.4 0 73
75 3 166 93.7 72.7 0 74
76 3 159 93 70.9 0 26
77 3 156 92.6 70.2 0 76
78 3 155 90.7 72.2 0 77
79 3 155 90.7 72.3 0 78
80 3 158 96.5 73.4 0 25
81 3 157 96.5 73.3 0 80
82 3 156 96.5 73.2 0 81
83 3 155 96.2 73.1 0 82
84 3 154 96.2 73.1 0 83
85 3 153 95.8 73 0 84
86 3 152 95.4 73.3 0 85
87 3 151 95.4 73.2 0 86
88 3 151 95.4 73.2 0 87
89 3 147 93 72.3 0 88
90 3 147 92.9 72.2 0 89
91 3 150 95.6 74.1 0 88
92 3 150 95.9 74.8 0 91
93 3 150 96.2 75.7 0 92
94 3 149 96.1 76 0 93
95 3 149 96.1 76.9 0 94
96 3 150 96 77.7 0 95
97 3 150 95.4 78.5 0 96
98 3 150 95 78.8 0 97
99 3 154 97.3 77.6 0 94
100 3 155 97.7 78.6 0 99
101 3 155 98.1 78.7 0 100
102 3 154 98.4 78.7 0 101
103 3 154 98.8 78.7 0 102
104 3 150 99.9 79 0 103
105 3 148 101 79.1 0 104
106 3 154 97.8 79 0 103
107 3 154 97.3 79.9 0 106
108 3 155 96.8 80.6 0 107
109 3 155 96.2 81.3 0 108
110 3 155 96.1 81.4 0 109
111 3 154 99.1 78.8 0 101
112 3 155 99.7 78.9 0 111
113 3 156 100 79 0 112
114 3 158 95.1 79.8 0 100
115 3 158 94.9 80.1 0 114
116 3 156 92.6 74.8 0 86
117 3 158 90.6 76.9 0 116
118 3 150 98.5 72.4 0 84
119 3 146 101 72.8 0 118
120 3 141 102 73.4 0 119
121 3 137 102 75 0 120
122 3 133 104 75.2 0 121
123 3 131 102 74.5 0 122
124 3 159 98 73.7 0 23
125 3 160 98.2 73.4 0 124
126 3 161 98.7 73.1 0 125
127 3 163 102 73.8 0 126
128 3 166 102 73.9 0 127
129 3 168 97.5 73.6 0 128
130 3 169 96.7 75.4 0 129
131 3 169 101 70.2 0 128
132 3 169 100 68.7 0 131
133 3 161 98.9 72.3 0 126
134 3 161 98.7 71.5 0 133
135 3 162 99 70.7 0 134
136 3 162 99.1 70.1 0 135
137 3 151 107 75 0 20
138 3 147 108 76.2 0 137
139 3 146 108 76.5 0 138
140 0 151 105 71.9 0 18
141 0 147 102 70.2 0 140
142 0 143 101 70.2 0 141
143 0 140 96.9 69.3 0 142
144 0 140 95.7 68.5 0 143
145 0 158 105 74.8 0 18
146 0 163 102 74.9 0 145
147 0 165 101 75.6 0 146
148 1 151 110 73.3 0 16
149 1 146 112 73.3 0 148
150 1 142 110 73.1 0 149
151 1 142 109 71.1 0 150
152 1 140 104 70.6 0 151
153 1 136 101 70.3 0 152
154 1 134 100 70.1 0 153
155 1 158 117 72.1 0 14
156 1 160 122 72.7 0 155
157 1 157 125 72.8 0 156
158 1 154 125 74.3 0 157
159 1 151 122 75.7 0 158
160 1 149 117 77.3 0 159
161 1 149 113 77.6 0 160
162 1 151 109 77.8 0 161
163 1 152 109 77.7 0 162
164 1 152 108 77.6 0 163
165 1 153 108 77.6 0 164
166 0 156 104 77.5 0 165
167 0 159 101 77.7 0 166
168 0 161 100 77.7 0 167
169 3 162 99.9 77.7 0 168
170 3 162 99.9 77.7 0 169
171 3 166 98.3 77.8 0 170
172 3 166 94 76.9 0 171
173 3 165 89.9 75.4 0 172
174 3 166 87 75.3 0 173
175 2 164 83 74.4 0 174
176 2 159 84.2 73.8 0 175
177 2 171 87.1 77 0 174
178 2 173 89 79.5 0 177
179 2 174 88.9 79.6 0 178
180 2 174 89 80.1 0 179
181 2 175 89.7 80.4 0 180
182 2 175 89.7 81.3 0 181
183 2 176 89.4 82 0 182
184 2 176 89.3 78.2 0 179
185 2 176 89.4 77.6 0 184
186 3 166 98.1 78.4 0 170
187 3 168 95.7 78.7 0 186
188 3 168 94.7 78.6 0 187
189 3 167 93.9 78.4 0 188
190 3 167 93.2 78.3 0 189
191 3 166 92.8 78.2 0 190
192 3 163 92.7 77.9 0 191
193 3 162 93.2 77.9 0 192
194 3 166 92 78.7 0 191
195 3 167 91.7 79.2 0 194
196 3 168 91.8 79.9 0 195
197 3 168 91.6 80.6 0 196
198 3 168 91.6 80.7 0 197
199 3 169 95.1 79.2 0 187
200 3 169 94.6 80 0 199
201 3 169 93.8 80.5 0 200
202 3 170 93.3 81.2 0 201
203 3 170 93.4 81.5 0 202
204 3 161 100 77 0 168
205 3 162 101 76.5 0 204
206 3 163 101 76.3 0 205
207 3 163 101 76.2 0 206
208 0 154 108 77.6 0 165
209 0 154 109 77.9 0 208
210 0 155 109 77.2 0 209
211 0 156 109 76.5 0 210
212 0 156 109 75.8 0 211
213 1 147 107 77.7 0 162
214 1 144 107 78.1 0 213
215 0 139 106 77.7 0 214
216 0 137 105 74.9 0 215
217 0 137 105 74.9 0 216
218 0 144 106 77.9 0 214
219 0 143 106 77.8 0 218
220 0 143 105 77.6 0 219
221 0 143 104 77.6 0 220
222 0 143 104 78.2 0 221
223 3 143 103 78.9 0 222
224 3 143 102 79 0 223
225 3 142 102 78.9 0 224
226 3 141 101 78.8 0 225
227 3 137 99 79.6 0 226
228 3 136 97.5 79.6 0 227
229 3 142 100 78.8 0 226
230 3 143 99.8 78.8 0 229
231 3 143 99 78.8 0 230
232 3 143 98.9 79.8 0 231
233 3 139 103 77.9 0 222
234 3 135 102 77.5 0 233
