# Supplementary material for: Functional and anatomical specificity in a higher olfactory centre
Source: eLife. 2019 May 21;8:e44590. doi: 10.7554/eLife.44590 (PMC6550879; doi:10.7554/eLife.44590)
Supplement: Supplementary file 4. [file elife-44590-supp4.zip › DyeFill_PV2/PV2a1_131030c0.swc]

# SWC format file
# based on specifications at http://research.mssm.edu/cnic/swc.html
# Created by nat::write.neuron.swc
# PointNo Label X Y Z Radius Parent 
1 0 166 121 91.4 0.191635 -1
2 0 164 125 89.6 0.180684019273177 1
3 0 164 129 86.6 0.0731285581520028 2
4 0 163 133 83.8 0.16172692300287 3
5 0 161 135 80.1 0.162485227935545 4
6 0 163 138 76.4 0.174537624530662 5
7 0 165 138 74.9 0.211975 6
8 0 164 134 72.6 0.149058729056701 7
9 0 163 129 71.7 0.131968194715625 8
10 0 160 125 71.3 0.132321849191236 9
11 0 159 120 71.6 0.112455 10
12 0 158 115 71.8 0.158118283437333 11
13 0 156 111 71.2 0.16802486368472 12
14 0 154 106 70.8 0.184019934482101 13
15 0 154 101 71.3 0.141360317946708 14
16 0 155 99.6 71.8 0.148005 15
17 0 155 98.6 71.6 0.141022580766569 16
18 0 155 97.6 71.4 0.109283471644383 17
19 0 155 96.7 71.3 0.135897687709596 18
20 0 155 96.2 71.4 0.14539 19
21 0 156 95.9 71.8 0.2024695879724 20
22 0 157 95.8 72.4 0.132776728265422 21
23 0 158 95.8 73.3 0.27433365010851 22
24 0 158 95.8 73.4 0.278495 23
25 3 159 92.4 71.3 0.182043307126682 24
26 3 159 91.9 71.2 0.204335 25
27 3 160 91.4 71.7 0.169874321471479 26
28 3 161 90.7 72.2 0.13524166687871 27
29 3 161 90.7 72.2 0.13389 28
30 3 161 90.3 72.2 0.16589613287988 29
31 3 162 89.9 72.1 0.255512480294902 30
32 3 163 89.8 72.1 0.272955 31
33 3 163 89.3 71.5 0.3362790324461 32
34 3 163 88.6 70.7 0.288255 33
35 3 163 89.7 72.5 0.210401065937431 32
36 3 164 89.6 72.7 0.12622 35
37 3 165 89.5 72.7 0.149585 36
38 3 165 89.3 73.4 0.153515406814411 37
39 3 165 89.2 73.6 0.133735 38
40 3 166 88.3 73.7 0.130374957253861 39
41 3 166 87.4 73.9 0.137642387437123 40
42 3 167 86.6 74.1 0.134981304438219 41
43 3 167 85.7 74.3 0.150815867034626 42
44 3 167 85.1 74.5 0.186765 43
45 3 167 84.2 74.1 0.18126791154301 44
46 3 167 83.2 73.7 0.134106091027315 45
47 3 167 83.1 73.7 0.1315 46
48 3 168 82.4 74.3 0.12994176000348 47
49 3 168 81.9 75 0.165333034102819 48
50 3 168 81.8 75 0.16337 49
51 3 168 80.8 75 0.139226293356523 50
52 3 169 79.8 75 0.116098976600063 51
53 3 169 79.6 75 0.11142 52
54 3 169 78.6 75.2 0.126494554979582 53
55 3 169 77.6 75.2 0.136137732196143 54
56 3 169 76.6 75.2 0.129480607309556 55
57 3 169 75.6 75.2 0.126705794214047 56
58 3 169 75.5 75.2 0.126485 57
59 3 167 70.9 75.2 0.134214666749235 58
60 3 163 68.1 75 0.133306108877402 59
61 3 159 67.2 76.4 0.278325 60
62 2 158 66.5 76 0.279690190615222 61
63 2 157 65.8 75.5 0.2483515247343 62
64 2 157 65.2 75 0.166817808704144 63
65 2 157 64.5 74.5 0.12144 64
66 2 159 67.9 76.8 0.271618967827161 61
67 2 160 68.6 77.1 0.261889765005147 66
68 2 161 69.2 77.5 0.280724385273605 67
69 2 161 69.8 78 0.250501200535002 68
70 2 161 70 78.1 0.239435 69
71 2 154 67.6 78.6 0.118673867807533 61
72 2 153 66.8 79.2 0.12476 71
73 3 169 76.5 75.2 0.133040958915244 58
74 3 169 77.5 75.3 0.135935753521428 73
75 3 169 78.5 75.5 0.111711274817946 74
76 3 168 79.3 76.1 0.137500712917089 75
77 3 168 79.5 76.5 0.174295 76
78 2 168 79.3 77.4 0.137573884940255 77
79 2 168 78.5 78.1 0.104614352631268 78
80 2 168 77.7 78.4 0.10565 79
81 2 164 77.3 81 0.139286181359815 80
82 2 163 77.3 81.2 0.14771 81
83 2 169 77.5 78.5 0.111596424113636 80
84 2 170 77.4 78.5 0.17725049132015 83
85 2 170 77.4 78.4 0.20378 84
86 2 173 79 78 0.186236695200855 77
87 2 173 79.2 78.6 0.172855 86
88 3 170 75.5 72.6 0.0691458932963904 53
89 3 171 73.5 71.4 0.174615 88
90 3 173 82.2 74.8 0.104740464423131 50
91 3 177 81.3 76.2 0.131085 90
92 3 163 83.7 73.5 0.159371152780892 47
93 3 162 83.6 72.9 0.1523 92
94 3 162 83.1 72.5 0.172840765363245 93
95 3 161 82.6 71.9 0.229740669414025 94
96 3 160 82.1 71.3 0.218272972707623 95
97 3 160 82 71.3 0.217515 96
98 3 163 84.1 72.1 0.104202367692926 93
99 3 163 84.2 71.2 0.222220657349294 98
100 3 163 84.1 70.5 0.345535 99
101 3 168 82.4 73 0.266468077940355 47
102 3 167 81.6 72.4 0.216073583759545 101
103 3 167 81.6 72.4 0.215815 102
104 3 167 85.3 75.4 0.161594522309372 44
105 3 166 85.6 76.1 0.167939103825947 104
106 3 166 86 76.8 0.151112162478422 105
107 3 166 86.1 76.9 0.148465 106
108 3 165 85.9 77.4 0.119246978117236 107
109 3 164 85.5 78 0.140092797188864 108
110 3 164 84.8 78.4 0.217670590878554 109
111 3 163 84.4 78.7 0.228355 110
112 3 166 86.8 77.5 0.226582000349391 107
113 3 166 87.5 78.2 0.195116440760749 112
114 3 166 87.8 78.5 0.18273 113
115 3 165 90 74.3 0.150683623517125 39
116 3 166 90.5 75.1 0.258372069520507 115
117 3 166 91 75.9 0.363990078965907 116
118 3 166 91.3 76.3 0.318535 117
119 3 167 85.2 71.9 0.119599039482297 37
120 3 168 84.2 71.6 0.11918 119
121 3 165 89.8 73.3 0.179923762092247 36
122 3 165 89.9 73.5 0.1647 121
123 3 165 90.3 74.4 0.141955149294088 122
124 3 165 90.9 75.1 0.1051987653244 123
125 3 164 91.5 75.5 0.125180094313241 124
126 3 163 91.8 75.8 0.15177 125
127 3 170 89.8 74.1 0.110486122302098 122
128 3 172 89.9 74.2 0.17668 127
129 3 157 92.4 74.5 0.182646891686582 29
130 3 157 92.9 75.1 0.196985 129
131 3 157 91.3 68 0.158102957290885 26
132 3 158 91.9 67.5 0.202855 131
133 3 158 95.9 73.7 0.27096 24
134 3 158 95.9 73.9 0.250115 133
135 3 158 95.9 74.1 0.22686 134
136 3 158 95.9 74.3 0.20397 135
137 3 158 95.2 75 0.174240201718546 136
138 3 158 94.8 75.9 0.272483867609037 137
139 3 158 94.8 76.3 0.237545 138
140 3 159 94.2 76.2 0.17374777517604 139
141 3 160 93.6 76.1 0.142347752376344 140
142 3 160 93.1 76.1 0.148755 141
143 3 161 92.6 76.5 0.262649812649467 142
144 3 162 92.6 77.3 0.22571 143
145 3 159 91.4 79.8 0.135161601604373 144
146 3 157 91.7 80 0.1151 145
147 3 157 90.8 79.6 0.146633138390092 146
148 3 157 90 79.2 0.12685539851441 147
149 3 156 89.3 78.8 0.11945 148
150 3 157 92.5 80.2 0.117358057911614 146
151 3 156 93.4 80.4 0.117553140020829 150
152 3 156 94.4 80.6 0.155470955204223 151
153 3 156 95.2 80.8 0.19125 152
154 3 162 93.2 77.8 0.164653954929254 144
155 3 163 93.9 78.3 0.106235778595783 154
156 3 164 94.5 78.7 0.114587998084996 155
157 3 164 94.8 79 0.176292851750262 156
158 3 165 94.9 79.1 0.183195 157
159 3 161 95.1 74 0.108838411631632 142
160 3 165 95.8 72.7 0.170945666695223 159
161 3 166 95.3 72.6 0.221485 160
162 3 158 95.3 76.8 0.164666629829754 139
163 3 157 95.8 77.3 0.160408474711451 162
164 3 157 96.4 78.1 0.191983766335914 163
165 3 157 97 78.9 0.160963290118007 164
166 3 157 97 78.9 0.16071 165
167 3 159 100 76.5 0.167360347656075 136
168 3 159 101 76.7 0.17378 167
169 0 155 96 71.6 0.109008430246044 20
170 0 154 95.8 72.1 0.19285873717226 169
171 0 154 95.8 72.2 0.204495 170
172 3 154 94.8 72.1 0.205142355925643 171
173 3 154 94.2 72 0.255845 172
174 3 153 93.8 71.5 0.188651357411041 173
175 3 152 93.4 71.2 0.21055242505103 174
176 3 151 93 70.9 0.26709 175
177 3 152 92.1 71.2 0.152523364735349 176
178 3 152 91.2 71.4 0.129491095769292 177
179 3 152 90.2 71.4 0.119838009080327 178
180 3 152 89.2 71.3 0.113363912330627 179
181 3 152 88.3 71.2 0.123515 180
182 3 154 84.6 73.2 0.134771286388258 181
183 3 157 82.1 75.6 0.248500007615646 182
184 3 158 82.8 77.3 0.1376 183
185 3 151 88 70.7 0.122596062652822 181
186 3 150 87.8 70.3 0.121276289401739 185
187 3 149 87.7 69.9 0.170102330903949 186
188 3 148 87.6 69.5 0.249817841911935 187
189 3 148 87.3 69 0.272745 188
190 3 148 95.5 72.8 0.275230439674975 176
191 3 148 95.6 72.8 0.29166 190
192 3 147 95.8 72.9 0.24512 191
193 3 146 96.4 72.8 0.234694364941036 192
194 3 146 97 72.7 0.20637017279321 193
195 3 145 97.4 72.7 0.16629 194
196 3 144 97.5 72.3 0.181021684367196 195
197 3 144 97.5 72.2 0.196915 196
198 3 139 96.6 72 0.114315129059029 197
199 3 136 99.7 72.2 0.1070992840446 198
200 3 135 102 72.6 0.190785 199
201 3 144 98.4 71.9 0.123307534723069 197
202 3 143 99 71.2 0.148611523927642 201
203 3 143 99.1 70.3 0.227225 202
204 3 149 100 72.3 0.120886542083229 195
205 3 150 101 72.1 0.14524 204
206 3 144 93.1 74.6 0.119788415594072 192
207 3 145 88.5 75.5 0.205040218303144 206
208 3 145 88.5 75.6 0.211285 207
209 3 143 96.1 71.4 0.0998368146882497 191
210 3 145 93.6 68.8 0.209365 209
211 3 148 96.2 73.5 0.293792224540546 191
212 3 148 96.8 74.3 0.149463395896676 211
213 3 148 96.8 74.3 0.144315 212
214 3 149 90.3 67.8 0.168821815741026 176
215 3 149 90 67.3 0.14679 214
216 3 154 94.2 72.6 0.184952228712552 173
217 3 155 94.3 72.9 0.162895 216
218 3 154 96.4 73 0.215344198416522 171
219 3 154 96.4 73 0.214505 218
220 0 155 99.8 72.7 0.196555398692697 16
221 0 155 99.9 73 0.178605 220
222 0 156 124 71.9 0.124990450412453 11
223 0 154 129 71.4 0.133032745685958 222
224 0 151 127 72.1 0.153122582899218 223
225 0 147 124 73 0.118425751725086 224
226 0 144 120 74.2 0.128631210620603 225
227 0 143 116 76.2 0.139056867266235 226
228 0 143 111 77.7 0.11096503123111 227
229 0 143 111 77.7 0.107635 228
230 0 143 110 78.1 0.138430981157236 229
231 0 143 109 78.1 0.159351077602214 230
232 0 143 109 78.1 0.173035 231
233 0 142 108 78 0.176324615320915 232
234 0 141 108 78.1 0.228694025800864 233
235 0 141 108 78.1 0.242955 234
236 0 147 107 79.5 0.134232159455778 232
237 0 148 104 79.7 0.119405 236
238 3 148 103 79.6 0.154278362981296 237
239 3 148 103 79.4 0.218751676917059 238
240 3 148 102 79.4 0.22119 239
241 3 147 102 79.9 0.131163013755397 240
242 3 147 101 80.4 0.17936046363615 241
243 3 147 101 80.4 0.18886 242
244 3 150 97.3 80.7 0.110989840301471 243
245 3 153 96 81.9 0.097705 244
246 3 142 102 80 0.14216773700534 243
247 3 139 102 80.4 0.145205 246
248 3 139 102 79.9 0.208087163863659 247
249 3 138 101 79.4 0.21657705541264 248
250 3 137 101 78.9 0.151163889722 249
251 3 137 101 78.7 0.14247 250
252 3 142 106 81.9 0.146062309417705 247
253 3 142 106 82.1 0.14585 252
254 3 143 103 77.1 0.258854153927351 240
255 3 143 103 76.6 0.28708 254
256 3 149 106 76 0.15451101278677 237
257 3 149 106 75.8 0.15766 256
258 0 144 111 77.2 0.102306307460022 229
259 0 144 110 76.4 0.16614059669349 258
260 0 144 110 75.5 0.216188205113751 259
261 0 144 110 75.4 0.214785 260
262 0 165 137 74.9 0.14926432273913 7
263 0 166 137 75.1 0.124184264336774 262
264 0 167 136 75.4 0.117495443391361 263
265 0 168 136 75.5 0.123962197718425 264
266 0 168 136 75.5 0.12332 265
