# Supplementary material for: Functional and anatomical specificity in a higher olfactory centre
Source: eLife. 2019 May 21;8:e44590. doi: 10.7554/eLife.44590 (PMC6550879; doi:10.7554/eLife.44590)
Supplement: Supplementary file 4. [file elife-44590-supp4.zip › DyeFill_PV2/PV2b1_131031c1.swc]

# SWC format file
# based on specifications at http://research.mssm.edu/cnic/swc.html
# Created by nat::write.neuron.swc
# PointNo Label X Y Z Radius Parent 
1 1 143 124 89.6 0.21018 -1
2 1 146 127 86.2 0.101022875829179 1
3 1 148 130 83.1 0.0989199155796999 2
4 1 150 134 80.2 0.149350624153964 3
5 1 153 135 76.8 0.109729906210373 4
6 1 157 138 77.4 0.123596341143533 5
7 1 161 140 76.5 0.105906922756456 6
8 1 162 141 71.8 0.177819982429596 7
9 1 162 138 69.1 0.120690844841889 8
10 1 159 133 69.8 0.125725760154122 9
11 1 158 128 69.6 0.138005978367931 10
12 1 158 124 71.6 0.113636048839271 11
13 1 157 119 72.1 0.138573967803415 12
14 1 155 115 73.5 0.139223682309723 13
15 1 153 111 72.9 0.120565297792697 14
16 1 153 110 72.7 0.1237 15
17 1 153 110 73.5 0.122083156906136 16
18 1 153 109 74.1 0.154683110598878 17
19 1 154 109 74.3 0.167525 18
20 1 153 108 74.2 0.162451714502215 19
21 1 153 107 74.4 0.175674869622018 20
22 1 154 107 74.6 0.187595 21
23 0 154 106 75 0.177918042990453 22
24 0 154 105 75.6 0.176004073365793 23
25 0 155 104 76.2 0.180271671166307 24
26 0 155 104 76.3 0.179075 25
27 3 155 104 76.3 0.18863 26
28 3 156 104 75.8 0.24571018028355 27
29 3 156 103 75.1 0.256134225108984 28
30 3 156 102 74.6 0.23573408766521 29
31 3 156 101 74.4 0.217819970017334 30
32 3 156 101 74.4 0.212005 31
33 3 160 97.8 75.8 0.168182969436774 32
34 3 163 95.1 75.9 0.2106 33
35 3 164 94.6 75.8 0.190258998659045 34
36 3 165 94.2 75.9 0.171788464873962 35
37 3 166 94.1 76.1 0.163578888948441 36
38 3 166 94.1 76.1 0.16344 37
39 3 170 92 77.4 0.162895717325358 38
40 3 174 89 78.5 0.141598411895082 39
41 3 176 88.5 79.7 0.18343 40
42 3 178 85.7 77.6 0.25626519743356 41
43 3 177 84.8 76.8 0.21945 42
44 3 177 89 80.1 0.213738202402081 41
45 3 177 89.3 80.3 0.222965 44
46 3 178 89.9 80.7 0.252397800200117 45
47 3 178 90 80.7 0.253805 46
48 3 177 89.8 81.1 0.197798134450697 45
49 3 177 89.6 81.8 0.153205 48
50 0 177 88.7 82.1 0.161488016012608 49
51 0 178 88 82.9 0.199348759913385 50
52 0 178 88 83.6 0.20909 51
53 0 182 86.9 82.6 0.187714428495083 49
54 0 186 84.3 82.7 0.142940008529897 53
55 0 190 82.9 83.5 0.16163388648491 54
56 0 195 84 84.4 0.147695522713788 55
57 0 200 85.8 84.7 0.186380983576334 56
58 0 205 87.6 84.4 0.218166887085922 57
59 0 207 88.2 84.2 0.159955 58
60 2 207 89.2 84.5 0.129632572785721 59
61 2 207 90.1 84.6 0.13680055127542 60
62 2 206 90.7 84 0.189513701227226 61
63 2 206 91.6 83.8 0.185715545510298 62
64 2 206 92.6 83.9 0.20429 63
65 2 205 97.2 85.5 0.153746856564208 64
66 2 204 102 86.4 0.105533452344517 65
67 2 202 106 85.7 0.19987313487123 66
68 2 202 106 85.6 0.20357 67
69 2 207 93.4 84.3 0.201090573779407 64
70 2 207 93.8 84.5 0.19071 69
71 2 208 94.6 84.8 0.174544961363615 70
72 2 208 95.3 85.2 0.165948781468416 71
73 2 209 95.8 85.5 0.166791848991097 72
74 2 209 95.8 85.5 0.1668 73
75 2 210 90.4 83.5 0.168855415567448 70
76 2 214 91.4 84.1 0.215216809698115 75
77 2 214 92.3 84.4 0.229695 76
78 2 210 84.9 83.2 0.114786911390642 59
79 2 213 81.8 81.4 0.226065 78
80 3 167 94.7 76.3 0.151606554957212 38
81 3 168 95.5 76.5 0.181654307526547 80
82 3 168 96.4 76.7 0.221071566010647 81
83 3 168 96.6 76.8 0.224195 82
84 3 164 94.5 75.9 0.186315658244348 34
85 3 165 94.1 76.2 0.149071141315455 84
86 3 166 93.9 77 0.158809314335588 85
87 3 166 93.3 77.7 0.206805605130277 86
88 3 166 93 78.1 0.222195 87
89 3 168 88.4 76.6 0.16181570749677 88
90 3 169 84.9 76 0.208925 89
91 3 170 80 75.3 0.168142602853285 90
92 3 170 79.9 75.3 0.169965 91
93 3 170 79.5 75.3 0.17819 92
94 3 170 74.5 75 0.125257213277507 93
95 3 170 73 75.5 0.117045 94
96 3 170 72.4 75.3 0.12906071312682 95
97 3 171 72 75.2 0.142162739853252 96
98 3 172 71.8 75.2 0.1443 97
99 3 166 69.5 75.9 0.18369507170815 95
100 3 165 69.4 76.2 0.160375 99
101 3 169 79 75.9 0.127850549639709 93
102 3 168 78.8 76.7 0.138772136438089 101
103 3 168 78.8 77.5 0.215026042981035 102
104 3 168 79.2 78.1 0.16385 103
105 3 168 75.9 78.3 0.221171959278529 104
106 3 169 77.1 79.4 0.35492 105
107 3 168 80 78.4 0.143148456631447 104
108 3 169 80.7 78.8 0.127709221871962 107
109 3 169 81.6 79.2 0.127165482909967 108
110 3 169 82.5 79.4 0.132747991915475 109
111 3 169 82.8 79.5 0.133215 110
112 3 165 80.3 73.6 0.181436505431463 92
113 3 164 80.3 73.2 0.20513 112
114 3 166 87.5 77.7 0.117657623195829 90
115 3 165 89 79.6 0.167045 114
116 3 166 93.6 78.7 0.197652491737173 88
117 3 165 94.1 79.1 0.217645756255836 116
118 3 164 94.4 79.3 0.193590278788623 117
119 3 163 94.3 79.3 0.150270826790944 118
120 3 162 93.9 79.1 0.13707 119
121 3 160 97.3 73.4 0.133896954966076 32
122 3 160 92.4 72.8 0.150543268850669 121
123 3 160 91 72.6 0.19141 122
124 3 160 90.9 71.7 0.239191630036957 123
125 3 160 90.9 71.5 0.254875 124
126 3 161 90.3 70.7 0.329146656176935 125
127 3 161 90.2 70.5 0.333275 126
128 3 156 91.1 73.6 0.112858226216692 125
129 3 153 91.1 72.2 0.151225 128
130 3 152 91.3 72.6 0.147929559606419 129
131 3 151 91.4 72.9 0.157209437056726 130
132 3 150 91.5 73.1 0.163325 131
133 3 153 90.3 72.7 0.127131322607843 129
134 3 153 89.7 73.4 0.121714849519346 133
135 3 153 89.3 74.1 0.125395 134
136 3 155 86.3 75.7 0.114664582256684 135
137 3 153 83.7 74.7 0.16043 136
138 3 150 91.5 76.7 0.266711422385072 135
139 3 150 91.5 76.8 0.266175 138
140 3 160 90.2 73.2 0.142701514620727 123
141 3 160 89.3 73.6 0.129027268403281 140
142 3 160 88.3 73.7 0.153688985981479 141
143 3 160 87.5 73.6 0.19429 142
144 3 159 87.2 73.4 0.19421 143
145 3 159 87 73.2 0.19408 144
146 3 160 87.9 74.5 0.220114956235583 143
147 3 160 88.5 75 0.165789031300127 146
148 3 161 89 75.5 0.157998802357835 147
149 3 162 89.4 75.9 0.188513735501684 148
150 3 163 89.5 76.2 0.19576 149
151 3 155 104 77.2 0.170894204067929 27
152 3 156 104 77.7 0.22456 151
153 3 157 103 77.8 0.253254936698716 152
154 3 157 103 78 0.266235 153
155 3 156 104 78.5 0.280777443848371 152
156 3 156 105 78.6 0.28222 155
157 3 155 101 78.2 0.122262509369939 26
158 3 156 101 78.6 0.165565 157
159 3 157 100 78.4 0.1707219196186 158
160 3 158 99.6 78.3 0.20866392303534 159
161 3 158 99.3 78.3 0.221305 160
162 3 159 99.3 78.4 0.244670389957486 161
163 3 160 99.3 78.5 0.242460983837422 162
164 3 161 99.3 78.6 0.240462161772141 163
165 3 161 99.3 78.6 0.240385 164
166 3 155 98.3 78.9 0.123694037614092 161
167 3 153 99.4 79 0.188725 166
168 3 149 99.8 78 0.208866366792085 167
169 3 149 99.8 78 0.209105 168
170 3 153 99.6 78.9 0.190675 167
171 3 153 99.8 78.8 0.19292 170
172 3 153 100 78.7 0.193915 171
173 3 157 102 79.3 0.277304173551498 158
174 3 157 102 80 0.239031020721544 173
175 3 157 102 80.2 0.229415 174
176 0 158 106 74.4 0.183068604852362 22
177 0 159 106 74.4 0.17033 176
178 3 160 106 74 0.166151013183907 177
179 3 160 106 73.4 0.240995493224401 178
180 3 161 106 72.9 0.270745 179
181 3 163 103 74.4 0.172868167837958 177
182 3 166 100 75.9 0.130999428971252 181
183 3 166 97.9 74.7 0.320775 182
184 1 155 109 74.7 0.210365513338583 19
185 1 155 109 75.2 0.277150266481738 184
186 1 156 110 75.6 0.294175 185
187 1 152 111 72.7 0.167009864996053 16
188 1 151 111 72.8 0.20278 187
189 1 150 110 73.3 0.167995855138255 188
190 1 150 110 73.6 0.153835 189
191 0 150 110 73.6 0.173485 190
192 3 149 110 73.4 0.208695 191
193 3 149 110 73.3 0.235515 192
194 3 149 110 73.1 0.245455 193
195 3 149 109 73.3 0.167996474238284 191
196 3 149 108 73.1 0.191515 195
197 3 149 108 73.2 0.197205 196
198 3 148 104 73.3 0.228622805381289 196
199 3 147 103 73.1 0.25888 198
200 3 150 103 75.6 0.186857979903504 199
201 3 151 102 75.3 0.2035 200
202 3 147 98.2 72.4 0.140009873081816 199
203 3 145 95.7 70 0.157695810013906 202
204 3 144 96 69.4 0.22262 203
205 3 144 95.7 68.4 0.288483029101842 204
206 3 144 95.7 68.3 0.288805 205
207 3 142 97.8 73.2 0.117857006312457 204
208 3 137 99 72.9 0.20226 207
209 3 147 103 68.4 0.190960875601388 199
210 3 147 103 68.1 0.203885 209
211 3 144 106 69.5 0.122782370548326 210
212 3 143 108 68.9 0.281865 211
213 3 143 108 68 0.239766130302472 212
214 3 143 107 67.6 0.22447 213
215 3 141 111 67.8 0.128198616755852 212
216 3 141 111 66.3 0.21234 215
217 3 147 102 68 0.164129677450169 210
218 3 148 101 67.9 0.135157132332699 217
219 3 148 101 67.9 0.12571 218
220 3 152 104 67.3 0.175669075667131 219
221 3 154 104 66.3 0.27684 220
222 3 152 97.8 68.3 0.122041718409975 219
223 3 156 94.6 68.2 0.15519727595815 222
224 3 156 94.1 68.3 0.157915 223
225 3 147 103 67.1 0.253658470638115 210
226 3 147 102 66.7 0.24796 225
227 0 150 109 73.6 0.17038254173821 190
228 0 151 108 73.5 0.23246 227
229 3 151 108 72.8 0.260135189008865 228
230 3 151 107 72 0.277435669953392 229
231 3 151 107 71.8 0.278325 230
232 3 149 109 77.6 0.186772934133606 228
233 3 147 109 77.7 0.181505 232
234 3 147 109 77.5 0.211941264551561 233
235 3 146 109 77.1 0.184103901958342 234
236 3 145 109 76.7 0.133549181903096 235
237 3 144 109 76.4 0.15194 236
238 3 143 109 76.6 0.211980861705235 237
239 3 143 109 76.6 0.22775 238
240 3 145 109 76.2 0.133802165376287 237
241 3 145 110 76.3 0.13621940460892 240
242 3 144 111 76.1 0.173551014204833 241
243 3 143 111 75.7 0.20385 242
244 3 147 108 77.6 0.174780817770357 233
245 3 147 108 77.7 0.184420585820553 244
246 3 147 107 77.9 0.202806683984086 245
247 3 147 107 77.9 0.203325 246
248 3 147 106 77.9 0.21202 247
249 3 146 105 78 0.182922684378328 248
250 3 146 105 78.3 0.173962210510652 249
251 3 145 104 78.2 0.189035 250
252 3 142 107 77.3 0.122643853382393 248
253 3 141 107 77.1 0.134245 252
254 3 140 107 76.9 0.191740439961549 253
255 3 140 108 76.8 0.20169 254
256 3 136 106 77.8 0.142668911791733 253
257 3 135 105 77 0.20836 256
258 3 148 106 78.1 0.179413513615321 247
259 3 148 105 78.1 0.212662578525822 258
260 3 149 105 77.7 0.280315376907145 259
261 3 149 104 77.6 0.2839 260
262 1 151 116 72.4 0.154636537277921 188
263 1 149 117 72.2 0.27019571878874 262
264 1 148 114 75.7 0.159472505795444 263
265 1 147 112 76.2 0.19437 264
266 1 154 110 72.2 0.145209098703353 16
267 1 154 109 71.7 0.202464259912564 266
268 1 155 109 71.3 0.22077 267
