# Supplementary material for: Functional and anatomical specificity in a higher olfactory centre
Source: eLife. 2019 May 21;8:e44590. doi: 10.7554/eLife.44590 (PMC6550879; doi:10.7554/eLife.44590)
Supplement: Supplementary file 4. [file elife-44590-supp4.zip › DyeFill_PV2/PV2d1_131122c1.swc]

# SWC format file
# based on specifications at http://research.mssm.edu/cnic/swc.html
# Created by nat::write.neuron.swc
# PointNo Label X Y Z Radius Parent 
1 1 161 123 83.8 0 -1
2 1 164 124 81.4 0 1
3 1 164 128 79.7 0 2
4 1 163 133 78.3 0 3
5 1 164 137 76.2 0 4
6 1 166 139 73.4 0 5
7 1 164 135 72.2 0 6
8 1 161 131 72.5 0 7
9 1 160 126 72.9 0 8
10 1 161 125 72.9 0 9
11 1 162 120 71.9 0 10
12 1 161 116 71.5 0 11
13 1 160 111 71.8 0 12
14 1 160 110 71.6 0 13
15 1 159 109 71.2 0 14
16 1 160 108 71.3 0 15
17 1 160 107 71.1 0 16
18 1 160 107 71 0 17
19 0 160 106 70.7 0 18
20 0 160 105 70.8 0 19
21 0 160 104 70.8 0 20
22 0 161 104 70.5 0 21
23 3 163 99.1 70.8 0 22
24 3 164 94.6 70.8 0 23
25 3 164 94.3 70.9 0 24
26 3 165 93.4 70.7 0 25
27 3 165 92.7 70.6 0 26
28 3 166 91.9 70.3 0 27
29 3 169 88.4 70.2 0 28
30 3 170 87.9 70.3 0 29
31 3 174 84.8 69.2 0 30
32 3 174 84.3 68.9 0 31
33 3 178 81.5 68.7 0 32
34 3 181 78.3 68 0 33
35 3 185 75.3 67.6 0 34
36 3 189 72.4 66.4 0 35
37 3 190 72.2 66.4 0 36
38 3 194 70.2 64.9 0 37
39 3 198 68.3 64.4 0 38
40 3 201 66.4 64.1 0 39
41 3 202 66.1 63.9 0 40
42 3 203 65.9 63.7 0 41
43 3 204 65.8 63.6 0 42
44 3 205 66 63.5 0 43
45 3 206 66.1 63.5 0 44
46 0 207 66.5 63.4 0 45
47 0 208 66.9 63.6 0 46
48 0 207 65.8 63.5 0 45
49 0 208 65 63.6 0 48
50 0 208 64.1 63.5 0 49
51 0 208 64 63.4 0 50
52 2 210 59.8 62.9 0 51
53 2 211 55.2 62.6 0 52
54 2 213 51.1 61.4 0 53
55 2 213 50.1 61.6 0 54
56 2 211 46.8 60 0 55
57 2 213 45.6 59.6 0 56
58 2 214 50.1 61.6 0 55
59 2 215 50.5 61.8 0 58
60 2 216 50.7 61.8 0 59
61 2 217 50.7 61.8 0 60
62 2 217 50.7 61.8 0 61
63 2 212 63.7 62.2 0 51
64 2 216 63.5 61.5 0 63
65 3 204 62.8 63 0 40
66 3 205 62.6 63 0 65
67 0 208 59.8 62.1 0 66
68 0 213 58 61.8 0 67
69 0 214 54.9 59.9 0 68
70 2 210 52.9 58.4 0 69
71 2 207 49.9 58.3 0 70
72 2 206 49.1 58.1 0 71
73 2 206 48.8 58 0 72
74 2 209 46.3 57.1 0 71
75 2 208 41.7 56.3 0 74
76 2 207 37.1 54.7 0 75
77 2 207 35.6 54.1 0 76
78 2 212 50.5 59.6 0 69
79 2 212 45.9 58.2 0 78
80 2 211 42 56.5 0 79
81 0 206 63 63.5 0 66
82 0 206 63.7 63.9 0 81
83 0 205 63.6 64.1 0 82
84 0 205 63 64.7 0 83
85 0 205 62.8 65.2 0 84
86 3 193 68.9 65.6 0 37
87 3 197 66.3 63.7 0 86
88 3 198 65.2 62.4 0 87
89 3 175 80 70.8 0 32
90 3 175 76.5 72.8 0 89
91 3 171 87.4 72.3 0 30
92 3 170 88.2 73.8 0 91
93 3 170 87.3 73.9 0 92
94 3 169 86.4 74 0 93
95 3 169 86.7 74.8 0 94
96 3 169 86.8 74.8 0 95
97 3 174 86.2 74.8 0 92
98 3 177 86.8 75.2 0 97
99 3 166 87.2 70.1 0 28
100 3 169 84.3 68.6 0 99
101 3 163 94.1 75.5 0 25
102 3 162 93.9 76.2 0 101
103 3 157 95.1 76.7 0 102
104 3 155 96.5 76.8 0 103
105 3 166 91.8 77.6 0 102
106 3 170 90.4 78.5 0 105
107 3 171 90.6 78.7 0 106
108 3 160 102 69.5 0 22
109 3 157 99.7 67.7 0 108
110 3 157 96.8 66.9 0 109
111 3 158 96 66.6 0 110
112 0 155 107 70.4 0 18
113 0 154 104 67.9 0 112
114 0 154 103 66.9 0 113
115 1 158 107 72.3 0 13
116 1 158 104 73 0 115
117 0 163 104 72.8 0 116
118 0 163 99.7 74.8 0 117
119 0 167 97.6 74.8 0 118
120 0 154 102 73.6 0 116
121 0 153 101 75.1 0 120
122 1 158 121 71.8 0 10
123 1 154 119 71.6 0 122
124 1 152 116 73.4 0 123
125 1 153 111 74 0 124
126 1 153 111 74 0 125
127 1 152 111 74.2 0 126
128 1 152 110 74.3 0 127
129 1 152 109 74.4 0 128
130 1 152 109 74.4 0 129
131 0 152 108 74.5 0 130
132 0 152 107 74.9 0 131
133 0 153 106 74.9 0 132
134 0 154 106 74.9 0 133
135 0 154 105 74.9 0 134
136 0 151 108 74.6 0 130
137 0 150 109 75.2 0 136
138 0 150 109 76 0 137
139 0 150 109 76.4 0 138
140 1 152 111 73.3 0 126
141 1 152 111 73.3 0 140
142 0 151 111 73 0 141
143 0 150 111 73.2 0 142
144 0 149 112 73.3 0 143
145 0 149 112 73.3 0 144
146 3 148 115 71.8 0 145
147 3 151 118 70.3 0 146
148 3 153 122 69.7 0 147
149 3 156 127 69.7 0 148
150 3 157 131 69.6 0 149
151 3 151 116 71.3 0 145
152 3 153 117 71 0 151
153 3 147 108 75.6 0 145
154 3 145 104 76.5 0 153
155 3 142 102 78.7 0 154
156 3 139 98.5 79.5 0 155
157 3 135 95.4 79.7 0 156
158 3 134 91.2 79.7 0 157
159 3 135 88.7 79.9 0 158
160 0 153 111 73.5 0 141
161 0 154 112 73.5 0 160
162 0 154 112 73.5 0 161
163 3 158 113 73.1 0 162
164 3 163 112 71.9 0 163
165 3 164 113 71.8 0 164
166 3 156 115 71.9 0 162
167 3 154 117 74.4 0 166
