# Supplementary material for: Functional and anatomical specificity in a higher olfactory centre
Source: eLife. 2019 May 21;8:e44590. doi: 10.7554/eLife.44590 (PMC6550879; doi:10.7554/eLife.44590)
Supplement: Supplementary file 4. [file elife-44590-supp4.zip › DyeFill_PV4/PV4a10_130627c0.swc]

# SWC format file
# based on specifications at http://research.mssm.edu/cnic/swc.html
# Created by nat::write.neuron.swc
# PointNo Label X Y Z Radius Parent 
1 1 157 103 92.2 0.10494 -1
2 1 157 101 88.2 0.111760649071444 1
3 1 160 97.4 85.7 0.104024070683959 2
4 1 158 94.4 83.7 0.11621895379958 3
5 1 153 93.1 83.8 0.132277105820785 4
6 1 148 92.8 83.6 0.120255724942604 5
7 1 143 91 82.8 0.136851667298112 6
8 1 143 90.7 82.8 0.14624 7
9 1 143 89.8 82.7 0.151414309033529 8
10 1 143 88.8 82.7 0.141846879521277 9
11 1 143 87.8 82.7 0.150776263905389 10
12 1 143 87.4 82.7 0.157425 11
13 8 143 86.4 82.8 0.144301524261034 12
14 8 143 85.5 82.9 0.151910021134196 13
15 8 142 84.7 83 0.15300323146591 14
16 8 142 83.8 83 0.170344421129028 15
17 8 141 82.9 83 0.200528743717676 16
18 8 141 82.9 83 0.20061 17
19 8 141 82.1 83.2 0.217710187185269 18
20 8 140 81.4 83.7 0.262769540047341 19
21 8 140 81.1 83.9 0.24596 20
22 8 140 80.2 84.1 0.243586949675381 21
23 8 140 79.7 84.2 0.28228 22
24 8 140 79.4 84.1 0.291595 23
25 8 140 79.1 84 0.300305 24
26 8 140 80.3 85 0.26870251159265 23
27 8 140 81 85.6 0.201653808326316 26
28 8 141 81.8 86 0.151174987863882 27
29 8 141 82 86.1 0.148025 28
30 8 141 81.7 84.4 0.282156996184949 21
31 8 141 82.2 84.9 0.291675 30
32 8 142 82.1 82.6 0.158624316045602 18
33 8 143 81.4 82.5 0.154920675271755 32
34 8 143 80.8 82.5 0.164273515396857 33
35 8 144 80.5 82.5 0.164595 34
36 8 145 80.8 82.7 0.183268655262225 35
37 8 145 81.3 83.1 0.210683131752077 36
38 8 146 81.7 83.4 0.19258 37
39 8 143 79.8 82.1 0.203858271488511 35
40 8 143 79.1 81.7 0.253998529887776 39
41 8 142 78.6 81.3 0.264665247011848 40
42 8 141 78.3 80.8 0.240455896557267 41
43 8 140 78 80.3 0.216835 42
44 8 139 78.1 79.9 0.209414190984855 43
45 8 138 78.1 79.4 0.263970249617325 44
46 8 138 78 78.9 0.263322731258248 45
47 8 137 78 78.8 0.252905 46
48 8 133 77.3 79.3 0.289914099317845 47
49 8 129 75.6 76.2 0.257338695771073 48
50 8 129 75.3 74.8 0.128295 49
51 8 137 77.7 78 0.241907794325894 47
52 8 136 77.4 77.2 0.236242246519856 51
53 8 136 77 76.5 0.290730641692459 52
54 8 136 76.8 75.9 0.279515 53
55 8 135 76.3 75.2 0.285784622038317 54
56 8 135 76.1 74.7 0.261345 55
57 8 140 79.3 74.5 0.122879822881462 54
58 8 141 78 72.3 0.260905 57
59 8 139 74.5 77 0.276359229584234 43
60 8 140 73.4 73.9 0.139325 59
61 8 142 87.3 82.4 0.141620097570676 12
62 8 141 87.2 82.2 0.18223263956556 61
63 8 140 87 82.1 0.213785193077882 62
64 8 140 87 82 0.216775 63
65 1 139 88.2 82.8 0.185018698181422 8
66 1 137 85.2 82.5 0.247195 65
67 8 137 85 82.6 0.238275 66
68 8 137 84.8 82.8 0.24089 67
69 8 137 84.6 82.9 0.239955 68
70 8 137 84.5 83 0.23069 69
71 8 137 84.5 83.2 0.22914 70
72 8 137 84.4 83.3 0.196175 71
73 8 137 84.5 83.5 0.18014 72
74 8 134 80.8 82.6 0.156839084435725 73
75 8 135 76.1 81.5 0.22267276024954 74
76 8 136 74.1 81 0.152445 75
77 8 140 71.1 80.3 0.154464630863984 76
78 8 144 68.4 80.5 0.154492726939589 77
79 8 148 71.3 80.2 0.179080309199383 78
80 8 147 73.5 79.3 0.157845 79
81 8 147 74.1 78.6 0.15068176924775 80
82 8 148 74.9 78 0.120573921960547 81
83 8 147 75.7 77.4 0.114773990146555 82
84 8 147 76.4 76.8 0.143339053976141 83
85 8 147 76.8 76.4 0.265795 84
86 8 146 76.5 75.6 0.313711348742352 85
87 8 146 76.5 74.8 0.201552820494606 86
88 8 145 76.8 74.1 0.137225 87
89 8 150 80.4 76.8 0.114449238711045 85
90 8 150 80.7 76.8 0.11546 89
91 8 147 73 80.2 0.0795302985946007 80
92 8 147 72.5 81 0.105602062492278 91
93 8 146 72.4 81.4 0.1152 92
94 8 146 72.7 80.8 0.134219101795414 93
95 8 145 73.1 80.1 0.145991216955481 94
96 8 145 73.3 79.7 0.135835 95
97 8 146 71.8 82 0.144629045858467 93
98 8 145 71.6 82.5 0.18272548412884 97
99 8 144 71.7 82.8 0.166203961181842 98
100 8 143 71.8 83 0.15997 99
101 8 139 70.3 83.5 0.176107230300788 100
102 8 136 73 84.2 0.193901107845992 101
103 8 136 74.8 84.8 0.210415 102
104 8 136 75.1 84.8 0.21654 103
105 8 135 75.3 84.8 0.21717 104
106 8 135 76.2 84.8 0.221392279964458 105
107 8 134 76.9 84.7 0.225910613287333 106
108 8 133 77.4 84.7 0.2224 107
109 8 133 78.2 85.2 0.267426429571986 108
110 8 134 79 85.8 0.290574350164016 109
111 8 134 79.4 86.3 0.23576 110
112 8 133 80.3 86.5 0.161174711701052 111
113 8 133 81.2 86.6 0.134430952577122 112
114 8 132 82 86.5 0.174836910761105 113
115 8 132 82.6 86.4 0.221818374007835 114
116 8 131 83.2 86.2 0.22465 115
117 8 130 83.8 85.7 0.144551625510818 116
118 8 130 84.4 85.1 0.155310860927212 117
119 8 130 84.5 85 0.157175 118
120 8 129 85.5 85.1 0.170679815345588 119
121 8 129 86.5 85.4 0.274772332994506 120
122 8 130 87.1 85.8 0.328485 121
123 8 126 85.9 83.1 0.200832852415697 119
124 8 125 86 83 0.242025 123
125 8 125 86 82.8 0.27827 124
126 8 124 85.5 83.1 0.154621262168943 124
127 8 124 85.1 83.1 0.133805487897267 126
128 8 123 84.9 83.2 0.153315073302654 127
129 8 122 84.7 83.2 0.167665 128
130 8 131 83.1 87.1 0.287211809931984 116
131 8 131 83.1 87.2 0.286745 130
132 8 136 83.3 87.4 0.208885317194143 111
133 8 136 84.1 88 0.123605 132
134 8 133 76.9 84.1 0.231565397894752 108
135 8 132 76.5 83.6 0.25494 134
136 8 131 76.8 83.2 0.190244447674953 135
137 8 130 77 82.7 0.232490655515416 136
138 8 130 77 82.7 0.2352 137
139 8 126 75.4 80.2 0.227689168123215 138
140 8 125 75.2 79.9 0.247835 139
141 8 129 77.6 82.9 0.190546271512147 138
142 8 129 78 83.2 0.17345 141
143 8 129 77.4 83.9 0.257228666198758 142
144 8 130 77 84.6 0.211391349778708 143
145 8 130 76.8 84.8 0.19828 144
146 8 128 78.7 83.1 0.201697179712275 142
147 8 127 79.3 83 0.204729681183056 146
148 8 127 79.8 82.8 0.265846265887617 147
149 8 126 79.9 82.8 0.27694 148
150 8 126 80.8 83.3 0.263936413717548 149
151 8 126 80.9 83.3 0.264565 150
152 8 126 79.7 82 0.227441665255149 149
153 8 126 79.9 81 0.168458878318036 152
154 8 125 79.6 80.1 0.186919818447531 153
155 8 125 79.6 80.1 0.186755 154
156 8 132 75.8 83 0.228986850760409 135
157 8 132 75.1 82.4 0.158777004644281 156
158 8 131 74.4 81.8 0.197082158475139 157
159 8 131 73.7 81.1 0.260479395047311 158
160 8 131 73.5 80.8 0.27573 159
161 8 129 77.6 83.4 0.141852406211538 108
162 8 129 78.3 85.2 0.219875 161
163 8 129 78.9 85.9 0.286837032736869 162
164 8 129 79.5 86.8 0.282871188282664 163
165 8 129 79.7 87.1 0.258815 164
166 8 126 75.9 83 0.205118514692833 162
167 8 125 72.2 81.3 0.156825 166
168 8 134 74.7 84.9 0.228555131014814 105
169 8 134 74.1 84.9 0.260032528146972 168
170 8 133 73.7 84.9 0.29739 169
171 8 133 73.8 85.1 0.31219 170
172 8 133 74.6 85.7 0.164068741171274 171
173 8 133 75.4 86.3 0.181735570892643 172
174 8 133 76 87 0.332697117348024 173
175 8 132 76.5 87.6 0.280225 174
176 8 134 74.2 85.8 0.328718391592522 171
177 8 134 74.5 86.5 0.339297392113689 176
178 8 135 74.9 87.4 0.334858152244524 177
179 8 135 74.9 87.5 0.334215 178
180 8 131 70.2 83.1 0.248368484154161 170
181 8 135 66.8 83 0.130348600477343 180
182 8 137 62.9 83 0.127638004890342 181
183 8 141 59.1 84.1 0.131732880883523 182
184 8 145 56.8 84.2 0.133456394653705 183
185 8 149 55.4 84.1 0.12187 184
186 8 137 74.6 85.1 0.181366003914392 103
187 8 138 74.5 85.4 0.18836110193092 186
188 8 139 74.7 86 0.242051790573224 187
189 8 139 75.3 86.6 0.167967763256989 188
190 8 139 76 87 0.13246 189
191 8 146 74.6 83.2 0.238947995840473 100
192 8 146 78.3 84.6 0.139355 191
193 8 137 74.7 81.3 0.111195304150631 76
194 8 138 75.2 81.5 0.152233098196304 193
195 8 138 75.7 81.6 0.234515390865709 194
196 8 139 75.9 81.6 0.249255 195
197 8 138 85.1 84 0.0916656721322088 73
198 8 139 85.7 84.5 0.152839688545135 197
199 8 139 86.3 85.1 0.297351998730084 198
200 8 140 86.6 85.9 0.342556816528059 199
201 8 140 86.6 86.1 0.34328 200
202 8 135 87.1 85.2 0.28691899644888 72
203 8 135 87.3 85.5 0.302465 202
204 8 132 85 81.8 0.169017900624974 70
205 8 130 84.3 81.1 0.272105 204
206 8 129 84.3 80.2 0.157992286351376 205
207 8 129 84 79.4 0.118881927574598 206
208 8 128 83.7 79 0.106175 207
209 8 129 84.5 81.1 0.143113016353603 205
210 8 128 85.1 81.2 0.130121926549878 209
211 8 127 85.8 81.2 0.167205 210
212 8 137 84.8 81.7 0.207607408797155 66
213 8 136 84.1 81.1 0.246228840428443 212
214 8 136 83.9 80.8 0.27933 213
215 8 136 83.3 80.1 0.389268941168933 214
216 8 135 82.7 79.4 0.327791516795057 215
217 8 135 82.4 79 0.306755 216
218 8 140 84.6 83.6 0.221034177427271 214
219 8 140 84.6 83.6 0.22229 218
