# Supplementary material for: Functional and anatomical specificity in a higher olfactory centre
Source: eLife. 2019 May 21;8:e44590. doi: 10.7554/eLife.44590 (PMC6550879; doi:10.7554/eLife.44590)
Supplement: Supplementary file 4. [file elife-44590-supp4.zip › DyeFill_PV4/PV4a2_130619c0.swc]

# SWC format file
# based on specifications at http://research.mssm.edu/cnic/swc.html
# Created by nat::write.neuron.swc
# PointNo Label X Y Z Radius Parent 
1 0 146 97.4 92.7 0.24408 -1
2 0 145 96.6 93 0.216287654530179 1
3 0 145 96.5 93 0.215385 2
4 0 150 98.1 90.1 0.164589044440417 1
5 0 155 98.4 90.6 0.202503657537846 4
6 0 160 98.4 91 0.224783391295703 5
7 0 161 97 90 0.24181921235537 6
8 0 161 93.7 86.4 0.232650704764053 7
9 0 158 91.1 84.5 0.244960248110049 8
10 0 153 89.7 83.6 0.195540291264322 9
11 0 149 90 83.1 0.12783 10
12 0 144 90.6 82.6 0.129675040641087 11
13 0 139 90.2 81.8 0.132896180539867 12
14 0 135 88.3 80.6 0.155453288088153 13
15 0 134 87.8 80.4 0.232475 14
16 8 135 83.3 79.5 0.201506306593123 15
17 8 137 78.6 78.7 0.203129479281589 16
18 8 139 74.1 77.5 0.33464213795991 17
19 8 137 70.9 74.6 0.201167315490008 18
20 8 136 70.6 73 0.241915 19
21 8 132 72.7 72.3 0.130132143766148 20
22 8 130 72.6 71.9 0.13013 21
23 8 134 74 70.4 0.143201421659633 20
24 8 133 78.5 68.5 0.139095130198882 23
25 8 133 83.2 67.4 0.157997798266604 24
26 8 137 86.3 67 0.247005959981021 25
27 8 141 89.4 67.4 0.173618214410877 26
28 8 145 92.2 68 0.212245528853424 27
29 8 147 92.9 68.2 0.17766 28
30 8 146 97.7 67.4 0.174028685820494 29
31 8 145 102 68.6 0.238234007597097 30
32 8 145 107 69.6 0.28599 31
33 8 150 109 69.9 0.23968261572201 32
34 8 150 109 70 0.249515 33
35 8 150 110 70.6 0.233083200867957 34
36 8 150 110 71.1 0.201909487433849 35
37 8 150 111 71.1 0.20049 36
38 8 151 109 70.7 0.174249038000241 34
39 8 152 108 71.2 0.204831176109962 38
40 8 153 108 71.4 0.22613122908496 39
41 8 153 108 71.5 0.19861 40
42 8 154 108 72.1 0.182126689643683 41
43 8 154 108 73 0.326509671720155 42
44 8 154 109 73.7 0.295338925462395 43
45 8 154 109 74.3 0.227195 44
46 8 149 109 73.7 0.256027986996203 41
47 8 148 109 74.1 0.208375 46
48 8 150 109 69.2 0.231595384970834 34
49 8 151 109 68.4 0.2299 48
50 8 147 112 70.4 0.193066174467221 32
51 8 146 113 71.1 0.25416 50
52 8 147 93.3 68.9 0.15170644799618 29
53 8 148 93.8 69.5 0.216071208615309 52
54 8 148 94.4 70.1 0.250426581557109 53
55 8 149 95 70.6 0.204259079073046 54
56 8 150 95.5 70.9 0.192405 55
57 8 154 96.8 71.5 0.133821800308425 56
58 8 159 96.9 70.5 0.162758899125193 57
59 8 161 97.6 70.6 0.24549 58
60 8 162 97.2 70.4 0.252951248286817 59
61 8 163 96.8 70.4 0.255464764731014 60
62 8 163 96.6 70.4 0.25742 61
63 8 164 101 72.6 0.291603529627501 62
64 8 163 104 74.1 0.308625 63
65 8 165 92.1 70.2 0.345885648856973 62
66 8 166 90.2 69.2 0.25023 65
67 8 160 102 71.3 0.226308220248919 59
68 8 162 104 71.7 0.187559498006326 67
69 8 166 106 70.7 0.305277758551086 68
70 8 166 107 70.6 0.322585 69
71 8 152 99.1 68.9 0.19312738970325 56
72 8 156 101 67.3 0.220663973036251 71
73 8 156 106 67.2 0.26360311443333 72
74 8 155 108 68 0.35787 73
75 8 133 87.6 80.2 0.197308773289518 15
76 8 132 87.6 79.9 0.189028609936936 75
77 8 131 88 79.7 0.182540883584482 76
78 8 130 88.8 79.6 0.189681005180955 77
79 8 130 88.8 79.6 0.189945 78
80 8 130 88.9 79.5 0.19086 79
81 8 129 88.8 78.9 0.144885835719281 80
82 8 129 89.2 78.2 0.159436293683432 81
83 8 128 89.8 77.6 0.152316393390993 82
84 8 128 89.8 77.6 0.1507 83
85 8 128 94.6 78.1 0.272648205307073 84
86 8 128 96.1 78 0.238735 85
87 8 129 96.9 78.4 0.21454548397741 86
88 8 129 97.5 78.9 0.15336081533266 87
89 8 130 98.1 79.5 0.121707979673497 88
90 8 130 98.7 80.2 0.171962724092704 89
91 8 129 99.4 80.7 0.301033540856149 90
92 8 129 99.5 80.7 0.303365 91
93 8 129 97 77.8 0.216139259069478 86
94 8 129 97.6 77.6 0.1832 93
95 8 133 101 78.1 0.135820909681146 94
96 8 137 103 78.8 0.168227103145492 95
97 8 140 107 78.6 0.161916364567965 96
98 8 141 109 78.5 0.220665 97
99 8 131 102 76.9 0.253551236224428 94
100 8 131 102 76.9 0.24363 99
101 8 132 103 76.6 0.216375936468174 100
102 8 132 103 76.4 0.26283 101
103 8 136 106 76.3 0.18564494977697 102
104 8 140 108 75 0.215015100069637 103
105 8 144 111 73.4 0.237091309312674 104
106 8 144 112 73.4 0.25586 105
107 8 133 102 75.6 0.203064304374578 102
108 8 133 102 74.9 0.181895990897327 107
109 8 134 101 74.3 0.330876597180145 108
110 8 134 100 73.6 0.330910488182678 109
111 8 134 100 73.4 0.322295 110
112 8 130 102 77.2 0.164911378845352 100
113 8 129 102 77.9 0.24793968387491 112
114 8 129 103 78.5 0.312076816404516 113
115 8 129 103 78.9 0.247015 114
116 8 128 89.6 77.4 0.122875 84
117 8 128 89.3 77.3 0.1091 116
118 8 128 88.9 76.6 0.10477869891179 117
119 8 129 88.5 76 0.209124553478835 118
120 8 129 87.8 75.3 0.313442118954429 119
121 8 130 87 74.7 0.222802182112129 120
122 8 130 86.4 74.2 0.161015 121
123 8 127 88.6 77.5 0.12407364506143 117
124 8 127 87.8 77.7 0.160097437933839 123
125 8 126 87 77.8 0.225487006980237 124
126 8 126 86.2 77.8 0.26455 125
127 8 125 85.3 78 0.141160963216943 126
128 8 125 84.3 78 0.174791266365731 127
129 8 125 83.8 77.9 0.23845 128
130 8 126 85.5 77.2 0.326234836624622 126
131 8 126 85.1 76.8 0.294745 130
132 8 134 91.8 80.5 0.176293641176449 80
133 8 138 93.7 81.6 0.219459462778606 132
134 8 139 94.3 81.6 0.247255 133
135 8 141 98.3 80.6 0.169463816751135 134
136 8 142 99.2 80.4 0.142475 135
137 8 142 100 80.2 0.216988094981445 136
138 8 142 101 79.9 0.191741814100199 137
139 8 143 102 79.5 0.139806779239927 138
140 8 143 103 79.1 0.146353715078882 139
141 8 143 104 78.9 0.13812 140
142 8 144 105 78.9 0.159144976035207 141
143 8 144 106 78.8 0.138037163803699 142
144 8 144 106 78.7 0.127295 143
145 8 145 107 78.2 0.167472414394128 144
146 8 145 107 78 0.23346 145
147 8 145 108 78.5 0.305692542483277 146
148 8 145 109 79 0.23982839956586 147
149 8 146 110 79.5 0.176285948769411 148
150 8 146 110 79.6 0.17381 149
151 8 145 108 78.5 0.298982645647298 146
152 8 145 109 78.9 0.186620655005098 151
153 8 144 110 79.2 0.173163035100856 152
154 8 144 111 79.4 0.22816762010924 153
155 8 144 111 79.6 0.253975 154
156 8 148 104 77.2 0.162223860469586 144
157 8 152 107 76.2 0.151834442132554 156
158 8 155 106 74 0.265843914315954 157
159 8 157 105 73.4 0.28517 158
160 8 148 103 79.8 0.154116864220466 141
161 8 153 103 79.5 0.137948773040769 160
162 8 158 102 78 0.161145241914776 161
163 8 161 99.6 76.4 0.28507 162
164 8 147 98.2 79.9 0.141545866957325 136
165 8 150 96.9 78 0.29662 164
166 8 143 94.7 83.1 0.182567586278975 134
167 8 144 94.7 83.3 0.199675 166
168 8 134 91 79.4 0.121477410842788 79
169 8 138 93.3 77.8 0.19733361825253 168
170 8 139 93 77.3 0.2508 169
171 0 150 89.4 82.6 0.121144324434647 11
172 0 150 89 81.9 0.152990143600991 171
173 0 150 89 81.8 0.164735 172
174 8 151 88.1 81.3 0.222428076931853 173
175 8 151 87.3 80.8 0.276188770104739 174
176 8 151 87 80.5 0.27724 175
177 8 153 92.5 81.6 0.099643767724401 173
178 8 156 92.9 81.3 0.121375 177
179 8 156 93.7 81.6 0.183816987794333 178
180 8 156 93.9 81.7 0.190615 179
181 8 159 89.3 82.1 0.0979375883668197 178
182 8 161 87.8 82.6 0.107335 181
