# Supplementary material for: Functional and anatomical specificity in a higher olfactory centre
Source: eLife. 2019 May 21;8:e44590. doi: 10.7554/eLife.44590 (PMC6550879; doi:10.7554/eLife.44590)
Supplement: Supplementary file 4. [file elife-44590-supp4.zip › DyeFill_PV4/PV4a2_130625c0.swc]

# SWC format file
# based on specifications at http://research.mssm.edu/cnic/swc.html
# Created by nat::write.neuron.swc
# PointNo Label X Y Z Radius Parent 
1 0 158 97.1 87.4 0.09923 -1
2 0 158 95.1 83.8 0.129285607517592 1
3 0 154 92.8 83.8 0.11471848903375 2
4 0 153 92.1 84 0.12718 3
5 0 148 90.3 83.4 0.134600428959196 4
6 0 144 88.4 82.5 0.137781985593674 5
7 0 139 87.8 81.8 0.146247917350326 6
8 0 135 85.4 80.3 0.278145 7
9 0 138 81.4 81 0.139172982609697 8
10 0 140 77.1 81.5 0.154204158828194 9
11 0 143 72.9 81.3 0.263646894012306 10
12 0 145 68.5 80.5 0.179120394611488 11
13 0 147 64 79.5 0.365422139800553 12
14 0 147 60.7 76.8 0.164036069619511 13
15 0 143 62.8 73.7 0.138332247625912 14
16 0 140 66.1 71.6 0.158652615410334 15
17 0 138 70.2 69.9 0.153087845004722 16
18 0 138 74.8 68 0.16275210488739 17
19 0 137 79.6 66.8 0.185026432219906 18
20 0 138 84.4 67.1 0.191427936420129 19
21 0 140 89 67.6 0.235349467428551 20
22 0 141 93.9 67.9 0.187129398970978 21
23 0 143 98.1 68.4 0.310352566143457 22
24 0 144 99.6 68.4 0.298245 23
25 0 143 104 68.7 0.224812946032438 24
26 0 144 109 70.3 0.221982211420022 25
27 0 146 112 73 0.395925 26
28 2 146 112 73.8 0.352864218315818 27
29 2 146 113 74.3 0.34797 28
30 2 146 112 73.9 0.269132462555593 27
31 2 147 111 74.1 0.148173076728157 30
32 2 147 110 73.9 0.20036759777696 31
33 2 147 109 73.5 0.339057484969448 32
34 2 147 109 73.3 0.358015 33
35 2 146 108 72.8 0.310916276831861 34
36 2 146 107 72.4 0.210437575789302 35
37 2 145 107 72.1 0.24701 36
38 2 145 110 73.1 0.078740435188953 37
39 2 144 109 72 0.19701 38
40 2 145 107 71.9 0.252215 37
41 2 145 107 71.8 0.251035 40
42 2 148 108 73.6 0.243697774138395 34
43 2 148 108 73.9 0.247065 42
44 0 145 100 68.8 0.230434366882437 24
45 0 145 100 68.9 0.17794 44
46 2 149 103 70.3 0.314459536129105 45
47 2 153 104 73.2 0.248330996390179 46
48 2 153 104 73.5 0.22654 47
49 2 154 104 73.5 0.154999653496604 48
50 2 155 103 73.3 0.127657943898618 49
51 2 155 104 72.4 0.217009190867955 50
52 2 155 104 71.8 0.3766 51
53 2 160 102 72.1 0.191474001041215 52
54 2 162 103 71.9 0.32921 53
55 2 165 106 71.3 0.216700613311191 54
56 2 166 109 69.9 0.12209 55
57 2 161 103 72.3 0.254316149008047 54
58 2 160 104 72.8 0.360362795704551 57
59 2 160 104 73.5 0.430781068113398 58
60 2 160 105 73.7 0.399695 59
61 2 155 103 71 0.32055991718197 52
62 2 155 103 70.9 0.315135 61
63 2 153 105 73.4 0.243053254742888 48
64 2 154 106 73.3 0.312825637849288 63
65 2 154 107 73.3 0.332475 64
66 2 145 101 68.8 0.130591604505032 45
67 2 146 102 68.7 0.12349844304123 66
68 2 146 103 68.6 0.14299948491208 67
69 2 147 104 68.5 0.180115947321608 68
70 2 147 104 68.4 0.21959 69
71 2 148 105 68.6 0.203059364423628 70
72 2 148 106 69 0.236015374873097 71
73 2 149 106 69.2 0.232515 72
74 2 152 104 67.7 0.147117210477056 70
75 2 152 104 67.6 0.14374 74
76 2 156 107 67.6 0.168699196400419 75
77 2 156 108 66.9 0.24944 76
78 2 155 100 67.9 0.244673060197728 75
79 2 158 96.7 67.5 0.281125 78
80 0 134 85.5 79.9 0.239776206692587 8
81 0 133 85.6 79.5 0.223016797586877 80
82 0 132 85.9 79 0.241650980786585 81
83 0 132 86 78.7 0.1795 82
84 0 131 86.7 78.7 0.14333855531537 83
85 0 131 87.5 78.8 0.138889684430118 84
86 0 130 87.7 78.8 0.13782 85
87 3 130 88.7 78.8 0.151749912028528 86
88 3 130 89.7 78.7 0.169694898276782 87
89 3 130 90.7 78.5 0.21860215343203 88
90 3 130 91.1 78.5 0.258525 89
91 3 130 96.1 77.8 0.174365829846251 90
92 3 131 98.5 77.1 0.137695 91
93 3 135 101 76.9 0.150911456623622 92
94 3 138 104 76.9 0.149965 93
95 3 143 105 75.8 0.178553727804021 94
96 3 143 103 71.4 0.182484131706335 95
97 3 144 102 69.9 0.144995 96
98 3 141 108 77.3 0.167893825217976 94
99 3 143 110 76.2 0.292025 98
100 3 130 99 76.5 0.137641861194774 92
101 3 129 99.6 75.9 0.11990411643773 100
102 3 129 100 75.4 0.11971 101
103 3 133 93.5 81.3 0.332890850761387 90
104 3 135 95.3 82.6 0.21285 103
105 3 125 87.2 78.3 0.125846690651711 86
106 3 121 84.7 77.1 0.191693941078728 105
107 3 121 83.3 76.3 0.293575 106
108 0 132 85.9 78.5 0.17376 83
109 0 132 85.8 78.2 0.15375 108
110 3 136 88.5 78.3 0.165690728180816 109
111 3 138 90 78.4 0.051075 110
112 3 142 90.4 80.2 0.152376692943988 111
113 3 145 88.6 78.9 0.15876 112
114 3 136 94.3 79.5 0.206578297965955 111
115 3 138 96.4 79.4 0.155935 114
116 3 139 97.1 79.6 0.175705171526541 115
117 3 140 97.8 79.8 0.187013047679523 116
118 3 140 98.6 79.9 0.186745 117
119 3 145 100 79.1 0.193533283304024 118
120 3 145 100 79 0.18632 119
121 3 150 99.7 78.1 0.187892455899643 120
122 3 152 99.6 78.1 0.29387 121
123 3 152 100 78.2 0.184647596547152 122
124 3 152 101 78 0.153015444894744 123
125 3 152 102 77.7 0.201910097230157 124
126 3 152 103 77.4 0.201032759848031 125
127 3 152 103 77.3 0.20195 126
128 3 152 104 76.4 0.23472896930955 127
129 3 152 104 76.2 0.23946 128
130 3 152 103 75.4 0.294917959370347 129
131 3 151 103 74.9 0.24966 130
132 3 151 103 76 0.142065787331454 129
133 3 151 102 75.6 0.152342293893253 132
134 3 150 101 75.2 0.243642454610267 133
135 3 150 101 74.7 0.339292949803696 134
136 3 150 100 74.2 0.332415 135
137 3 155 102 74.3 0.122547457817145 127
138 3 155 102 74.2 0.123705 137
139 3 152 98.9 77.5 0.191339091471194 122
140 3 153 98.4 76.9 0.189049146034209 139
141 3 153 97.9 76.5 0.270065 140
142 3 153 97.3 75.7 0.33042557256696 141
143 3 153 97.2 75.6 0.32257 142
144 3 154 98.1 77.2 0.157404511814819 141
145 3 154 98.4 77.8 0.159489546191682 144
146 3 155 99 78.4 0.261336110762067 145
147 3 156 99.5 79 0.29579 146
148 3 146 99.7 78.5 0.109313678461497 120
149 3 146 99.5 78.4 0.12153 148
150 3 147 99.2 78.8 0.321553673245516 149
151 3 147 99.6 79.5 0.353131732775966 150
152 3 148 99.9 80 0.243485 151
153 3 145 99.5 77.7 0.115094161767421 149
154 3 144 99.6 77 0.119963229048754 153
155 3 144 99.8 76.4 0.168417499206919 154
156 3 143 99.9 76.1 0.177835 155
157 3 140 99.5 79.9 0.150203253585196 118
158 3 140 100 80 0.130702061641502 157
159 3 139 101 80.1 0.155541240739704 158
160 3 139 102 80.2 0.159255 159
161 3 137 97.6 75.2 0.157433460457269 115
162 3 137 97.5 74.6 0.13826 161
163 3 131 85.3 77.7 0.134741681136254 109
164 3 131 85.2 77.7 0.132735 163
165 3 127 84.7 75.1 0.175109429432398 164
166 3 125 84.6 74.1 0.19663 165
167 3 127 82.1 76.6 0.14061576760526 164
168 3 124 79 74.5 0.317696589754446 167
169 3 123 76.6 72 0.166695 168
170 3 122 77.2 72.4 0.136232910942833 169
171 3 121 77.9 72.7 0.130069683883544 170
172 3 121 78.5 73.1 0.17908460638194 171
173 3 120 78.8 73.3 0.258105 172
174 3 123 75.9 71.4 0.232561153975846 169
175 3 123 75.6 71.2 0.225375 174
176 0 153 87.8 81.5 0.256391075513673 4
177 0 152 86.1 80.3 0.411225 176
