# Supplementary material for: Functional and anatomical specificity in a higher olfactory centre
Source: eLife. 2019 May 21;8:e44590. doi: 10.7554/eLife.44590 (PMC6550879; doi:10.7554/eLife.44590)
Supplement: Supplementary file 4. [file elife-44590-supp4.zip › DyeFill_PV4/PV4a3_130408c0.swc]

# SWC format file
# based on specifications at http://research.mssm.edu/cnic/swc.html
# Created by nat::write.neuron.swc
# PointNo Label X Y Z Radius Parent 
1 1 140 105 83 0.11755 -1
2 1 139 106 78.9 0.116271924768342 1
3 1 139 106 78.4 0.14455 2
4 1 143 104 78 0.117713997039102 3
5 1 144 101 78.2 0.13975 4
6 8 148 98.2 79.7 0.131436439311404 5
7 8 151 95 80.6 0.119886411502669 6
8 8 148 92.8 80.2 0.14525 7
9 8 145 101 79 0.162253955757918 5
10 8 145 102 79.6 0.126155268684002 9
11 8 146 102 80 0.131512122842364 10
12 8 147 103 80.2 0.1514 11
13 8 151 101 80 0.129825290840362 12
14 8 154 98.1 81.3 0.123430013551828 13
15 8 158 95.5 82.2 0.12390207331927 14
16 8 159 95.5 82.3 0.1335 15
17 8 144 107 78.3 0.142449035643651 12
18 8 143 108 76.8 0.12835 17
19 8 144 109 77.2 0.123737532842291 18
20 8 144 109 77.6 0.1396 19
21 8 143 109 76.3 0.106273405592052 18
22 8 143 109 75.4 0.113906872080283 21
23 8 143 108 75.2 0.11805 22
24 8 144 108 75 0.113810531547148 23
25 8 144 107 74.8 0.12645 24
26 8 144 105 72.9 0.122002473336589 23
27 8 147 100 71.7 0.120384233804832 26
28 8 148 98.4 70.8 0.1265 27
29 8 151 95 69.3 0.231315717089558 28
30 8 151 93.9 65 0.15295 29
31 8 151 93.4 64.1 0.222547677633772 30
32 8 151 92.9 63.6 0.20595 31
33 8 151 94.8 64.7 0.118545820304376 30
34 8 151 95.8 64.8 0.105572240637534 33
35 8 150 96.7 64.8 0.118877821548936 34
36 8 150 97.4 64.3 0.181146466256373 35
37 8 150 97.8 63.9 0.21345 36
38 8 146 94.1 68.9 0.134203780382939 28
39 8 145 89.6 68 0.139354119205088 38
40 8 141 86.3 66.6 0.131335040417677 39
41 8 138 83.9 65.9 0.1144 40
42 8 140 79.1 65.8 0.132054915761562 41
43 8 142 75.1 67.3 0.121767512514895 42
44 8 143 73.7 68.2 0.1196 43
45 8 143 73 68.6 0.113311787220628 44
46 8 142 72.3 69 0.107617608898516 45
47 8 142 71.6 69.4 0.109061272119005 46
48 8 142 71.5 69.4 0.10935 47
49 8 137 70.3 70.2 0.130548589352318 48
50 8 134 68.9 71.3 0.11465 49
51 8 136 65.8 74.7 0.121369743152418 50
52 8 137 67.9 78.5 0.135945680900902 51
53 8 135 72.4 79.5 0.151900513116871 52
54 8 133 76.8 79.8 0.155208171614891 53
55 8 131 81.5 80.3 0.117126429232397 54
56 8 131 86.5 80.4 0.127855235405441 55
57 8 129 90.9 79.2 0.131828603693662 56
58 8 127 95.4 77.9 0.125509356630323 57
59 8 129 98.7 78.4 0.14095 58
60 8 130 99.3 78.4 0.183655705005699 59
61 8 131 99.9 78.2 0.164575501244972 60
62 8 131 100 78.2 0.16425 61
63 8 126 96.7 77.8 0.211008077430015 59
64 8 125 96.9 74.8 0.1149 63
65 8 123 96.5 75 0.13408844704396 64
66 8 122 93.1 76.1 0.1479 65
67 8 128 99.2 72.6 0.118190693714975 64
68 8 130 99.8 72 0.17175 67
69 8 130 99.8 72.1 0.1736 68
70 8 134 101 70 0.126212183019701 68
71 8 135 101 69.1 0.1222 70
72 8 136 98.5 66.7 0.11788444183496 71
73 8 136 94.5 67 0.12445 72
74 8 136 94.1 67.1 0.14065 73
75 8 137 93.7 67.3 0.15095 74
76 8 137 93.7 67.2 0.163945645621875 73
77 8 137 92.9 67.4 0.152170792158686 76
78 8 137 92.7 67.5 0.14545 77
79 8 135 96.3 70 0.177493327477573 78
80 8 135 97 70.9 0.1428 79
81 8 140 91.3 70.6 0.180188954773932 78
82 8 140 91.7 71.7 0.12305 81
83 8 136 105 71.9 0.102680514635205 71
84 8 139 106 75 0.194749147182109 83
85 8 140 107 76 0.13385 84
86 8 130 71.5 69.7 0.11220457139088 50
87 8 128 73.5 68.6 0.1995 86
88 8 126 77.5 70.3 0.115526091921811 87
89 8 124 80.4 73.7 0.164090141746531 88
90 8 125 84.7 76 0.144359360867078 89
91 8 126 87.4 76.9 0.1792 90
92 8 126 87.7 76.9 0.16105 91
93 8 128 91.9 77.3 0.174772923085013 92
94 8 132 94.2 77.4 0.1135 93
95 8 133 94.6 77.6 0.115684859854853 94
96 8 134 94.6 77.8 0.112077637784361 95
97 8 135 94.5 77.9 0.108296514842601 96
98 8 136 94.4 78 0.105870070211951 97
99 8 136 94.4 78.1 0.1067 98
100 8 141 94 78.2 0.144032772953182 99
101 8 145 92.5 75.6 0.126039795914345 100
102 8 147 89.7 72.4 0.118437529792402 101
103 8 151 88.5 72.9 0.118019531311884 102
104 8 155 87.7 75.2 0.1349 103
105 8 141 93.7 80.2 0.146655501402617 99
106 8 141 94.9 81.4 0.1694 105
107 8 133 89.7 75.7 0.125603969706252 94
108 8 134 86 78.6 0.114973662308735 107
109 8 137 87.5 80.7 0.098449134429838 108
110 8 140 88.4 83.3 0.2097 109
111 8 121 89.2 77.7 0.110314071671799 92
112 8 121 88.8 76.7 0.146 111
113 8 126 89.1 80 0.161748759296459 91
114 8 126 90.4 80.8 0.1194 113
115 8 128 73.1 67.7 0.180049406239204 87
116 8 129 72.6 66.9 0.120955782154885 115
117 8 129 72.6 66.9 0.1197 116
118 8 147 70.9 69.6 0.108984610867472 48
119 8 152 70.1 69.4 0.113031727513094 118
120 8 156 69.6 70.2 0.16247983240721 119
121 8 158 70.6 71.2 0.11595 120
122 8 148 74.8 67.5 0.110170880372716 44
123 8 153 73.5 66.6 0.191807349799361 122
124 8 153 73.3 66.5 0.1851 123
125 8 135 87.6 66.9 0.107573584919433 41
126 8 132 91.5 68.1 0.115281373559738 125
127 8 132 95.4 70.4 0.133489483846529 126
128 8 133 96 72.2 0.1229 127
129 1 135 104 78.8 0.113515691442816 3
130 1 131 102 76.5 0.14698080295482 129
131 1 130 97.4 74.8 0.114754349470635 130
132 1 131 96.2 75.1 0.10445 131
