# Supplementary material for: Functional and anatomical specificity in a higher olfactory centre
Source: eLife. 2019 May 21;8:e44590. doi: 10.7554/eLife.44590 (PMC6550879; doi:10.7554/eLife.44590)
Supplement: Supplementary file 4. [file elife-44590-supp4.zip › DyeFill_PV4/PV4a3_130411c2.swc]

# SWC format file
# based on specifications at http://research.mssm.edu/cnic/swc.html
# Created by nat::write.neuron.swc
# PointNo Label X Y Z Radius Parent 
1 1 134 111 98 0.100325 -1
2 1 137 109 94.5 0.236142692099476 1
3 1 141 107 92.7 0.357234487815725 2
4 1 146 106 92 0.445854099123538 3
5 1 150 104 90.8 0.485725393577924 4
6 1 154 101 89.6 0.334360159619231 5
7 1 159 99.9 88.5 0.361850582345828 6
8 1 159 96.4 85.8 0.510076501261661 7
9 1 155 93.5 85.2 0.385259533163288 8
10 1 151 91.6 84.7 0.338386904001961 9
11 1 146 89.5 84.3 0.339998221700638 10
12 1 141 88.1 83.5 0.299095608028475 11
13 1 139 88 83 0.35778 12
14 1 136 84 82.9 0.388176403079323 13
15 1 136 79.1 82.9 0.523310751619662 14
16 1 138 74.6 82.3 0.406998276689852 15
17 1 138 69.9 81.1 0.498437522249419 16
18 1 137 65.9 78.7 0.502692673004745 17
19 1 134 65.7 75.8 0.29199 18
20 8 137 69.6 73.6 0.208509971338041 19
21 8 136 73.9 71.8 0.230170050642948 20
22 8 132 77.3 70.8 0.363121258332428 21
23 8 129 80.8 70.3 0.227821008567013 22
24 8 125 83.3 71.5 0.31079149310314 23
25 8 122 85.4 74.4 0.37687062932998 24
26 8 121 90.1 74.3 0.309467055648349 25
27 8 121 90.4 74.2 0.32433 26
28 8 122 94.2 71.6 0.234404432926753 27
29 8 124 98.5 72.3 0.390412707785503 28
30 8 126 98.3 74.8 0.256175 29
31 8 130 98.1 77.1 0.239064053483893 30
32 8 133 97.7 78.7 0.277645 31
33 8 133 98.4 78.4 0.254284506450178 32
34 8 134 99.1 78.1 0.264488624123456 33
35 8 135 99.8 77.9 0.295420022985549 34
36 8 135 101 77.8 0.338409212400441 35
37 8 135 101 77.8 0.33846 36
38 8 135 102 77.9 0.292645440212365 37
39 8 136 103 78 0.257438891405038 38
40 8 136 103 78 0.266765 39
41 8 136 104 77.2 0.352180483618981 40
42 8 136 104 77.2 0.35569 41
43 8 135 103 74.9 0.350174731563219 40
44 8 134 104 72.5 0.212845 43
45 8 136 100 77.9 0.351446229188466 37
46 8 137 101 78 0.351565 45
47 8 135 103 75.3 0.357214279674241 46
48 8 134 103 72.2 0.02451 47
49 8 138 101 78.4 0.3497752722794 46
50 8 139 101 78.8 0.351327098059464 49
51 8 140 101 79.4 0.412772371552129 50
52 8 140 101 79.8 0.413725 51
53 8 132 98 79.5 0.256635654467326 32
54 8 132 98.2 80.4 0.309751048001031 53
55 8 132 98.4 81.1 0.24987 54
56 8 134 97.3 79.1 0.285115403025448 32
57 8 134 96.9 79.5 0.282624981373145 56
58 8 135 96.5 79.9 0.241002706732958 57
59 8 135 96.5 79.9 0.23809 58
60 8 135 95.5 80.2 0.187201286307366 59
61 8 135 94.6 80.5 0.203125 60
62 8 136 96.9 80.1 0.226403050956316 59
63 8 137 97.4 80.1 0.272425888664286 62
64 8 138 97.7 80 0.29781 63
65 8 125 93.6 76.2 0.189756460726038 30
66 8 124 90.6 75.7 0.447925 65
67 8 121 90.6 75.1 0.358414379511433 27
68 8 121 90.5 76.1 0.392519210039244 67
69 8 121 90.5 76.8 0.417935 68
70 8 122 91.4 77.1 0.445062493377545 69
71 8 122 92.3 77.5 0.354988925604659 70
72 8 122 92.8 77.7 0.331125 71
73 8 123 86 78.6 0.321664294117293 69
74 8 123 81.1 79.1 0.312972455130417 73
75 8 123 80.7 79 0.331595 74
76 8 123 80.1 78.8 0.396005 75
77 8 122 79.3 78.9 0.403854863047375 76
78 8 122 78.4 79 0.414486393133055 77
79 8 122 78.3 79.1 0.4153 78
80 8 123 79.5 78.1 0.544914666140621 76
81 8 122 79 77.4 0.550772242695389 80
82 8 122 78.5 76.7 0.438874698072901 81
83 8 121 78.1 76.1 0.38649 82
84 8 124 81.2 79.5 0.276815594667714 75
85 8 125 81.6 80 0.334618623934436 84
86 8 126 82 80.7 0.466314206936272 85
87 8 126 82.3 81 0.48965 86
88 8 130 66.6 73.9 0.299066453710539 19
89 8 126 69.5 72.5 0.417526336797611 88
90 8 124 74 71.5 0.313208123456931 89
91 8 125 78 73.7 0.400665993547067 90
92 8 121 76.4 73.9 0.53426 91
93 8 121 76.5 74.3 0.55188 92
94 8 121 75.9 73.2 0.540441816658799 92
95 8 121 75.4 72.3 0.519664732475732 94
96 8 121 75.2 71.9 0.51749 95
97 1 139 88.3 82.9 0.39786 13
98 8 141 92.6 82.2 0.32903615535434 97
99 8 142 93.9 81.8 0.31002 98
100 8 143 98.6 80.8 0.329094694606849 99
101 8 143 102 77.2 0.38576483740164 100
102 8 143 102 76.1 0.29031 101
103 8 143 103 76 0.256805402710816 102
104 8 144 103 75.9 0.24125 103
105 8 144 103 75.8 0.24076 104
106 8 144 103 75.6 0.31273 105
107 8 144 104 75.4 0.342075 106
108 8 144 104 74.6 0.40644331477086 107
109 8 143 104 73.8 0.475435449615752 108
110 8 143 104 73.3 0.46638 109
111 8 143 104 72.6 0.3835897262034 110
112 8 143 105 71.7 0.452925551601596 111
113 8 143 105 70.7 0.384035672464678 112
114 8 143 105 70.6 0.355685 113
115 8 148 105 69 0.257070620791518 114
116 8 150 108 66.1 0.275664078191291 115
117 8 152 111 63.5 0.315440622719022 116
118 8 150 113 59.7 0.2252554061692 117
119 8 150 112 59.3 0.20591 118
120 8 142 110 69.8 0.316415462018148 114
121 8 142 112 71.6 0.23966 120
122 8 143 103 72.9 0.495371366421546 110
123 8 143 102 72.4 0.504463960876759 122
124 8 143 101 71.8 0.475188578664057 123
125 8 143 100 71.1 0.440450624407312 124
126 8 143 100 70.9 0.437425 125
127 8 149 102 75.1 0.171166023933538 107
128 8 152 100 72.4 0.422165 127
129 8 147 100 73.9 0.498821948468982 105
130 8 147 99.9 73.3 0.5497 129
131 8 143 104 75.9 0.22329211906939 104
132 8 142 105 75.8 0.23317241372397 131
133 8 142 105 75.8 0.235554274688789 132
134 8 141 106 75.8 0.233708954503458 133
135 8 140 107 75.8 0.26193 134
136 8 141 108 76.4 0.357904211455656 135
137 8 141 109 76.9 0.494016565055785 136
138 8 141 109 77.3 0.52248 137
139 8 140 107 75.6 0.296875 135
140 8 140 108 75.2 0.224736666103549 139
141 8 140 109 74.7 0.192796776939343 140
142 8 140 109 74.7 0.19162 141
143 8 139 104 72.2 0.578563118986164 139
144 8 139 103 72 0.587155 143
145 8 145 103 79.7 0.262636165646465 104
146 8 147 102 81 0.33697 145
147 8 147 101 81.7 0.1855615306119 146
148 8 147 100 82 0.110331410061535 147
149 8 148 99.7 82.2 0.10583 148
150 8 147 101 80.7 0.250703819103614 146
151 8 147 100 80.2 0.313753350090133 150
152 8 147 99.7 79.4 0.485706664750154 151
153 8 147 99.2 78.6 0.416605419245003 152
154 8 147 98.8 77.8 0.326625 153
155 8 143 101 76 0.268189573656589 102
156 8 143 100 75.8 0.32129811190541 155
157 8 143 99.1 75.6 0.377418622842247 156
158 8 143 98.2 75.3 0.38959993293241 157
159 8 143 97.6 75.1 0.3769 158
160 8 145 93.8 77.2 0.19026242666521 159
161 8 148 89.6 77.2 0.207456381330038 160
162 8 150 87.7 76.6 0.1688 161
163 8 143 97.6 74.7 0.38447 159
164 8 143 97.5 74.3 0.391985 163
165 8 139 95.9 71.5 0.394650248515519 164
166 8 138 92.6 68 0.527604780703471 165
167 8 136 88.5 67.6 0.199812402963358 166
168 8 135 83.8 68.2 0.141452060737275 167
169 8 135 83.3 68.3 0.140095 168
170 8 144 94.3 70.9 0.528610292533523 164
171 8 144 94 70.5 0.544115 170
172 8 141 93.8 81.3 0.352016757549757 99
173 8 140 94 80.5 0.321520501831137 172
174 8 141 94.4 80 0.286794349492905 173
175 8 142 94.5 79.6 0.340555923245602 174
176 8 142 94.6 79.6 0.34479 175
177 8 142 93.8 79 0.51400197491398 176
178 8 142 93.1 78.3 0.532919788507225 177
179 8 142 92.4 77.7 0.480343139041349 178
180 8 141 91.8 77.1 0.456814696855896 179
181 8 141 91.4 76.8 0.462615 180
182 8 147 95.7 81.1 0.447301351640666 176
183 8 148 96 81.7 0.50587 182
184 8 138 87.6 82.4 0.357483787778409 97
185 8 138 86.8 81.9 0.358216860573907 184
186 8 138 86.2 81.5 0.40779 185
187 8 133 88 80.5 0.229012348264493 186
188 8 129 86.1 79.8 0.282649685305731 187
189 8 128 85.6 79.7 0.313385 188
190 8 129 84.8 79.9 0.270982718145071 189
191 8 129 84 80 0.195292719680658 190
192 8 130 83.1 79.9 0.177549097601751 191
193 8 130 82.3 79.5 0.21267 192
194 8 125 84.7 76.6 0.544307529641828 189
195 8 125 84.4 76.3 0.54808 194
196 8 139 85.9 81 0.549709906688551 186
197 8 139 85.8 80.5 0.569505 196
