# Supplementary material for: Functional and anatomical specificity in a higher olfactory centre
Source: eLife. 2019 May 21;8:e44590. doi: 10.7554/eLife.44590 (PMC6550879; doi:10.7554/eLife.44590)
Supplement: Supplementary file 4. [file elife-44590-supp4.zip › DyeFill_PV4/PV4a4_130219c0.swc]

# SWC format file
# based on specifications at http://research.mssm.edu/cnic/swc.html
# Created by nat::write.neuron.swc
# PointNo Label X Y Z Radius Parent 
1 1 156 84.2 89.4 0.1 -1
2 1 154 86.1 88.7 0.1 1
3 1 156 83.8 89.2 0.1 2
4 1 155 83.6 85.9 0.1 3
5 1 151 83.8 84.6 0.1 4
6 1 147 84.2 86.1 0.1 5
7 1 150 84.2 84.6 0.1 6
8 1 151 81.4 83.1 0.1 7
9 1 148 78.1 82.4 0.1 8
10 1 145 77.8 81.8 0.1 9
11 1 140 78.6 82 0.1 10
12 1 135 79.2 82.5 0.1 11
13 1 133 82.5 81.3 0.1 12
14 1 131 83.4 79.2 0.1 13
15 1 131 83 78.4 0.1 14
16 1 132 82.7 78.1 0.1 15
17 1 133 82.9 77.8 0.1 16
18 1 133 82.8 77 0.1 17
19 1 133 82.7 77 0.1 18
20 8 133 83 77.7 0.1 19
21 8 132 83.9 77.9 0.1 20
22 8 132 84.5 77.6 0.1 21
23 8 131 84.7 77 0.1 22
24 8 130 81.8 77 0.1 19
25 8 127 81.6 76.3 0.1 24
26 8 127 81.5 75.8 0.1 25
27 8 127 81.4 75.2 0.1 26
28 8 127 82.4 75.3 0.1 27
29 8 127 83.3 75.1 0.1 28
30 8 126 84 75 0.1 29
31 8 126 84.1 74.1 0.1 30
32 8 126 84.1 74.1 0.1 31
33 8 126 84.1 74.1 0.1 32
34 8 124 86.5 72.3 0.1 32
35 8 122 86.9 73.3 0.1 34
36 8 122 86.9 73.5 0.1 35
37 8 122 87 73.7 0.1 36
38 8 122 86.3 72.7 0.1 35
39 8 122 86.1 72.4 0.1 38
40 8 121 89.8 71.5 0.1 39
41 8 119 90 72.6 0.1 40
42 8 123 85.8 71.7 0.1 39
43 8 123 85.6 71.3 0.1 42
44 8 127 80.8 74.4 0.1 27
45 8 128 80.5 73.6 0.1 44
46 8 128 79.9 73.8 0.1 45
47 8 128 79.7 74 0.1 46
48 8 130 75.2 74.7 0.1 47
49 8 132 71.2 74.3 0.1 48
50 8 136 68 73.3 0.1 49
51 8 135 68.4 69.2 0.1 50
52 8 135 69 69 0.1 51
53 8 134 69.3 68.8 0.1 52
54 8 133 69.5 68.8 0.1 53
55 8 132 69.7 69 0.1 54
56 8 132 70 69.1 0.1 55
57 8 131 70.1 69.1 0.1 56
58 8 130 70.6 69.2 0.1 57
59 8 130 71.1 69.4 0.1 58
60 8 129 71.8 69.3 0.1 59
61 8 128 72.5 69.3 0.1 60
62 8 128 72.8 69.1 0.1 61
63 8 130 69.6 69.5 0.1 57
64 8 131 69.1 68.9 0.1 63
65 8 131 68.6 68.4 0.1 64
66 8 134 73.2 67.4 0.1 52
67 8 131 76.4 67.5 0.1 66
68 8 127 76.6 68 0.1 67
69 8 126 75.9 67 0.1 68
70 8 132 77.1 67.6 0.1 67
71 8 132 77.8 67.5 0.1 70
72 8 133 78.7 67.4 0.1 71
73 8 133 79.7 67.5 0.1 72
74 8 133 79.9 67.6 0.1 73
75 8 133 79.4 66.9 0.1 74
76 8 133 79.3 66.9 0.1 75
77 8 132 80.8 67.9 0.1 74
78 8 132 80.9 68 0.1 77
79 8 129 84.1 70.4 0.1 78
80 8 126 85.7 72.7 0.1 79
81 8 126 85.6 73 0.1 80
82 8 127 89.4 73.6 0.1 81
83 8 129 93.6 73.5 0.1 82
84 8 132 95.5 74.3 0.1 83
85 8 135 97.8 75.5 0.1 84
86 8 136 101 74 0.1 85
87 8 137 104 72.4 0.1 86
88 8 137 104 72.6 0.1 87
89 8 137 104 72.8 0.1 88
90 8 140 102 70.5 0.1 87
91 8 138 99.6 72.2 0.1 90
92 8 139 96.8 69.2 0.1 91
93 8 140 95 66.4 0.1 92
94 8 136 96.4 74.6 0.1 84
95 8 141 97.4 74.3 0.1 94
96 8 145 96.7 75.1 0.1 95
97 8 144 101 74.1 0.1 96
98 8 142 102 71.2 0.1 97
99 8 142 103 71.4 0.1 98
100 8 141 104 71.8 0.1 99
101 8 142 104 72.6 0.1 100
102 8 142 104 72.7 0.1 101
103 8 141 102 70.7 0.1 98
104 8 140 102 70.6 0.1 103
105 8 140 101 70.2 0.1 104
106 8 140 101 69.3 0.1 105
107 8 140 101 69 0.1 106
108 8 126 86 72.2 0.1 81
109 8 126 86 71.9 0.1 108
110 8 132 81.1 68.9 0.1 78
111 8 131 81.5 69.6 0.1 110
112 8 131 81.8 70.3 0.1 111
113 8 131 81.8 70.3 0.1 112
114 8 136 80.3 69.4 0.1 112
115 8 141 78.5 69.3 0.1 114
116 8 145 77.6 68.8 0.1 115
117 8 148 77 67.4 0.1 116
118 8 126 81.2 70.6 0.1 47
119 8 127 82.2 69.6 0.1 118
120 8 123 81.7 76 0.1 25
121 8 122 81.4 75.3 0.1 120
122 8 122 77.6 72.5 0.1 121
123 8 121 76.6 72 0.1 122
124 8 119 79.8 73.8 0.1 123
125 8 118 80.5 73.2 0.1 124
126 8 121 76.6 72 0.1 123
127 8 125 73.5 70.4 0.1 126
128 8 126 73.4 70.6 0.1 127
129 8 122 81.2 70.9 0.1 126
130 8 121 83.6 71.3 0.1 129
131 8 137 81.9 75 0.1 19
132 8 138 81.6 74.5 0.1 131
133 8 138 81.6 74.4 0.1 132
134 8 138 81.1 74.2 0.1 133
135 8 139 80.6 74.2 0.1 134
136 8 140 79.8 74.3 0.1 135
137 8 140 79.1 74.3 0.1 136
138 8 141 78.7 74.3 0.1 137
139 8 141 78.7 74.4 0.1 138
140 8 137 81.4 73.6 0.1 133
141 8 136 81.1 73.2 0.1 140
142 8 136 80.8 72.7 0.1 141
143 8 136 80.8 72.5 0.1 142
144 8 135 80.5 71.5 0.1 143
145 8 135 80.3 71.2 0.1 144
146 8 133 84.2 72 0.1 143
147 8 133 84.8 71.6 0.1 146
148 8 138 81.2 74.2 0.1 132
149 8 139 80.6 73.7 0.1 148
150 8 139 80.6 73.7 0.1 149
151 1 130 86.2 76.7 0.1 14
152 1 129 88.3 75.2 0.1 151
153 8 129 88.2 74.3 0.1 152
154 8 129 87.7 73.4 0.1 153
155 8 130 87.6 72.9 0.1 154
156 8 130 88.8 75.8 0.1 152
157 8 131 89.1 76.1 0.1 156
158 8 131 89.4 76.3 0.1 157
159 8 132 89.8 76.8 0.1 158
160 8 132 89.8 77.4 0.1 159
