# Supplementary material for: Functional and anatomical specificity in a higher olfactory centre
Source: eLife. 2019 May 21;8:e44590. doi: 10.7554/eLife.44590 (PMC6550879; doi:10.7554/eLife.44590)
Supplement: Supplementary file 4. [file elife-44590-supp4.zip › DyeFill_PV4/PV4a4_130703c0.swc]

# SWC format file
# based on specifications at http://research.mssm.edu/cnic/swc.html
# Created by nat::write.neuron.swc
# PointNo Label X Y Z Radius Parent 
1 1 132 110 87.9 0.1 -1
2 1 135 108 85.5 0.220547406755341 1
3 1 140 108 84.9 0.391653360562308 2
4 1 145 108 84.5 0.303183020404804 3
5 1 150 108 83.8 0.221482156639991 4
6 1 155 108 82.7 0.379899763129964 5
7 1 159 108 81.8 0.191821460577396 6
8 1 159 103 80.5 0.309057265733344 7
9 1 155 99.6 79.9 0.265498056534596 8
10 1 151 97.2 79.5 0.23165911898308 9
11 1 146 94.8 79.2 0.25042430491614 10
12 1 142 92.3 78.4 0.20646655237222 11
13 1 142 91.9 78.1 0.20705 12
14 1 137 90.7 77.7 0.176197085140358 13
15 1 133 88.1 75.5 0.237638361962355 14
16 1 133 87.9 75.3 0.28485 15
17 8 132 87.3 75.3 0.341118760326353 16
18 8 131 86.7 75.4 0.341612237665721 17
19 8 131 86.4 75.4 0.3001 18
20 8 130 86.4 75.4 0.32043268251911 19
21 8 129 86.4 75.3 0.276518109529017 20
22 8 128 86.5 75 0.277603764865701 21
23 8 128 86.5 74.8 0.2862 22
24 8 128 87.4 74.4 0.225719582637943 23
25 8 128 87.7 74.2 0.2253 24
26 8 128 92.7 74.5 0.333745255162058 25
27 8 130 96.4 75.1 0.1599 26
28 8 130 97.4 74.8 0.209257643782801 27
29 8 131 98.3 74.6 0.258177371444113 28
30 8 131 99.1 74.5 0.360709004722066 29
31 8 131 99.6 74.5 0.4333 30
32 8 131 99.8 74.7 0.47615 31
33 8 131 100 74.8 0.4628 32
34 8 131 100 75 0.45715 33
35 8 136 102 73.4 0.207054252667644 31
36 8 140 103 72.1 0.282496627644625 35
37 8 141 104 71.9 0.2735 36
38 8 141 103 71.5 0.249775002583567 37
39 8 142 103 71 0.202535366446235 38
40 8 143 102 70.6 0.134690438532452 39
41 8 143 102 70.5 0.12945 40
42 8 140 97.2 69.8 0.216395904932158 41
43 8 138 92.9 69.2 0.168677447389544 42
44 8 137 88.5 67.1 0.248342168925423 43
45 8 137 88 66.6 0.2652 44
46 8 142 106 70.4 0.146599055872766 41
47 8 144 110 70.8 0.1609468641801 46
48 8 145 111 70.9 0.16455 47
49 8 141 105 72.1 0.204708869288006 37
50 8 141 105 72.3 0.159389895561063 49
51 8 142 106 72.3 0.137515377512305 50
52 8 142 107 72.2 0.155516030721832 51
53 8 142 108 72.1 0.1711 52
54 8 130 95.5 74.7 0.196192406567518 27
55 8 130 94.6 74.3 0.339884637301411 54
56 8 130 93.9 73.9 0.46805 55
57 8 131 96.1 75.6 0.15722039695303 27
58 8 131 95.3 75.8 0.213471104994934 57
59 8 132 94.5 75.8 0.268535300310715 58
60 8 132 93.9 75.8 0.3044 59
61 8 128 87.3 73.5 0.222822313026422 25
62 8 129 86.9 72.8 0.30368271012642 61
63 8 129 86.9 72.7 0.3118 62
64 8 128 83.1 71.6 0.369645396782163 23
65 8 128 82.7 71.4 0.3945 64
66 8 128 81.9 70.9 0.48697444695444 65
67 8 128 81.1 70.5 0.418279174266003 66
68 8 129 80.2 70.2 0.335077261936582 67
69 8 129 79.3 69.9 0.295598267059724 68
70 8 129 78.6 69.6 0.24875 69
71 8 130 78.2 69.2 0.232981599419677 70
72 8 131 77.9 68.9 0.241192482306753 71
73 8 132 77.6 68.5 0.25252780041181 72
74 8 133 77.4 68.1 0.24365 73
75 8 126 81.4 69.1 0.268684426947842 70
76 8 125 83 69.1 0.4647 75
77 8 125 82.9 68.9 0.5063 76
78 8 125 82.9 68.7 0.543 77
79 8 125 82.9 68.5 0.5492 78
80 8 124 87.3 71.1 0.338830755432119 76
81 8 124 87.4 71.2 0.3369 80
82 8 125 88 70.8 0.207848107824554 81
83 8 125 88.4 70.5 0.164353482961456 82
84 8 126 88.6 70.5 0.16775 83
85 8 124 87.7 72.1 0.416794264027902 81
86 8 124 87.7 73 0.454256409258137 85
87 8 124 87.7 73.9 0.3509080281391 86
88 8 125 87.8 74.7 0.411495163075383 87
89 8 125 87.7 75 0.41115 88
90 8 124 87.1 75.5 0.362320475902406 89
91 8 124 87 76 0.370969287234005 90
92 8 123 87.3 76.6 0.44765 91
93 8 126 88.4 75.5 0.351913551660796 89
94 8 126 89.2 75.9 0.203911296936963 93
95 8 127 89.8 76.3 0.14819949917943 94
96 8 128 89.9 76.7 0.182905149774597 95
97 8 128 89.8 76.9 0.21525 96
98 8 125 80 74.2 0.241053874733707 65
99 8 125 79.4 74.2 0.28165 98
100 8 122 83.7 73.9 0.280655332368184 99
101 8 122 84.5 73.9 0.29485 100
102 8 125 74.5 74.1 0.222554434897906 99
103 8 126 74 74 0.24255 102
104 8 132 81.6 75.2 0.272172979401836 19
105 8 133 78.9 74.9 0.2721 104
106 8 135 74.6 74.4 0.302390903699382 105
107 8 138 70.6 73.5 0.307109467369639 106
108 8 138 70.7 70.4 0.227441397408475 107
109 8 135 74.4 68.9 0.183038872203914 108
110 8 135 74.5 68.9 0.18295 109
111 8 135 75.4 68.6 0.229762275398438 110
112 8 134 76.3 68.2 0.260840102491189 111
113 8 134 76.3 68.2 0.2609 112
114 8 130 73.4 70 0.135143215748473 110
115 8 125 74.2 71.1 0.177300230609504 114
116 8 124 74.6 71.6 0.36565 115
117 8 123 75 72.1 0.342849200789888 116
118 8 122 75.4 72.5 0.231533504465883 117
119 8 121 75.7 73.1 0.237421520101014 118
120 8 121 75.9 73.7 0.257987040738456 119
121 8 120 76 74 0.1 120
122 8 121 78.7 72.5 0.171629287923182 116
123 8 121 81.3 72.4 0.31515 122
124 8 133 78 75.3 0.183446949450857 105
125 8 133 77 75.5 0.20505182139537 124
126 8 133 76 75.6 0.267301213338063 125
127 8 133 75.1 75.4 0.35521771147285 126
128 8 133 74.4 75 0.43545 127
129 8 134 88.5 75.2 0.353433244200344 16
130 8 135 89.2 75.2 0.39098443554601 129
131 8 135 89.3 75.2 0.38645 130
132 8 137 93.7 75.6 0.230429738131059 131
133 8 139 98 75.6 0.210818482953606 132
134 8 142 101 74.9 0.1627 133
135 8 142 101 74.6 0.180040015469829 134
136 8 143 99.7 74.3 0.305048407345077 135
137 8 143 99.1 74 0.3619 136
138 8 142 102 74.9 0.1714 134
139 8 146 99.3 75.8 0.218856504196111 138
140 8 150 98.6 75 0.23365 139
141 8 142 103 74.6 0.160045770773394 138
142 8 143 103 74.1 0.180946121860586 141
143 8 143 104 73.4 0.386405456475896 142
144 8 143 104 72.6 0.5226 143
145 8 135 88.9 74.4 0.248264241879485 131
146 8 136 88.7 73.9 0.209587849079295 145
147 8 137 88.4 73.5 0.25745 146
148 8 138 88 73.5 0.23794728031609 147
149 8 138 87.8 73.5 0.2084 148
150 8 138 87.2 73.9 0.203234635427886 149
151 8 137 86.6 74.1 0.216110275549451 150
152 8 136 86.1 74.1 0.24145 151
153 8 139 88.1 73.3 0.193104202777437 149
154 8 140 88.4 72.9 0.262657050072343 153
155 8 140 88.5 72.8 0.26825 154
156 8 136 88.8 73.1 0.202285606706794 147
157 8 135 89 72.6 0.22885 156
158 8 135 89.3 71.8 0.455073138416506 157
159 8 135 89.1 71.2 0.4308 158
160 8 135 88 72.2 0.172252070434679 157
161 8 135 87.1 71.8 0.230253974278106 160
162 8 135 86.2 71.4 0.254425854590031 161
163 8 135 85.9 71.3 0.2448 162
164 8 135 85.5 71.3 0.23175 163
165 8 135 85.1 71.3 0.2214 164
166 8 134 84.2 71.3 0.252480165764863 165
167 8 134 83.3 71.3 0.258639696676472 166
168 8 134 82.6 71.3 0.24765 167
169 8 133 82.6 71.4 0.24145 168
170 8 134 81.9 70.6 0.242919333832042 168
171 8 134 81.4 69.8 0.152602817123485 170
172 8 134 81 68.9 0.230357731407659 171
173 8 133 80.5 68.1 0.419794195116305 172
174 8 134 80.3 67.9 0.4459 173
175 8 134 84.1 67.3 0.405596879952705 165
176 8 134 84.1 67.2 0.40455 175
177 8 139 84.1 69.8 0.1688848954793 163
178 8 144 83.2 68.9 0.152654731169615 177
179 8 148 81.3 67.4 0.32235 178
180 1 142 91.1 77.5 0.150283223550935 13
181 1 141 91.3 76.8 0.136326480917875 180
182 1 141 91.9 76.1 0.278436499950456 181
183 1 140 92.2 75.4 0.38245 182
