# Supplementary material for: Functional and anatomical specificity in a higher olfactory centre
Source: eLife. 2019 May 21;8:e44590. doi: 10.7554/eLife.44590 (PMC6550879; doi:10.7554/eLife.44590)
Supplement: Supplementary file 4. [file elife-44590-supp4.zip › DyeFill_PV4/PV4a4_130724c0.swc]

# SWC format file
# based on specifications at http://research.mssm.edu/cnic/swc.html
# Created by nat::write.neuron.swc
# PointNo Label X Y Z Radius Parent 
1 0 133 100 83.7 2.53675 -1
2 0 134 96.3 82.6 0.610342858011869 1
3 0 139 95.3 83.5 0.693846399442044 2
4 0 144 94.3 83.8 0.520828551377234 3
5 0 149 94.4 83.4 0.570947662158968 4
6 0 154 94.5 82.7 0.651223306981093 5
7 0 155 92 80.7 0.616988121684244 6
8 0 150 90.3 79.9 0.614407436962673 7
9 0 146 89 79.8 0.622015758790333 8
10 0 141 88.2 79.9 0.632789898772432 9
11 0 136 86.8 79.1 0.673247708966081 10
12 0 132 84.5 78.2 0.962072864718002 11
13 0 131 83.7 77.8 0.6794 12
14 0 129 87.3 78.7 0.996594378782251 13
15 0 127 88.1 78 0.1 14
16 8 126 88.1 78.1 0.1 15
17 8 128 85.6 76.9 0.703793434042322 15
18 8 126 83.1 76 0.1 17
19 8 124 87.6 75.2 0.623593415114732 18
20 8 124 92.4 75.2 0.835774510091777 19
21 8 128 96 75.6 0.660524089150011 20
22 8 132 97.3 75.7 0.746522377174114 21
23 8 137 97.4 75.7 0.581330255388833 22
24 8 139 101 74.2 0.694156170157213 23
25 8 140 105 72.4 0.755698848858081 24
26 8 141 108 72.7 0.57325 25
27 8 126 82.2 76.5 0.756495933424636 18
28 8 126 81.5 77.1 0.643517936979489 27
29 8 126 81.4 78 0.918893564350273 28
30 8 125 81.7 78.8 1.01857296724637 29
31 8 125 82.1 79.2 1.08115 30
32 0 133 79.2 77.3 0.609118067170438 13
33 0 136 75.1 76.5 0.651167213784694 32
34 0 139 71.6 75.6 0.683723869576969 33
35 0 141 67.6 73.7 0.600131842125802 34
36 0 138 68.7 70.3 0.681845114003776 35
37 0 136 71 70.3 0.62535 36
38 8 138 72.3 67.5 0.603112317142371 37
39 8 138 72.8 67.3 0.57675 38
40 8 135 77 66.5 0.69225948644504 39
41 8 132 79.2 67.7 0.622683527081192 40
42 8 131 79.8 67.7 0.3451 41
43 8 131 80.6 67.3 0.593923974621868 42
44 8 132 81.6 67.1 0.620279082337801 43
45 8 132 82.6 67 0.471238382061758 44
46 8 132 83.3 67.1 0.1 45
47 8 133 83.4 67 0.614149168567102 46
48 8 134 83.2 66.9 1.01324911276247 47
49 8 135 82.8 66.5 1.04845926601816 48
50 8 135 82.3 66 0.98785 49
51 8 134 87.2 67.2 0.646509281722784 46
52 8 137 91.2 67.9 0.646210436374729 51
53 8 140 94.6 68.9 0.724858730125594 52
54 8 143 98.2 69.4 0.1 53
55 8 147 101 68.6 0.561183729401313 54
56 8 150 104 69.1 0.331831870356242 55
57 8 153 108 68.5 0.487266915042132 56
58 8 153 111 67.1 0.61815 57
59 8 141 102 68.9 0.621063966715581 54
60 8 141 106 66.6 0.548740827789048 59
61 8 145 110 65.3 0.520495829561267 60
62 8 147 114 63.4 1.26316891750673 61
63 8 147 114 63.4 1.26685 62
64 8 128 76.9 70.1 1.42516702927084 42
65 8 126 76.7 71 0.1 64
66 8 124 73 73 0.658950100995219 65
67 8 123 71.7 75.9 0.940035277961237 66
68 8 122 73.1 76.4 0.7437 67
69 8 123 78.6 71.5 0.821447346643186 65
70 8 122 75.5 71.1 0.78265 69
71 8 142 69.6 66.5 0.578769150857494 39
72 8 145 66.4 67.2 0.610990876235283 71
73 8 149 66 68.4 0.6489 72
74 8 147 69.1 67.8 0.781523822899841 73
75 8 149 73.3 67.7 0.673957704220793 74
76 8 150 73.2 67.2 0.63015 75
77 8 149 66.4 69.2 1.02947604318457 73
78 8 149 66.7 69.4 1.085 77
79 8 132 69.1 70 1.05710372978393 37
80 8 130 67 72.1 1.0958 79
