# Supplementary material for: Functional and anatomical specificity in a higher olfactory centre
Source: eLife. 2019 May 21;8:e44590. doi: 10.7554/eLife.44590 (PMC6550879; doi:10.7554/eLife.44590)
Supplement: Supplementary file 4. [file elife-44590-supp4.zip › DyeFill_PV4/PV4a5_130704c1.swc]

# SWC format file
# based on specifications at http://research.mssm.edu/cnic/swc.html
# Created by nat::write.neuron.swc
# PointNo Label X Y Z Radius Parent 
1 0 132 98.4 83.9 0.18098 -1
2 0 137 96.4 83.3 0.073383582776613 1
3 0 141 94.2 82.7 0.117667845517779 2
4 0 146 92.2 81.7 0.133322528765753 3
5 0 151 90.6 80.9 0.116084757665159 4
6 0 155 89 80.3 0.108954853337431 5
7 0 160 87.2 79.7 0.0549463729065144 6
8 0 161 84.1 79.1 0.208825997825152 7
9 0 156 82.2 79.7 0.21314399606957 8
10 0 152 80.8 80.1 0.219706087590515 9
11 0 147 80 80.1 0.207563220549959 10
12 0 142 80.1 80 0.233835481951385 11
13 0 141 80 79.9 0.294895 12
14 0 141 75.1 79.9 0.313971136104118 13
15 0 142 70.3 79 0.328143880758811 14
16 0 141 65.8 77.4 0.396605131107443 15
17 0 137 64.6 74.5 0.295456605939277 16
18 0 139 67.3 71.5 0.420326423467102 17
19 0 140 67.9 71 0.309845 18
20 1 145 67.2 70.4 0.25472400624315 19
21 1 150 67.5 70.2 0.288327905571066 20
22 1 153 68 70.1 0.214985 21
23 0 157 66.7 69.9 0.315804256599355 22
24 0 162 65.4 69.8 0.249167336005399 23
25 0 167 66.3 69.6 0.301746966035804 24
26 0 170 68 69.4 0.282955 25
27 2 175 66.8 68.1 0.261421567629392 26
28 2 178 66.4 65.9 0.365425 27
29 2 170 68.8 69.5 0.256106648124645 26
30 2 171 69.5 69.4 0.24994519222214 29
31 2 172 70.3 69.1 0.312505 30
32 2 172 70 68.5 0.509434714570985 31
33 2 173 69.7 67.7 0.530220095931345 32
34 2 173 69.6 67.5 0.51527 33
35 2 168 74.1 68.6 0.264919838469453 31
36 2 167 75.2 68.1 0.35093 35
37 0 153 72.9 70.2 0.144055700275155 22
38 0 157 74.7 68.7 0.42875072567051 37
39 0 158 74.2 67.4 0.44382 38
40 1 137 72 71 0.245276278493723 19
41 1 134 75.7 71.1 0.305484132264629 40
42 1 130 78.6 72.1 0.238954852324019 41
43 1 125 80.3 74 0.336493843908832 42
44 1 123 82.1 77.4 0.290502926316599 43
45 1 124 82.9 78.2 0.222855 44
46 0 129 80.9 78.5 0.209338037747887 45
47 0 132 79.9 79.6 0.230855 46
48 2 132 80.2 80.1 0.294055613866213 47
49 2 133 80.5 80.7 0.341239407094216 48
50 2 134 80.9 81.1 0.34228 49
51 2 132 78.9 79.7 0.227758280473807 47
52 2 131 77.9 79.8 0.26226395029356 51
53 2 131 77 79.9 0.32834 52
54 0 126 81.9 82 0.307614082581377 45
55 0 127 82.1 82.2 0.31529 54
56 0 125 83.8 78 0.290115779161717 45
57 0 125 84.7 77.9 0.323024003910163 56
58 0 125 85.7 77.7 0.338547135571552 57
59 0 125 86.6 77.3 0.336757511751283 58
60 0 125 87.3 77 0.35859 59
61 0 137 83 79.3 0.34966343362046 13
62 0 135 84.1 79.2 0.29111 61
63 1 134 84.9 79 0.288343766422653 62
64 1 134 85.8 78.9 0.290492125290351 63
65 1 133 86.7 78.8 0.296392267230419 64
66 1 133 87.7 78.7 0.292502898595638 65
67 1 133 88.4 78.6 0.27441 66
68 3 133 88.4 78.7 0.283595 67
69 3 133 89.3 78.3 0.322320183309106 67
70 3 133 90.3 78.2 0.340762823740056 69
71 3 133 91.3 78 0.331210312720418 70
72 3 133 91.8 77.9 0.320045 71
73 3 133 92.5 77.2 0.28293157655591 72
74 3 133 93.1 76.6 0.2808295286858 73
75 3 133 93.4 76.3 0.299505 74
76 3 133 93.6 76.2 0.27823 75
77 3 138 95.9 75.5 0.334456308357762 76
78 3 139 96.9 74.8 0.32655 77
79 3 140 96.9 75 0.318944703488743 78
80 3 141 96.9 75.2 0.30364421924665 79
81 3 142 96.9 75.3 0.283385 80
82 3 143 96.4 75 0.282369788547087 81
83 3 143 95.9 74.7 0.29772147077987 82
84 3 144 95.5 74.4 0.334275370921516 83
85 3 145 95.1 74.1 0.35573 84
86 3 150 94.8 74.7 0.265319226307987 85
87 3 150 94.8 74.7 0.267605 86
88 3 145 94.7 73.3 0.27165383246679 85
89 3 144 94.2 72.7 0.301405493704838 88
90 3 143 93.6 72.1 0.410958895948084 89
91 3 143 93 71.5 0.315026532435409 90
92 3 143 93 71.5 0.30704 91
93 3 143 92.5 71.6 0.254925 92
94 3 138 90.4 71.2 0.262731598166982 93
95 3 138 90.4 71.2 0.264525 94
96 3 147 90.5 72.9 0.286803981168906 93
97 3 152 89.2 74.1 0.178071197277418 96
98 3 152 89 74.1 0.21882 97
99 3 153 89 74.5 0.242128588587776 98
100 3 153 89 74.6 0.24305 99
101 3 155 85.4 74.1 0.0985481255177508 98
102 3 159 84.2 73.9 0.270315 101
103 3 143 93.2 70.7 0.370949236487515 92
104 3 144 93.3 69.9 0.425421790177437 103
105 3 144 93.2 69.4 0.440845 104
106 3 143 97.2 75.5 0.288730657348668 81
107 3 144 97.6 75.6 0.33608 106
108 3 148 98 76.2 0.183314502145905 107
109 3 153 96.7 76.5 0.285247213580302 108
110 3 158 94.6 76.5 0.242692579936496 109
111 3 159 93.8 76.2 0.36119 110
112 3 144 98 74.7 0.490686707944465 107
113 3 144 98.1 74.5 0.49284 112
114 3 138 97.3 74.2 0.345968170339519 78
115 3 138 97.6 73.8 0.372865 114
116 3 138 97.9 72.9 0.486476996626463 115
117 3 137 98.2 72.2 0.351660973961834 116
118 3 136 98.4 71.6 0.38947668668503 117
119 3 136 98.5 70.8 0.441992228057701 118
120 3 135 98.5 70 0.45077 119
121 3 138 99.6 77.7 0.429725339217861 115
122 3 138 99.7 77.8 0.427645 121
123 3 129 93.7 75.7 0.312489489540576 76
124 3 126 93.4 75 0.329775 123
125 3 124 89 75 0.377141578821151 124
126 3 124 88.8 75 0.388525 125
127 3 126 93.4 74.1 0.301397741737448 124
128 3 126 93.1 73.2 0.385699581670184 127
129 3 125 93.1 72.3 0.417491188453426 128
130 3 125 93.2 72 0.415005 129
131 3 130 90.4 75.5 0.113918543213564 75
132 3 127 86.8 75.6 0.279255 131
133 3 131 94.9 78.5 0.244744180111268 72
134 3 128 93.7 78.4 0.36168 133
135 3 128 93.8 79.3 0.375764687818122 134
136 3 128 94 79.8 0.363115 135
137 3 123 92.7 76.6 0.348506899830415 134
138 3 122 92.9 75.3 0.53353 137
139 3 138 88.2 78.6 0.194486445157785 67
140 3 140 88.1 78.4 0.17089 139
141 3 140 87.7 77.6 0.202160322010305 140
142 3 140 87.7 77.1 0.270315 141
143 3 141 87.6 76.6 0.312016040646272 142
144 3 142 87.5 76.2 0.351786607277763 143
145 3 142 87.5 76.2 0.35196 144
146 3 146 89 77.2 0.226183966690116 145
147 3 148 89.5 77.1 0.229975 146
148 3 153 92.1 76.2 0.249175420037922 147
149 3 153 92.2 76.2 0.240185 148
150 3 153 92.9 75.9 0.205648937201992 149
151 3 153 93.6 75.2 0.360883286188171 150
152 3 153 93.8 74.5 0.41163 151
153 3 153 91.7 75.6 0.269372021392439 149
154 3 154 91.2 75 0.42399413414906 153
155 3 154 91 74.1 0.53046 154
156 3 153 87.5 77.3 0.179609017376949 147
157 3 157 85.7 77.2 0.262235 156
158 3 162 86.3 76.3 0.236010953245946 157
159 3 162 86.3 76.3 0.23689 158
160 3 156 85.4 76.8 0.428858103616729 157
161 3 155 85.2 76.4 0.501038436471359 160
162 3 155 85.2 76.3 0.505975 161
163 3 138 89.8 77.8 0.350669994132896 145
164 3 137 91.1 77.5 0.36304 163
165 3 142 87.5 75.2 0.486477337970379 145
166 3 141 87.6 74.8 0.465665 165
167 3 140 87.8 77.3 0.260755 142
168 3 141 86.8 80.7 0.308705429101168 167
169 3 142 87 81.1 0.330485 168
170 3 136 89.1 75.8 0.473424985112346 167
171 3 135 88.9 74.5 0.47885 170
172 3 144 87.7 78 0.1960632122316 140
173 3 149 86.5 78.1 0.192846526974806 172
174 3 154 84.3 77.9 0.239254572839702 173
175 3 158 81.9 77.3 0.27553331758523 174
176 3 158 81.8 77.2 0.28979 175
177 1 134 84 79.3 0.257636170278415 62
178 1 133 83.6 79.5 0.316653174093259 177
179 1 132 83.4 79.6 0.337015 178
