# Supplementary material for: Functional and anatomical specificity in a higher olfactory centre
Source: eLife. 2019 May 21;8:e44590. doi: 10.7554/eLife.44590 (PMC6550879; doi:10.7554/eLife.44590)
Supplement: Supplementary file 4. [file elife-44590-supp4.zip › DyeFill_PV4/PV4a6_130911c2.swc]

# SWC format file
# based on specifications at http://research.mssm.edu/cnic/swc.html
# Created by nat::write.neuron.swc
# PointNo Label X Y Z Radius Parent 
1 1 131 75.1 84.6 0.101945 -1
2 1 132 79.2 84.1 0.203965000145933 1
3 1 137 80.5 84.5 0.229101456514686 2
4 1 142 82.3 84.4 0.222307287614016 3
5 1 146 82.8 83.6 0.214233047023644 4
6 1 151 84.3 83.3 0.191398763382425 5
7 1 154 85.4 81.9 0.226744973146412 6
8 1 149 84.3 81.3 0.221193654082554 7
9 1 145 83.7 80.4 0.233255 8
10 1 142 79.7 80.4 0.22732090192709 9
11 1 141 75 80.3 0.217030730936691 10
12 1 141 70.1 79.7 0.191792911642135 11
13 1 141 65.5 77.9 0.239226827920716 12
14 1 139 63.6 74.1 0.347404856518078 13
15 1 141 64.1 70.3 0.208172537105462 14
16 1 143 67.1 69.6 0.136925 15
17 0 148 65.6 69.5 0.206821087315463 16
18 0 148 65.6 69.5 0.21062 17
19 2 153 65.4 69.5 0.256007582286868 18
20 2 154 65 69.3 0.29985 19
21 2 147 66.4 69.2 0.184264106899146 18
22 2 147 67.3 69.1 0.151275119894118 21
23 2 147 68.3 68.9 0.131018184393085 22
24 2 147 69.1 68.6 0.135875 23
25 2 148 69.6 68.6 0.226295462333389 24
26 2 149 70 68.7 0.272170893155424 25
27 2 149 70.1 68.8 0.267645 26
28 2 148 73.1 66.1 0.22099360272265 24
29 2 148 77.8 64.9 0.237815902087409 28
30 2 148 78.5 64.6 0.247915 29
31 0 142 67.6 69.8 0.100161910256393 16
32 0 141 68.2 69.9 0.129029813350373 31
33 0 141 69 69.7 0.194662722800449 32
34 0 140 69.4 69.6 0.21946 33
35 2 140 69.9 70 0.21632156668501 34
36 2 139 70.4 70.2 0.180775647347291 35
37 2 138 70.8 70.2 0.216395518645588 36
38 2 138 70.9 70.2 0.208495 37
39 2 137 70.1 69.9 0.220914084984597 38
40 2 137 70 69.8 0.23448 39
41 2 136 69.7 70.4 0.238121343322606 40
42 2 136 69.6 70.6 0.203575 41
43 2 138 69.7 69.1 0.276169235422822 40
44 2 138 69.9 68.2 0.228063598535133 43
45 2 138 70 68 0.209385 44
46 2 135 74.1 67.9 0.215836276892288 38
47 2 135 74.2 67.9 0.211695 46
48 2 141 69.7 68.8 0.252815495799134 34
49 2 141 70 68 0.308198211989862 48
50 2 142 70.1 67.8 0.29447 49
51 0 143 66.8 68.6 0.1784634355526 16
52 0 143 66.8 68.3 0.17654 51
53 1 145 88.7 80 0.220648183615226 9
54 1 144 93 78.9 0.221255 53
55 0 143 93 79 0.180062935445862 54
56 0 142 92.8 78.9 0.167735811975337 55
57 0 141 92.5 78.7 0.244304441782088 56
58 0 141 92.5 78.7 0.26034 57
59 3 140 91.8 78.5 0.211487289978175 58
60 3 139 91.1 78.6 0.160898329616622 59
61 3 139 90.4 79 0.272958683506699 60
62 3 139 90.2 79.9 0.336653790793437 61
63 3 140 90.1 80.5 0.203949248719364 62
64 3 140 90.1 80.5 0.200905 63
65 3 137 95 78.5 0.27937962654215 58
66 3 135 94.2 77.5 0.25503 65
67 3 134 94.6 77.4 0.133404867573394 66
68 3 134 95.2 77.3 0.106772946049696 67
69 3 133 95.8 77.3 0.10807457909739 68
70 3 132 96.3 77.2 0.11006 69
71 3 135 94 77.4 0.251015 66
72 3 135 93.2 77.6 0.157313554804789 71
73 3 134 92.6 77.8 0.174505 72
74 3 134 92.5 77.9 0.223355 73
75 3 134 92.3 78 0.27155 74
76 3 134 92.2 78.1 0.304705 75
77 3 130 90.8 78.2 0.154658546266968 73
78 3 130 91.4 77.9 0.239675 77
79 3 127 95 75.6 0.30618813135164 78
80 3 126 96.2 73.9 0.152855 79
81 3 128 88.1 75.6 0.270680910204692 78
82 3 129 83.9 74.7 0.113995 81
83 3 136 94.6 77.4 0.24031028707903 71
84 3 137 94.9 77 0.294036764489964 83
85 3 137 95 76.3 0.25468 84
86 0 149 93.7 79 0.184887946259647 54
87 0 150 93.7 78.6 0.28878 86
88 3 145 94.2 78.6 0.118078911141986 87
89 3 144 96.5 77.6 0.18131 88
90 3 144 97.4 77.2 0.233786157639601 89
91 3 144 98.1 76.7 0.26917 90
92 3 145 98.6 76.5 0.226036886470125 91
93 3 146 99 76.2 0.253581203505471 92
94 3 146 99.2 75.9 0.285155 93
95 3 147 99 76.3 0.174229125399606 94
96 3 148 98.7 76.7 0.226486000818137 95
97 3 148 98.7 77 0.24887 96
98 3 149 101 72.4 0.250712307468645 94
99 3 150 101 71.5 0.231935 98
100 3 150 101 71.4 0.257455 99
101 3 151 101 71.4 0.265405 100
102 3 151 101 70.5 0.270814995312343 101
103 3 152 101 69.9 0.165389968766884 102
104 3 152 101 69.5 0.17264 103
105 3 153 100 69.8 0.125100110341072 104
106 3 154 99.9 70.1 0.115920946675972 105
107 3 155 99.5 70.3 0.122101270109818 106
108 3 156 99.2 70.5 0.114815 107
109 3 157 98.7 70.6 0.113226783052819 108
110 3 157 98.2 70.7 0.0904804527985174 109
111 3 158 97.8 70.7 0.067198685608203 110
112 3 158 97.8 70.7 0.067085 111
113 3 156 100 70.5 0.116846295237195 108
114 3 156 101 70.4 0.145681497715431 113
115 3 156 101 70.4 0.1473 114
116 3 150 99.1 70.7 0.100329661377311 104
117 3 150 99.1 70.7 0.100345 116
118 3 151 98.4 70.8 0.108401001431238 117
119 3 151 97.7 71 0.114795680050156 118
120 3 152 97.5 71.1 0.114975 119
121 3 155 94.3 71.3 0.152464405898858 120
122 3 157 93.3 71.1 0.166375 121
123 3 149 99.8 74.5 0.323530421886145 120
124 3 149 99.8 74.7 0.334405 123
125 3 149 99 70.4 0.133722453301954 117
126 3 148 98.9 70.1 0.259399191717874 125
127 3 148 98.8 70 0.275185 126
128 3 147 98.3 69.8 0.273561078645397 127
129 3 147 98.2 69.8 0.26751 128
130 3 144 94.8 69.1 0.195181619427101 129
131 3 141 91.8 67.5 0.21212354660799 130
132 3 139 89.3 66.1 0.295915 131
133 3 139 89.2 66.1 0.30078 132
134 3 139 89.2 65.9 0.28731 132
135 3 139 89.2 65.7 0.277955 134
136 3 139 89.2 65.4 0.264205 135
137 3 139 89.1 65.2 0.256545 136
138 3 143 99 71.9 0.16897587289316 129
139 3 145 100 70.9 0.118565 138
140 3 146 103 69.5 0.155102531006799 127
141 3 144 107 70.2 0.324185258775053 140
142 3 144 107 71.1 0.22277 141
143 3 150 103 66.1 0.178516234882774 104
144 3 149 105 65.4 0.15212 143
145 3 151 101 72.2 0.166149026963121 101
146 3 152 101 73 0.325761297629496 145
147 3 152 102 73.8 0.26450814520332 146
148 3 153 102 74.2 0.186 147
149 3 147 102 74.6 0.142029604550382 99
150 3 145 104 75.2 0.19212 149
151 3 145 105 75.4 0.203665013480685 150
152 3 145 106 75.2 0.112971638000788 151
153 3 145 107 74.7 0.244242687262654 152
154 3 145 107 74.6 0.271225 153
155 3 141 106 75.9 0.125775627482144 150
156 3 141 106 75.9 0.12891 155
157 3 141 106 75.8 0.127545 156
158 3 141 105 75.8 0.12106 157
159 3 137 106 76.2 0.127150293066315 156
160 3 134 103 76.3 0.193055 159
161 3 143 98.2 77 0.228854595624432 91
162 3 142 98.4 77.1 0.231426958595776 161
163 3 141 98.7 76.7 0.255961606765905 162
164 3 141 99.1 76 0.144105680580709 163
165 3 140 99.3 75.9 0.16123 164
166 3 140 99.8 76.5 0.206491233913293 165
167 3 140 100 77.1 0.312005 166
168 3 137 102 74.2 0.141658450376251 165
169 3 136 103 73.9 0.17307 168
170 3 136 104 73.6 0.0959765690402238 169
171 3 136 105 73.2 0.171916492839589 170
172 3 135 106 72.9 0.250846286733233 171
173 3 135 106 72.8 0.24627 172
174 3 136 103 73.4 0.286386774359841 169
175 3 135 103 73.2 0.30843 174
176 3 144 98 75.8 0.33261547102311 91
177 3 144 98 75.6 0.33232 176
178 3 145 96.3 77.7 0.238361013324324 89
179 3 145 96.2 77.7 0.239165 178
180 3 150 93.7 78.4 0.308895 87
181 3 150 93.7 78.3 0.307535 180
182 3 150 93.7 78.1 0.276285 181
183 3 150 93.7 78 0.230445 182
184 3 150 93.6 77.8 0.209385 183
