# Supplementary material for: Functional and anatomical specificity in a higher olfactory centre
Source: eLife. 2019 May 21;8:e44590. doi: 10.7554/eLife.44590 (PMC6550879; doi:10.7554/eLife.44590)
Supplement: Supplementary file 4. [file elife-44590-supp4.zip › DyeFill_PV4/PV4a6_130912c0.swc]

# SWC format file
# based on specifications at http://research.mssm.edu/cnic/swc.html
# Created by nat::write.neuron.swc
# PointNo Label X Y Z Radius Parent 
1 1 126 90 83.9 0.110955 -1
2 1 130 90.6 83.5 0.332953674809749 1
3 1 135 92.3 83.6 0.357797982024984 2
4 1 140 91.9 84.1 0.322143627299851 3
5 1 145 92.1 84.1 0.328748974110844 4
6 1 150 92.6 84.3 0.325781954685941 5
7 1 155 93.5 84.3 0.299736312875976 6
8 1 157 93.3 83.4 0.275325 7
9 1 157 93.6 83.6 0.246245 8
10 1 158 93.9 83.8 0.235245 9
11 1 154 90.5 81.2 0.283645043833605 8
12 1 149 89 80.5 0.256975738615833 11
13 1 145 87.8 80.1 0.25148 12
14 0 140 88.7 79.6 0.234834021505654 13
15 0 140 88.8 79.6 0.23588 14
16 0 137 84.8 78.8 0.27468043135067 15
17 0 137 84.5 78 0.226595 16
18 0 140 89.5 79.1 0.301705581585852 15
19 0 139 89.7 79 0.32028 18
20 0 140 90.4 79 0.353086143460861 19
21 0 141 91.2 79 0.363136186999566 20
22 0 141 92 79.1 0.351795053690096 21
23 0 142 92.7 79.2 0.282139763864586 22
24 0 143 93.2 79.2 0.25111 23
25 0 139 89.3 78.8 0.328000007235267 19
26 0 138 89 78.6 0.331837995938204 25
27 0 137 88.8 78.4 0.330049929740924 26
28 0 136 88.6 78.2 0.3195969961509 27
29 0 135 88.6 78.2 0.31926 28
30 0 134 93.1 77.3 0.305497272815839 29
31 0 134 95 76.9 0.23991 30
32 0 137 98.6 77 0.314675878399644 31
33 0 137 98.8 77 0.30238 32
34 3 137 99.7 76.7 0.267092017064703 33
35 3 138 101 76.3 0.29306941578151 34
36 3 138 101 76 0.27819 35
37 3 141 101 76.9 0.246811860015234 33
38 3 145 100 75.5 0.29985 37
39 3 138 98.4 76.9 0.188286605052081 33
40 3 138 98.4 76.9 0.179935 39
41 3 139 98.2 77.2 0.158702614209692 40
42 3 140 98.1 77.4 0.153096166494503 41
43 3 141 98 77.6 0.153423812660227 42
44 3 142 98 77.6 0.182529692896521 43
45 3 142 98 77.6 0.18387 44
46 3 147 97 77.5 0.211913470052841 45
47 3 151 99.6 76.6 0.223008451721376 46
48 3 151 100 76.1 0.29827 47
49 3 156 98.8 76.3 0.308717920589203 48
50 3 159 98.4 72.7 0.249375 49
51 3 151 100 75.2 0.288147980795106 48
52 3 152 99.3 74.5 0.323572420300165 51
53 3 152 98.7 73.9 0.407034498546316 52
54 3 152 98.3 73.4 0.452585 53
55 3 142 98.1 77.4 0.183295 45
56 3 142 98.3 77.3 0.182835 55
57 3 138 98 76.1 0.313662194474021 40
58 3 138 97.6 75.3 0.319285 57
59 0 129 97 76.2 0.290434868945938 31
60 0 129 97.3 76.1 0.319945 59
61 3 129 97.3 76.1 0.31326 60
62 3 128 96.4 76.2 0.299342492040384 61
63 3 128 95.9 76.2 0.286835 62
64 3 128 95.7 76.1 0.301805 63
65 3 128 95.1 75.4 0.244742982167532 64
66 3 127 94.8 74.6 0.254505144833658 65
67 3 127 95 73.8 0.311077054226933 66
68 3 127 95.1 73.1 0.360215 67
69 3 127 95.1 76.2 0.254823480359687 64
70 3 126 94.5 76.3 0.231810355528613 69
71 3 126 94 76.3 0.247155 70
72 3 125 93.2 76.4 0.239743301266021 71
73 3 125 92.5 76.4 0.270831813845422 72
74 3 124 92.1 76.4 0.32215 73
75 3 124 92.2 76.5 0.327875 74
76 3 124 92.3 76.6 0.33676 75
77 3 124 91.5 75.7 0.374534167756506 74
78 3 124 91.1 74.9 0.283724340505958 77
79 3 124 90.9 74.5 0.26338 78
80 3 123 94 72.9 0.301616439036581 71
81 3 123 92.9 70.1 0.354045 80
82 3 129 95 76.3 0.244141117526969 63
83 3 129 94.5 76.4 0.235735 82
84 3 129 94.4 76.2 0.235335 83
85 3 129 93.6 76.8 0.247638637463917 83
86 3 129 93.1 77 0.273175 85
87 3 129 92.9 77.1 0.29846 86
88 3 129 92.7 77.2 0.31987 87
89 3 129 92.6 77.5 0.333725 88
90 3 125 90.7 75.6 0.265003637868861 88
91 3 125 90.7 75.6 0.265355 90
92 3 129 92.1 77.1 0.274056533663862 86
93 3 129 91.1 77.1 0.258144098015498 92
94 3 129 90.5 77.1 0.259305 93
95 3 129 90.3 77.1 0.28663 94
96 3 125 87.9 78.8 0.173174518924004 95
97 3 124 87.9 77.8 0.2643 96
98 3 129 90.2 76.9 0.35426 95
99 3 129 90.1 76.7 0.39515 98
100 3 125 88.1 77.1 0.171504287641777 99
101 3 124 87.8 77 0.162315 100
102 3 124 87.6 76.4 0.288447910576226 101
103 3 123 87.2 75.6 0.357032428180733 102
104 3 123 87 74.9 0.31468 103
105 3 127 83.8 76.3 0.182582452382127 101
106 3 129 81.5 75.9 0.27009 105
107 3 129 90.2 76.5 0.430635 99
108 3 129 90.2 76.3 0.42955 107
109 3 129 89.6 76.9 0.155965688963349 94
110 3 130 88.7 76.6 0.0727763054950226 109
111 3 130 88.1 76.2 0.05155 110
112 3 130 102 76.2 0.275187438696761 61
113 3 130 106 74.5 0.348584138827035 112
114 3 130 107 74.2 0.279535 113
115 3 129 98.2 75.6 0.275130282066986 60
116 3 129 99.1 75.1 0.277308085475541 115
117 3 129 99.8 74.6 0.358425 116
118 3 133 102 74.4 0.215816346802353 117
119 3 137 105 74 0.181274626492252 118
120 3 137 107 72.6 0.337435 119
121 3 137 107 71.7 0.273169097153569 120
122 3 137 107 70.7 0.2662556264716 121
123 3 137 107 70.4 0.25474 122
124 3 136 107 72 0.245522032902152 120
125 3 136 106 71.7 0.203730420832672 124
126 3 135 105 71.5 0.22799216115514 125
127 3 135 105 71.3 0.273165242699433 126
128 3 134 104 71.2 0.27839 127
129 3 128 99.9 73.8 0.323523553961051 117
130 3 127 100 73.2 0.360483343477777 129
131 3 127 100 73.1 0.3573 130
132 0 136 97.4 74.6 0.160194688989773 31
133 0 140 99.2 73.1 0.33951606097934 132
134 0 140 99.1 72.6 0.346075 133
135 3 141 99 72.5 0.3217 134
136 3 141 98.9 72.4 0.29246 135
137 3 142 99.2 72.2 0.262868196931996 136
138 3 143 99.4 71.8 0.253023914454828 137
139 3 144 99.6 71.5 0.2742 138
140 3 145 104 70.6 0.357273963782959 139
141 3 146 104 70.1 0.389625 140
142 3 144 98.8 71 0.323334990781279 139
143 3 144 98.1 70.5 0.288871752296985 142
144 3 145 97.4 70 0.264905181639143 143
145 3 145 97.2 69.9 0.258595 144
146 3 145 96.2 69.7 0.23306182551512 145
147 3 146 95.4 69.4 0.256411217314952 146
148 3 146 94.8 69 0.28717 147
149 3 146 97.1 69.1 0.249670307555497 145
150 3 146 97.1 68.4 0.222493874460637 149
151 3 147 97.5 67.7 0.206094118546275 150
152 3 147 98.4 67.3 0.250926654152691 151
153 3 146 99.2 67.1 0.26296 152
154 3 141 94.5 70.3 0.289972581582491 136
155 3 142 92.7 68.4 0.333885 154
156 3 140 99 71.7 0.207818800011452 134
157 3 140 98.8 70.7 0.136222696765197 156
158 3 140 98.7 70.4 0.14024 157
159 3 140 97.9 69.9 0.180008330384417 158
160 3 139 97.2 69.6 0.213337283592372 159
161 3 139 96.5 69.5 0.239419004437684 160
162 3 138 96.4 69.5 0.240925 161
163 3 137 102 71.7 0.172937453942367 158
164 3 137 98.8 69.5 0.135755 163
165 0 134 83.8 77.7 0.311501068738836 29
166 0 134 78.8 77.5 0.347236050310634 165
167 0 136 74.2 77.8 0.194805 166
168 0 136 74.1 78 0.188145 167
169 0 137 69.8 76.4 0.318923112368506 167
170 0 139 65.8 74.3 0.324154447664169 169
171 0 143 62.7 72.6 0.180069757957305 170
172 0 144 64.5 70.3 0.18531 171
173 0 144 65 69.8 0.100794989107299 172
174 0 143 65.1 69.7 0.09554 173
175 0 145 65.3 70.2 0.169212227271429 172
176 0 146 65.7 69.8 0.23179 175
177 2 145 66.5 69.3 0.171404622816376 176
178 2 145 66.6 69.3 0.161865 177
179 2 145 67.4 68.9 0.24691767887657 178
180 2 144 68.2 68.5 0.279441022464127 179
181 2 144 68.9 68.1 0.300434130815854 180
182 2 144 68.9 67.2 0.330996803918618 181
183 2 145 69.1 66.5 0.257984467943527 182
184 2 145 69.1 66.5 0.25542 183
185 2 144 74 66.2 0.20036373646753 184
186 2 146 76.8 65.5 0.17777 185
187 2 141 69.8 69.4 0.182484488695365 184
188 2 140 66.1 70.2 0.181925 187
189 2 149 68 68.9 0.278929928922475 178
190 2 151 67.5 67.5 0.238985 189
191 2 150 65.3 71.4 0.157041563692861 176
192 2 155 65.1 70.4 0.269566252905379 191
193 2 156 65.1 69.4 0.30806 192
194 0 144 87.1 79.9 0.30106820076057 13
195 0 143 86.6 79.6 0.271922443344174 194
196 0 143 86.3 79 0.234045921279224 195
197 0 143 86.3 78.8 0.215035 196
