# Supplementary material for: Functional and anatomical specificity in a higher olfactory centre
Source: eLife. 2019 May 21;8:e44590. doi: 10.7554/eLife.44590 (PMC6550879; doi:10.7554/eLife.44590)
Supplement: Supplementary file 4. [file elife-44590-supp4.zip › DyeFill_PV4/PV4a6_130913c0.swc]

# SWC format file
# based on specifications at http://research.mssm.edu/cnic/swc.html
# Created by nat::write.neuron.swc
# PointNo Label X Y Z Radius Parent 
1 1 153 83.1 86.5 0.087325 -1
2 1 157 84.8 86 0.121651345667649 1
3 1 162 86.4 84.9 0.10961370469881 2
4 1 165 87.9 82.5 0.175727244666646 3
5 1 161 86.3 80.2 0.109797210059526 4
6 1 156 86.2 80.6 0.166761878828814 5
7 1 152 85.2 79.8 0.14130861189023 6
8 1 147 85.2 78.7 0.147791485426261 7
9 1 143 86.5 77.5 0.153865 8
10 1 144 81.7 77.6 0.223645019638495 9
11 1 145 76.9 77.1 0.26019605784249 10
12 1 144 72.2 76 0.201409692451107 11
13 1 145 67.3 75.9 0.203655598803968 12
14 1 146 62.8 75.3 0.244655094090341 13
15 1 150 59.9 75.6 0.293478748097508 14
16 1 153 58.4 74.9 0.16458 15
17 0 156 61.3 76.5 0.204531692762755 16
18 0 156 61.6 76.6 0.20283 17
19 0 153 57.7 74.5 0.193607715988704 16
20 0 152 56.9 74.1 0.269057322390459 19
21 0 152 56.1 73.7 0.272079345862718 20
22 0 152 55.8 73.5 0.261275 21
23 2 147 56.5 72.4 0.234808972178886 22
24 2 147 57.6 70.8 0.23376 23
25 2 147 58.5 70.9 0.256726916674384 24
26 2 148 59.3 71 0.265396517140445 25
27 2 148 59.9 71.1 0.26574 26
28 2 147 57.5 70.7 0.217745 24
29 2 147 57.4 70.5 0.20534 28
30 2 147 58.1 69.9 0.242177913236 29
31 2 147 58.4 69.8 0.23016 30
32 2 147 59.3 70.1 0.196959585661026 31
33 2 147 59.5 70.1 0.19395 32
34 2 146 59 69.1 0.274845070480237 31
35 2 146 59.9 68.9 0.273328895548853 34
36 2 146 60.4 68.8 0.267255 35
37 2 146 61.2 68.9 0.293508940423246 36
38 2 147 61.9 69 0.30348907672163 37
39 2 147 61.9 69 0.30347 38
40 2 143 64.1 67.2 0.244792187148839 36
41 2 142 66.4 66.7 0.213295 40
42 2 142 67.3 66.8 0.194728814462814 41
43 2 142 68.2 66.8 0.205167969629639 42
44 2 143 68.7 66.8 0.20594 43
45 2 141 67.2 66.4 0.175310858271686 41
46 2 141 68.1 66.4 0.210854882212855 45
47 2 140 68.9 66.4 0.267972188880025 46
48 2 139 69.6 66.6 0.299525 47
49 2 146 57.1 70.6 0.230506150586923 29
50 2 145 57 70.6 0.241452108383362 49
51 2 144 57.2 70.5 0.23352 50
52 2 143 57.6 70.5 0.230725815850862 51
53 2 142 58.2 70.3 0.231610112475508 52
54 2 142 58.9 70.1 0.203182458325999 53
55 2 141 58.9 70.1 0.199915 54
56 2 141 59.3 70.2 0.19684 55
57 2 141 59.7 70.3 0.202855 56
58 2 142 58.9 69.2 0.171797234952964 55
59 2 142 59.5 68.6 0.12188657687174 58
60 2 143 59.8 68.5 0.13534 59
61 2 144 60 68.5 0.102308879274329 60
62 2 144 60.2 68.6 0.08286 61
63 2 142 60.1 68.4 0.157428373441065 60
64 2 141 60.5 68.4 0.210007709964355 63
65 2 140 61.1 68.5 0.238827525775566 64
66 2 140 61.2 68.5 0.242965 65
67 2 140 61 68.2 0.239695 66
68 2 139 61.9 68.9 0.267818272187549 66
69 2 139 62.6 69.2 0.193379066175247 68
70 2 138 63.2 69.3 0.14712496691877 69
71 2 137 63.9 69.1 0.150466316421085 70
72 2 137 64.1 69 0.14833 71
73 2 144 58.2 70.2 0.208907763980771 51
74 2 144 58.9 70.2 0.211235 73
75 2 152 55.7 73.4 0.270015 22
76 2 152 55.6 73.2 0.27104 75
77 2 152 55.4 73.1 0.266005 76
78 2 152 60.2 72.1 0.208275970319897 77
79 2 152 61.2 72.2 0.19149 78
80 2 151 54.7 73.6 0.280681142540743 77
81 2 151 54.3 73.9 0.307965 80
82 1 143 91.2 76.4 0.208169773462897 9
83 1 143 92.2 76.5 0.213495 82
84 0 142 97 75.1 0.278546051995217 83
85 0 142 99.6 74.7 0.240525 84
86 3 142 99.7 74.8 0.237185 85
87 3 147 98 75.4 0.152754506233044 86
88 3 150 94.2 76.6 0.178338148211613 87
89 3 152 90 77.8 0.154868159326119 88
90 3 154 88 78.5 0.142335 89
91 3 138 101 76.5 0.171424173979742 86
92 3 135 99 77.3 0.18716 91
93 3 134 98.7 77.3 0.161464806505707 92
94 3 133 98.5 77.2 0.138537475692233 93
95 3 132 98.6 77 0.202318217471491 94
96 3 131 98.9 76.6 0.253821810438568 95
97 3 131 99 76.4 0.23714 96
98 3 130 98.5 76 0.226672222780047 97
99 3 130 98.1 75.6 0.214567021608701 98
100 3 129 97.9 75.1 0.173003614242612 99
101 3 128 97.8 75 0.153285 100
102 3 126 93.9 76 0.16549845459364 101
103 3 126 93.8 76 0.164015 102
104 3 125 89 75.4 0.117404952005891 103
105 3 125 84 75.3 0.151149388225566 104
106 3 126 82.8 75.2 0.104305 105
107 3 126 94.5 76.7 0.198173689347776 103
108 3 126 95.1 77.4 0.312445204715458 107
109 3 126 95.2 77.5 0.30986 108
110 3 126 95.2 77.6 0.345695 109
111 3 126 95.3 77.7 0.36615 110
112 3 126 95.4 77.9 0.393215 111
113 3 127 95.4 77.6 0.167320066507719 109
114 3 128 95.6 77.8 0.138507442720526 113
115 3 129 95.7 77.9 0.131878300067917 114
116 3 130 95.9 77.9 0.13372 115
117 3 128 98.8 74.8 0.0997614886213511 101
118 3 128 99.7 74.4 0.113090440538253 117
119 3 128 100 73.9 0.195602786686435 118
120 3 127 100 73.6 0.188325 119
121 3 131 100 76.1 0.161188933668641 97
122 3 131 101 75.6 0.175492217801447 121
123 3 131 101 75.4 0.172705 122
124 3 137 94.6 76.9 0.120223240674761 92
125 3 138 93.6 76.7 0.14123 124
126 3 139 99.9 72.4 0.239486001587705 85
127 3 138 98.7 71.8 0.205575 126
128 3 145 103 72.7 0.152467207123338 85
129 3 147 100 70.9 0.170245375422289 128
130 3 147 98.9 70.4 0.168555 129
131 3 146 98.8 70.1 0.156176534171276 130
132 3 145 98.7 69.8 0.180196052406909 131
133 3 144 98.3 69.6 0.177474212286847 132
134 3 144 98.3 69.5 0.175895 133
135 3 143 97.7 69.8 0.159725088024076 134
136 3 142 97 69.9 0.150003932676801 135
137 3 142 96.2 70.1 0.147107501336687 136
138 3 141 95.8 70.2 0.14546 137
139 3 144 97.7 68.8 0.140885599937599 134
140 3 143 96.8 68.3 0.107496490069598 139
141 3 143 96.4 68.1 0.10831 140
142 3 147 98.2 70.3 0.151865163968769 130
143 3 148 97.4 70.2 0.130211308357741 142
144 3 149 96.7 70 0.116111570125831 143
145 3 149 96.5 70 0.11084 144
146 3 139 103 76.4 0.158812025461147 85
147 3 139 107 74.7 0.111876738747802 146
148 3 139 106 71.9 0.129635 147
149 3 135 104 71.3 0.180573668185542 148
150 3 133 104 71.4 0.169775 149
151 3 137 101 70.5 0.27075532604432 148
152 3 135 98.4 69.5 0.133695 151
153 0 145 90.6 79.7 0.129703954021923 83
154 0 146 89.8 79.8 0.15137 153
