# Supplementary material for: Functional and anatomical specificity in a higher olfactory centre
Source: eLife. 2019 May 21;8:e44590. doi: 10.7554/eLife.44590 (PMC6550879; doi:10.7554/eLife.44590)
Supplement: Supplementary file 4. [file elife-44590-supp4.zip › DyeFill_PV4/PV4a7_130205c2.swc]

# SWC format file
# based on specifications at http://research.mssm.edu/cnic/swc.html
# Created by nat::write.neuron.swc
# PointNo Label X Y Z Radius Parent 
1 1 153 84.4 82.9 0.1833 -1
2 1 156 82.8 80.1 0.287593162634144 1
3 1 158 79.7 77.5 0.111507798951364 2
4 1 155 79 75.5 0.136767386242864 3
5 1 150 80.6 75.2 0.104486563443309 4
6 1 148 81.3 75.3 0.13505 5
7 1 146 85.5 76.8 0.228131237123517 6
8 1 145 87 78.5 0.345 7
9 1 144 83.4 74.5 0.115966402923283 6
10 1 143 83.6 73.5 0.1129 9
11 0 143 84.5 73.8 0.200704461329872 10
12 0 142 85.3 74.2 0.342765540115744 11
13 0 142 86.1 74.7 0.45026414251679 12
14 0 142 86.9 75.3 0.430787995620036 13
15 0 141 87.5 76 0.350486999909422 14
16 0 141 87.5 76 0.3485 15
17 0 140 83.5 77.2 0.186600157990691 16
18 0 139 78.7 77.5 0.242587686042982 17
19 0 138 73.8 77.1 0.301678420920137 18
20 0 138 69.3 75.4 0.254335607003877 19
21 0 140 65.2 73.1 0.336003388517328 20
22 0 142 65.5 69.4 0.248401415984659 21
23 0 142 65.8 69.1 0.2145 22
24 0 142 66 69 0.2172 23
25 8 137 67.6 68.8 0.282147567438546 24
26 8 134 68.7 68.9 0.2499 25
27 0 133 68.6 69.8 0.355555486656115 26
28 0 133 68.5 70.8 0.205476290527922 27
29 0 133 68.6 71.7 0.0901424620103937 28
30 0 133 68.8 72.2 0.05665 29
31 0 133 69.5 68.7 0.225380266525336 26
32 0 133 70.3 68.6 0.255001325983403 31
33 0 132 71 68.6 0.309876984131776 32
34 0 131 71.5 68.6 0.31635 33
35 8 131 72.3 69 0.28668498767765 34
36 8 131 72.5 69.2 0.25995 35
37 8 130 72.2 70 0.175910828397804 36
38 8 130 71.7 70.6 0.206277681878951 37
39 8 129 71.4 71 0.2909 38
40 8 129 71.4 72 0.444471842909224 39
41 8 129 71.8 72.9 0.343974495514087 40
42 8 128 72.4 73.6 0.120757410450384 41
43 8 128 72.5 73.8 0.10735 42
44 8 125 73.8 70.9 0.190737049484732 39
45 8 122 74 73.4 0.35 44
46 8 131 73.4 69.6 0.207041652292228 36
47 8 130 74.3 70 0.220121133666564 46
48 8 130 74.9 70.2 0.2684 47
49 8 135 73.9 68.7 0.444494368220319 48
50 8 135 73.5 67.8 0.4952 49
51 8 129 79.4 69.5 0.148168174621506 48
52 8 131 80.2 67.1 0.1016 51
53 8 131 80.1 66.9 0.1187 52
54 8 131 79.9 66.7 0.1385 53
55 8 134 83 64.7 0.172115223369514 54
56 8 134 87.8 63.5 0.100260518135357 55
57 8 134 90.8 63.1 0.15485 56
58 8 131 79 66.6 0.141166683884195 54
59 8 131 78.2 66.3 0.130248019909747 58
60 8 130 78.4 65.9 0.226293083186988 59
61 8 129 78.8 65.7 0.28465 60
62 8 132 83.3 70.6 0.2037796384161 52
63 8 133 84 73.4 0.33255 62
64 8 134 84.2 74 0.269585964797768 63
65 8 134 84.2 74.1 0.2667 64
66 8 135 83.8 73.7 0.310389130099423 65
67 8 136 83.5 73.2 0.328590287462319 66
68 8 136 83.5 73.1 0.32685 67
69 8 135 84.4 74.8 0.257517738807043 65
70 8 135 84.4 75 0.23405 69
71 8 135 84.8 75.8 0.123505153475304 70
72 8 135 85.5 76.5 0.130271976963898 71
73 8 135 86.3 77 0.284161815987697 72
74 8 135 86.7 77.1 0.31585 73
75 8 136 83.8 75.1 0.197050516801173 70
76 8 137 83.2 75 0.229106147305805 75
77 8 137 82.6 74.8 0.275036964079864 76
78 8 137 82.5 74.8 0.2776 77
79 8 131 85.2 77.1 0.167240122177106 63
80 8 127 86.5 78.8 0.1152 79
81 8 128 75.4 67.9 0.209570486706548 34
82 8 126 77.3 69.3 0.1624 81
83 8 141 66.8 68.6 0.142104401176232 24
84 8 141 67.4 68.4 0.13425 83
85 0 141 68.3 68.5 0.246438279821363 84
86 0 140 69.2 68.7 0.310087092643284 85
87 0 140 70 68.8 0.27269701836276 86
88 0 139 70.8 68.9 0.266005363284775 87
89 0 139 70.9 68.9 0.2703 88
90 8 139 71.6 69.7 0.402053362605685 89
91 8 139 72.3 70.3 0.444569283952399 90
92 8 139 72.5 70.5 0.4534 91
93 8 139 70.8 68.1 0.377180291929914 89
94 8 139 70.3 67.3 0.4335 93
95 0 145 67.7 65.8 0.292769893387583 84
96 0 146 67.8 65.6 0.36045 95
97 8 146 67.4 66.4 0.200961377481784 96
98 8 145 66.7 67 0.105770888876144 97
99 8 146 65.8 67.2 0.107850864982832 98
100 8 146 65 67 0.150876320399957 99
101 8 147 64.5 66.6 0.18035 100
102 8 147 68.5 65.8 0.27272889696348 96
103 8 147 69.2 66 0.2886 102
104 8 148 69 66.1 0.343932937074211 103
105 8 149 68.8 66.3 0.339451254466191 104
106 8 149 68.8 66.3 0.33825 105
107 8 147 74.2 66.1 0.302142133078714 103
108 8 147 77.9 68.4 0.29155 107
109 0 147 65.5 69 0.138777777357186 23
110 0 152 67.7 69.1 0.159006494137995 109
111 0 157 67.9 70.1 0.24218479429922 110
112 0 161 67.8 70.5 0.14356061579426 111
113 0 162 67.8 70.5 0.14335 112
114 0 139 91.4 75.7 0.193926210272879 16
115 0 137 92.4 75.4 0.22235 114
116 0 133 90.7 75.3 0.191578485996744 115
117 0 129 91.6 74.3 0.31665 116
118 8 128 91.6 74.3 0.251894592508213 117
119 8 127 91.6 74.3 0.2916 118
120 8 127 92.4 74.8 0.324285853897051 119
121 8 126 93 75.4 0.324354016801707 120
122 8 126 93.3 75.7 0.3046 121
123 8 126 87.1 72.5 0.187370932969431 119
124 8 126 85.6 71.2 0.2323 123
125 8 126 85.1 70.9 0.298417909340082 124
126 8 125 84.5 70.7 0.272817911218008 125
127 8 124 83.8 70.9 0.246042908211863 126
128 8 124 83.7 70.9 0.23055 127
129 8 123 84.2 71.3 0.133041886662355 128
130 8 123 84.8 71.7 0.173330839052736 129
131 8 122 85 71.9 0.2242 130
132 8 121 85.5 75.6 0.168313594272007 131
133 8 122 83.5 76.6 0.3256 132
134 8 122 87.8 72.3 0.121369030831312 131
135 8 122 88.8 72.7 0.14395 134
136 8 122 89.6 72.2 0.149037715927251 135
137 8 122 90.2 71.6 0.30960074812962 136
138 8 123 90.4 71.2 0.41405 137
139 8 123 91.1 74.3 0.123237074258108 135
140 8 123 87.8 75.7 0.15815 139
141 8 124 82.9 71.2 0.196734977544063 128
142 8 123 82 71.3 0.19051125219956 141
143 8 123 81.2 71.2 0.241339651467389 142
144 8 122 81.1 71.1 0.2497 143
145 8 128 87 66.9 0.111977771031468 124
146 8 128 88.6 64.8 0.24275 145
147 8 126 94.4 72.7 0.214876706779119 117
148 8 125 94.2 72.6 0.2782 147
149 8 125 94.1 73.3 0.338866784008376 148
150 8 124 94 73.6 0.3537 149
151 8 125 93.9 71.8 0.15036798310677 148
152 8 125 93.8 70.8 0.191575396799539 151
153 8 125 94 69.9 0.373627931240566 152
154 8 125 94.1 69.3 0.3347 153
155 0 139 96.8 75.5 0.109951082737146 115
156 0 139 97.5 75.6 0.11895 155
157 8 140 98.3 75.4 0.131128971501264 156
158 8 141 98.6 75 0.178479418785564 157
159 8 141 98.6 74.9 0.18195 158
160 8 141 98.2 74 0.178156680190733 159
161 8 141 97.5 73.3 0.146807191449154 160
162 8 142 96.8 72.8 0.1124691996891 161
163 8 142 96.5 72.6 0.109 162
164 8 144 99.7 73.3 0.103469805404243 159
165 8 145 102 71.9 0.18845 164
166 8 141 98.7 71.4 0.131982174114186 156
167 8 140 96.1 68.6 0.0706106385186511 166
168 8 142 92.8 67.8 0.2424 167
169 0 144 83.8 72.7 0.108106903353085 10
170 0 144 84.2 72 0.110187853514796 169
171 0 144 84.2 71.8 0.1145 170
