# Supplementary material for: Functional and anatomical specificity in a higher olfactory centre
Source: eLife. 2019 May 21;8:e44590. doi: 10.7554/eLife.44590 (PMC6550879; doi:10.7554/eLife.44590)
Supplement: Supplementary file 4. [file elife-44590-supp4.zip › DyeFill_PV4/PV4a7_130821c0.swc]

# SWC format file
# based on specifications at http://research.mssm.edu/cnic/swc.html
# Created by nat::write.neuron.swc
# PointNo Label X Y Z Radius Parent 
1 1 156 114 88.6 0.10206 -1
2 1 157 110 87.5 0.195828409583484 1
3 1 156 105 87.1 0.235637856832124 2
4 1 158 101 84.6 0.198673154099768 3
5 1 158 97.1 82 0.160748685845802 4
6 1 154 94 80.7 0.21258640837867 5
7 1 150 91.8 79.8 0.173631585617042 6
8 1 149 91.6 79.6 0.17455 7
9 1 144 90.8 78.3 0.20520609687771 8
10 1 141 88.2 76.8 0.15187 9
11 8 140 87.8 77.1 0.171706164620048 10
12 8 139 87.5 77.4 0.167955684326024 11
13 8 139 87.3 77.5 0.16233 12
14 8 138 87 77.2 0.164093329673999 13
15 8 137 86.8 77 0.148857081457487 14
16 8 136 86.6 76.8 0.122470052105964 15
17 8 135 86.6 76.7 0.12826 16
18 8 131 84.5 76.5 0.197554762220932 17
19 8 130 84.3 76.5 0.23086 18
20 8 129 84 76.5 0.262359372593351 19
21 8 128 83.6 76.4 0.276366407604027 20
22 8 127 83 76.1 0.280099622632351 21
23 8 127 82.2 75.8 0.305755655811772 22
24 8 126 81.5 75.5 0.27129 23
25 8 125 81.5 75.4 0.195067641082615 24
26 8 125 81.5 75.4 0.18408 25
27 8 125 81.2 75.2 0.143195 26
28 8 124 81.4 74.5 0.0468995831083634 27
29 8 124 81.3 73.9 0.027495 28
30 8 124 80.7 74.6 0.183335630475802 27
31 8 123 80.5 73.9 0.323135203860257 30
32 8 123 80.4 73.2 0.336635 31
33 8 124 82.3 75.5 0.245420820847555 26
34 8 124 83.2 75.6 0.230391781244567 33
35 8 124 83.4 75.6 0.22276 34
36 8 124 83.6 75.7 0.21966 35
37 8 124 83.9 75.8 0.214635 36
38 8 120 84 74.2 0.34397183491455 35
39 8 120 84 74.1 0.348775 38
40 8 126 80.6 75.7 0.177616251424666 24
41 8 126 79.7 75.8 0.173215939335659 40
42 8 125 78.7 75.9 0.172170417358856 41
43 8 125 78.5 75.9 0.171725 42
44 8 125 78.2 75.8 0.18109 43
45 8 126 77.8 75.7 0.18616 44
46 8 126 77.2 75.4 0.230649101072797 45
47 8 127 76.6 74.9 0.268298460910002 46
48 8 128 76 74.4 0.34616788383532 47
49 8 128 75.3 73.7 0.352163275825541 48
50 8 128 74.9 73.1 0.317575 49
51 8 125 77.2 75 0.109123424615482 45
52 8 125 76.5 74.4 0.0895608569271173 51
53 8 125 75.7 73.8 0.100230302419226 52
54 8 125 75.3 73.4 0.143755 53
55 8 125 74.9 72.6 0.336268942793198 54
56 8 125 74.7 72 0.39036 55
57 8 124 75.2 73.5 0.12093947807346 54
58 8 123 75.1 73.4 0.141390609805203 57
59 8 122 74.8 72.9 0.195759274427945 58
60 8 122 74.6 72 0.241534876238599 59
61 8 121 74.6 71.5 0.22898 60
62 8 124 78 75.9 0.202983311170082 43
63 8 124 77.6 75.5 0.308486104638947 62
64 8 123 77.2 75.1 0.328445 63
65 8 126 81.5 75.3 0.30986 24
66 8 126 81.4 75.1 0.3212 65
67 8 127 81.2 75 0.257555 66
68 8 127 80.5 74.9 0.182230982500402 67
69 8 128 79.7 74.8 0.151551554969855 68
70 8 129 78.9 74.6 0.136412431157355 69
71 8 129 78.8 74.6 0.1353 70
72 8 125 79.5 71.8 0.247795334800384 67
73 8 125 78.9 71.1 0.33609 72
74 8 126 81.7 74.4 0.448157862301165 66
75 8 125 81.8 73.7 0.44351953157095 74
76 8 125 81.7 72.7 0.285345241341151 75
77 8 125 82.2 71.9 0.229590407920375 76
78 8 125 82.3 71.8 0.222685 77
79 8 126 82.4 71.7 0.249835 78
80 8 126 82.4 71.5 0.281205 79
81 8 127 81.8 71.5 0.286406425683942 80
82 8 127 81.1 71.4 0.300053340553711 81
83 8 127 81.1 71.4 0.30017 82
84 8 126 82.3 70.6 0.280118282801011 80
85 8 126 81.7 69.8 0.343093638869146 84
86 8 126 81.5 69 0.370495 85
87 8 124 82.4 71.6 0.149377964289157 78
88 8 124 82.9 70.9 0.283630909870299 87
89 8 124 83.3 70.5 0.33793 88
90 8 129 84.5 76.5 0.17680235050835 19
91 8 128 84.8 76.4 0.134864370875434 90
92 8 128 84.8 76.3 0.13521 91
93 8 124 88 75.9 0.227896554006951 92
94 8 123 88.2 75.6 0.327155 93
95 8 123 88.4 75.8 0.31464 94
96 8 123 88 74.8 0.362808910700783 94
97 8 122 87.8 74 0.176786718462173 96
98 8 121 88.2 73.3 0.213336497041709 97
99 8 121 88.4 73.2 0.231005 98
100 8 123 92.7 74.8 0.252980922842427 99
101 8 123 93.9 73.8 0.344205 100
102 8 121 87.9 72.4 0.39593934006815 99
103 8 121 87.8 72 0.44094 102
104 8 126 86.3 73 0.139103937143416 92
105 8 126 87.5 70.8 0.146105 104
106 8 127 87.1 70 0.16172205098859 105
107 8 127 86.7 69.2 0.28673282605486 106
108 8 127 86.5 68.3 0.32074 107
109 8 126 88.4 70.9 0.15308180026288 105
110 8 125 89.3 70.9 0.149106258259121 109
111 8 125 90 70.7 0.155575 110
112 8 125 90.1 70.6 0.15523 111
113 8 125 90.3 70.4 0.15186 112
114 8 125 90.5 70.3 0.151265 113
115 8 124 90.5 70.6 0.16031041587397 111
116 8 123 90.9 70.4 0.18578 115
117 8 134 87.1 76.7 0.157935552574157 17
118 8 133 87.5 76.7 0.216333783194943 117
119 8 133 87.7 76.8 0.234755 118
120 8 129 90.6 77.5 0.216115373861449 119
121 8 130 91.3 74.3 0.159275 120
122 8 131 91 73.8 0.210924699084319 121
123 8 131 90.9 73.7 0.215675 122
124 8 130 87.3 72 0.231641373430952 121
125 8 133 85.7 68.6 0.215733184697349 124
126 8 132 88.6 66.4 0.194355 125
127 8 132 87.4 76.8 0.23042950129845 119
128 8 131 86.9 76.7 0.247316108765258 127
129 8 130 86.4 76.4 0.267380688674489 128
130 8 130 86.3 76.3 0.26773 129
131 8 139 87.2 77.5 0.17814 13
132 8 139 87.5 78.4 0.177035083109348 131
133 8 138 88.5 78.6 0.135868863000681 132
134 8 138 89.4 78.5 0.179474502858073 133
135 8 138 90.3 78.2 0.225185 134
136 8 138 87.1 76.6 0.301542407812207 131
137 8 138 87.5 75.6 0.457425991567299 136
138 8 138 87.5 75.4 0.39682 137
139 8 138 87.7 75.1 0.34834 138
140 8 137 88.4 75.1 0.265148768555583 139
141 8 137 89 75 0.24299443499894 140
142 8 136 89.2 75 0.243855 141
143 8 140 84.3 72.7 0.168386518749805 139
144 8 143 79.9 72.5 0.137857189783804 143
145 8 143 75.1 73.6 0.132308605365799 144
146 8 142 70.6 73.1 0.133035103768645 145
147 8 137 70.7 71.8 0.149065231827239 146
148 8 135 72.1 71.4 0.14123 147
149 8 134 71.9 71.4 0.163500265741531 148
150 8 133 71.8 71.2 0.147737180388971 149
151 8 132 71.8 71.1 0.148875 150
152 8 132 71.9 70.9 0.18904 151
153 8 131 72 70.8 0.2254 152
154 8 131 72.2 71.3 0.154722768542117 153
155 8 130 72.7 71.7 0.138914342460384 154
156 8 129 73.2 72 0.160896329866029 155
157 8 129 73.4 72 0.16357 156
158 8 129 73.5 71.9 0.15996 157
159 8 128 73.6 71.8 0.15179 158
160 8 128 73.7 71.6 0.142625 159
161 8 128 74.1 71.5 0.14192 160
162 8 127 73 71.2 0.170133620549936 160
163 8 127 72.5 70.6 0.2803891862134 162
164 8 127 72.1 69.7 0.37801785213013 163
165 8 127 72.1 68.7 0.368536945200929 164
166 8 127 72.1 68.6 0.362555 165
167 8 128 74.4 72.1 0.154855481607897 157
168 8 128 75.3 71.9 0.150128093037268 167
169 8 128 76 71.4 0.228242110996732 168
170 8 128 76.3 70.4 0.367053079477127 169
171 8 128 76.3 70.1 0.37617 170
172 8 131 72.2 69.8 0.348699224222271 153
173 8 131 72.3 69.3 0.342745 172
174 8 131 71.5 71.4 0.122490794867308 151
175 8 130 71 71.9 0.124434624839997 174
176 8 130 70.3 72.2 0.169233973852524 175
177 8 129 69.8 72.4 0.198695 176
178 8 128 69.6 72.6 0.170058682551422 177
179 8 127 69.5 72.9 0.185724331379162 178
180 8 127 69.5 73 0.19213 179
181 8 129 68.9 72.2 0.165801694245372 177
182 8 129 68.2 71.7 0.25202106397214 181
183 8 128 67.9 70.9 0.32738 182
184 8 135 73.1 71.4 0.145087270162105 148
185 8 135 74.1 71.3 0.160539508384039 184
186 8 135 74.8 71.3 0.163705 185
187 8 143 86.3 75.7 0.207720203192791 138
188 8 144 85 75.2 0.280775 187
189 8 138 85.4 79.5 0.241202875698374 10
190 8 138 85.4 79.5 0.24658 189
191 8 138 84.5 79.6 0.206797111407587 190
192 8 138 83.7 79.6 0.19929 191
193 8 137 83.4 79.7 0.211895 192
194 8 137 83.2 78.8 0.252319048648083 192
195 8 137 83 78.4 0.25266 194
196 8 138 85.3 79.4 0.295215 190
197 8 138 85.3 79.2 0.315515 196
198 8 138 85.2 79 0.320265 197
199 1 145 88.2 80 0.203970370408657 8
200 1 144 86.7 79.9 0.258035 199
201 8 144 86.6 80 0.26981 200
202 8 144 86.4 80.2 0.280545 201
203 8 144 86.7 78.9 0.198726984535703 200
204 8 144 86.8 78.8 0.19041 203
