# Supplementary material for: Functional and anatomical specificity in a higher olfactory centre
Source: eLife. 2019 May 21;8:e44590. doi: 10.7554/eLife.44590 (PMC6550879; doi:10.7554/eLife.44590)
Supplement: Supplementary file 4. [file elife-44590-supp4.zip › DyeFill_PV4/PV4a7_130826c0.swc]

# SWC format file
# based on specifications at http://research.mssm.edu/cnic/swc.html
# Created by nat::write.neuron.swc
# PointNo Label X Y Z Radius Parent 
1 1 144 111 79.9 0.14688 -1
2 1 145 107 82.4 0.11283754062618 1
3 1 147 103 80 0.1705608363939 2
4 1 147 103 78.3 0.173555 3
5 1 149 98.5 76.9 0.168696539425004 4
6 1 149 93.9 76.4 0.160801638919312 5
7 1 145 92.2 77.6 0.195109297253169 6
8 1 142 88.7 78.4 0.196692834342005 7
9 1 138 85.2 78.6 0.178688568080547 8
10 1 134 85.2 78.3 0.068235 9
11 1 143 102 76.6 0.25234994985052 4
12 1 142 97.8 75.6 0.176387715676277 11
13 1 139 94.5 76.9 0.198688329659917 12
14 1 136 90.5 76.8 0.201238441965675 13
15 1 133 86.1 75.8 0.210685328958499 14
16 1 133 86.1 75.8 0.21131 15
17 0 134 85.3 75.2 0.256531052616803 16
18 0 134 84.6 74.5 0.239345 17
19 8 134 83.7 74.5 0.260456315891565 18
20 8 134 82.7 74.6 0.299122604510574 19
21 8 134 81.7 74.8 0.320325880983333 20
22 8 134 80.8 75.1 0.300466131612309 21
23 8 134 80.8 75.1 0.29949 22
24 8 132 76.9 75.7 0.298842289846725 23
25 8 129 72.9 73.8 0.237653361239821 24
26 8 129 71.7 73.2 0.138225 25
27 8 129 66.7 73.8 0.187566990522632 26
28 8 128 66.1 73.8 0.24014 27
29 8 128 65.8 73.8 0.27751 28
30 8 128 65.5 73.8 0.297525 29
31 8 128 66.3 72.9 0.165580039230016 28
32 8 128 66.8 72.1 0.235009092359606 31
33 8 127 67.4 71.6 0.25243366055702 32
34 8 126 68.1 71.1 0.377046198435624 33
35 8 126 68.2 71.1 0.403075 34
36 8 126 68.4 71.4 0.424245 35
37 8 127 68.3 70.1 0.48586063173477 35
38 8 127 68.3 69.3 0.402005 37
39 8 128 72.2 72.5 0.149633483154856 26
40 8 128 72.9 71.9 0.239422483587426 39
41 8 128 73.1 71.7 0.254575 40
42 8 123 75.1 72.2 0.197054957788819 41
43 8 122 76 71.5 0.21332 42
44 8 121 80.7 72 0.200140488463866 43
45 8 119 82.7 72.7 0.21509 44
46 8 119 82.5 71.8 0.308650473410954 45
47 8 119 82.5 71.4 0.32316 46
48 8 121 86 75.2 0.236451055796469 45
49 8 122 89.7 74.6 0.21608 48
50 8 123 76 70.6 0.354009585180885 43
51 8 123 76.1 69.7 0.438472557967545 50
52 8 124 76.1 69.2 0.4456 51
53 8 130 75.5 68.4 0.342553602026732 41
54 8 130 76.8 67.4 0.35562 53
55 8 138 77.4 75.7 0.190354437954055 23
56 8 142 74.4 76.3 0.15303086969273 55
57 8 145 70.9 75 0.127446771192287 56
58 8 144 67.9 72.7 0.154154443147093 57
59 8 139 67.7 73.4 0.39243 58
60 8 131 88.5 72.8 0.233748856798307 18
61 8 131 88.6 72.7 0.228375 60
62 8 130 88.5 73.3 0.226473082411496 61
63 8 130 88.3 73.8 0.209229030049226 62
64 8 129 87.8 74.3 0.153140406035031 63
65 8 129 87.5 74.4 0.172505 64
66 8 129 87.1 74.3 0.137345 65
67 8 129 86.6 74.3 0.13408 66
68 8 128 86.9 75 0.286254823326566 65
69 8 128 86.2 75.5 0.204262322075761 68
70 8 127 85.7 75.6 0.1832 69
71 8 126 89.2 74.8 0.273215751633695 70
72 8 126 90.6 75.2 0.331145 71
73 8 125 91.1 74.4 0.355332137308079 72
74 8 125 91.2 74.1 0.3423 73
75 8 128 90.1 79.6 0.248941464119097 72
76 8 129 85.5 79.5 0.192845349491751 75
77 8 132 86.3 80 0.25254 76
78 8 132 87.2 79.5 0.230108452710569 77
79 8 132 88.2 79.5 0.225509150094328 78
80 8 132 89.1 79.7 0.307559997216892 79
81 8 132 89.9 80.3 0.358400659111151 80
82 8 132 90 80.3 0.35948 81
83 8 137 88.4 80 0.233329285961074 77
84 8 138 89 80.7 0.21566 83
85 8 138 89.1 80.7 0.223065 84
86 8 138 89.9 81.2 0.208239901442846 84
87 8 137 90.7 81.3 0.256214517576147 86
88 8 137 91.3 81 0.354707244215242 87
89 8 136 91.6 80.5 0.40417 88
90 8 143 88.8 81.2 0.290292434493021 84
91 8 146 86.1 81.7 0.25798 90
92 8 125 81.4 76.4 0.242506879737447 70
93 8 122 81.6 77.5 0.253365 92
94 8 121 81 77.9 0.278523577520022 93
95 8 120 80.5 78.7 0.227753905019228 94
96 8 120 80.5 78.7 0.21519 95
97 8 120 80.2 78.1 0.289210541062482 96
98 8 119 80.5 77.4 0.195995645147369 97
99 8 119 81.3 76.9 0.1556420852988 98
100 8 119 81.4 76.9 0.155245 99
101 8 121 79.6 79.1 0.158127633622318 96
102 8 121 78.6 79.3 0.177678525206593 101
103 8 121 77.6 79.4 0.216423075939571 102
104 8 121 76.6 79.5 0.194349739887889 103
105 8 121 75.8 79.5 0.183735 104
106 8 122 81.7 77.7 0.270415 93
107 8 122 81.9 77.9 0.28732 106
108 8 122 82 78.1 0.29281 107
109 8 122 82.2 78.3 0.288355 108
110 8 131 89.6 72.6 0.174877305663788 61
111 8 131 90.6 72.5 0.164761015069491 110
112 8 131 91.5 72.5 0.166380113975314 111
113 8 130 92.5 72.4 0.160792371576089 112
114 8 130 92.6 72.4 0.1602 113
115 0 132 86.1 75.7 0.169944990588527 16
116 0 131 86.3 75.6 0.140226589595208 115
117 0 131 86.4 75.4 0.136275 116
