# Supplementary material for: Functional and anatomical specificity in a higher olfactory centre
Source: eLife. 2019 May 21;8:e44590. doi: 10.7554/eLife.44590 (PMC6550879; doi:10.7554/eLife.44590)
Supplement: Supplementary file 4. [file elife-44590-supp4.zip › DyeFill_PV4/PV4a7_130829c0.swc]

# SWC format file
# based on specifications at http://research.mssm.edu/cnic/swc.html
# Created by nat::write.neuron.swc
# PointNo Label X Y Z Radius Parent 
1 0 139 101 87.1 0.104675 -1
2 0 144 99.6 85.4 0.290787555159982 1
3 0 148 98.8 84.9 0.215438209168994 2
4 0 153 97.4 84.3 0.237333774852796 3
5 0 157 96.4 82.4 0.127297160920338 4
6 0 154 96 80.9 0.247633105726254 5
7 0 149 94.4 79.9 0.2199845758973 6
8 0 144 93.2 79.4 0.218718862466774 7
9 0 139 93.5 78.8 0.210163944843935 8
10 0 135 92.4 77.4 0.242247027962274 9
11 0 134 91.2 77.2 0.27381 10
12 0 133 90.5 77.2 0.255796040532874 11
13 0 132 89.8 77.1 0.252748294423082 12
14 0 132 88.9 76.9 0.248482923999987 13
15 0 131 88.3 76.7 0.258105 14
16 0 131 87.4 76.6 0.244910950006906 15
17 0 131 86.5 76.6 0.163151100243504 16
18 0 130 85.6 76.2 0.168749512460315 17
19 0 131 85.5 75.9 0.166115 18
20 8 131 85.4 75.7 0.169445 19
21 8 132 85 75.7 0.15151103746709 20
22 8 133 84.5 75.7 0.145760143319947 21
23 8 134 84.1 75.5 0.169914907895491 22
24 8 134 84 75.5 0.16734 23
25 8 134 84 75.4 0.173575 24
26 8 134 83.3 74.7 0.207602917155584 25
27 8 135 82.6 74.1 0.1882746094839 26
28 8 135 82.4 73.9 0.188865 27
29 8 138 85.1 77.5 0.137837822359157 25
30 8 143 84.2 77.6 0.141203475261219 29
31 8 148 82 77.3 0.120623702251738 30
32 8 151 81.2 77.9 0.128675 31
33 8 134 81.8 77 0.166741999047086 24
34 8 135 81.4 77.3 0.161415 33
35 8 129 88.2 72.2 0.270961831830808 20
36 8 129 88.4 71.8 0.29066 35
37 8 130 85.2 76.1 0.150729854066404 19
38 8 129 84.7 76 0.176133067972294 37
39 8 128 84.4 76 0.15673298818642 38
40 8 127 84.4 76 0.14622 39
41 8 127 83.5 75.6 0.145546744950171 40
42 8 127 82.8 75.3 0.171550295792102 41
43 8 126 82.4 75 0.169872931285207 42
44 8 125 82.4 75 0.167079732163004 43
45 8 125 82.4 75 0.16703 44
46 8 127 85.4 76.2 0.175027717422094 40
47 8 127 86.4 76.3 0.189538168311767 46
48 8 128 87.2 76.8 0.217230104636598 47
49 8 128 87.8 77.5 0.241876867259569 48
50 8 128 88.2 77.9 0.23688 49
51 0 129 90 75.7 0.24416068208236 15
52 0 129 90.2 76 0.225345 51
53 8 128 93.4 75.4 0.220318607014165 52
54 8 131 93.4 73.9 0.202 53
55 8 129 90.3 76.2 0.210685 52
56 8 129 90.3 76.4 0.19428 55
57 0 138 92.8 78.2 0.251416478538165 11
58 0 143 93.7 79.3 0.15124694951704 57
59 0 148 93.3 78.7 0.186358260041577 58
60 0 146 91.3 75.9 0.15118501606826 59
61 0 142 89.9 75 0.158084784912961 60
62 0 138 87.1 74.3 0.157254894016145 61
63 0 135 83.1 73.6 0.140844820247052 62
64 0 134 80.2 73.1 0.187805 63
65 0 137 76.1 72.8 0.11526050286671 64
66 0 138 75.1 73 0.178675 65
67 8 138 75.1 73 0.17988 66
68 8 138 74.4 73.4 0.19526559767627 66
69 8 137 74 73.4 0.223844225222095 68
70 8 136 73.3 73 0.268392832192918 69
71 8 136 73.3 73 0.26706 70
72 8 135 72.8 72.6 0.226836239041125 71
73 8 134 72.6 72.2 0.203690691467951 72
74 8 133 72.9 71.9 0.191908813413222 73
75 8 133 73.2 71.8 0.237265 74
76 8 132 72.6 71.9 0.203937831551189 75
77 8 132 71.7 71.8 0.158409329989315 76
78 8 131 70.8 71.9 0.225294946669633 77
79 8 130 70.2 72 0.261188167063254 78
80 8 130 69.8 72.1 0.224995 79
81 8 129 70.1 72 0.194247336463208 80
82 8 128 70.4 71.8 0.185105848404039 81
83 8 127 70.7 71.7 0.185355111632031 82
84 8 126 71 71.7 0.162947765407745 83
85 8 125 71 71.4 0.169165 84
86 8 130 68.9 72.4 0.125965489861442 80
87 8 130 68 72.6 0.098366928626857 86
88 8 129 67.8 72.6 0.145990251618055 87
89 8 128 67.9 72.5 0.225450250288798 88
90 8 128 67.9 72.5 0.239395 89
91 8 131 76.6 71.1 0.204390597639852 75
92 8 130 77.8 70.4 0.23261 91
93 8 130 78.8 70.6 0.196250924971261 92
94 8 130 79.7 70.9 0.19829171084853 93
95 8 130 80.6 71.2 0.22863 94
96 8 130 77.2 69.6 0.325085073842525 92
97 8 130 76.9 68.7 0.345538823803134 96
98 8 130 76.7 68.2 0.330765 97
99 8 140 72 72.3 0.127591750593993 71
100 8 142 71.9 72 0.14922 99
101 0 130 81.9 73.3 0.182151767833624 64
102 0 127 82.4 73.2 0.159835 101
103 8 127 82.3 73.2 0.18761 102
104 8 127 82.2 73.3 0.20892 103
105 8 127 82.1 73.4 0.223455 104
106 8 125 78.9 74.4 0.160717465665712 105
107 8 125 78.9 72.1 0.24137 106
108 8 125 78.5 72 0.245875 107
109 8 125 77.8 72.6 0.253704047621696 108
110 8 124 77.7 73.2 0.199818987222958 109
111 8 123 77.7 73.5 0.176680366290054 110
112 8 123 77.7 73.5 0.16464 111
113 8 123 78.5 73.3 0.122759041449155 112
114 8 122 79.3 72.9 0.162184946982118 113
115 8 122 80.1 72.7 0.17896 114
116 8 122 79.3 72.1 0.182413966869667 115
117 8 122 78.9 71.8 0.17792 116
118 8 121 78.8 72.2 0.155181807607622 117
119 8 121 78.8 72.3 0.15436 118
120 8 122 78.6 70.9 0.264808866621235 117
121 8 122 78.8 69.9 0.317196035162898 120
122 8 122 79 69.3 0.296175 121
123 8 122 81 72.8 0.184392518136934 115
124 8 121 81.9 72.8 0.21379687630234 123
125 8 121 82.2 72.8 0.2379 124
126 8 121 82.9 76.8 0.196078134571576 125
127 8 121 83.5 79.1 0.21025 126
128 8 121 82.2 71.8 0.307013209569309 125
129 8 121 82.4 70.9 0.30856001241364 128
130 8 121 82.6 70.4 0.26982 129
131 8 125 73.7 75.5 0.137859878920448 112
132 8 126 73.3 76.3 0.331565 131
133 8 125 78.3 71.7 0.26048 108
134 8 125 78.2 71.5 0.27325 133
135 8 125 78.1 71.3 0.275575 134
136 8 125 77.9 71.1 0.270635 135
137 8 125 78.1 70.1 0.322953721169288 136
138 8 125 78.1 69.9 0.31346 137
139 8 127 73.6 69.8 0.327471106731611 136
140 8 128 73 68.6 0.38468 139
141 8 125 79.9 72 0.226300811673208 107
142 8 125 80.9 71.9 0.198758528832216 141
143 8 125 81.7 71.7 0.238298969002261 142
144 8 124 82.3 70.9 0.302377718578502 143
145 8 124 82.5 70.1 0.34808 144
146 8 127 82.7 74.2 0.183543862321928 105
147 8 127 83.4 74.8 0.126311792922497 146
148 8 126 84.2 75.1 0.15722523600538 147
149 8 125 84.9 75.1 0.223879605335487 148
150 8 125 84.9 75.1 0.22903 149
151 8 125 85.4 74.5 0.285952524521146 150
152 8 124 86.1 74 0.251654975182306 151
153 8 124 86.9 73.7 0.193289222992593 152
154 8 123 87.7 73.4 0.268315 153
155 8 125 89.1 76.6 0.275459410927301 150
156 8 124 89.4 76.5 0.30203 155
157 8 123 83.4 75.9 0.111960658422193 105
158 8 123 83.8 75.8 0.116035 157
159 8 127 86.1 72 0.215312021565962 102
160 8 125 90.3 70.6 0.106253251632352 159
161 8 125 91 70.6 0.1321 160
