# Supplementary material for: Functional and anatomical specificity in a higher olfactory centre
Source: eLife. 2019 May 21;8:e44590. doi: 10.7554/eLife.44590 (PMC6550879; doi:10.7554/eLife.44590)
Supplement: Supplementary file 4. [file elife-44590-supp4.zip › DyeFill_PV4/PV4a7_130829c1.swc]

# SWC format file
# based on specifications at http://research.mssm.edu/cnic/swc.html
# Created by nat::write.neuron.swc
# PointNo Label X Y Z Radius Parent 
1 1 155 92.1 86.4 0.14429 -1
2 1 154 92.5 82.1 0.227882388383713 1
3 1 150 93.4 79.7 0.172833987077743 2
4 1 146 91.1 79.2 0.19326102425605 3
5 1 142 87.9 78.9 0.246612234833056 4
6 1 139 84 78.5 0.254632623751382 5
7 1 135 82.7 77.6 0.203818996337334 6
8 1 133 82.6 77.5 0.19946 7
9 1 129 82.1 76 0.231800874189664 8
10 1 128 82.8 75.4 0.26369 9
11 0 132 84.3 77.7 0.190060946683567 10
12 0 133 85.2 78 0.2296 11
13 8 133 86.1 77.9 0.275385682721566 12
14 8 132 87 77.7 0.295656917622343 13
15 8 131 87.8 77.5 0.260757461553035 14
16 8 131 88.5 77.3 0.221758015353523 15
17 8 131 88.7 77.2 0.22014 16
18 8 134 85.2 78.3 0.227756420033268 12
19 8 135 85.4 78.3 0.23666731172587 18
20 8 135 85.8 77.8 0.29538 19
21 8 135 86.6 77.4 0.226368319512035 20
22 8 134 87.3 77 0.262432989619504 21
23 8 134 88 76.7 0.257275 22
24 8 137 82.9 74.7 0.359218527744154 20
25 8 139 79.2 71.8 0.404063017480818 24
26 8 140 77.9 70.4 0.504925 25
27 0 128 81.8 75.3 0.24362270956261 10
28 0 128 80.9 75.1 0.243407873128033 27
29 0 127 80.6 75.1 0.24927 28
30 8 128 79.7 75.5 0.272630548466802 29
31 8 128 79.6 75.6 0.27449 30
32 8 128 80.6 74.9 0.25219 29
33 8 128 80.7 74.8 0.25847 32
34 8 131 77.1 75.1 0.204902364857957 33
35 8 132 75.8 75.2 0.237325 34
36 8 137 75.6 75.3 0.227333812977137 35
37 8 141 75.1 75.5 0.254925 36
38 8 145 72 74.5 0.200743966343622 37
39 8 145 67.5 73.4 0.205220740202523 38
40 8 141 66.5 72.2 0.284325 39
41 8 140 66.5 72 0.276225703304356 40
42 8 139 66.5 71.8 0.343102788868222 41
43 8 139 66.6 71.6 0.361035 42
44 8 139 66.6 71.5 0.35639 43
45 8 138 66.8 71.7 0.352379720250116 43
46 8 137 67.1 72 0.320322975578351 45
47 8 136 67.2 72.1 0.31969 46
48 8 136 66.7 72.6 0.237666099825852 47
49 8 135 66 72.7 0.220503222920061 48
50 8 135 65.6 72.6 0.22334 49
51 8 132 68.8 71.5 0.2053692239074 47
52 8 132 68.8 71.4 0.20583 51
53 8 132 67.8 71.3 0.266946963824925 52
54 8 131 67.4 71.9 0.396145 53
55 8 127 70.8 71.6 0.281472589587416 52
56 8 127 70.8 71.5 0.288645 55
57 8 126 71.4 71.1 0.245545668187055 56
58 8 126 72.1 70.8 0.296077660913287 57
59 8 125 72.9 70.6 0.292373930349149 58
60 8 124 73.8 70.5 0.286260546556093 59
61 8 124 73.8 70.5 0.28664 60
62 8 124 74.4 70.9 0.29837747634469 61
63 8 123 74.8 71 0.30291 62
64 8 124 77.7 70.3 0.242822003448939 61
65 8 125 76.7 70.8 0.268105 64
66 8 127 70 71.8 0.236660729741374 56
67 8 128 69.2 71.8 0.227777635135798 66
68 8 128 68.4 71.6 0.274431354014373 67
69 8 129 68.2 71.6 0.28457 68
70 8 139 70.3 70.6 0.225421290364349 40
71 8 135 73.8 70.6 0.199762388601106 70
72 8 133 77.3 72.2 0.38518613621118 71
73 8 133 77.3 72.3 0.385545 72
74 8 141 79.8 77 0.266580350441113 37
75 8 142 84.5 78.5 0.169469179076749 74
76 8 144 86.8 80.9 0.205459716278353 75
77 8 148 87.4 79.3 0.163325 76
78 8 130 74.8 71.8 0.415021045336 35
79 8 133 73.2 69.4 0.282269617329625 78
80 8 137 70.3 68.9 0.288704075464533 79
81 8 138 69.4 68.9 0.309815 80
82 8 128 83.5 72 0.315964642242306 33
83 8 129 82.7 69.9 0.37811 82
84 8 130 83 69.3 0.312113593211055 83
85 8 130 83.5 68.8 0.248395607819765 84
86 8 131 83.6 68.7 0.245565 85
87 8 125 84.6 71.1 0.17655911989728 83
88 8 123 83.4 71.4 0.162805 87
89 8 124 82.9 71.4 0.201268592450041 88
90 8 125 82.8 71.4 0.218135 89
91 8 123 84.2 71.2 0.262334459640212 88
92 8 123 84.9 70.5 0.311522921445394 91
93 8 123 85.4 70 0.274065 92
94 0 128 82.9 75.2 0.278775 10
95 0 128 83 75.1 0.283365 94
96 8 127 83.1 75.2 0.26568 95
97 8 127 82.9 75.3 0.230066985224919 96
98 8 126 82.7 75.4 0.194860759798073 97
99 8 125 82.5 75.2 0.220737256989453 98
100 8 124 82.5 74.6 0.251443584821332 99
101 8 123 82.6 74.1 0.29383 100
102 8 123 81.7 74.4 0.237875449370826 101
103 8 122 80.8 74.7 0.253045240803377 102
104 8 122 80.1 74.9 0.25753 103
105 8 122 79.9 75 0.25693 104
106 8 122 79.6 75.1 0.25701 105
107 8 122 79.2 75.1 0.27676279211789 104
108 8 122 78.2 75.2 0.284490119173343 107
109 8 123 77.2 75.3 0.334107582724387 108
110 8 123 77.2 75.3 0.336745 109
111 8 123 76.8 75.1 0.354805 110
112 8 123 77.6 76.2 0.283146473107328 110
113 8 123 78.2 76.9 0.267597982637297 112
114 8 123 78.6 77.7 0.357398383172215 113
115 8 124 78.6 78.6 0.323812220836427 114
116 8 124 78.3 79.4 0.287145 115
117 8 123 83.2 73.4 0.334302326590857 101
118 8 123 83.5 73.2 0.330185 117
119 8 124 88.2 72.3 0.27502465912785 118
120 8 124 89.6 71.9 0.26136 119
121 8 125 90 71.9 0.274625 120
122 8 125 90.3 71.9 0.277865 121
123 8 125 90.1 72.5 0.231613032199298 120
124 8 125 90.1 72.6 0.234185 123
125 8 124 90.3 72.4 0.225777612278235 120
126 8 123 91.1 72.7 0.207835550041762 125
127 8 123 91.6 72.7 0.265765 126
128 8 123 82.6 73.7 0.291246937834971 118
129 8 123 81.7 73.7 0.286497548432941 128
130 8 122 81 73.1 0.32937764085102 129
131 8 122 80.7 72.5 0.284525 130
132 8 121 80.4 72.5 0.256421179020097 131
133 8 120 80.9 72 0.280739440464451 132
134 8 120 81.9 71.8 0.189483967952162 133
135 8 120 82.9 71.8 0.186360792052875 134
136 8 120 83.7 72.2 0.22585 135
137 8 122 81.7 72.2 0.250961167514503 131
138 8 122 82.5 72 0.242455 137
139 8 127 86.4 77.5 0.22336070651716 96
140 8 127 89.7 77.4 0.24797 139
141 8 127 83.6 72.6 0.328784205684476 95
142 8 129 85.2 74.7 0.173666554893688 141
143 8 129 89.6 72.6 0.242766539014206 142
144 8 129 89.8 72.3 0.23114 143
145 8 127 94.4 71.4 0.246485143676487 144
146 8 126 97.1 71.3 0.205545 145
147 8 129 89.5 72.3 0.203615 144
148 8 129 89.2 72.3 0.185565 147
149 8 133 86 72 0.158800467328275 148
150 8 137 84.4 71.9 0.16467 149
151 8 128 89.3 72.8 0.140110814857414 148
152 8 128 89.4 72.9 0.134425 151
153 8 128 90.1 72.9 0.176600970605201 152
154 8 127 91 72.9 0.26440462414829 153
155 8 127 91.1 72.9 0.270965 154
156 8 128 88.4 73 0.143018205398021 152
157 8 128 87.4 73.1 0.166956677095913 156
158 8 129 86.5 73.2 0.16928 157
159 1 133 82.8 74.6 0.187114856163192 8
160 1 134 82.7 74.2 0.24491 159
