# Supplementary material for: Functional and anatomical specificity in a higher olfactory centre
Source: eLife. 2019 May 21;8:e44590. doi: 10.7554/eLife.44590 (PMC6550879; doi:10.7554/eLife.44590)
Supplement: Supplementary file 4. [file elife-44590-supp4.zip › DyeFill_PV4/PV4a7_130911c0.swc]

# SWC format file
# based on specifications at http://research.mssm.edu/cnic/swc.html
# Created by nat::write.neuron.swc
# PointNo Label X Y Z Radius Parent 
1 1 152 93 80.6 0.1 -1
2 1 147 91.2 80.5 0.1 1
3 1 142 90.7 80.2 0.1 2
4 1 137 90 79.3 0.1 3
5 1 133 89.8 77.7 0.1 4
6 1 133 89.8 77.6 0.1 5
7 1 132 89.4 77.3 0.1 6
8 1 131 89.1 77.1 0.1 7
9 1 130 88.5 76.9 0.1 8
10 1 130 88.1 76.8 0.1 9
11 0 129 87.3 76.6 0.1 10
12 0 128 86.5 76.3 0.1 11
13 0 128 85.9 76.1 0.1 12
14 8 127 85.2 75.9 0.1 13
15 8 127 84.5 75.4 0.1 14
16 8 127 83.6 75.3 0.1 15
17 8 127 82.8 75.6 0.1 16
18 8 128 82.4 75.8 0.1 17
19 8 128 82.2 76 0.1 18
20 8 128 82.1 76.1 0.1 19
21 8 128 81.2 75.8 0.1 20
22 8 128 80.2 75.5 0.1 21
23 8 128 79.2 75.5 0.1 22
24 8 128 78.8 75.4 0.1 23
25 8 129 78.6 75.9 0.1 24
26 8 129 78.6 76 0.1 25
27 8 132 74.4 75.7 0.1 26
28 8 134 72.8 75.4 0.1 27
29 8 135 72.8 75.4 0.1 28
30 8 135 72.9 75.4 0.1 29
31 8 135 72.6 75.3 0.1 28
32 8 135 72.5 75.3 0.1 31
33 8 138 69 75 0.1 32
34 8 140 66.7 71.8 0.1 33
35 8 140 66.7 71.5 0.1 34
36 8 141 66.2 70.9 0.1 35
37 8 141 66.1 70.9 0.1 36
38 8 140 67.6 71.4 0.1 35
39 8 141 68.2 71.2 0.1 38
40 8 135 73.3 75.4 0.1 32
41 8 136 74.1 75.1 0.1 40
42 8 136 75 75 0.1 41
43 8 136 75.4 75 0.1 42
44 8 130 79.2 76.5 0.1 26
45 8 130 79.9 77.1 0.1 44
46 8 130 80 77.2 0.1 45
47 8 128 78.1 75.5 0.1 24
48 8 127 77.3 75.4 0.1 47
49 8 126 77.5 76 0.1 48
50 8 126 77 75.9 0.1 49
51 8 125 76 75.8 0.1 50
52 8 125 76 75.8 0.1 51
53 8 127 76.6 74.7 0.1 48
54 8 127 76.1 73.9 0.1 53
55 8 127 75.6 73.2 0.1 54
56 8 126 75 72.5 0.1 55
57 8 127 74.7 72 0.1 56
58 8 129 74.6 70.2 0.1 57
59 8 133 73.1 70.5 0.1 58
60 8 133 73 70.5 0.1 59
61 8 134 73.6 71.2 0.1 60
62 8 134 73.7 71.3 0.1 61
63 8 134 70.2 71.4 0.1 60
64 8 135 69.3 71.5 0.1 63
65 8 131 68.6 72.5 0.1 64
66 8 129 66.9 73.1 0.1 65
67 8 136 68.9 71.5 0.1 64
68 8 137 68.5 71.7 0.1 67
69 8 137 68.2 71.8 0.1 68
70 8 126 75.4 72.4 0.1 57
71 8 126 76.1 72.7 0.1 70
72 8 125 76.9 73 0.1 71
73 8 125 77.6 73.6 0.1 72
74 8 125 77.6 73.6 0.1 73
75 8 128 70.7 71.2 0.1 57
76 8 130 70.1 68.5 0.1 75
77 8 128 82.1 77 0.1 20
78 8 128 82.1 77.8 0.1 77
79 8 129 82.3 78.1 0.1 78
80 8 129 82.3 78.2 0.1 79
81 8 129 83 78.7 0.1 79
82 8 129 83.3 79.1 0.1 81
83 8 129 82 73 0.1 18
84 8 132 79.5 71.1 0.1 83
85 8 134 79.4 70.8 0.1 84
86 8 134 79.4 70.9 0.1 85
87 8 134 79.4 71.1 0.1 86
88 8 135 79.3 69.9 0.1 85
89 8 135 79.3 69.3 0.1 88
90 8 127 85.3 76.1 0.1 15
91 8 127 86.1 76.7 0.1 90
92 8 127 86.2 77.5 0.1 91
93 8 127 85.7 78.3 0.1 92
94 8 127 85.8 79.1 0.1 93
95 8 127 85.3 76.1 0.1 15
96 8 127 86.1 76.6 0.1 95
97 8 126 86.6 76.9 0.1 96
98 8 125 86.1 76.5 0.1 97
99 8 125 85.6 76.6 0.1 98
100 8 127 85.9 76.3 0.1 13
101 8 127 86.6 75.7 0.1 100
102 8 127 86.3 74.8 0.1 101
103 8 127 85.9 73.9 0.1 102
104 8 126 85.8 73.1 0.1 103
105 8 128 84.4 71.8 0.1 104
106 8 128 83.2 70.6 0.1 105
107 8 128 83.2 70.5 0.1 106
108 8 128 87.9 69.6 0.1 106
109 8 131 91.8 69.7 0.1 108
110 8 131 92 69.7 0.1 109
111 8 126 86.8 73.3 0.1 104
112 8 126 87.4 73.4 0.1 111
113 8 126 88.2 72.8 0.1 112
114 8 126 89 72.2 0.1 113
115 8 126 89.1 72.1 0.1 114
116 8 125 88.2 74 0.1 112
117 8 125 88.5 74.5 0.1 116
118 8 124 89.1 73.9 0.1 117
119 8 123 88.8 74.2 0.1 118
120 8 123 88.5 74.3 0.1 119
121 8 123 88.6 74.1 0.1 120
122 8 123 88.6 74 0.1 121
123 8 123 88.8 73.9 0.1 122
124 8 123 88.9 73.7 0.1 123
125 8 123 89.1 73.6 0.1 124
126 8 122 85.2 76.7 0.1 122
127 8 121 82.5 74.1 0.1 126
128 8 121 81.6 73.7 0.1 127
129 8 121 80.7 73.6 0.1 128
130 8 121 79.7 73.6 0.1 129
131 8 121 78.7 73.9 0.1 130
132 8 121 78.1 74 0.1 131
133 8 121 77.5 73.3 0.1 132
134 8 122 76.9 72.6 0.1 133
135 8 122 76.6 71.7 0.1 134
136 8 122 76.6 71.1 0.1 135
137 8 124 80.2 76.6 0.1 132
138 8 124 80.1 78.9 0.1 137
139 8 123 82.2 71.5 0.1 127
140 8 125 80.1 70.3 0.1 139
141 8 123 83.3 70.3 0.1 140
142 8 123 83.5 70.2 0.1 141
143 8 126 79.8 69.5 0.1 140
144 8 126 79.6 69.2 0.1 143
145 8 124 88.9 74.1 0.1 120
146 8 124 88.6 74.8 0.1 145
147 8 124 88.8 75.5 0.1 146
148 8 124 89.2 76.3 0.1 147
149 8 124 89.8 76.9 0.1 148
150 8 124 89.3 76.2 0.1 147
151 8 124 90.1 76.6 0.1 150
152 8 124 91.1 76.4 0.1 151
153 8 125 92 76.3 0.1 152
154 8 125 92.2 76.3 0.1 153
155 8 122 88.9 74.6 0.1 120
156 8 121 88.7 75.1 0.1 155
157 8 121 89 75.5 0.1 156
158 0 130 88.2 77.8 0.1 10
159 0 130 88.5 78.5 0.1 158
160 0 131 88.7 78.9 0.1 159
161 1 133 91.5 75.6 0.1 6
162 1 133 87.6 74.9 0.1 161
163 0 132 87.1 71.3 0.1 162
164 0 132 87.2 70.4 0.1 163
165 0 133 86.7 74.6 0.1 162
166 0 132 86.3 74 0.1 165
167 0 131 86.4 73.5 0.1 166
168 0 130 86.7 73.2 0.1 167
169 0 130 86.8 73 0.1 168
170 0 133 86.7 75.1 0.1 162
171 0 133 85.7 75.2 0.1 170
172 0 133 84.8 75.6 0.1 171
173 0 134 84.5 76.1 0.1 172
174 0 134 84.5 76.3 0.1 173
175 0 135 84.4 76.2 0.1 174
176 0 135 84.3 76.1 0.1 175
177 8 136 84.1 75.4 0.1 176
178 8 136 83.7 75 0.1 177
179 8 136 83.6 75 0.1 178
180 8 137 83.5 75.1 0.1 179
181 8 140 83.4 78.3 0.1 179
182 8 140 83.5 78.5 0.1 181
183 8 132 83.8 76.8 0.1 176
184 8 130 83.1 75 0.1 183
185 0 135 84.6 76.5 0.1 174
186 0 135 84.7 76.6 0.1 185
187 0 135 84.8 76.8 0.1 186
188 0 135 84.9 77 0.1 187
189 8 135 84.9 77.9 0.1 188
190 8 135 85.2 78.5 0.1 189
191 8 136 85.4 79.2 0.1 190
192 8 136 85.9 79.9 0.1 191
193 8 137 86.2 80 0.1 192
194 8 134 83.2 79 0.1 188
195 8 134 83.2 79 0.1 194
196 8 133 82.5 79.2 0.1 195
197 8 133 81.6 79.1 0.1 196
198 8 134 81.1 79.1 0.1 197
199 8 134 82.6 78.3 0.1 195
200 8 135 81.8 77.7 0.1 199
201 8 135 81 77.2 0.1 200
202 8 136 80.8 77.1 0.1 201
203 8 137 80.7 77.4 0.1 202
204 8 137 80.7 77.4 0.1 203
