# Supplementary material for: Functional and anatomical specificity in a higher olfactory centre
Source: eLife. 2019 May 21;8:e44590. doi: 10.7554/eLife.44590 (PMC6550879; doi:10.7554/eLife.44590)
Supplement: Supplementary file 4. [file elife-44590-supp4.zip › DyeFill_PV4/PV4a7_130925c2.swc]

# SWC format file
# based on specifications at http://research.mssm.edu/cnic/swc.html
# Created by nat::write.neuron.swc
# PointNo Label X Y Z Radius Parent 
1 1 134 89.5 84.6 0 -1
2 1 139 91.2 84.4 0 1
3 1 143 93.3 84 0 2
4 1 148 94.4 83.7 0 3
5 1 152 94.8 82 0 4
6 1 153 94.5 81.2 0 5
7 1 148 93.4 80.3 0 6
8 1 146 92.7 80.1 0 7
9 1 142 91.3 79.6 0 8
10 1 137 89.4 78 0 9
11 1 133 88.4 77.2 0 10
12 1 129 86.4 75.3 0 11
13 1 127 85.2 75.3 0 12
14 0 126 84.7 75.4 0 13
15 0 126 84.2 75.4 0 14
16 8 125 84.1 75.4 0 15
17 8 125 83.2 75.4 0 16
18 8 124 82.6 75 0 17
19 8 124 81.7 75.1 0 18
20 8 123 81.6 75.1 0 19
21 8 122 81.4 75.1 0 20
22 8 122 81.3 75.1 0 21
23 8 121 82.1 75.1 0 22
24 8 121 82.8 75 0 23
25 8 121 83.5 75.3 0 24
26 8 122 84.1 75.7 0 25
27 8 122 84.2 75.7 0 26
28 8 120 83.6 75 0 24
29 8 120 84.5 74.9 0 28
30 8 121 85.4 74.9 0 29
31 8 122 85.5 74.9 0 30
32 8 122 85.4 74.9 0 31
33 8 122 80.6 75.2 0 22
34 8 122 79.6 75.2 0 33
35 8 122 79.1 75.2 0 34
36 8 123 74.8 76.4 0 35
37 8 123 74.7 76.4 0 36
38 8 123 74.1 76 0 37
39 8 122 73.2 75.6 0 38
40 8 122 72.4 75.1 0 39
41 8 123 74.9 77 0 37
42 8 122 75.3 77.4 0 41
43 8 122 75.7 78.2 0 42
44 8 122 75.8 78.3 0 43
45 8 122 78.3 75.3 0 35
46 8 121 77.6 75.2 0 45
47 8 120 77.4 75.1 0 46
48 8 120 77.1 75.5 0 47
49 8 120 76.5 75.6 0 48
50 8 121 75.7 75.3 0 49
51 8 121 75 74.6 0 50
52 8 121 74.1 74.2 0 51
53 8 121 73.4 73.7 0 52
54 8 121 73.2 73.2 0 53
55 8 121 76.8 76.3 0 49
56 8 121 77.5 76.9 0 55
57 8 121 77.8 77.4 0 56
58 8 121 79.5 77.9 0 33
59 8 122 79.5 77.9 0 58
60 8 122 79.6 71.2 0 20
61 8 122 79.6 71 0 60
62 8 125 83.6 74.5 0 16
63 8 125 82.9 73.8 0 62
64 8 125 82.5 73.1 0 63
65 8 125 82.7 72.7 0 64
66 8 125 87.3 71.5 0 65
67 8 123 84 70.8 0 66
68 8 122 83.7 70.6 0 67
69 8 125 81.7 72.7 0 65
70 8 125 80.8 72.4 0 69
71 8 125 80 72 0 70
72 8 125 79.6 72 0 71
73 8 125 78.6 72.1 0 72
74 8 126 77.7 72.1 0 73
75 8 126 76.9 72.3 0 74
76 8 127 76.1 72.6 0 75
77 8 127 75.9 72.7 0 76
78 8 126 71.7 72.4 0 77
79 8 125 70.6 71.8 0 78
80 8 126 70.6 71.2 0 79
81 8 126 71 70.5 0 80
82 8 126 70.9 70.1 0 81
83 8 129 67.2 71.3 0 79
84 8 133 64.8 71.7 0 83
85 8 136 62.4 72.4 0 84
86 8 129 79.5 71.7 0 77
87 8 130 80.8 71.1 0 86
88 8 131 80.1 71.2 0 87
89 8 132 80.3 71.2 0 88
90 8 133 80.3 71.2 0 89
91 8 131 81 70.4 0 87
92 8 131 81.5 70.3 0 91
93 8 131 82.5 70.3 0 92
94 8 131 83.4 70.3 0 93
95 8 131 84.2 70.7 0 94
96 8 131 85.2 70.6 0 95
97 8 132 85.8 70.6 0 96
98 8 131 80.8 69.7 0 92
99 8 131 80 69.3 0 98
100 8 132 79.2 69.2 0 99
101 8 132 78.4 68.8 0 100
102 8 133 78.3 68.6 0 101
103 8 125 79.6 71.1 0 72
104 8 125 79.5 70.4 0 103
105 8 129 80.4 69.2 0 104
106 8 130 84.6 68.7 0 105
107 8 126 78.6 70.1 0 104
108 8 126 77.7 70 0 107
109 8 126 76.7 69.8 0 108
110 8 126 75.8 69.9 0 109
111 8 126 75.3 70 0 110
112 8 125 86.7 78.1 0 15
113 8 125 86.9 78.2 0 112
114 8 124 86.9 78.6 0 113
115 8 124 86.9 78.9 0 114
116 8 125 82.2 79 0 113
117 8 127 82.3 80.2 0 116
118 0 126 86 75.3 0 13
119 0 126 86.1 75.3 0 118
120 8 125 86.5 75.3 0 119
121 8 125 87.3 75.2 0 120
122 8 125 88.3 75.2 0 121
123 8 124 89.1 75.1 0 122
124 8 123 89.1 74.7 0 123
125 8 123 89 74.7 0 124
126 8 122 88.5 74.1 0 125
127 8 122 88.3 74 0 126
128 8 122 89.6 71.8 0 127
129 8 122 89.6 71.8 0 128
130 8 121 87.7 74.2 0 127
131 8 121 86.9 74.5 0 130
132 8 120 86.4 74.5 0 131
133 8 123 89.7 75.3 0 125
134 8 123 90.6 75.7 0 133
135 8 123 90.6 76.1 0 134
136 8 122 90.5 76.1 0 135
137 8 126 86.5 74.6 0 119
138 8 127 87.5 74.5 0 137
139 8 127 88.5 74.4 0 138
140 8 127 88.7 74.4 0 139
141 8 126 92.4 73.5 0 140
142 8 125 91.8 73.6 0 141
143 8 127 88.6 74.8 0 140
144 8 128 89.1 75.4 0 143
145 8 128 89.2 75.6 0 144
146 8 132 89.4 74.4 0 145
147 8 129 92.6 72.6 0 146
148 8 129 93.3 72.4 0 147
149 8 128 89.2 76.4 0 145
150 8 127 89.5 77.2 0 149
151 8 127 89.6 77.4 0 150
152 0 131 82.2 76 0 13
153 0 132 82 76.4 0 152
154 8 133 82.1 77.1 0 153
155 8 133 82.4 77.6 0 154
156 8 134 81.9 77.7 0 155
157 8 135 81.6 77.8 0 156
158 8 136 81.3 77.8 0 157
159 8 136 81.3 77.8 0 158
160 8 139 84.4 78.7 0 159
161 8 140 85.5 79.8 0 160
162 8 134 82.4 74.5 0 159
163 8 135 83.8 74.3 0 162
164 8 139 83.3 75.4 0 163
165 8 132 81.1 76.4 0 153
166 8 132 80.1 76.5 0 165
167 8 133 80 76.5 0 166
168 8 134 80.1 76.5 0 167
169 1 143 94.3 78.2 0 8
170 1 140 93 75.8 0 169
171 1 139 88.5 74.7 0 170
172 1 135 85.6 73.5 0 171
173 1 135 80.9 73.3 0 172
174 1 136 79.1 73 0 173
175 0 137 78.5 73 0 174
176 0 137 77.9 72.9 0 175
177 0 138 77.6 72.7 0 176
178 8 141 74.6 73.1 0 177
179 8 145 71.1 73.1 0 178
180 8 147 67.5 71.4 0 179
181 8 148 67.2 70.7 0 180
182 8 135 73.4 72.6 0 177
183 8 132 72.4 71.5 0 182
184 8 131 73 71.4 0 183
185 8 130 73.2 71.3 0 184
186 8 130 73.5 71.3 0 185
187 8 132 71.7 71.1 0 183
188 8 133 70.9 70.9 0 187
189 8 133 70.1 70.9 0 188
190 8 134 70 71 0 189
191 8 134 69.4 71 0 190
192 8 134 68.6 71.5 0 191
193 8 134 67.7 71.6 0 192
194 8 134 66.8 71.8 0 193
195 8 135 66 71.9 0 194
196 8 135 65.5 71.9 0 195
197 8 134 73.8 70.2 0 191
198 8 138 72.3 69.9 0 197
199 8 138 73.8 68.7 0 198
200 8 132 69.4 69.8 0 190
201 8 132 73.9 69 0 200
202 8 133 73.4 67.1 0 201
203 0 131 80.2 73.6 0 174
204 0 130 83.5 74.9 0 203
205 0 130 84.6 75.4 0 204
