# Supplementary material for: Functional and anatomical specificity in a higher olfactory centre
Source: eLife. 2019 May 21;8:e44590. doi: 10.7554/eLife.44590 (PMC6550879; doi:10.7554/eLife.44590)
Supplement: Supplementary file 4. [file elife-44590-supp4.zip › DyeFill_PV4/PV4b1_140117c2.swc]

# SWC format file
# based on specifications at http://research.mssm.edu/cnic/swc.html
# Created by nat::write.neuron.swc
# PointNo Label X Y Z Radius Parent 
1 1 140 96.1 87.2 0.23063 -1
2 1 143 94.1 84.6 0.23063 1
3 1 148 93.4 84.1 0.23063 2
4 1 152 91.3 83.8 0.23063 3
5 1 156 90.8 83.9 0.23063 4
6 1 160 89.1 83.9 0.23063 5
7 1 165 87.4 84.9 0.23063 6
8 1 169 85.3 85.6 0.23063 7
9 1 173 81.8 85.5 0.23063 8
10 1 172 78.3 83 0.23063 9
11 1 169 74.4 81.2 0.23063 10
12 1 166 70.7 80.9 0.23063 11
13 1 162 67.8 79.9 0.23063 12
14 1 160 64.4 77.4 0.23063 13
15 1 156 61.7 76.1 0.23063 14
16 1 153 60.9 74.4 0.23063 15
17 1 150 61.5 71.6 0.23063 16
18 1 145 61.9 69.9 0.23063 17
19 1 144 64.1 67.4 0.23063 18
20 1 149 64.7 65.9 0.23063 19
21 1 153 63.3 65.4 0.23063 20
22 1 156 61.9 65 0.23063 21
23 1 160 59.8 63.7 0.23063 22
24 1 164 58.4 62.4 0.23063 23
25 1 166 58 61.6 0.23063 24
26 2 166 57.3 61.6 0.23063 25
27 2 167 56.6 61.5 0.23063 26
28 2 168 56.5 61.5 0.23063 27
29 2 168 56.5 61.5 0.23063 28
30 2 167 52.8 61.9 0.23063 29
31 2 163 54.7 62 0.23063 30
32 2 161 54.9 62.4 0.23063 31
33 2 161 54.1 62.4 0.23063 32
34 2 160 53.5 62.9 0.23063 33
35 2 160 52.8 63.2 0.23063 34
36 2 160 52.7 63.3 0.23063 35
37 2 162 55.5 67.2 0.23063 32
38 2 162 59 67.7 0.23063 37
39 2 159 60.5 70.3 0.23063 38
40 2 158 60.8 71.6 0.23063 39
41 2 168 56.6 60.6 0.23063 29
42 2 167 56.5 60.1 0.23063 41
43 2 162 56 59.6 0.23063 25
44 2 162 56 59.5 0.23063 43
45 1 154 63.5 62.7 0.23063 22
46 1 153 66.5 62.7 0.23063 45
47 0 154 70.9 62.3 0.23063 46
48 0 154 75.5 61.3 0.23063 47
49 0 150 75.6 59.5 0.23063 48
50 0 150 74.9 58.7 0.23063 49
51 0 149 66 64.6 0.23063 46
52 0 144 65.9 65.2 0.23063 51
53 0 142 65.9 65.1 0.23063 52
54 2 141 66.2 65.1 0.23063 53
55 2 140 66 65.1 0.23063 54
56 2 139 66.4 64.9 0.23063 55
57 2 139 66.4 64.1 0.23063 56
58 2 139 66.4 64.1 0.23063 57
59 2 144 69.2 62.8 0.23063 53
60 2 146 69 60.8 0.23063 59
61 1 151 58.7 71.9 0.23063 16
62 1 146 57.9 70.1 0.23063 61
63 1 142 59.1 68.2 0.23063 62
64 1 142 61.6 66.5 0.23063 63
65 1 152 87.4 83.7 0.23063 5
66 1 149 84.4 82.8 0.23063 65
67 1 146 82.3 82.1 0.23063 66
68 1 146 81.9 82 0.23063 67
69 1 145 81.4 81.9 0.23063 68
70 1 144 81 81.5 0.23063 69
71 1 143 80.7 81 0.23063 70
72 1 143 80.7 80.9 0.23063 71
73 1 143 79.7 80.8 0.23063 72
74 1 144 78.9 80.8 0.23063 73
75 1 144 77.9 80.6 0.23063 74
76 1 144 77.2 80.1 0.23063 75
77 1 145 76.5 79.7 0.23063 76
78 0 145 71.9 78.6 0.23063 77
79 0 145 71.1 78.4 0.23063 78
80 3 143 68.4 75.1 0.23063 79
81 3 140 68.8 72.4 0.23063 80
82 3 140 69 71.9 0.23063 81
83 3 136 71.6 70.2 0.23063 82
84 3 131 73.2 69.4 0.23063 83
85 3 131 73.4 69.1 0.23063 84
86 3 127 75.3 69.7 0.23063 85
87 3 125 74.7 74.1 0.23063 86
88 3 125 74.7 74.2 0.23063 87
89 3 121 77.7 73.9 0.23063 88
90 3 121 78.3 73.8 0.23063 89
91 3 120 83.1 73.6 0.23063 90
92 3 120 85.1 74.1 0.23063 91
93 3 120 77.7 73.8 0.23063 90
94 3 120 77.1 73.7 0.23063 93
95 3 119 77.5 73.9 0.23063 94
96 3 119 77.2 74.9 0.23063 95
97 3 119 77 75.1 0.23063 96
98 3 127 71.8 74.7 0.23063 88
99 3 122 71.8 74.6 0.23063 98
100 3 121 72.3 73 0.23063 99
101 3 127 74.3 68 0.23063 85
102 3 124 78.2 68.6 0.23063 101
103 3 122 81.7 71 0.23063 102
104 3 138 73 70.4 0.23063 82
105 3 137 74.3 70.4 0.23063 104
106 3 133 77.5 70.4 0.23063 105
107 3 132 78.3 70.4 0.23063 106
108 3 130 82.3 69.4 0.23063 107
109 3 129 87.1 69.9 0.23063 108
110 3 128 92 69.8 0.23063 109
111 3 129 93.3 70 0.23063 110
112 3 131 78.6 70.3 0.23063 107
113 3 130 78.5 70.3 0.23063 112
114 3 129 78.8 70.3 0.23063 113
115 3 129 78.8 70.3 0.23063 114
116 3 126 82.4 71.4 0.23063 115
117 3 126 82.6 72.6 0.23063 116
118 3 129 78.8 69.4 0.23063 115
119 3 130 78.9 68.5 0.23063 118
120 3 130 79.1 68.1 0.23063 119
121 3 139 78 70 0.23063 105
122 3 144 79.5 69.6 0.23063 121
123 3 149 80.2 69.2 0.23063 122
124 3 150 80.2 69.2 0.23063 123
125 3 151 80.1 69.2 0.23063 124
126 3 152 79.9 69.3 0.23063 125
127 3 152 79.7 69.3 0.23063 126
128 3 150 80.1 70 0.23063 125
129 3 150 80.1 71 0.23063 128
130 3 149 80.5 71.4 0.23063 129
131 3 150 76.3 70.6 0 124
132 3 150 71.4 70.9 0 131
133 3 150 71 70.9 0 132
134 3 150 70.1 70.9 0 133
135 3 149 69.6 70.9 0 134
136 3 149 68.7 70.8 0 135
137 3 149 67.7 70.7 0 136
138 3 149 67.5 70.2 0 137
139 3 149 69.1 70.8 0 135
140 3 148 68.9 70.8 0 139
141 3 147 68.7 70.1 0 140
142 3 146 68.7 69.4 0 141
143 3 146 68.8 69.2 0 142
144 3 154 68.8 70.4 0 133
145 3 156 68.7 70.4 0 144
146 3 139 68.5 72.4 0.23063 81
147 3 138 68.1 72.4 0.23063 146
148 3 138 67.9 72.4 0.23063 147
149 3 137 67.2 72.4 0.23063 148
150 3 137 66.3 72.3 0.23063 149
151 3 137 65.3 72.3 0.23063 150
152 3 137 64.4 72.2 0.23063 151
153 3 136 63.5 72.1 0.23063 152
154 3 132 64.7 71.4 0.23063 153
155 3 129 67.3 69.9 0.23063 154
156 3 130 67.9 68.9 0.23063 155
157 3 135 63.6 75.6 0.23063 153
158 3 132 63.2 75.9 0.23063 157
159 3 132 63.2 76.9 0.23063 158
160 3 132 63.2 77.3 0.23063 159
161 3 132 63.2 75.9 0.23063 158
162 3 133 62.9 75.9 0.23063 161
163 3 134 62.5 76 0.23063 162
164 3 135 61.8 75.9 0.23063 163
165 3 136 61.2 75.9 0.23063 164
166 3 136 61.1 75.9 0.23063 165
167 3 130 66.9 76.5 0.23063 161
168 3 132 68.9 77.6 0.23063 167
169 3 139 67.1 72.6 0.23063 148
170 3 139 66.5 72.9 0.23063 169
171 3 140 66.2 73.6 0.23063 170
172 3 140 66.1 74.4 0.23063 171
173 3 144 67.5 80.3 0.23063 79
174 3 144 68.5 83 0.23063 173
175 0 149 78.7 80.6 0 77
176 0 154 78.7 79.8 0 175
177 0 155 79.5 78.8 0 176
178 3 156 80 78.2 0 177
179 3 156 80.4 77.6 0 178
180 3 156 80.4 77.1 0 179
181 3 154 79.1 79.3 0 177
182 3 154 78.4 80 0 181
183 3 154 77.5 80.4 0 182
184 3 154 76.8 81 0 183
185 3 154 76.5 81.3 0 184
186 1 142 80.6 80.6 0.23063 72
187 1 142 80.5 80.4 0.23063 186
188 0 141 80.6 79.9 0.23063 187
189 3 137 79.4 79.1 0.23063 188
190 3 136 79.4 79.1 0.23063 189
191 3 135 78.9 79 0.23063 190
192 3 134 78.4 78.9 0.23063 191
193 3 134 77.9 78.8 0.23063 192
194 3 133 77.7 78.7 0.23063 193
195 3 129 75.5 78.3 0.23063 194
196 3 128 74.7 78.1 0.23063 195
197 3 127 74.2 78.1 0.23063 196
198 3 126 73.7 78 0.23063 197
199 3 125 73.3 77.9 0.23063 198
200 3 124 73.3 77.9 0.23063 199
201 3 124 78.4 78.7 0.23063 196
202 3 122 82.3 79.9 0.23063 201
203 3 121 82.9 79.9 0.23063 202
204 3 133 77.4 79.5 0.23063 194
205 3 132 76.7 80.1 0.23063 204
206 3 132 76.1 80.8 0.23063 205
207 3 132 75.8 81.2 0.23063 206
208 3 131 75.5 81.3 0.23063 207
209 3 135 79.6 79 0.23063 190
210 3 134 79.9 79 0.23063 209
211 3 133 80.2 79 0.23063 210
212 3 132 80.7 78.8 0.23063 211
213 3 132 81.2 78.5 0.23063 212
214 3 131 81.9 78.6 0.23063 213
215 3 130 82.3 78.5 0.23063 214
216 3 129 82.8 78.5 0.23063 215
217 3 129 83.7 78.5 0.23063 216
218 3 128 83.9 78.5 0.23063 217
219 3 128 84 78.5 0.23063 218
220 3 129 84 77.5 0.23063 218
221 3 129 84.2 76.6 0.23063 220
222 3 129 84.3 75.6 0.23063 221
223 3 129 84.3 75.5 0.23063 222
224 3 132 81.3 77.5 0.23063 213
225 3 132 81.5 76.6 0.23063 224
226 3 132 81.5 76.5 0.23063 225
227 3 141 81.6 75.4 0.23063 188
228 3 140 82 74.1 0.23063 227
229 3 140 82.2 73.1 0.23063 228
230 3 140 82.3 72.4 0.23063 229
231 3 140 83.1 71.8 0.23063 230
232 3 140 83.9 71.4 0.23063 231
233 3 140 84.8 71 0.23063 232
234 3 139 85.6 70.5 0.23063 233
235 3 139 85.7 70.4 0.23063 234
236 3 135 83.4 72.4 0.23063 230
237 3 134 84.6 71.4 0.23063 236
238 3 140 82 74.1 0.23063 228
239 3 135 80.9 74.4 0.23063 238
240 3 135 80.5 75.5 0.23063 239
241 3 145 81.2 74.7 0.23063 238
242 3 145 81 73 0.23063 241
243 0 144 83.9 78.8 0.23063 187
244 0 144 86.8 77.7 0.23063 243
245 0 143 85.4 75.5 0.23063 244
246 1 139 82.6 81.3 0.23063 72
247 1 137 82.6 81.2 0.23063 246
248 1 146 83.3 82.1 0.23063 67
249 1 146 84 81.8 0.23063 248
250 1 145 84.8 81.8 0.23063 249
251 1 145 84.9 81.8 0.23063 250
