# Supplementary material for: Functional and anatomical specificity in a higher olfactory centre
Source: eLife. 2019 May 21;8:e44590. doi: 10.7554/eLife.44590 (PMC6550879; doi:10.7554/eLife.44590)
Supplement: Supplementary file 4. [file elife-44590-supp4.zip › DyeFill_PV4/PV4b2_131212c1.swc]

# SWC format file
# based on specifications at http://research.mssm.edu/cnic/swc.html
# Created by nat::write.neuron.swc
# PointNo Label X Y Z Radius Parent 
1 1 164 110 87.5 0 -1
2 1 164 105 86.2 0 1
3 1 164 101 85.9 0 2
4 1 166 96.1 86 0 3
5 1 169 92.2 87.4 0 4
6 1 171 89.1 88.3 0 5
7 1 170 88.9 88.1 0 6
8 1 170 88.7 87.4 0 7
9 1 169 88.6 87.2 0 8
10 1 168 89 87.1 0 9
11 1 167 89.1 87 0 10
12 1 167 89.4 86.4 0 11
13 1 166 89.3 86.2 0 12
14 1 165 89.6 85.7 0 13
15 1 164 89.8 85.6 0 14
16 1 164 89.9 85.5 0 15
17 0 159 90.5 84.9 0 16
18 0 155 91 84.1 0 17
19 0 163 90.8 85.5 0 16
20 0 163 91.6 85.7 0 19
21 0 162 92.5 85.9 0 20
22 0 162 92.8 85.9 0 21
23 3 161 93.1 85.4 0 22
24 3 161 92.8 84.9 0 23
25 3 160 92.5 84.8 0 24
26 3 159 92.3 84.2 0 25
27 3 159 92.3 84 0 26
28 3 158 92.2 84 0 27
29 3 157 92.3 83.5 0 28
30 3 156 92.6 83.1 0 29
31 3 151 93 82.7 0 30
32 3 148 93.7 82.2 0 31
33 3 143 94.8 81 0 32
34 3 139 95.1 78.7 0 33
35 3 136 97.4 76.6 0 34
36 3 135 102 76.9 0 35
37 3 134 106 77 0 36
38 3 133 106 76.4 0 37
39 3 132 105 76.3 0 38
40 3 131 105 76.2 0 39
41 3 130 105 76.1 0 40
42 3 130 105 76.1 0 41
43 3 129 104 76.6 0 42
44 3 129 104 76.6 0 43
45 3 125 101 76 0 44
46 3 125 101 75.4 0 45
47 3 129 104 77.5 0 44
48 3 129 104 77.7 0 47
49 3 129 103 78.2 0 48
50 3 128 103 78.3 0 49
51 3 128 102 78.6 0 50
52 3 128 101 79.1 0 51
53 3 128 101 80 0 52
54 3 130 104 78.6 0 48
55 3 130 104 79.4 0 54
56 3 130 103 80.3 0 55
57 3 131 103 81.1 0 56
58 3 131 103 81.3 0 57
59 3 129 104 71.4 0 42
60 3 129 104 71.1 0 59
61 3 134 106 77.9 0 37
62 3 134 106 78.9 0 61
63 3 134 106 79.2 0 62
64 3 134 105 79.8 0 63
65 3 133 104 80.1 0 64
66 3 133 104 80.6 0 65
67 3 133 103 81 0 66
68 3 130 99.4 81.5 0 67
69 3 130 98.6 81.9 0 68
70 3 134 103 81 0 67
71 3 135 103 81 0 70
72 3 136 102 81.1 0 71
73 3 136 103 81.1 0 72
74 3 133 106 79.5 0 63
75 3 133 106 79.7 0 74
76 3 136 97.2 75.6 0 35
77 3 135 96.8 74.9 0 76
78 3 135 96.6 74 0 77
79 3 134 96.5 73.2 0 78
80 3 134 96.8 72.5 0 79
81 3 130 98.2 71.5 0 80
82 3 125 99 71.2 0 81
83 3 124 99.7 71.3 0 82
84 3 134 96.8 72.5 0 80
85 3 134 97.2 71.8 0 84
86 3 135 102 71.4 0 85
87 3 135 105 71.5 0 86
88 3 137 108 73.2 0 87
89 3 139 110 75 0 88
90 3 139 109 77.4 0 89
91 3 138 106 69.3 0 87
92 3 139 105 67 0 91
93 3 139 104 66.2 0 92
94 3 139 104 65.9 0 93
95 3 140 105 66.7 0 92
96 3 141 105 66.3 0 95
97 3 138 96.5 71.1 0 85
98 3 139 96.7 71.1 0 97
99 3 150 97.5 82.8 0 32
100 3 153 98.5 78.8 0 99
101 3 152 100 74.8 0 100
102 3 151 101 73.6 0 101
103 3 153 93.6 79.7 0 30
104 3 148 94.6 78.6 0 103
105 3 145 96.5 76.4 0 104
106 3 141 97.5 75.3 0 105
107 3 141 100 75.5 0 106
108 3 157 94.8 84.3 0 27
109 3 158 94.6 85.5 0 108
110 3 163 93.3 85.9 0 22
111 3 164 93.6 85.4 0 110
112 3 164 94.1 85.4 0 111
113 1 168 88.7 87.2 0 11
114 1 169 88 87.3 0 113
115 1 170 87.2 87.4 0 114
116 1 170 87.1 87.4 0 115
117 0 173 83.3 87.9 0 116
118 0 176 80.1 88.1 0 117
119 0 177 79.8 88.2 0 118
120 0 169 87.4 86.8 0 116
121 0 169 87.4 85.8 0 120
122 0 168 87.9 85 0 121
123 0 168 87.9 85 0 122
124 1 175 85.9 89.4 0 6
125 1 178 81.7 89.3 0 124
126 1 181 77.9 88.5 0 125
127 1 182 73.8 86.5 0 126
128 1 181 69.4 84.8 0 127
129 1 177 67 83.5 0 128
130 1 172 65.3 82.2 0 129
131 1 168 63 81.1 0 130
132 1 164 61.6 79 0 131
133 1 159 61.1 78.2 0 132
134 1 157 61.1 78.2 0 133
135 1 154 58.6 76.4 0 134
136 1 150 57.4 74.6 0 135
137 1 149 57.2 74.4 0 136
138 0 148 56.9 74.4 0 137
139 0 147 56.7 74.3 0 138
140 0 146 56.5 74 0 139
141 0 146 56.4 73.2 0 140
142 0 145 56.2 73.2 0 141
143 2 143 58.9 69.8 0 142
144 2 142 60 68.8 0 143
145 2 141 60.6 68.8 0 144
146 2 140 61.3 69.2 0 145
147 2 140 62 69.4 0 146
148 2 139 62.7 69.4 0 147
149 2 142 57.8 65.7 0 144
150 2 141 60.8 62.1 0 149
151 2 141 61.4 61.3 0 150
152 2 143 54.8 69.5 0 142
153 2 143 55 68.7 0 152
154 0 147 61.4 74 0 137
155 0 147 61.5 72.3 0 154
156 1 157 62.5 74.4 0 134
157 1 157 60.3 71.2 0 156
158 1 158 56.3 70.9 0 157
159 1 158 56.2 70.6 0 158
160 2 161 52.3 70.6 0 159
161 2 164 50.2 68.6 0 160
162 2 157 53.7 67.2 0 159
163 2 159 51 64.7 0 162
164 2 159 51 64.4 0 163
165 2 159 51.1 63.7 0 164
166 2 158 51.4 62.8 0 165
167 2 159 51.2 61.9 0 166
168 2 159 50.8 61.1 0 167
169 2 159 50.6 60.3 0 168
170 2 159 50.2 63.9 0 164
171 2 159 49.3 63.8 0 170
172 2 159 48.5 63.2 0 171
173 2 159 48 62.6 0 172
174 2 159 47.9 62.3 0 173
175 1 162 62.3 76.9 0 134
176 1 166 62.3 76.8 0 175
177 1 171 61.7 77 0 176
178 1 176 60.3 75.9 0 177
179 1 178 59.8 75.3 0 178
