# Supplementary material for: Functional and anatomical specificity in a higher olfactory centre
Source: eLife. 2019 May 21;8:e44590. doi: 10.7554/eLife.44590 (PMC6550879; doi:10.7554/eLife.44590)
Supplement: Supplementary file 4. [file elife-44590-supp4.zip › DyeFill_PV4/PV4b2_140206c2.swc]

# SWC format file
# based on specifications at http://research.mssm.edu/cnic/swc.html
# Created by nat::write.neuron.swc
# PointNo Label X Y Z Radius Parent 
1 1 136 104 81.3 0 -1
2 1 141 104 82 0 1
3 1 146 103 81.5 0 2
4 1 150 103 81.7 0 3
5 1 155 101 81.6 0 4
6 1 159 98.8 80 0 5
7 1 162 95.4 79.6 0 6
8 1 166 92.3 79.7 0 7
9 1 166 91.9 79.7 0 8
10 1 171 91.2 80.4 0 9
11 1 175 88.2 80.8 0 10
12 1 177 83.9 81.6 0 11
13 1 180 80.3 81.9 0 12
14 1 183 76.2 80.8 0 13
15 1 184 72.4 79.3 0 14
16 1 183 68.6 77.8 0 15
17 1 179 67 76 0 16
18 1 175 65.3 74.7 0 17
19 1 170 63.3 73.4 0 18
20 1 166 62.1 72.8 0 19
21 1 161 60.7 72.2 0 20
22 1 157 59.3 72.5 0 21
23 1 153 57.9 70.8 0 22
24 1 149 57.7 69.8 0 23
25 3 149 56.9 69.7 0 24
26 3 148 56.2 69.7 0 25
27 3 148 55.9 69.7 0 26
28 3 148 55.1 69.3 0 27
29 3 148 55.1 69.3 0 28
30 0 144 56.3 68.3 0 29
31 0 142 60.7 67.7 0 30
32 0 141 65.3 66.7 0 31
33 0 139 68.4 66.7 0 32
34 2 139 69.4 66.7 0 33
35 2 140 69.6 66.3 0 34
36 2 137 73.6 66.1 0 35
37 2 135 72.9 65.6 0 36
38 2 140 68.8 66.3 0 35
39 2 141 68.2 66.8 0 38
40 2 141 68.3 67.6 0 39
41 2 141 68.6 68.1 0 40
42 2 136 65.8 66.7 0 33
43 2 136 65.7 66.3 0 42
44 0 148 54.3 69.3 0 29
45 0 149 53.6 69.6 0 44
46 0 149 52.7 70 0 45
47 0 149 52.7 70.9 0 46
48 0 149 52.8 71.1 0 47
49 3 151 55.4 71.5 0 27
50 3 151 55.7 71.9 0 49
51 3 149 58.7 69.8 0 24
52 3 149 59.6 69.7 0 51
53 3 148 60.1 69.7 0 52
54 3 149 64.8 68.7 0 53
55 3 147 69.2 67.4 0 54
56 3 147 69.3 67.4 0 55
57 0 145 73.8 66.3 0 56
58 0 143 78.3 66.4 0 57
59 0 142 82.9 65.7 0 58
60 0 143 83.9 64.9 0 59
61 0 142 69.9 67.9 0 56
62 0 140 74.1 69.1 0 61
63 0 139 78.8 68.6 0 62
64 0 139 81.8 67.2 0 63
65 2 135 82.6 65.2 0 64
66 2 134 82.6 64.3 0 65
67 2 143 84 68 0 64
68 2 146 85.7 68.2 0 67
69 3 147 61.5 67 0 53
70 3 145 65.7 65.6 0 69
71 3 143 70 65 0 70
72 3 141 74.5 64.5 0 71
73 3 140 75.3 64.4 0 72
74 3 148 56.4 65.9 0 24
75 3 145 57.2 65.7 0 74
76 3 142 60.2 65 0 75
77 3 139 64.5 64.5 0 76
78 3 137 69 64.7 0 77
79 3 139 68 64.9 0 78
80 0 140 67.1 65.2 0 79
81 0 140 66.3 65.4 0 80
82 0 141 65.4 65.4 0 81
83 0 141 64.6 65.3 0 82
84 0 142 63.9 65 0 83
85 0 140 68.9 65 0 79
86 0 140 69.7 65.4 0 85
87 0 141 70.5 65.4 0 86
88 3 145 57.2 64.7 0 75
89 3 145 57.3 63.7 0 88
90 3 145 57.3 63.5 0 89
91 1 157 59.4 73.4 0 22
92 1 157 59.5 74.2 0 91
93 3 160 63 76.3 0 92
94 3 162 67.1 77.8 0 93
95 3 162 72 78.3 0 94
96 3 161 76.8 78.6 0 95
97 3 162 78.4 79.6 0 96
98 3 154 56.1 73.6 0 92
99 3 154 56.6 74.7 0 98
100 1 162 92.6 78.3 0 9
101 1 157 94 76.7 0 100
102 1 153 94.1 75.4 0 101
103 1 149 93.1 75.1 0 102
104 1 146 89.5 74.5 0 103
105 1 145 85.3 72.8 0 104
106 1 147 80.6 72.7 0 105
107 1 143 78 71.7 0 106
108 1 139 76.9 69.9 0 107
109 1 148 97.8 75.5 0 103
110 1 147 98.9 75.5 0 109
111 3 152 98.2 75.5 0 110
112 3 153 98 75.5 0 111
113 3 151 97.5 78.5 0 110
114 3 151 97.4 78.8 0 113
115 1 150 96.5 74.3 0 103
116 1 150 97.8 71.4 0 115
117 1 148 97.3 69.8 0 116
118 3 148 97.1 69.1 0 117
119 3 147 96.6 68.5 0 118
120 3 147 96.4 67.6 0 119
121 3 148 96.4 69.7 0 117
122 3 148 95.4 69.7 0 121
123 3 147 94.6 69.7 0 122
124 3 147 93.7 69.7 0 123
125 3 147 93.6 69.7 0 124
126 1 145 94.5 75.5 0 103
127 1 145 94.6 75.5 0 126
128 3 144 95.1 75.6 0 127
129 3 143 95.9 75.6 0 128
130 3 142 96.2 75.6 0 129
131 3 142 96.6 75.6 0 130
132 3 141 97.4 75.6 0 131
133 3 141 98.2 75.6 0 132
134 3 141 99.2 75.6 0 133
135 3 141 100 75.6 0 134
136 3 141 101 75.7 0 135
137 3 139 104 74.9 0 136
138 3 139 104 74.9 0 137
139 3 139 104 75.8 0 138
140 3 139 104 76.1 0 139
141 3 139 104 77 0 140
142 3 139 104 77.3 0 141
143 3 135 105 75.5 0 140
144 3 134 105 76.2 0 143
145 3 141 106 73.4 0 138
146 3 144 107 75.8 0 145
147 3 141 102 76.3 0 136
148 3 142 102 76.9 0 147
149 3 142 103 77.4 0 148
150 3 138 97.5 78.3 0 131
151 3 139 97.2 79.3 0 150
152 3 145 94.6 75.5 0 127
153 3 144 93.7 76 0 152
154 3 144 92.9 76.3 0 153
155 3 143 92.4 76.8 0 154
156 3 143 91.8 77.2 0 155
157 3 142 91.5 77.6 0 156
158 3 142 91 80.1 0 157
159 3 141 90.3 80.4 0 158
160 3 146 90 79.4 0 157
161 3 147 90.2 79.9 0 160
162 3 146 97.2 79 0 152
163 3 146 97.4 79.4 0 162
164 1 162 90.4 78.3 0 8
165 1 157 87.9 77.2 0 164
166 1 157 88.2 76.7 0 165
167 1 156 88.5 76.5 0 166
168 1 152 90 75.6 0 167
169 1 152 90 75.6 0 168
170 1 161 89.5 76.9 0 167
171 1 166 90.6 77.1 0 170
172 1 169 87.1 76.4 0 171
173 1 170 86.1 76.1 0 172
174 1 162 86 76.9 0 165
175 1 162 86 76.9 0 174
176 1 165 82.2 77.3 0 175
177 1 162 79.4 77.1 0 176
178 1 160 79.5 76.6 0 177
179 1 163 85.5 76.5 0 175
180 1 163 86.1 76.2 0 179
181 1 164 86.6 75.7 0 180
182 1 164 86.6 75.6 0 181
