# Supplementary material for: Functional and anatomical specificity in a higher olfactory centre
Source: eLife. 2019 May 21;8:e44590. doi: 10.7554/eLife.44590 (PMC6550879; doi:10.7554/eLife.44590)
Supplement: Supplementary file 4. [file elife-44590-supp4.zip › DyeFill_PV4/PV4b2_140207c0.swc]

# SWC format file
# based on specifications at http://research.mssm.edu/cnic/swc.html
# Created by nat::write.neuron.swc
# PointNo Label X Y Z Radius Parent 
1 1 158 79.6 91.7 0.28633 -1
2 1 158 82.7 87.9 0.107879251823668 1
3 1 156 86.7 85.2 0.0734924340171491 2
4 1 155 90.8 82.7 0.0855168130706532 3
5 1 156 92.6 80.4 0.097569432409303 4
6 1 160 90.4 80.1 0.294086721868251 5
7 1 160 90.1 79.4 0.164535 6
8 0 163 87 77.7 0.123988352828741 7
9 0 166 83.6 79.4 0.149129262034674 8
10 0 170 80.2 80.3 0.142910566559183 9
11 0 170 75.5 79.7 0.14554714252414 10
12 0 168 71.2 78.2 0.18568058750655 11
13 0 166 66.8 77.2 0.130954775486368 12
14 0 163 63.2 75.9 0.241259321715859 13
15 0 159 61.4 75.2 0.288054141871838 14
16 0 160 59.2 71.1 0.110877796956639 15
17 0 159 57.7 69.8 0.15013 16
18 2 155 58.3 72 0.143360435650107 17
19 2 151 58.2 71.5 0.260665 18
20 2 150 58 71.1 0.284887768528085 19
21 2 150 57.8 70.5 0.203688391730171 20
22 2 149 57.7 69.6 0.320349330334133 21
23 2 150 57.6 68.8 0.281146410872538 22
24 2 150 57.4 67.9 0.249365 23
25 2 151 57 67.3 0.218827834940948 24
26 2 152 56.6 66.8 0.142798971688594 25
27 2 152 56.5 66.6 0.13589 26
28 2 145 58.3 67.4 0.117455980442252 24
29 2 145 58.2 67 0.090635 28
30 2 145 58.5 67.1 0.076655 29
31 2 144 58.7 67.2 0.08452 30
32 2 144 59.5 67.1 0.107213256413652 31
33 2 143 60 66.8 0.145133608127476 32
34 2 142 60.4 66.4 0.228576182914941 33
35 2 142 60.5 66.1 0.27975 34
36 2 142 60.6 66 0.273985 35
37 2 142 56.6 63.5 0.119534016918946 35
38 2 140 58.2 64 0.16883 37
39 2 144 57.7 67 0.104457654227148 31
40 2 144 56.8 66.7 0.153822572937941 39
41 2 143 55.9 66.4 0.186265883315317 40
42 2 144 55 66 0.312914680032918 41
43 2 144 54.2 65.7 0.277665 42
44 2 145 57.8 66.2 0.250638815910559 29
45 2 146 57.4 65.6 0.245051899628057 44
46 2 147 57 64.9 0.208192063048714 45
47 2 147 56.9 64.8 0.20717 46
48 2 147 55.9 71.1 0.196626432100096 19
49 2 146 54.1 69.2 0.234825 48
50 2 146 53.2 69.1 0.106530336232785 49
51 2 145 52.4 68.6 0.14406463193935 50
52 2 145 51.8 68.1 0.152744616013712 51
53 2 144 51.1 67.9 0.196715 52
54 2 146 54.5 68.4 0.174694263586776 49
55 2 145 54.5 67.8 0.157778580739771 54
56 2 144 54.4 67.3 0.309080046345487 55
57 2 144 53.9 66.5 0.38165 56
58 2 160 54.1 66.4 0.201214334773712 17
59 2 161 50.1 63.7 0.333310970396512 58
60 2 161 47.5 60.8 0.233745 59
61 0 157 93.5 78.2 0.118646426530021 7
62 0 153 96.8 77.1 0.100493288714425 61
63 0 149 97.5 75 0.222863670446087 62
64 0 145 95.9 73.5 0.140095260225125 63
65 0 141 96.8 71.9 0.166807141883867 64
66 0 139 99.9 71.3 0.122815 65
67 3 136 102 72.4 0.201645523024253 66
68 3 133 104 74.4 0.19406 67
69 3 132 104 74.5 0.133360740220106 68
70 3 131 105 74.5 0.156658854317119 69
71 3 130 105 74.4 0.21834081566642 70
72 3 129 104 74.2 0.15003 71
73 3 137 106 73.9 0.17493412330531 68
74 3 137 106 73.7 0.207845 73
75 3 137 107 74.2 0.116040160952376 74
76 3 137 108 74.5 0.0906034368867934 75
77 3 138 109 74.3 0.141776323071653 76
78 3 138 109 74.3 0.14404 77
79 3 137 106 72.7 0.111805349292673 74
80 3 137 106 71.8 0.118463849797257 79
81 3 137 107 71.3 0.147856235564145 80
82 3 137 108 71.5 0.200737895346855 81
83 3 137 108 71.6 0.202025 82
84 3 131 100 72.3 0.262041591617159 68
85 3 131 100 71.4 0.217525 84
86 3 140 99.6 70.6 0.142501266340094 66
87 3 141 99.5 70.1 0.171200241509666 86
88 3 142 99.5 69.5 0.151801401767936 87
89 3 142 99.4 69.1 0.171755 88
