# Supplementary material for: Functional and anatomical specificity in a higher olfactory centre
Source: eLife. 2019 May 21;8:e44590. doi: 10.7554/eLife.44590 (PMC6550879; doi:10.7554/eLife.44590)
Supplement: Supplementary file 4. [file elife-44590-supp4.zip › DyeFill_PV4/PV4b2_140211c0.swc]

# SWC format file
# based on specifications at http://research.mssm.edu/cnic/swc.html
# Created by nat::write.neuron.swc
# PointNo Label X Y Z Radius Parent 
1 0 165 72.6 83.4 0.090915 -1
2 0 169 74.7 82.8 0.0978842933204486 1
3 0 174 76.4 82.8 0.0909073847367821 2
4 0 179 77 83.1 0.0914924904416105 3
5 0 182 74.3 82 0.158218422797036 4
6 0 182 70.1 79.7 0.240600992071259 5
7 0 179 67.5 77.6 0.165124545705689 6
8 0 174 66.7 77.2 0.184277379585677 7
9 0 170 64.2 76.1 0.24071453961195 8
10 0 166 62 74.7 0.335605 9
11 0 161 61.1 74 0.29670354271255 10
12 0 158 59.8 73.3 0.45894 11
13 0 155 59.9 70.4 0.300960577022423 12
14 0 152 59.6 70 0.31616 13
15 0 148 60.3 67.8 0.428403932800831 14
16 0 145 60.7 66.6 0.216875 15
17 3 144 61.1 66.3 0.144427516588919 16
18 3 144 61.6 66.2 0.14188512211231 17
19 3 143 61.9 66.4 0.227595424616823 18
20 3 142 62.3 66.7 0.28156 19
21 3 145 59.8 66.5 0.279216250621288 16
22 3 145 58.8 66.4 0.393925144201888 21
23 3 145 58.8 66.4 0.399255 22
24 3 145 58.6 66.2 0.44795 23
25 3 145 58.4 66.1 0.46102 24
26 3 145 58.3 65.9 0.507095 25
27 3 145 58.2 65.7 0.52268 26
28 3 145 57.4 66.1 0.291838380952877 25
29 3 145 56.4 66.3 0.316299651461549 28
30 3 145 55.5 66.1 0.4620544185535 29
31 3 145 54.7 65.4 0.514028202287781 30
32 3 145 54.7 65.3 0.515585 31
33 3 144 59 65.5 0.178416785374242 23
34 3 144 59.5 64.8 0.169250221917918 33
35 3 143 59.3 63.9 0.214850322686642 34
36 3 143 58.5 63.3 0.372820445089475 35
37 3 143 58 63 0.37198 36
38 3 144 57 62.9 0.301582919485354 37
39 3 144 56.1 62.8 0.319694724760429 38
40 3 143 55.2 62.3 0.507791396314706 39
41 3 143 55.1 62.1 0.526465 40
42 3 143 57.5 62.2 0.483335129637377 37
43 3 143 57.6 61.2 0.388882403716507 42
44 3 143 57.5 60.8 0.36352 43
45 0 153 59.1 69.6 0.234342144367636 14
46 0 154 58.5 69.2 0.168041919121731 45
47 0 154 57.9 68.7 0.20669 46
48 3 150 55.9 67.5 0.191569082015782 47
49 3 148 56.3 68.7 0.374805 48
50 3 147 56 69 0.311425608257428 49
51 3 147 55.6 68.9 0.29791 50
52 3 147 55 68.1 0.190319442023797 51
53 3 146 54.3 67.6 0.13417088080257 52
54 3 146 53.5 67.3 0.259166882075899 53
55 3 145 52.8 67 0.38496 54
56 3 147 55.7 69.8 0.236700723126532 51
57 3 148 55.3 70.2 0.179970333002798 56
58 3 149 54.8 70.4 0.250050559207719 57
59 3 149 54.6 70.7 0.274995 58
60 3 153 56.3 68.8 0.122479801481769 49
61 3 154 56.5 70.2 0.301425 60
62 3 158 55.9 66.8 0.361873664265338 47
63 3 158 55.8 66.8 0.36494 62
64 3 160 53.1 64.5 0.297222956144955 63
65 3 161 52.3 64 0.303585 64
66 3 161 48.3 62.8 0.213284037827641 65
67 3 163 45.4 62 0.38398 66
68 3 161 50.6 60.3 0.374650520548913 65
69 3 162 49.5 58.9 0.31483 68
70 3 162 55.5 65 0.14638932836749 63
71 3 162 57.4 67.2 0.207535 70
72 0 155 55.9 71.9 0.12471550018502 12
73 0 154 54.2 74.3 0.28573 72
74 0 156 59.6 77.6 0.477206605399492 12
75 0 156 59.9 78.2 0.471205 74
76 0 170 61.8 72.7 0.144793276173911 10
77 0 174 60.2 70.3 0.133936768999219 76
78 0 178 58.5 69.5 0.179186010307666 77
79 0 180 55.3 68.7 0.226725 78
