# Supplementary material for: Functional and anatomical specificity in a higher olfactory centre
Source: eLife. 2019 May 21;8:e44590. doi: 10.7554/eLife.44590 (PMC6550879; doi:10.7554/eLife.44590)
Supplement: Supplementary file 4. [file elife-44590-supp4.zip › DyeFill_PV4/PV4d1_130923c0.swc]

# SWC format file
# based on specifications at http://research.mssm.edu/cnic/swc.html
# Created by nat::write.neuron.swc
# PointNo Label X Y Z Radius Parent 
1 1 137 92.3 92.5 0.100185 -1
2 1 141 91.1 89.8 0.293170440787351 1
3 1 145 92.7 87.9 0.367173936490835 2
4 1 150 92.7 86.8 0.223227740047636 3
5 1 155 92.8 86.1 0.313306800964264 4
6 1 160 92.6 84.6 0.337872181537772 5
7 1 161 92 81 0.316773615251841 6
8 1 157 90.7 80.3 0.254741013932645 7
9 1 152 89.6 79.8 0.275001607955885 8
10 1 147 87.5 79.3 0.252117342747769 9
11 1 144 83.9 78.1 0.227356605982268 10
12 1 143 80.4 76.6 0.307555 11
13 1 144 79.6 76.5 0.262865745014971 12
14 1 144 78.8 76.4 0.24507259772629 13
15 1 145 78.1 76.3 0.22588 14
16 3 149 76.6 75.1 0.229153102943242 15
17 3 150 76.2 74.9 0.19833 16
18 3 154 76.7 72.3 0.167204878304783 17
19 3 154 76.8 72.1 0.17998 18
20 3 155 77.7 72.6 0.149385488803134 19
21 3 154 78.5 73.1 0.184135329360643 20
22 3 154 79.3 73.4 0.20181 21
23 3 155 80 68.9 0.0853358949567134 19
24 3 156 84.3 67.2 0.162215547255653 23
25 3 158 87.4 64 0.17884069849053 24
26 3 159 88.5 63.3 0.30154 25
27 3 151 75.8 75 0.17006 17
28 3 151 74.8 75.3 0.178278916572729 27
29 3 151 73.9 75.7 0.218366697603393 28
30 3 151 73.1 76.2 0.263059209506359 29
31 3 151 72.2 76.7 0.171923272715263 30
32 3 151 71.8 77 0.15019 31
33 3 156 75.2 75.5 0.10856081519172 27
34 3 159 73.8 73.4 0.194508511689505 33
35 3 164 74.6 71.3 0.16270041141084 34
36 3 167 71.4 70.6 0.129146283000759 35
37 3 169 67 69.1 0.19791960993836 36
38 3 172 64.4 67.9 0.130425 37
39 3 141 76.2 78.5 0.246748457429483 15
40 3 139 76.4 79.1 0.2723 39
41 3 135 75.4 78.7 0.248816642422931 40
42 3 134 75.1 78.7 0.22943 41
43 3 133 75.1 78.8 0.22608201556241 42
44 3 132 75.1 78.8 0.209892379545436 43
45 3 131 74.9 78.7 0.205644658108655 44
46 3 130 74.8 78.6 0.219905 45
47 3 129 74.4 78.5 0.236279648421614 46
48 3 128 74.1 78.5 0.269731278422481 47
49 3 128 74 78.4 0.27723 48
50 3 128 73.3 79.2 0.187087559765059 49
51 3 128 72.7 79.9 0.316277617531218 50
52 3 129 72.9 80.8 0.298160705306985 51
53 3 129 73.2 81.1 0.277975 52
54 3 127 73.5 77.9 0.320288504730037 49
55 3 127 72.9 77.4 0.225552176050748 54
56 3 126 72.1 77.1 0.180993308471762 55
57 3 126 71.8 76.9 0.16433 56
58 3 125 71.8 76.9 0.168980395784611 57
59 3 124 71.9 76.9 0.157012276023809 58
60 3 123 72 76.6 0.217282771761988 59
61 3 122 72 76.2 0.353309886224677 60
62 3 122 71.7 75.5 0.41067 61
63 3 126 70.9 76.6 0.197826586237416 57
64 3 127 70 76.3 0.236223761667039 63
65 3 127 69.2 75.9 0.26985089312803 64
66 3 127 68.8 75.5 0.275145 65
67 3 129 73.2 76.1 0.111887815647028 66
68 3 132 72.6 74.6 0.238615 67
69 3 133 72 74.4 0.17413992593607 68
70 3 134 71.3 74.3 0.182441591433035 69
71 3 134 70.9 74.3 0.227055 70
72 3 134 70.8 74.4 0.25075 71
73 3 134 70.8 74.6 0.28646 72
74 3 134 70.7 74.8 0.3065 73
75 3 134 70.7 75 0.314935 74
76 3 134 70.7 75.1 0.311225 75
77 3 135 66 74.3 0.15993170220193 71
78 3 137 61.8 74.1 0.323145 77
79 3 132 72.4 73.6 0.429968687153339 68
80 3 132 72.2 73 0.35612 79
81 3 128 68.2 74.8 0.384435629796443 66
82 3 128 67.7 74.1 0.39231896281778 81
83 3 129 67.3 73.5 0.401368795152352 82
84 3 129 67.2 73.2 0.399635 83
85 3 130 75.7 78.9 0.132567104102437 46
86 3 130 76.7 79.1 0.180072670384055 85
87 3 129 77.6 79.2 0.287510347699863 86
88 3 129 78 79.2 0.31566 87
89 3 126 81.6 78.5 0.119865431017574 88
90 3 123 85.5 78.2 0.194565304173032 89
91 3 123 86.3 78.2 0.232675 90
92 3 122 86.9 77.6 0.240921828567525 91
93 3 122 87.5 76.8 0.32121017374549 92
94 3 122 88.1 76.1 0.303993597211797 93
95 3 122 88.5 75.2 0.389665876542168 94
96 3 122 88.3 74.7 0.351935 95
97 3 127 89 78.9 0.109388498775522 91
98 3 129 93.5 79.1 0.223295967193852 97
99 3 130 94.3 79.7 0.462395 98
100 3 129 78.9 79.6 0.245119030437326 88
101 3 129 79.9 79.8 0.142764805408668 100
102 3 129 80.8 80.1 0.135585781195823 101
103 3 129 81.7 80.5 0.24108371490988 102
104 3 129 82.2 80.9 0.29554 103
105 3 133 70.1 78.9 0.13585262536414 42
106 3 134 66.2 79 0.335175 105
107 3 134 66.2 79.1 0.35508 106
108 3 137 62.9 77.4 0.394388414980476 106
109 3 137 62.9 77.2 0.419595 108
110 3 140 76.9 79.8 0.246809757408589 40
111 3 140 77.7 80.4 0.205558956468954 110
112 3 139 78.6 80.9 0.165521033224537 111
113 3 139 78.6 80.9 0.16411 112
114 3 140 78.6 81 0.171703046118399 113
115 3 141 78.5 81 0.182784901761318 114
116 3 142 78.5 81 0.198456008713295 115
117 3 143 78.4 81 0.28180862530297 116
118 3 144 78.3 81 0.33344 117
119 3 144 78.4 81.2 0.36632 118
120 3 144 78.5 81.3 0.376305 119
121 3 144 74.2 78.9 0.124767397312792 118
122 3 143 69.8 78.7 0.24286 121
123 3 137 82.7 81.3 0.164311856951581 113
124 3 136 84.4 81.2 0.255855 123
125 1 142 80.8 76.2 0.358187874297772 12
126 1 142 81.2 75.8 0.303746786239476 125
127 1 141 81.5 75.4 0.237943015737019 126
128 1 141 81.5 75.4 0.23035 127
129 3 137 78.9 75.7 0.13147859945792 128
130 3 141 75.4 75.4 0.377769333240005 129
131 3 144 71.7 76.2 0.342081374614742 130
132 3 147 69.1 76.9 0.23361 131
133 3 152 68.8 76.5 0.264520645875656 132
134 3 157 69.4 75.5 0.257790060060626 133
135 3 162 69.6 74.7 0.240705919957995 134
136 3 163 69.4 74.4 0.296705 135
137 3 168 70.3 73.5 0.205755239569073 136
138 3 173 68.4 72.8 0.238001689167738 137
139 3 176 65.4 72.2 0.25897308378271 138
140 3 177 64.9 72.2 0.301565 139
141 0 178 64.8 72.9 0.321775625611759 140
142 0 178 64.8 73.3 0.32494 141
143 0 177 64.6 72 0.33085 140
144 0 177 64.3 71.8 0.343045 143
145 2 178 63.4 71.9 0.273526152485154 144
146 2 178 62.6 71.9 0.238681987435131 145
147 2 179 61.8 71.8 0.203215 146
148 2 182 58 71.2 0.211993488406059 147
149 2 183 55.2 71.2 0.290705 148
150 2 184 55.2 72 0.288887681232228 149
151 2 184 55.4 72.5 0.256945 150
152 2 183 50.4 72.6 0.320902282563563 149
153 2 185 46.6 72.9 0.26661 152
154 2 189 44.9 73.1 0.303532025341473 153
155 2 190 44.9 72.9 0.304545 154
156 2 185 47.2 73.7 0.217124705649851 153
157 2 185 47.8 74.4 0.255092396751147 156
158 2 185 48.1 74.8 0.242455 157
159 2 186 48.4 75.3 0.240439379632271 158
160 2 187 48.6 75.9 0.242311647189239 159
161 2 188 48.8 76.4 0.207411699820736 160
162 2 188 48.8 76.4 0.205215 161
163 2 187 49.5 77 0.192643899124031 162
164 2 187 50.2 77.6 0.310127136318737 163
165 2 187 50.9 78.4 0.371923671300153 164
166 2 187 51.5 79.2 0.376793301157534 165
167 2 187 51.6 79.3 0.38097 166
168 2 193 48.2 75.8 0.233554008245963 162
169 2 194 47.6 75.6 0.30259 168
170 2 184 47.6 75 0.212127396643281 158
171 2 184 47.2 75.4 0.25624385298262 170
172 2 183 46.9 76 0.241245 171
173 2 183 46 75.5 0.257064783896354 172
174 2 184 45.4 75 0.33564 173
175 2 182 47.1 76.7 0.265621688722737 172
176 2 182 47.3 77.3 0.23317409322605 175
177 2 181 47.4 77.9 0.170448004543091 176
178 2 181 47.4 78.2 0.187845 177
179 2 184 60.9 70.4 0.295648812830872 147
180 2 184 60.7 70 0.30623 179
181 2 178 64.3 70.8 0.253378116590235 144
182 2 178 64.4 69.8 0.226384056287297 181
183 2 177 64.5 68.9 0.278355 182
184 3 167 66.7 73.2 0.227942624577492 136
185 3 171 63.7 71.9 0.212764325562982 184
186 3 175 60.7 70 0.293161946233344 185
187 3 177 56.5 69.2 0.180183399251004 186
188 3 178 52.5 68.8 0.354055 187
189 0 181 48.5 69.6 0.196623617486797 188
190 0 182 46.3 70.3 0.257845 189
191 2 183 45.9 69.6 0.269832187274001 190
192 2 183 45.8 69.5 0.268885 191
193 2 183 46 71 0.325177414562196 190
194 2 183 45.9 71.6 0.236405 193
195 2 186 42.3 72.4 0.276808863611327 194
196 2 188 39.4 73.2 0.26158 195
197 2 182 45.6 71.7 0.2575174582026 194
198 2 181 45.5 72.1 0.256629429208579 197
199 2 180 45.4 72.7 0.227296023422215 198
200 2 180 45.1 73.2 0.26686 199
201 2 177 41.6 73.7 0.18288873006363 200
202 2 176 41.3 75.3 0.32516 201
203 2 176 46.8 75.1 0.15213681297288 200
204 2 172 46 75.1 0.17336 203
205 2 167 47.9 76.1 0.172451291904635 204
206 2 163 49.9 76.7 0.214236557502878 205
207 2 158 52.2 77.2 0.228421464277105 206
208 2 154 54.9 77.3 0.199327304681075 207
209 2 150 57.2 78 0.167229478431754 208
210 2 145 59.9 78.6 0.156215293127407 209
211 2 145 62.8 79.2 0.291065 210
212 2 172 45.3 74.7 0.224255648056773 204
213 2 173 44.7 74.1 0.26598511860375 212
214 2 173 44.3 73.3 0.222155 213
215 0 178 52.2 67.9 0.41711920007862 188
216 0 178 52 67.2 0.29446 215
217 3 145 67.2 78.2 0.194103437905881 132
218 3 144 66.4 78.3 0.2118 217
219 3 140 81.5 74.6 0.286653015207497 128
220 3 139 81.3 73.7 0.381903154299363 219
221 3 139 80.9 72.8 0.327748819361524 220
222 3 139 80.8 72.7 0.291855 221
223 3 140 76.1 72.4 0.175232433656394 222
224 3 144 75.6 71 0.176281236350936 223
225 3 149 74.9 69.7 0.171917478460509 224
226 3 154 74.5 68.8 0.162622440055096 225
227 3 159 74.4 68.3 0.17446300760563 226
228 3 163 73.6 66.6 0.51844 227
229 3 144 80.7 72.7 0.177539804192112 222
230 3 149 80.6 71.1 0.171435346175438 229
231 3 150 81.1 69.7 0.39698 230
232 3 139 81.8 72.4 0.213298337555029 222
233 3 139 82.6 72 0.181024614297003 232
234 3 138 83.4 71.4 0.13297654033802 233
235 3 138 83.4 71.4 0.131245 234
236 3 135 87.3 70.7 0.206714226190076 235
237 3 135 88.3 70.5 0.26536 236
238 3 135 88.7 69.7 0.307912981965986 237
239 3 135 89.2 68.9 0.344466674272401 238
240 3 136 89.3 68 0.363851204555198 239
241 3 136 89.3 67.8 0.35502 240
242 3 131 91.3 71.2 0.221480886099258 237
243 3 128 95.6 72 0.152121886885139 242
244 3 130 100 71.7 0.15502678668763 243
245 3 132 102 71.8 0.229255 244
246 3 139 79.4 69.5 0.132615915011983 235
247 3 135 79.2 66.9 0.345851358421839 246
248 3 136 79.1 66.6 0.334955 247
