# Supplementary material for: Functional and anatomical specificity in a higher olfactory centre
Source: eLife. 2019 May 21;8:e44590. doi: 10.7554/eLife.44590 (PMC6550879; doi:10.7554/eLife.44590)
Supplement: Supplementary file 4. [file elife-44590-supp4.zip › DyeFill_PV4/PV4d1_140212c0.swc]

# SWC format file
# based on specifications at http://research.mssm.edu/cnic/swc.html
# Created by nat::write.neuron.swc
# PointNo Label X Y Z Radius Parent 
1 1 144 96.4 83.6 0 -1
2 1 149 97.3 83.3 0 1
3 1 154 96.6 83.2 0 2
4 1 158 95.3 82.7 0 3
5 1 156 93.3 81.8 0 4
6 1 151 91.7 80.7 0 5
7 1 147 90.6 80.5 0 6
8 1 142 90.5 80.3 0 7
9 1 139 86.8 79.5 0 8
10 1 137 82.6 78 0 9
11 1 137 82.1 77.5 0 10
12 1 139 77.6 77.9 0 11
13 1 139 76.2 78 0 12
14 1 140 71.6 78.5 0 13
15 1 142 67.4 79 0 14
16 1 143 66.2 78.7 0 15
17 1 148 64.6 79.1 0 16
18 1 152 63.5 78.6 0 17
19 1 157 64.1 76.9 0 18
20 1 161 65.2 75.8 0 19
21 1 166 64.7 74.1 0 20
22 1 170 63 72.9 0 21
23 1 174 60 71.1 0 22
24 1 176 56.1 70.1 0 23
25 1 177 55.2 69.7 0 24
26 2 177 54.3 69.8 0 25
27 2 178 53.4 69.9 0 26
28 2 178 52.5 70 0 27
29 2 178 51.6 70.2 0 28
30 2 179 51.2 69.8 0 29
31 2 180 50.8 69.2 0 30
32 2 181 50.7 69.2 0 31
33 2 181 50 69.3 0 32
34 2 181 49 69.5 0 33
35 2 181 48.2 69.2 0 34
36 2 181 47.2 69.4 0 35
37 2 181 46.3 69.5 0 36
38 2 181 45.6 69.3 0 37
39 2 182 45 69.3 0 38
40 2 182 44.7 69.4 0 39
41 2 184 40.5 67.4 0 40
42 2 184 40.3 67.4 0 41
43 2 182 35.8 68.3 0 42
44 2 182 35 68.5 0 43
45 2 178 36.5 69.1 0 44
46 2 173 37.4 68.5 0 45
47 2 170 39.9 67.4 0 46
48 2 170 40.8 65.3 0 47
49 2 183 35.5 67.8 0 44
50 2 183 35.8 67.1 0 49
51 2 184 35.7 66.6 0 50
52 2 181 36.8 65.3 0 42
53 2 183 35.7 64.2 0 52
54 2 187 33.5 62.9 0 53
55 2 188 32 61.2 0 54
56 2 183 35.1 63.4 0 53
57 2 182 34.6 62.9 0 56
58 2 182 34.6 62.9 0 57
59 2 178 36.8 61.1 0 58
60 2 174 39.2 60.5 0 59
61 2 174 39.6 60.5 0 60
62 2 183 34.7 62.2 0 58
63 2 183 34.4 61.4 0 62
64 2 184 34 60.8 0 63
65 2 184 34 60.7 0 64
66 2 182 40.4 70 0 40
67 2 179 38.2 71.1 0 66
68 2 175 39.8 72.5 0 67
69 2 175 40 72.6 0 68
70 2 177 45.4 68.9 0 35
71 2 175 41.3 69.7 0 70
72 2 185 50.8 69.7 0 32
73 2 188 49.4 71.6 0 72
74 2 188 49.8 71.9 0 73
75 2 178 47.6 67.4 0 29
76 2 176 44 64.6 0 75
77 2 175 39.8 62.4 0 76
78 2 173 40.1 61.3 0 77
79 2 179 47.1 71.4 0 29
80 2 179 44.7 71.8 0 79
81 2 181 54.7 67.4 0 25
82 2 181 53.8 66.5 0 81
83 1 143 65.9 78.2 0 16
84 1 142 65.3 77.7 0 83
85 1 142 65.1 77.4 0 84
86 1 144 65.6 78.5 0 16
87 1 145 65.6 78.1 0 86
88 1 146 66 77.8 0 87
89 1 146 66.4 77.3 0 88
90 1 142 77.2 75.4 0 13
91 1 146 79.3 73.9 0 90
92 1 147 80.5 73.8 0 91
93 1 148 80.7 73.8 0 92
94 1 149 81 74.3 0 93
95 1 150 81.3 74.2 0 94
96 0 151 81.1 74.3 0 95
97 0 152 81 74.3 0 96
98 0 152 81 74.4 0 97
99 0 153 80.9 74.4 0 98
100 0 154 80.8 74.4 0 99
101 3 155 80.7 74.5 0 100
102 3 156 80.7 74.5 0 101
103 3 157 80.2 74.6 0 102
104 3 157 80.1 74.6 0 103
105 3 162 79.8 74.1 0 104
106 3 166 78.5 74.8 0 105
107 3 170 78.6 76.6 0 106
108 3 155 84.6 74.9 0 104
109 3 159 87.6 74.6 0 108
110 3 159 88.4 72.7 0 109
111 3 156 78 77 0 100
112 3 156 77.8 77.2 0 111
113 3 155 77.7 79.1 0 112
114 3 151 77.4 79.1 0 113
115 3 158 81.9 77.2 0 112
116 3 159 83.8 78.7 0 115
117 0 150 84.6 76.3 0 98
118 0 151 88.2 78.2 0 117
119 0 148 85 73.3 0 95
120 0 146 86.4 73.1 0 119
121 0 145 87 73 0 120
122 0 144 87.6 73 0 121
123 0 143 88.3 72.9 0 122
124 0 143 89 72.9 0 123
125 0 142 89.1 72.8 0 124
126 3 141 89.4 72.8 0 125
127 3 141 88.8 72.9 0 126
128 3 140 88.4 72.9 0 127
129 3 140 88.5 72.9 0 128
130 3 142 90 73.4 0 125
131 3 143 90.8 73.9 0 130
132 3 143 91.4 74.7 0 131
133 3 142 92 75.3 0 132
134 3 142 92.6 75.6 0 133
135 0 145 86.1 73.1 0 120
136 0 144 85.5 72.7 0 135
137 0 143 85.3 72.7 0 136
138 1 147 80.5 73.8 0 92
139 1 147 80.2 73.3 0 138
140 0 143 81.3 72.1 0 139
141 0 141 83.7 71.4 0 140
142 0 140 83.7 71 0 141
143 0 139 84.4 70.8 0 142
144 0 138 85.1 70.6 0 143
145 0 138 85.2 70.2 0 144
146 3 137 85.5 70.2 0 145
147 3 136 85.7 70.2 0 146
148 3 135 86 70.2 0 147
149 3 134 85.8 70.3 0 148
150 3 133 85.8 70.7 0 149
151 3 129 83.8 71.5 0 150
152 3 128 80.8 73.2 0 151
153 3 134 85.7 71.7 0 150
154 3 134 85.8 72.2 0 153
155 3 141 81.7 68.4 0 145
156 3 145 80.3 66.3 0 155
157 3 147 79.2 64.7 0 156
158 0 144 86.1 69.4 0 141
159 0 146 88.8 68.9 0 158
160 3 147 89.7 68.8 0 159
161 3 147 90.7 68.6 0 160
162 3 147 91 67.9 0 161
163 3 147 91 67.6 0 162
164 3 143 91.8 67.8 0 159
165 3 143 92.1 67.2 0 164
166 0 151 78.7 71.8 0 139
167 0 154 74.8 72.8 0 166
168 0 158 72.4 73.1 0 167
169 0 163 72.4 73.2 0 168
170 0 163 72.6 73.2 0 169
171 0 168 74.7 73 0 170
172 0 168 75.1 73 0 171
173 0 163 71.7 73.3 0 170
174 0 163 71 73.4 0 173
175 3 158 69.7 73.2 0 174
176 3 158 68.2 70.6 0 175
177 3 163 67 71.3 0 174
178 3 162 64.8 69.5 0 177
179 1 148 80.3 72.8 0 92
180 1 148 80.1 72.2 0 179
181 1 149 80.1 71.9 0 180
182 0 150 79.8 71.5 0 181
183 0 151 79.9 71.5 0 182
184 0 151 80.4 71.4 0 183
185 0 152 80.8 71 0 184
186 0 153 81.1 71 0 185
187 0 154 81.1 71.1 0 186
188 0 154 81.3 71.1 0 187
189 3 157 83.5 68.7 0 188
190 3 154 86.3 69.5 0 189
191 3 154 87.1 71.2 0 190
192 3 158 78.4 70.6 0 188
193 3 159 77.3 70.8 0 192
194 0 151 80.5 70.3 0 185
195 0 151 80.1 69.5 0 194
196 0 151 79.7 68.6 0 195
197 0 151 79.8 68.1 0 196
198 0 145 77.9 70.2 0 181
199 0 141 74.6 69.6 0 198
200 0 141 74.5 69.5 0 199
201 0 141 74.3 69.1 0 200
202 0 137 72.7 70.7 0 200
203 0 133 70.8 71.2 0 202
204 1 133 84.9 77.2 0 11
205 1 131 86.6 77 0 204
206 3 130 91.2 77.2 0 205
207 3 130 91.6 78 0 206
208 3 127 88.5 76.8 0 205
209 3 126 90.4 75.8 0 208
