# Supplementary material for: Functional and anatomical specificity in a higher olfactory centre
Source: eLife. 2019 May 21;8:e44590. doi: 10.7554/eLife.44590 (PMC6550879; doi:10.7554/eLife.44590)
Supplement: Supplementary file 4. [file elife-44590-supp4.zip › DyeFill_PV4/PV4d3_130912c1.swc]

# SWC format file
# based on specifications at http://research.mssm.edu/cnic/swc.html
# Created by nat::write.neuron.swc
# PointNo Label X Y Z Radius Parent 
1 0 139 93.8 84.9 0.14475 -1
2 0 139 93.6 85 0.124473609894451 1
3 0 138 93.5 85.1 0.123105 2
4 0 144 95.8 84.4 0.2848974396249 1
5 0 146 96.5 84 0.229065 4
6 0 147 96.7 84.1 0.21254 5
7 0 147 96.9 84.1 0.201245 6
8 0 147 97.2 84.2 0.19723 7
9 0 151 96.4 83.1 0.266235482117104 5
10 0 156 96.6 82.4 0.259102734861892 9
11 0 156 94.5 80.6 0.179091656543883 10
12 0 155 93.7 80.5 0.17304 11
13 0 154 93.1 80.5 0.15658841993521 12
14 0 153 92.5 80.5 0.142936624172107 13
15 0 152 91.8 80.5 0.138418795285747 14
16 0 152 91.4 80.6 0.14018 15
17 0 148 88.9 80.1 0.184121194175653 16
18 0 144 85.6 79.7 0.15177534643338 17
19 0 144 84.4 79.5 0.145755 18
20 0 143 83.6 79.3 0.153241498727755 19
21 0 143 82.7 79.1 0.167204854646785 20
22 0 142 81.8 78.9 0.180492913466841 21
23 0 142 81.5 78.8 0.18362 22
24 3 143 80.5 78.6 0.164165668105481 23
25 3 143 79.8 78.4 0.161830766860906 24
26 3 144 79.3 78.1 0.17819630953729 25
27 3 145 79.4 77.8 0.199246576028877 26
28 3 145 79.4 77.7 0.201715 27
29 3 145 84.2 77.3 0.163656981025676 28
30 3 145 87.4 76.1 0.173745 29
31 3 146 87.6 75.9 0.193035285565458 30
32 3 147 87.9 75.6 0.207530528701713 31
33 3 148 88.1 75.3 0.207247489291394 32
34 3 148 88.1 75.2 0.205655 33
35 3 148 92.1 77.8 0.163072435158376 34
36 3 151 94.6 78.1 0.14041 35
37 3 154 90.4 77.6 0.113543285735265 36
38 3 155 88.7 77.2 0.11284 37
39 3 149 98.8 78.6 0.133689998597316 36
40 3 149 103 77.3 0.175000916890666 39
41 3 149 103 76.9 0.175515 40
42 3 149 88.3 74.7 0.174091672025248 34
43 3 149 88.5 74.5 0.16136 42
44 3 150 89.1 74.3 0.142262834112292 43
45 3 151 89.6 74.3 0.133312756801092 44
46 3 152 90.2 74.3 0.127163770746073 45
47 3 152 90.2 74.3 0.12626 46
48 3 150 94.5 72.5 0.139816831111049 47
49 3 150 95.2 72.3 0.1493 48
50 3 150 96.1 72.7 0.161949095518488 49
51 3 149 96.3 72.8 0.162725 50
52 3 149 96 71.8 0.145462587448775 49
53 3 149 96.8 71.3 0.13939053846555 52
54 3 149 97.6 70.9 0.135405 53
55 3 146 99.7 74.2 0.0999848133594732 54
56 3 142 102 77.1 0.105194183302736 55
57 3 141 104 78.6 0.191215 56
58 3 141 105 78.6 0.198275 57
59 3 141 105 78.7 0.200815 58
60 3 141 104 78.7 0.18983 57
61 3 141 104 78.9 0.186345 60
62 3 141 104 79 0.18215 61
63 3 141 104 79.2 0.1788 62
64 3 141 104 79.3 0.17753 63
65 3 149 97.6 70.6 0.13668 54
66 3 149 97.7 70.4 0.137125 65
67 3 153 89.8 74.5 0.117247335316454 47
68 3 154 89.3 74.5 0.111775991669808 67
69 3 154 89.1 74.5 0.11078 68
70 3 155 89 74.8 0.117172164079163 69
71 3 156 89.1 75.1 0.129090777925473 70
72 3 157 89.2 75.5 0.142529060043658 71
73 3 157 89.2 75.7 0.145025 72
74 3 155 87.6 70 0.201527353902029 69
75 3 153 84.1 67.3 0.211165 74
76 3 155 84.4 66.1 0.211165 75
77 3 158 82.7 64.7 0.211165 76
78 3 145 89.1 77.1 0.159007642917092 43
79 3 144 91.8 78.6 0.1767 78
80 3 142 90.3 74.4 0.183314018673127 30
81 3 141 91.8 73.1 0.150105 80
82 3 142 91.8 72.7 0.149990826763136 81
83 3 143 91.6 72.2 0.164677828809494 82
84 3 144 91.4 71.8 0.180682132219311 83
85 3 145 91.1 71.4 0.179905 84
86 3 145 91.1 71.4 0.181215 85
87 3 145 91.2 71.5 0.18125 86
88 3 145 91.2 71.5 0.18125 86
89 3 146 87.4 68.9 0.122863542808695 85
90 3 145 82.7 67.4 0.119608757517811 89
91 3 146 77.9 66.6 0.125565211564744 90
92 3 145 73.3 65.3 0.119595636119451 91
93 3 145 68.3 65.2 0.114576399123707 92
94 3 147 64.2 65.2 0.099295 93
95 3 150 61.5 63.4 0.12434774210846 94
96 3 151 61.3 63.2 0.12471 95
97 3 147 64.1 64.2 0.12729048438753 94
98 3 147 64.1 63.3 0.154558099172337 97
99 3 147 64 62.8 0.1564 98
100 3 141 92.6 73 0.141001609016747 81
101 3 140 93.4 72.9 0.137292867097744 100
102 3 139 94.1 72.9 0.13808414517013 101
103 3 139 94.7 72.9 0.1418 102
104 3 135 97.3 72.1 0.164968869520108 103
105 3 134 97.6 72.1 0.1673 104
106 3 133 97.7 72 0.177479801293876 105
107 3 132 97.7 71.9 0.171991598878153 106
108 3 132 97.8 71.9 0.162695 107
109 3 131 97.9 71.8 0.152155 108
110 3 131 98.1 71.7 0.14098 109
111 3 132 97.6 71.2 0.141572230756957 110
112 3 133 97.3 70.7 0.141965797754801 111
113 3 134 96.9 70.2 0.149579493919355 112
114 3 134 96.6 69.4 0.179718589983371 113
115 3 134 96.3 68.8 0.19959 114
116 3 130 98.5 71.7 0.121018335042739 110
117 3 130 98.5 71.7 0.119915 116
118 3 130 99.4 71.8 0.111489828899932 117
119 3 130 99.9 71.9 0.11039 118
120 3 130 101 71.5 0.125957604178164 119
121 3 131 101 71 0.14760917980899 120
122 3 131 101 70.8 0.151955 121
123 3 129 100 72 0.10967 119
124 3 129 98.3 71.5 0.114825515566048 117
125 3 128 98 71.4 0.121914233072935 124
126 3 127 97.7 71.4 0.132013711124746 125
127 3 126 97.4 71.6 0.137449106224488 126
128 3 126 97.2 71.8 0.135715 127
129 3 126 97.2 72 0.136715 128
130 3 126 96.6 71.1 0.114524436382786 128
131 3 126 96.5 70.9 0.11331 130
132 3 131 97.7 72 0.163515 108
133 3 135 102 74.6 0.10824440353995 105
134 3 135 103 75.2 0.143015 133
135 3 136 104 75.2 0.155726290357765 134
136 3 136 104 75.2 0.156595 135
137 3 130 101 75 0.112261821389321 134
138 3 127 98.4 74 0.18359 137
139 3 141 97.8 75.2 0.102980521469013 103
140 3 146 99.9 74.7 0.1211808743149 139
141 3 147 101 74.4 0.124905 140
142 3 146 102 74.3 0.141941919733179 141
143 3 146 103 74.2 0.156889504301611 142
144 3 145 104 74 0.157943956380438 143
145 3 145 104 73.7 0.142108564221962 144
146 3 144 105 73.5 0.132235 145
147 3 144 106 73.6 0.121243801016863 146
148 3 144 106 73.6 0.116425 147
149 3 143 107 73.8 0.111497155268262 148
150 3 143 108 74 0.11044 149
151 3 140 108 75.8 0.162941981505532 148
152 3 140 108 75.9 0.16318 151
153 3 144 104 72.7 0.127276545989522 146
154 3 144 104 71.8 0.136695831726545 153
155 3 144 103 71 0.146873131099085 154
156 3 144 103 70.3 0.137719178553387 155
157 3 144 102 69.6 0.12905 156
158 3 151 102 73.9 0.121426628437194 141
159 3 152 103 73.8 0.125055 158
160 3 142 75.2 78 0.176492699744565 28
161 3 143 72.3 77.9 0.18781 160
162 3 147 69.5 78.8 0.173043258374905 161
163 3 150 68.5 78.4 0.19358 162
164 3 151 68.7 78.3 0.19124 163
165 3 152 69.1 78.6 0.184164391862026 164
166 3 152 69.3 78.7 0.18344 165
167 3 155 70.8 75.9 0.223108026434918 164
168 3 155 71.2 75.4 0.22152 167
169 3 155 71.3 75.2 0.22096 168
170 3 155 71.4 75.1 0.22371 169
171 3 154 71.7 75 0.231783267961584 170
172 3 153 71.9 74.9 0.241908885905106 171
173 3 153 72 74.9 0.24574 172
174 3 148 73.4 75.7 0.232651282091823 173
175 3 148 76 75.6 0.223865 174
176 3 148 76.1 75.7 0.220655 175
177 3 149 76.2 75.9 0.199561476311301 176
178 3 150 76.2 76 0.18949 177
179 3 151 76 76 0.181195540233966 178
180 3 152 75.9 76 0.175059601048417 179
181 3 152 75.8 76.1 0.17408 180
182 3 146 79.4 77.5 0.192750632066057 178
183 3 143 82.6 78.7 0.167412306735 182
184 3 140 86 76.5 0.153020292522124 183
185 3 137 88.7 73.6 0.187100841851096 184
186 3 135 89 71.1 0.244225 185
187 3 136 89.3 70.4 0.223620887779382 186
188 3 137 89.6 69.7 0.191410517057621 187
189 3 137 89.9 69.3 0.17389 188
190 3 137 90.3 69.4 0.152245 189
191 3 138 90.6 69.4 0.13241 190
192 3 137 90.8 69.6 0.130685 191
193 3 138 90.9 69.2 0.106571920485202 191
194 3 139 91.1 68.9 0.0966235717918174 193
195 3 140 91.3 68.7 0.0950335945070824 194
196 3 141 91.3 68.5 0.095275 195
197 3 137 89.6 68.4 0.219520003322912 189
198 3 137 89.1 67.6 0.195505491031881 197
199 3 138 88.8 67.3 0.189165 198
200 3 135 88.2 70.7 0.214529736756998 186
201 3 134 87.5 70.3 0.191366383357557 200
202 3 134 87 69.8 0.172072267322646 201
203 3 133 86.9 69.6 0.166515 202
204 3 129 89 70.3 0.194983403534576 203
205 3 127 89.3 68.8 0.19308 204
206 3 134 86.3 68.9 0.182295146052008 203
207 3 134 85.7 68.2 0.254806197893395 206
208 3 133 85.1 67.4 0.305572065307317 207
209 3 133 84.8 66.8 0.30956 208
210 3 143 76.9 77.1 0.185237384506705 176
211 3 141 76.9 76 0.256105 210
212 3 140 76.9 76 0.256705 211
213 3 144 75.4 73 0.114859765987422 211
214 3 147 74.9 71.2 0.13206 213
215 3 148 74.8 71.1 0.13114 214
216 3 143 74 69.7 0.106266186426075 214
217 3 142 73.8 69 0.08571 216
218 3 148 76.2 75.4 0.22409 175
219 3 149 76.4 75.2 0.224105 218
220 3 148 69.5 75.3 0.133925381386054 173
221 3 145 66.4 74 0.128438981833237 220
222 3 141 63.3 73.3 0.19620028937833 221
223 3 140 61.9 72.8 0.199535 222
224 3 140 61.6 72.9 0.19852 223
225 3 139 61.3 73.6 0.175425512079571 224
226 3 139 61 74.1 0.156325 225
227 3 139 60.9 74.4 0.155915 226
228 3 139 60.9 74 0.152415 226
229 3 138 60.8 73.8 0.14928 228
230 3 138 60.8 73.7 0.14693 229
231 3 138 60.7 73.5 0.14545 230
232 3 138 60.6 73.3 0.144945 231
233 3 140 60.8 72.7 0.187874198824124 224
234 3 141 60.1 72.5 0.173967426418934 233
235 3 142 59.3 72.2 0.166937302175835 234
236 3 142 59 72.1 0.16603 235
237 3 139 62.6 72.2 0.15880794721754 223
238 3 139 63.4 71.6 0.126411229045099 237
239 3 139 63.5 71.4 0.12445 238
240 3 154 76.1 74.4 0.142588660137429 170
241 3 154 76.2 74.4 0.141995 240
242 3 151 80.3 74.6 0.0955595226879872 241
243 3 150 81.5 74.5 0.09115 242
244 3 155 76.4 74 0.144903049552032 241
245 3 156 76.9 73.6 0.146203109257077 244
246 3 156 77.4 73.3 0.153100420361803 245
247 3 157 77.9 73 0.16483 246
248 3 157 78.6 72.3 0.212841234112292 247
249 3 157 79.2 71.7 0.25174 248
250 3 156 79.9 71.6 0.218329335016445 249
251 3 155 80.5 71.4 0.202925656379475 250
252 3 155 81 71.1 0.216494624897664 251
253 3 154 81.3 70.9 0.231645 252
254 3 149 82.6 71.7 0.200937989785991 253
255 3 148 83.2 72.1 0.23384 254
256 3 154 77.4 68.1 0.116468141964586 253
257 3 153 76.4 67.9 0.10227 256
258 3 157 78.5 71 0.308684698291248 249
259 3 157 78.4 70.8 0.31023 258
260 3 156 80.2 77.2 0.169389808183333 247
261 3 160 82.9 78 0.179522699631356 260
262 3 160 83 78 0.180775 261
263 3 160 83.7 77.8 0.187989803082658 262
264 3 159 84 77.7 0.188825 263
265 3 161 83.2 78.1 0.181898047472106 262
266 3 162 83.5 78.1 0.180704389047333 265
267 3 163 83.9 78.2 0.180067173224418 266
268 3 164 84.1 78.3 0.180075 267
269 3 156 71.2 75.2 0.219678156496214 169
270 3 157 71.2 75.2 0.217217491690709 269
271 3 158 71.1 75.2 0.212479628583609 270
272 3 159 71.1 75.2 0.21124 271
273 3 159 75.5 77.3 0.093379211507714 272
274 3 159 80.2 78.5 0.138027612546555 273
275 3 160 84.8 77.7 0.137205 274
276 3 161 85.8 77.6 0.134353983492244 275
277 3 161 86.8 77.5 0.131953590316007 276
278 3 161 87.7 77.3 0.130272332640487 277
279 3 161 87.9 77.3 0.130185 278
280 3 160 84.1 77.2 0.148674260266719 275
281 3 160 83.6 76.5 0.190450714976737 280
282 3 161 83.3 76.1 0.216945 281
283 3 157 85.7 78.8 0.105020811118965 282
284 3 155 89.1 79.7 0.119915 283
285 3 161 83.2 75.9 0.22453 282
286 3 161 83.2 75.7 0.2272 285
287 3 163 69.1 73.5 0.219852481705884 272
288 3 168 67.6 72.8 0.156035 287
289 3 172 65 71.5 0.196766197326033 288
290 3 176 62.2 70 0.233711033000665 289
291 3 177 61.9 69.2 0.251705 290
292 0 177 61.8 69.1 0.25401 291
293 2 181 59.8 69.7 0.0991774924399223 292
294 2 185 56.4 69.7 0.188831619176741 293
295 2 186 54.6 69 0.232875 294
296 2 186 50.1 70.6 0.208553860653976 295
297 2 184 48.2 74.2 0.212559232811517 296
298 2 182 47.4 74.6 0.170995 297
299 2 186 55.1 69.2 0.232875 295
300 2 187 55 68.7 0.232875 299
301 2 187 54.8 67.9 0.232875 300
302 2 187 54.6 67.7 0.232875 301
303 2 177 61.1 68.4 0.251625123994502 292
304 2 177 60.3 68 0.227002633508894 303
305 2 178 59.4 67.8 0.224641658431052 304
306 2 178 58.5 67.9 0.231405 305
307 2 178 58.3 68 0.23007 306
308 2 178 58.2 68.2 0.228605 307
309 2 178 58.1 68.3 0.22714 308
310 2 178 58.1 68.5 0.22567 309
311 2 178 54.8 71 0.192571305559802 310
312 2 179 50.6 73 0.136095340917949 311
313 2 178 47.6 74.3 0.16536 312
314 2 178 46.6 74.3 0.184000646510866 313
315 2 178 46.1 74.2 0.193485 314
316 2 178 46 74.2 0.194785 315
317 2 178 46 74.2 0.194785 315
318 2 173 46.1 73 0.211637602601615 313
319 2 173 46.1 72.9 0.211305 318
320 2 173 46.2 72.8 0.21212 319
321 2 171 44.8 69.5 0.211949739395654 319
322 2 172 44.9 69 0.18486 321
323 2 180 53.8 67.4 0.163959347942867 310
324 2 180 52.1 67.7 0.20914 323
325 2 183 48.3 67.3 0.144633066168758 324
326 2 184 47.4 67.2 0.19795 325
327 2 184 46.8 68 0.173203447136788 326
328 2 184 46.1 68.7 0.184095065214938 327
329 2 185 45.5 69.4 0.205682470534945 328
330 2 185 45.4 70 0.213595 329
331 2 185 46.8 66.5 0.272841955195881 326
332 2 185 46.5 66.2 0.2818 331
333 2 181 51.8 67.4 0.237893704150163 324
334 2 182 51.3 67 0.276491872331026 333
335 2 182 50.9 66.4 0.299755 334
336 2 178 58.3 67.9 -0.006635 306
337 0 180 63.7 71.8 0.143165219585219 291
338 0 184 61.5 70.5 0.181594004622618 337
339 0 185 61.2 70.1 0.203235 338
340 2 189 61 71.7 0.103191481961104 339
341 2 194 59.4 72.2 0.13805470459645 340
342 2 194 59.4 72.2 0.13728 341
343 2 185 62 70.3 0.217648824742655 339
344 2 186 62.7 70.5 0.214151225986101 343
345 2 187 63.3 70.6 0.213645 344
346 3 170 71.7 73.6 0.13889094475155 288
347 3 170 72 73.7 0.142435 346
348 0 172 76.6 73.5 0.153552483113151 347
349 0 172 77 73.5 0.161895 348
350 3 170 80.7 72 0.161147763981601 349
351 3 169 80.9 71.9 0.159455 350
352 3 166 84.1 71.1 0.172502819758571 351
353 3 164 88.5 71.7 0.129353145847264 352
354 3 164 88.9 72 0.109495 353
355 3 164 89 71.9 0.113415 354
356 3 164 89.9 71.6 0.129008474817931 355
357 3 164 90.9 71.4 0.137128497542978 356
358 3 163 91.8 71.1 0.132419791090953 357
359 3 163 92.8 70.8 0.121902658604897 358
360 3 163 93.3 70.6 0.11942 359
361 3 164 91.7 75.8 0.21294121953603 355
362 3 168 90.2 77.2 0.122778288858812 361
363 3 173 89.7 77.6 0.157013033019391 362
364 3 176 90.9 77.1 0.19367 363
365 3 176 91.6 77.4 0.193188195746385 364
366 3 176 91.6 77.4 0.193125 365
367 3 179 87.4 77.4 0.124208190608961 364
368 3 181 84.2 77.2 0.11398 367
369 3 161 90.8 75.7 0.241229386633976 354
370 3 159 95 77.1 0.212331119340269 369
371 3 157 97.1 77.4 0.18203 370
372 3 157 97.5 77.4 0.181855 371
373 3 156 97.3 77.6 0.176424660042761 371
374 3 155 97.6 77.6 0.182339328824166 373
375 3 155 98.2 77.5 0.197551402814856 374
376 3 154 99.1 77.3 0.207709425951745 375
377 3 154 99.5 77.2 0.208965 376
378 3 168 85.8 72.3 0.137200074056263 351
379 3 169 90.3 73.8 0.21321854721183 378
380 3 169 91.2 74.1 0.195245 379
381 3 170 91.4 73.7 0.229229940612773 380
382 3 171 91.2 73.1 0.258975 381
383 3 171 91.2 73 0.26042 382
384 3 171 91.2 73 0.26042 382
385 3 166 93.1 76.1 0.114367579880808 380
386 3 166 97.5 77.3 0.118741602599172 385
387 3 166 101 77.1 0.18924745951529 386
388 3 165 102 77 0.18935 387
389 3 172 77.5 74.3 0.159743390650813 349
390 3 173 78 75.1 0.151965830544163 389
391 3 173 78.5 75.9 0.183280911032688 390
392 3 173 79.1 76.6 0.203171531765911 391
393 3 173 79.2 76.6 0.20369 392
394 3 171 77.5 74.1 0.170839532495159 349
395 3 171 77.8 74.6 0.14232245286369 394
396 3 170 78.1 75.2 0.148452370485985 395
397 3 169 78.5 75.8 0.194147142729969 396
398 3 169 78.8 76.2 0.20753 397
399 0 170 72.9 73.8 0.157773329953021 347
400 0 169 73.8 74 0.169846408416134 399
401 0 169 74.4 74.1 0.172905 400
402 3 151 68.9 75.7 0.139854211862391 168
403 3 146 69.7 75.7 0.134521356244952 402
404 3 145 70 75.7 0.1343 403
405 3 146 66.7 79.2 0.169834938394488 163
406 3 141 64.8 79.3 0.182599120137608 405
407 3 137 63.4 79.9 0.189502719285735 406
408 3 136 63.5 80 0.19265 407
409 3 136 63.7 80.1 0.19666 408
410 3 136 63.9 80.2 0.198015 409
411 3 131 65 79.7 0.122652729187747 408
412 3 128 67.1 78.9 0.10198 411
413 3 139 73.7 80.2 0.212020002730386 161
414 3 134 73.4 80.4 0.155455 413
415 3 129 73.4 79.6 0.139241819556488 414
416 3 129 73.4 79.6 0.13581 415
417 3 129 73.4 79.7 0.123 416
418 3 129 73.4 79.8 0.111005 417
419 3 129 73.4 80 0.101245 418
420 3 129 73.5 80.1 0.09489 419
421 3 129 73.5 80.3 0.092685 420
422 3 125 74.6 77.5 0.198574481532468 416
423 3 123 79 77.4 0.141346882556632 422
424 3 125 83.6 77.5 0.109025880544783 423
425 3 128 87.9 77.9 0.107299120389381 424
426 3 130 92.5 77.5 0.141532181662062 425
427 3 130 94.4 75.7 0.16242 426
428 3 135 72.7 80.6 0.167106686158353 414
429 3 136 72 80.8 0.180607230287105 428
430 3 136 71.3 80.9 0.190504815968619 429
431 3 137 71 81 0.193025 430
432 3 143 81.3 79 0.202015785904931 23
433 3 144 81.3 79.3 0.21318007952718 432
434 3 145 81.5 79.6 0.219434665320409 433
435 3 145 81.6 79.6 0.219735 434
436 3 146 81.7 79.7 0.22009 435
437 3 146 81.7 79.7 0.22009 435
438 0 144 84.1 79.4 0.14513 19
439 0 152 91.3 80.7 0.139275 16
440 0 150 91.6 80.3 0.195595654153128 12
441 0 146 89.5 79.9 0.200097759896377 440
442 0 143 85.9 79.4 0.143905 441
443 0 143 85.6 79.4 0.14211 442
444 0 143 85.6 79.4 0.14211 442
