# Supplementary material for: Functional and anatomical specificity in a higher olfactory centre
Source: eLife. 2019 May 21;8:e44590. doi: 10.7554/eLife.44590 (PMC6550879; doi:10.7554/eLife.44590)
Supplement: Supplementary file 4. [file elife-44590-supp4.zip › DyeFill_PV4/PV4f1_130312c1.swc]

# SWC format file
# based on specifications at http://research.mssm.edu/cnic/swc.html
# Created by nat::write.neuron.swc
# PointNo Label X Y Z Radius Parent 
1 1 141 109 85.4 0.1 -1
2 1 144 110 84.5 0.1 1
3 1 145 110 80.9 0.1 2
4 1 147 109 80.7 0.1 3
5 1 148 109 82.5 0.1 4
6 1 148 107 80.7 0.1 5
7 1 147 110 78.5 0.1 6
8 1 147 110 76.5 0.1 7
9 1 146 112 77.1 0.1 8
10 1 145 115 75.1 0.1 9
11 8 147 112 76.9 0.1 10
12 8 148 113 78.6 0.1 11
13 8 152 114 81.1 0.1 12
14 8 152 117 79 0.1 13
15 8 154 119 79.1 0.1 14
16 8 147 112 76.9 0.1 10
17 8 147 112 73.1 0.1 16
18 8 145 116 73.2 0.1 17
19 8 145 118 74.9 0.1 18
20 1 146 107 72.9 0.1 8
21 1 144 105 75.2 0.1 20
22 1 142 102 75.7 0.1 21
23 8 141 102 75.6 0.1 22
24 8 140 101 75.6 0.1 23
25 8 139 101 75.6 0.1 24
26 8 139 101 75.6 0.1 25
27 8 135 98.7 75.6 0.1 26
28 8 132 96 75.8 0.1 27
29 8 132 95 75.8 0.1 28
30 8 132 94.1 76.1 0.1 29
31 8 132 93.2 76.5 0.1 30
32 8 133 93 76.7 0.1 31
33 8 135 88.9 78.4 0.1 32
34 8 136 85.4 79.8 0.1 33
35 8 137 81.1 78.9 0.1 34
36 8 138 79.2 78.8 0.1 35
37 8 138 78.3 78.8 0.1 36
38 8 139 77.5 78.8 0.1 37
39 8 139 76.5 78.8 0.1 38
40 8 139 75.6 78.6 0.1 39
41 8 138 78.7 78.8 0.1 36
42 8 140 74.5 79.1 0.1 41
43 8 138 70.3 79.4 0.1 42
44 8 134 67.9 78.8 0.1 43
45 8 130 67.3 78.8 0.1 44
46 8 127 69.8 78.9 0.1 45
47 8 125 73.1 78.5 0.1 46
48 8 125 77.2 78.7 0.1 47
49 8 128 80.5 78 0.1 48
50 8 127 83.5 75.6 0.1 49
51 8 127 87 73.1 0.1 50
52 8 126 87.6 74.7 0.1 51
53 8 126 88 73.8 0.1 52
54 8 126 88.9 73.5 0.1 53
55 8 125 89.8 73.1 0.1 54
56 8 125 90.3 72.3 0.1 55
57 8 125 90.3 71.8 0.1 56
58 8 125 86.7 69.6 0.1 57
59 8 125 86.7 69.2 0.1 58
60 8 127 83.2 67.5 0.1 59
61 8 127 83 67.4 0.1 60
62 8 127 83 67.6 0.1 61
63 8 127 82.9 67.8 0.1 62
64 8 130 79.3 66.2 0.1 61
65 8 133 75.6 67 0.1 64
66 8 135 71.7 68.1 0.1 65
67 8 137 70.1 69.7 0.1 66
68 8 141 71.8 69.3 0.1 67
69 8 146 71.5 68.1 0.1 68
70 8 151 72.3 67.7 0.1 69
71 8 155 72.2 66.9 0.1 70
72 8 159 71.7 67.7 0.1 71
73 8 164 70.7 68.2 0.1 72
74 8 169 69.7 68.3 0.1 73
75 8 174 69.6 67.4 0.1 74
76 8 175 69.7 67.4 0.1 75
77 8 171 72.5 66.8 0.1 76
78 8 171 72.7 66.5 0.1 77
79 8 168 75.5 67.9 0.1 78
80 8 164 76.9 67.8 0.1 79
81 8 159 76.4 67 0.1 80
82 8 155 78.2 65.6 0.1 81
83 8 154 82.1 65.9 0.1 82
84 8 151 84.1 63.7 0.1 83
85 8 151 84.2 63.6 0.1 84
86 8 154 87.5 63.6 0.1 85
87 8 154 91.4 63.4 0.1 86
88 8 152 95.2 63.5 0.1 87
89 8 149 98.4 63.3 0.1 88
90 8 145 97.3 63.4 0.1 89
91 8 148 97 60.1 0.1 90
92 8 150 94.2 59 0.1 91
93 8 151 93.4 56.7 0.1 92
94 8 151 93.8 56.7 0.1 93
95 8 149 98.2 56.7 0.1 94
96 8 148 102 55.1 0.1 95
97 8 148 103 54.4 0.1 96
98 8 152 94.4 54.4 0.1 94
99 8 152 95.5 53.9 0.1 98
100 8 175 71.6 67.1 0.1 78
101 8 176 72.1 65.6 0.1 100
102 8 180 68.2 67.7 0.1 76
103 8 181 68.1 67 0.1 102
104 8 140 67.2 72.3 0.1 67
105 8 142 68.7 75.7 0.1 104
106 8 141 71.5 78.3 0.1 105
107 8 123 83.5 72.1 0.1 59
108 8 122 82.1 71.5 0.1 107
109 8 123 82.3 70.6 0.1 108
110 8 123 82.3 70.5 0.1 109
111 8 122 82.2 72.3 0.1 108
112 8 121 82.5 72.7 0.1 111
113 8 121 82.6 73.4 0.1 112
114 8 120 82.3 74.3 0.1 113
115 8 120 82.2 75.2 0.1 114
116 8 120 82.2 75.3 0.1 115
117 8 126 90.6 71.6 0.1 57
118 8 126 90.9 71.1 0.1 117
119 8 126 91 70.4 0.1 118
120 8 128 89 77.7 0.1 52
121 8 128 89 77.9 0.1 120
122 8 129 89 78 0.1 121
123 8 129 89 78.3 0.1 122
124 8 128 89 78.5 0.1 123
125 8 128 89 78.6 0.1 124
126 8 128 88.8 78.8 0.1 125
127 8 129 88.4 77.9 0.1 122
128 8 130 87.9 78 0.1 127
129 8 130 87.7 77.2 0.1 128
130 8 129 87.6 76.8 0.1 129
131 8 128 89.3 77.1 0.1 121
132 8 129 90.2 76.8 0.1 131
133 8 129 90.5 76.2 0.1 132
134 8 133 93.6 78.8 0.1 32
135 8 134 95.1 77.6 0.1 134
136 8 134 95 76.7 0.1 135
137 8 134 95 76.7 0.1 136
138 8 137 95.9 79.7 0.1 135
139 8 137 92.1 78.8 0.1 138
140 8 136 92.2 76.2 0.1 139
141 8 130 96.6 74.7 0.1 28
142 8 127 95.3 73.2 0.1 141
143 8 127 95 73.4 0.1 142
144 8 126 94.6 72.9 0.1 142
145 8 125 94.4 72.7 0.1 144
146 8 125 94.6 72.5 0.1 145
147 8 124 92.9 75.8 0.1 146
148 8 124 93 76.1 0.1 147
149 8 126 98.2 69.7 0.1 146
150 8 126 98.7 68.9 0.1 149
151 8 142 104 76.4 0.1 26
152 8 142 102 79.2 0.1 151
153 8 140 100 78.4 0.1 152
154 8 146 101 74.3 0.1 22
155 8 149 105 72.2 0.1 154
156 8 150 105 67.8 0.1 155
157 8 153 105 67.2 0.1 156
158 8 156 108 66.5 0.1 157
159 8 159 111 65.9 0.1 158
160 8 162 113 65.3 0.1 159
161 8 159 116 65.1 0.1 160
162 8 155 118 65.8 0.1 161
163 8 151 119 65.7 0.1 162
164 8 148 120 65 0.1 163
165 8 145 123 63.4 0.1 164
166 8 141 122 62.1 0.1 165
167 8 137 118 61.8 0.1 166
168 8 136 115 59 0.1 167
169 8 136 116 58.9 0.1 168
170 8 133 116 56.4 0.1 169
171 8 133 116 55.7 0.1 170
172 8 148 120 65.2 0.1 164
173 8 148 120 65.4 0.1 172
174 8 167 114 65.3 0.1 160
175 8 169 115 65.8 0.1 174
176 8 172 114 66.8 0.1 175
177 8 174 113 65 0.1 176
178 8 172 114 66.8 0.1 175
179 8 176 116 65.7 0.1 178
180 8 180 119 65.4 0.1 179
181 8 180 119 65.4 0.1 180
182 8 165 117 65.8 0.1 160
183 8 166 122 65.4 0.1 182
184 8 169 121 67.5 0.1 183
185 8 171 120 68.9 0.1 184
186 8 150 102 66.8 0.1 157
187 8 148 101 65.5 0.1 186
188 8 148 98.8 63.5 0.1 187
189 8 144 96.6 63.3 0.1 188
190 8 140 96.2 63.8 0.1 189
191 8 136 98.3 65.7 0.1 190
192 8 134 101 66.6 0.1 191
193 8 134 101 67 0.1 192
