# Supplementary material for: Functional and anatomical specificity in a higher olfactory centre
Source: eLife. 2019 May 21;8:e44590. doi: 10.7554/eLife.44590 (PMC6550879; doi:10.7554/eLife.44590)
Supplement: Supplementary file 4. [file elife-44590-supp4.zip › DyeFill_PV5/PV5a1_120216c0.swc]

# SWC format file
# based on specifications at http://research.mssm.edu/cnic/swc.html
# Created by nat::write.neuron.swc
# PointNo Label X Y Z Radius Parent 
1 1 148 81.6 85.9 0 -1
2 1 153 81.4 86.3 0 1
3 1 158 82.4 86.5 0 2
4 1 162 83.3 85 0 3
5 1 167 84 84.6 0 4
6 1 171 84.1 83.7 0 5
7 1 175 84.8 81.9 0.2306 6
8 1 171 82.6 80.4 0.2306 7
9 1 166 82.5 80 0.2306 8
10 1 161 83.1 80.1 0.2306 9
11 1 157 83.9 80.7 0.2306 10
12 1 152 84.6 81.3 0.2306 11
13 1 148 85.2 82.5 0.2306 12
14 1 145 82.4 81.5 0.2306 13
15 1 142 79.1 79.9 0.2306 14
16 1 142 78.9 79.8 0.2306 15
17 0 142 78.2 79.3 0.2306 16
18 0 142 77.3 78.9 0.2306 17
19 0 142 77 78.7 0.2306 18
20 3 142 76.4 78.2 0.2306 19
21 3 142 75.7 77.7 0.2306 20
22 3 142 74.7 77.7 0.2306 21
23 3 143 73.9 77.2 0.2306 22
24 3 143 73 77.1 0.2306 23
25 3 143 72.5 77.1 0.2306 24
26 3 146 69.1 75.3 0.2306 25
27 3 147 64.9 75.4 0.2306 26
28 3 148 66.1 77.2 0.2306 27
29 3 140 68.5 76.8 0.2306 25
30 3 142 64.1 76.7 0.2306 29
31 3 143 62.3 78 0.2306 30
32 3 138 74.4 78.2 0.2306 20
33 3 135 70.7 77.6 0.2306 32
34 3 136 68.5 76.1 0.2306 33
35 3 140 66.1 75.6 0.2306 34
36 3 142 62.7 75.6 0.2306 35
37 3 137 64 75.6 0.2306 34
38 3 137 61.1 76.1 0.2306 37
39 3 133 65.6 74.2 0.2306 34
40 3 133 65.5 74.1 0.2306 39
41 3 146 75.8 79.7 0.2306 19
42 3 151 75.2 79.8 0.2306 41
43 3 155 73.1 77.7 0.2306 42
44 3 155 73 77.5 0.2306 43
45 0 140 75.8 75.5 0.2306 17
46 0 141 74.3 73.2 0.2306 45
47 3 142 74.1 73.2 0.2306 46
48 3 143 74.4 72.7 0.2306 47
49 3 144 74.4 72.5 0.2306 48
50 3 144 74.6 72.3 0.2306 49
51 3 145 74.7 72.1 0.2306 50
52 3 146 75.3 71.9 0.2306 51
53 3 147 75.6 72 0.2306 52
54 3 143 74.8 71.6 0.2306 50
55 3 143 74.6 71 0.2306 54
56 3 142 74 70.5 0.2306 55
57 3 142 74 69.8 0.2306 56
58 3 142 74.1 68.8 0.2306 57
59 3 141 74.2 68.3 0.2306 58
60 3 142 73.7 68.3 0.2306 59
61 3 143 73.2 68.3 0.2306 60
62 3 144 72.6 68.3 0.2306 61
63 3 145 72.3 68.3 0.2306 62
64 3 145 72.3 68.3 0.2306 63
65 3 146 71.6 67.8 0.2306 64
66 3 146 71 67.1 0.2306 65
67 3 146 70.7 67 0.2306 66
68 3 149 73.1 69.7 0.2306 64
69 3 154 73.1 69.1 0.2306 68
70 3 158 71.2 68.7 0.2306 69
71 3 162 71.9 68.8 0.2306 70
72 3 163 72.6 66.9 0.2306 71
73 3 137 75.2 68.5 0.2306 59
74 3 136 75.8 70.2 0.2306 73
75 3 141 69.3 70.3 0.2306 56
76 3 142 69.6 68.8 0.2306 75
77 3 141 73.4 73.1 0.2306 46
78 3 141 72.4 72.9 0.2306 77
79 3 141 71.4 72.7 0.2306 78
80 3 141 70.9 72.7 0.2306 79
81 3 141 70.3 72.7 0.2306 80
82 3 145 67 72.7 0.2306 81
83 3 146 66.3 72.7 0.2306 82
84 3 150 69.6 72.9 0.2306 83
85 3 153 72.2 74.4 0.2306 84
86 3 154 73 75 0.2306 85
87 3 150 64.9 70.1 0.2306 83
88 3 155 64.4 68.8 0.2306 87
89 3 157 64.7 66.5 0.2306 88
90 3 141 65.7 72.2 0.2306 81
91 3 140 64.2 71.3 0.2306 90
92 3 136 70.8 73.2 0.2306 80
93 3 133 73.6 74.8 0.2306 92
94 0 137 78.6 78.9 0.2306 16
95 0 135 76.9 79.9 0.2306 94
96 0 134 73.5 79.8 0.2306 95
97 0 130 76.6 79.6 0.2306 96
98 0 128 77.9 79.1 0.2306 97
99 0 129 76.9 77.8 0.2306 98
100 0 133 69.3 79.4 0.2306 96
101 0 134 67.3 78.8 0.2306 100
102 1 148 85.2 82.5 0.2306 13
103 1 148 84.8 82.3 0.2306 102
104 1 179 84.1 81.9 0.2306 7
105 1 184 82.9 81.7 0.2306 104
106 1 189 82.3 81.5 0.2306 105
107 1 193 80.5 81 0.2306 106
108 1 198 80.7 80.6 0.2306 107
109 1 202 80.8 81 0.2306 108
110 1 206 77.9 79.5 0.2306 109
111 1 209 74 78.6 0.2306 110
112 1 213 71.6 78.6 0.2306 111
113 1 216 67.8 78.5 0.2306 112
114 1 219 64.4 77.5 0.2306 113
115 1 221 60.8 74.8 0.2306 114
116 1 224 57.5 72.5 0.2306 115
117 1 226 53.6 70.4 0.2306 116
118 1 228 49.3 69.3 0.2306 117
119 1 228 44.6 68 0.2306 118
120 1 224 42 66.4 0.2306 119
121 1 220 42.4 64.6 0.2306 120
122 1 215 43.5 63 0.2306 121
123 1 213 43.3 62.8 0.2306 122
124 1 212 43.7 62.7 0.2306 123
125 1 212 43.8 62.6 0.2306 124
126 0 207 45.3 61.5 0.2306 125
127 0 207 45.6 61.4 0.2306 126
128 2 203 48 60.4 0.2306 127
129 2 200 49.3 58.1 0.2306 128
130 2 205 46.7 57.7 0.2306 127
131 2 204 46.6 57.5 0.2306 130
132 0 211 43.4 62.1 0.2306 125
133 0 211 43.1 61.7 0.2306 132
134 2 207 41.1 60.4 0.2306 133
135 2 207 40.3 60.3 0.2306 134
136 2 207 39.5 60.2 0.2306 135
137 2 207 39.4 60.1 0.2306 136
138 2 207 38.6 60.2 0.2306 137
139 2 208 38.2 59.9 0.2306 138
140 2 209 37.6 60 0.2306 139
141 2 209 37.2 60.1 0.2306 140
142 2 206 40.1 59.6 0.2306 137
143 2 206 40.9 59.1 0.2306 142
144 2 206 41.3 58.8 0.2306 143
145 2 211 41.7 59.4 0.2306 135
146 2 213 42 57.5 0.2306 145
147 2 211 42.6 61.5 0.2306 133
148 2 212 42.4 61.5 0.2306 147
149 1 214 46.5 60.1 0.2306 123
150 1 213 48.4 56.9 0.2306 149
