# Supplementary material for: Functional and anatomical specificity in a higher olfactory centre
Source: eLife. 2019 May 21;8:e44590. doi: 10.7554/eLife.44590 (PMC6550879; doi:10.7554/eLife.44590)
Supplement: Supplementary file 4. [file elife-44590-supp4.zip › DyeFill_PV5/PV5a1_120628c1.swc]

# SWC format file
# based on specifications at http://research.mssm.edu/cnic/swc.html
# Created by nat::write.neuron.swc
# PointNo Label X Y Z Radius Parent 
1 1 163 85.6 88.1 0.37898 -1
2 1 168 85.7 85.8 0.432663926542605 1
3 1 172 87 85.2 0.46482867042753 2
4 1 176 89.4 84.5 0.545548226685566 3
5 1 178 91.2 83.4 0.744625 4
6 1 173 91.7 81.8 0.748242805858494 5
7 1 168 90.2 80.8 0.669326823136878 6
8 1 163 89 80.4 0.590722773831973 7
9 1 159 88.2 80.6 0.661092878412786 8
10 1 154 87.2 81 0.525217312248759 9
11 1 149 86.1 80.7 0.559037129110643 10
12 1 144 84.6 80.1 0.596056466247554 11
13 1 142 84.3 79.7 0.697365 12
14 0 141 84.1 79.4 0.714546770575961 13
15 0 140 84 79.2 0.730405 14
16 3 139 83.7 79.1 0.813544648263804 15
17 3 139 83.7 79.1 0.82465 16
18 3 138 84 79.3 0.750161347693863 17
19 3 137 84.2 79.5 0.710776147818976 18
20 3 137 84.2 79.5 0.70987 19
21 3 136 84.3 79.6 0.679306119973574 20
22 3 135 84.1 79.6 0.60339788376361 21
23 3 134 83.9 79.6 0.583303017984998 22
24 3 134 83.8 79.5 0.577185 23
25 3 129 82.8 78.9 0.505219407716244 24
26 3 127 81.3 78.4 0.57895 25
27 3 127 81.5 78.1 0.601251141142743 26
28 3 126 81.6 77.7 0.66358 27
29 3 125 82.5 77.6 0.681605133211296 28
30 3 125 83.4 77.5 0.78910713075367 29
31 3 125 84.3 77.4 0.958000790963427 30
32 3 124 85.1 77.4 1.10864 31
33 3 124 86.1 77.6 1.10225828919127 32
34 3 125 87 77.9 1.04565234659596 33
35 3 125 87.3 78 1.04341 34
36 3 124 85.4 77.2 1.112795 32
37 3 124 85.7 77.1 1.072175 36
38 3 123 86.3 76.9 0.883568796535441 37
39 3 123 87.2 76.8 0.707803188580985 38
40 3 123 88.1 76.6 0.630287488221277 39
41 3 123 89.1 76.5 0.648004301449762 40
42 3 123 89.2 76.5 0.652675 41
43 3 122 90 76.9 0.7699938858269 42
44 3 122 90.5 77.1 0.78635 43
45 3 123 89.8 75.8 0.880765944526203 42
46 3 123 89.8 75.8 0.896045 45
47 3 124 90.3 76.2 0.947771831180426 46
48 3 124 90.9 76.7 1.03524091301839 47
49 3 125 91.1 76.8 1.016665 48
50 3 125 91.5 77.6 1.19095916893008 49
51 3 125 91.6 77.7 1.192675 50
52 3 125 91.9 76.9 0.810053204451039 49
53 3 126 92.7 77 0.674374081429175 52
54 3 126 93.5 77 0.604237235656565 53
55 3 127 94.2 77.1 0.568318969281428 54
56 3 128 94.8 77.2 0.56224 55
57 3 123 87.8 72.6 0.725232284667419 46
58 3 125 90.8 71.6 0.61851 57
59 3 125 86.5 77.2 0.984985573592121 37
60 3 125 87.1 77.3 0.95018 59
61 3 125 80.9 77.5 0.628684568800486 28
62 3 125 80.5 77.4 0.63912 61
63 3 125 75.6 77.5 0.62683210460951 62
64 3 127 71.1 77.7 0.520926869849054 63
65 3 128 70.6 77.7 0.52267 64
66 3 121 79.9 74.9 0.704739778125447 62
67 3 121 80.6 71.8 0.69154 66
68 3 130 77.1 78.5 0.599381951973892 26
69 3 131 74.9 78.3 0.67727 68
70 3 137 79.7 79.5 0.655216920595213 24
71 3 139 75.4 79 0.658974523750873 70
72 3 142 71.4 78 0.669878414548184 71
73 3 144 69.6 76.7 0.7549 72
74 3 133 86.9 78.4 0.586877573122687 20
75 3 129 88.5 77.8 0.63151347637194 74
76 3 128 88.6 77 0.73203 75
77 3 137 80.4 76.5 0.79481643308139 17
78 3 135 77.8 74.8 0.67887 77
79 3 134 76.8 74.6 0.696673883920618 78
80 3 134 75.9 74.4 0.702943242880379 79
81 3 133 75.3 74.1 0.696726598715697 80
82 3 133 75.2 73.7 0.697850330999588 81
83 3 132 75.2 73.6 0.69512 82
84 3 132 75.7 73.5 0.710375 83
85 3 131 75.7 73.5 0.595429566955884 84
86 3 130 75.7 73.5 0.583693440853468 85
87 3 130 75.9 73.5 0.58155 86
88 3 129 75.4 73.5 0.509772369193294 87
89 3 128 74.7 73.6 0.539309924056047 88
90 3 127 74.2 73.6 0.567333869564085 89
91 3 127 74 73.7 0.624105 90
92 3 126 74.2 73.9 0.651405 91
93 3 126 74.4 74 0.676235 92
94 3 127 73 73.6 0.649660921760749 91
95 3 127 72.1 73.4 0.714211208067045 94
96 3 127 71.2 73.3 0.825942877566323 95
97 3 128 70.3 73.1 0.962781148974605 96
98 3 128 69.9 73.1 1.03785 97
99 3 128 69.3 73.8 1.05104317494937 98
100 3 128 69.2 74 1.0451 99
101 3 129 69.8 72.2 0.930474957976245 98
102 3 129 69.7 71.8 0.874485 101
103 3 129 76.7 73.5 0.644922149037143 87
104 3 129 77.6 73.6 0.704337676583499 103
105 3 128 78.5 73.7 0.705595001094203 104
106 3 128 79.2 73.7 0.70341 105
107 3 132 76.4 72.8 0.8168830104022 84
108 3 132 77.1 72.1 0.864711558595993 107
109 3 132 77.5 71.6 0.898685 108
110 3 137 77.5 71 0.662100148490072 109
111 3 138 79.7 70.5 0.69187 110
112 3 132 77.8 71.3 0.95874 109
113 3 132 77.8 71.2 0.962525 112
114 3 132 77.7 71 0.92759 113
115 3 132 77.7 70.8 0.85075 114
116 3 131 78.1 70.1 0.847979650167949 115
117 3 131 78.3 69.1 1.13548592962404 116
118 3 131 78.2 68.2 1.08618502210769 117
119 3 132 78.2 67.7 0.896835 118
120 3 131 78.9 67.4 0.73940086226402 119
121 3 130 79.6 67.1 0.69498 120
122 3 132 78.6 67.5 0.780870375387034 119
123 3 133 79.1 67.4 0.745085 122
124 3 133 72.9 70 0.642786166431598 115
125 3 135 68.8 69.3 0.651295869948171 124
126 3 138 65.1 69.7 0.695441726417123 125
127 3 140 63.8 70.3 0.70882 126
128 3 132 78.8 71.1 0.964944047348963 112
129 3 132 79.7 70.9 0.940016272329335 128
130 3 132 79.8 70.9 0.938945 129
131 3 134 70.4 73.9 0.693781999411738 83
132 3 136 68.4 74.2 0.639585 131
133 3 137 67.9 74.3 0.604600862668937 132
134 3 138 67.5 74.3 0.604825778104313 133
135 3 139 67.3 74.3 0.612137768796452 134
136 3 140 67 74.2 0.673058340244909 135
137 3 140 66.7 74.1 0.737835 136
138 3 137 67.9 74.3 0.605908931616741 132
139 3 138 67.5 74.3 0.602860552666679 138
140 3 138 67.3 74.4 0.59355 139
141 3 139 67 74.1 0.632646155997819 140
142 3 140 66.7 73.8 0.766377506601414 141
143 3 141 66.5 73.7 0.80292 142
144 3 138 67.3 75.1 0.569517890678008 140
145 3 138 66.6 75.8 0.6511539208051 144
146 3 139 65.8 76 0.629762558861311 145
147 3 139 65 75.9 0.595381576473371 146
148 3 140 64.2 75.7 0.573306109034972 147
149 3 140 64.2 75.7 0.57333 148
150 3 139 79 74.8 0.623063456934309 78
151 3 140 79.2 74.1 0.654005 150
152 3 140 80.1 74 0.57590926543534 151
153 3 139 81 73.9 0.553853857093603 152
154 3 139 81.9 73.9 0.55006866108867 153
155 3 138 82.8 73.9 0.548081073527218 154
156 3 138 83 73.9 0.54975 155
157 3 138 83.9 74.4 0.617146342134345 156
158 3 138 84.4 74.7 0.62934 157
159 3 138 83.9 73.6 0.536115007916101 156
160 3 138 84.8 73.4 0.555246307961223 159
161 3 137 85.7 73.2 0.610858388425259 160
162 3 137 86.1 73.2 0.64118 161
163 3 142 85.2 73.3 0.673612290643538 162
164 3 142 85.2 73.3 0.67388 163
165 3 134 89.4 72.2 0.588156152127548 162
166 3 133 92.7 72.1 0.899875 165
167 3 132 97.6 72.8 0.598641125863447 166
168 3 132 99.4 72.8 0.66816 167
169 3 133 92.6 71.8 0.97503 166
170 3 133 92.4 71.6 0.99119 169
171 3 144 76.6 73.7 0.657527190463103 151
172 3 149 75.9 73.6 0.617049315653185 171
173 3 154 73.9 73.1 0.804996868399261 172
174 3 158 71.1 72.6 0.703923198464385 173
175 3 157 66.8 72.4 0.659957122897177 174
176 3 157 66.2 72.4 0.63957 175
177 3 144 81.2 77.7 0.610864403473773 15
178 3 148 81 76.9 0.713029085971823 177
179 3 149 81.2 76.6 0.78955 178
180 3 150 81.6 76.6 0.784295 179
181 3 150 80.6 77.1 0.765734201150815 179
182 3 151 80 77.3 0.73191389350413 181
183 3 152 79.4 77.3 0.698291728465992 182
184 3 152 79 77.1 0.69824 183
185 0 145 80.3 79.8 0.612349760820134 13
186 0 146 75.7 79.2 0.702289971640661 185
187 0 150 72.5 78.2 0.642525787270733 186
188 0 155 72.9 78.2 0.640717131124632 187
189 0 157 74.6 78.3 0.68866 188
190 1 181 88.2 83.2 0.669031503567081 5
191 1 186 85.8 82.9 0.669811623519303 190
192 1 190 84.4 82.4 0.68061775184314 191
193 1 195 81.9 82.3 0.692993443290487 192
194 1 199 79.9 82.4 0.681406757555093 193
195 1 204 77.9 82 0.610357719337086 194
196 1 208 75.2 81.1 0.632370918125025 195
197 1 212 72.7 80.1 0.683503987868315 196
198 1 216 70 78.7 0.553332215989879 197
199 1 218 65.8 77.4 0.582227093423566 198
200 1 221 62.6 75.3 0.604011776133394 199
201 1 224 59 72.7 0.620437067022429 200
202 1 226 55.1 70.5 0.54228450234693 201
203 1 226 50.8 68.3 0.717052334706333 202
204 1 222 48.8 66 0.619042767662288 203
205 1 218 48.2 64.7 0.662795070630415 204
206 1 213 47.6 63.8 1.12862158757952 205
207 1 209 47.1 61.5 1.05158833183482 206
208 1 208 47.2 61.2 1.01319 207
209 0 208 48.2 60.9 0.881580758405407 208
210 0 208 48.8 60.7 0.84473 209
211 2 208 48.8 60.7 0.81247 210
212 2 207 48.8 61.3 0.757788069429125 211
213 2 206 48.9 61.8 0.690002991289207 212
214 2 206 48.9 61.9 0.68012 213
215 2 205 49.7 61.7 0.613325982889029 214
216 2 205 50.3 61.6 0.584946001702754 215
217 2 204 50.9 61.4 0.596762597979375 216
218 2 203 51.7 61.2 0.71102528896313 217
219 2 203 52.6 61 0.847 218
220 2 202 53.3 61.1 0.878048945209107 219
221 2 202 54.1 61 0.89360794718544 220
222 2 201 54.8 60.7 0.999416552874966 221
223 2 201 55.5 60.2 1.06175 222
224 2 204 59.4 60 0.741047518966871 223
225 2 204 61.3 60.5 0.83555 224
226 2 197 57.7 62.1 0.620620280348852 223
227 2 195 59.9 62 0.661635 226
228 2 203 53.1 60.3 0.829580317445286 219
229 2 204 53.6 59.5 0.782153561546183 228
230 2 204 53.6 59.1 0.782265 229
231 2 206 48.1 62.2 0.791017008438304 214
232 2 205 47.4 62.4 0.848764611850702 231
233 2 205 47.2 62.5 0.85343 232
234 2 207 48.9 60 0.894662375720148 211
235 2 206 48.9 59.6 0.98562810540026 234
236 2 206 48.9 59.2 0.963158606755546 235
237 2 205 49.1 58.7 0.987586781300224 236
238 2 205 49.3 58.2 1.01945 237
239 2 211 52.8 60 1.05218893993281 210
240 2 211 52.9 60 1.05354 239
241 0 206 42.9 60.5 0.917779426884925 208
242 0 204 39.9 59.8 0.993485 241
243 2 205 39.6 60 1.000765 242
244 2 205 39.7 59.6 1.021135 242
245 2 205 39.6 59.4 1.03588 244
246 2 205 39.5 59.2 1.051465 245
