# Supplementary material for: Functional and anatomical specificity in a higher olfactory centre
Source: eLife. 2019 May 21;8:e44590. doi: 10.7554/eLife.44590 (PMC6550879; doi:10.7554/eLife.44590)
Supplement: Supplementary file 4. [file elife-44590-supp4.zip › DyeFill_PV5/PV5a1_120708c1.swc]

# SWC format file
# based on specifications at http://research.mssm.edu/cnic/swc.html
# Created by nat::write.neuron.swc
# PointNo Label X Y Z Radius Parent 
1 1 165 84.9 89.2 0.104405 -1
2 1 170 85.4 87.6 0.296086773517436 1
3 1 174 87.7 86.7 0.227732697673322 2
4 1 177 89.9 85.3 0.42734 3
5 1 173 89 83.8 0.277044053383432 4
6 1 168 88.4 82.7 0.255059689011102 5
7 1 163 88.3 82.4 0.238456547429287 6
8 1 158 87.6 82.8 0.269527321509176 7
9 1 153 86.7 82.6 0.332586710113069 8
10 1 148 85.1 81.9 0.325978044824633 9
11 1 148 84.9 81.9 0.32755 10
12 0 143 83.6 81.4 0.351805491762389 11
13 0 142 83.2 81.1 0.34503 12
14 3 141 83.3 81.1 0.31489481991905 13
15 3 140 83.3 81 0.280860298042811 14
16 3 139 83.2 80.8 0.280514807807569 15
17 3 138 83.1 80.7 0.277586577165433 16
18 3 137 83.1 80.5 0.279545 17
19 3 133 80.9 79.4 0.317577808388587 18
20 3 131 79.7 77.9 0.30548 19
21 3 131 78.9 77.5 0.38346916250339 20
22 3 132 78 77 0.440474904357511 21
23 3 132 77.3 76.5 0.462387013707504 22
24 3 132 76.5 75.9 0.33501422926668 23
25 3 132 76.1 75.7 0.26854 24
26 3 132 75.2 75.5 0.175914519701774 25
27 3 132 74.3 75.1 0.296236600720585 26
28 3 132 73.7 74.7 0.404295 27
29 3 132 73.7 73.8 0.328564830384616 28
30 3 132 74.1 72.9 0.350176557147903 29
31 3 132 74.4 72 0.44677032321639 30
32 3 132 74.4 71.6 0.45091 31
33 3 133 68.9 74 0.106774733150592 28
34 3 133 67 71.7 0.29497 33
35 3 132 67.6 71.3 0.213981175138535 34
36 3 132 68.3 71 0.173472985396459 35
37 3 131 69.1 70.7 0.160633016021294 36
38 3 131 69.9 70.5 0.156360341932854 37
39 3 130 70.2 70.4 0.157055 38
40 3 133 66.2 71.4 0.22670854643075 34
41 3 134 65.8 71.3 0.20492 40
42 3 132 76.2 75.5 0.271115 25
43 3 132 76.3 75.3 0.274485 42
44 3 132 79.4 72.3 0.231515286605801 43
45 3 129 81.3 69.2 0.343925 44
46 3 128 81.9 68.7 0.353661782517659 45
47 3 127 82.6 68.3 0.339675 46
48 3 128 80.7 69.5 0.170244466440775 45
49 3 127 80.1 69.7 0.155090466350994 48
50 3 126 79.4 69.6 0.157281626854851 49
51 3 126 79 69.1 0.126985757712733 50
52 3 126 79.2 68.3 0.14946 51
53 3 129 73.1 74 0.122473164633125 43
54 3 127 71.9 74.3 0.121945 53
55 3 129 68.2 75.9 0.133645891340637 54
56 3 129 68.1 75.9 0.134735 55
57 3 124 74.8 74.5 0.131001135088566 54
58 3 123 75.9 74.3 0.15534 57
59 3 127 81.3 76.8 0.184837401354864 20
60 3 125 83.6 76.7 0.153005 59
61 3 124 88.5 76.4 0.138524385247653 60
62 3 125 92.4 74.4 0.258725 61
63 3 124 83.2 76.9 0.159327280220838 60
64 3 123 83 76.9 0.15897730489174 63
65 3 122 83.1 76.8 0.141549301161108 64
66 3 121 83.5 76.2 0.120766165197477 65
67 3 121 84 75.7 0.10302 66
68 3 128 83.6 79.1 0.138652372838891 20
69 3 126 87.4 78.7 0.116135 68
70 3 136 87.4 78.7 0.367875695602316 18
71 3 136 87.4 78.7 0.36393 70
72 3 135 90.7 75.3 0.241902179668745 71
73 3 134 92.5 74.5 0.198395 72
74 3 133 93.5 74.2 0.146330559573787 73
75 3 134 94.3 73.6 0.120649668507342 74
76 3 134 94.6 73.4 0.130225 75
77 3 133 92.3 74.3 0.19524 73
78 3 133 92.1 74.1 0.191035 77
79 3 131 87.6 73.8 0.15699571290606 78
80 3 129 83.8 74.5 0.165655 79
81 3 134 92.3 73.3 0.143982411975131 78
82 3 134 92.8 72.5 0.093210240388192 81
83 3 134 93.4 71.7 0.0876404675988135 82
84 3 134 94.1 71 0.0906773475154381 83
85 3 134 94.4 70.7 0.092975 84
86 3 135 87.8 79.1 0.280108603813736 71
87 3 135 87.9 79.1 0.27598 86
88 3 134 88.5 79.6 0.328790146627813 87
89 3 134 88.7 79.8 0.321745 88
90 3 134 88.5 79.6 0.32436921889871 87
91 3 134 88.7 79.8 0.31479 90
92 3 143 82.5 80.7 0.366779106948071 13
93 3 143 81.7 80.1 0.409730389203678 92
94 3 143 81.2 79.3 0.378798106879369 93
95 3 143 81.1 78.9 0.359615 94
96 3 143 81.3 78.8 0.342885 95
97 3 141 82.5 74.7 0.356044913402453 96
98 3 137 84.7 72.8 0.210193892394896 97
99 3 133 85 71.6 0.227922423728768 98
100 3 132 85.4 69.9 0.3141 99
101 3 144 80.7 79.2 0.304434588324131 96
102 3 145 80 79.1 0.241922036976208 101
103 3 145 79.3 78.8 0.236378095370241 102
104 3 146 78.8 78.5 0.277825 103
105 3 149 78.3 75.4 0.214984693301235 104
106 3 154 77.8 73.1 0.194966460124594 105
107 3 158 77.2 71.4 0.20835 106
108 3 162 76.2 71.3 0.111711849167488 107
109 3 165 75.3 68.6 0.416395 108
110 3 158 77.2 71.3 0.184895 107
111 3 158 77.2 71.3 0.171835 110
112 3 163 74.8 71.7 0.124724276449953 111
113 3 164 73.7 71.6 0.154345 112
114 3 159 77.8 70.5 0.172759747183141 111
115 3 159 78.1 70.2 0.21054 114
116 3 150 77.3 78.8 0.159961563127768 104
117 3 150 73.2 78.8 0.10106 116
118 3 141 77 78.1 0.143068719052206 95
119 3 140 72.1 77.7 0.16930797905549 118
120 3 140 71.9 77.7 0.16656 119
121 3 139 71.2 77.5 0.221337785385147 120
122 3 138 70.5 77.3 0.228509404656033 121
123 3 138 70.2 77.3 0.208465 122
124 3 138 69.2 77.2 0.149979481367968 123
125 3 138 68.2 77 0.141819981852964 124
126 3 139 67.2 76.9 0.180314033327188 125
127 3 138 66.4 76.4 0.320719468489597 126
128 3 138 66.2 75.8 0.29428 127
129 3 137 69.7 77.5 0.206596884443586 123
130 3 137 69.1 77.6 0.195661919301325 129
131 3 136 68.6 77.7 0.184775 130
132 3 143 68.4 76.5 0.167074993218733 120
133 3 148 67.7 75.5 0.101881288820917 132
134 3 148 67.8 75.4 0.097635 133
135 3 153 68.8 75 0.116346970926467 134
136 3 155 69.7 75 0.10953 135
137 3 149 67.1 75.4 0.103535753587103 134
138 3 149 66.5 75.2 0.135242235920915 137
139 3 150 66 75.1 0.171373205206232 138
140 3 151 65.6 74.8 0.173055675951457 139
141 3 151 65.5 74.7 0.167275 140
142 0 149 84.8 77.1 0.115995672210194 11
143 0 149 85.7 73 0.31334 142
144 3 149 86.5 73.5 0.230900243098477 143
145 3 150 87.3 73.5 0.13836536227089 144
146 3 150 87.8 73.1 0.129589527000713 145
147 3 151 88.1 72.9 0.125695 146
148 3 152 88.7 72.7 0.108917849609372 147
149 3 153 89.1 72.7 0.116106944912981 148
150 3 153 89.3 72.7 0.135269419375886 149
151 3 154 89.4 72.7 0.142105 150
152 3 151 88.1 72.7 0.12624 147
153 3 149 85.7 72.8 0.27966 143
154 3 149 85.7 72.7 0.27671 153
155 3 149 85.7 72.7 0.27671 153
156 1 182 87.7 85.1 0.347495490116813 4
157 1 186 87 83.9 0.361775527260145 156
158 1 191 85.3 83.1 0.35957666653525 157
159 1 195 82.8 83 0.403913474152085 158
160 1 200 81.3 82.8 0.274465792847644 159
161 1 205 79.9 82.4 0.246577570112531 160
162 1 209 77.4 81.6 0.165569820539849 161
163 1 213 74.4 79.9 0.103069956384666 162
164 1 216 70.9 78.5 0.175162280327307 163
165 1 219 67.1 77 0.212814427161248 164
166 1 222 64.2 74.4 0.29649493132969 165
167 1 225 61.3 71.7 0.337081879692326 166
168 1 226 56.9 69.5 0.278274007146333 167
169 1 226 52.5 67.5 0.405601321146662 168
170 1 222 50.5 65 0.557831421871358 169
171 1 218 50.1 63.8 0.348145 170
172 0 213 52.1 64.2 0.432267530417013 171
173 0 211 53 64.3 0.494705 172
174 2 206 52.3 62.4 0.360742594082078 173
175 2 204 50.9 60.8 0.502335 174
176 2 204 50.1 60.5 0.429789139239496 175
177 2 203 49.2 60.3 0.439858598417805 176
178 2 203 48.3 60 0.527466060574851 177
179 2 204 47.5 59.5 0.470329463566764 178
180 2 204 47.2 59.3 0.36223 179
181 2 202 46 55.7 0.180546748873023 180
182 2 205 49.8 56.8 0.264720556014123 181
183 2 206 50.8 57.2 0.233975 182
184 2 204 46.7 58.8 0.30511761765813 180
185 2 205 46.2 58.3 0.28911739358222 184
186 2 205 46.1 58 0.287945 185
187 2 206 55.1 60.4 0.533310049345847 175
188 2 201 56.7 61.4 0.287461209304781 187
189 2 197 59.3 62.2 0.480975496861186 188
190 2 194 60.9 63.3 0.21318 189
191 2 210 53.3 65 0.617440269174664 173
192 2 209 53.5 65.7 0.533629642204795 191
193 2 209 54.1 66.5 0.390023230882049 192
194 2 209 54.4 66.9 0.347445 193
195 0 217 49.3 63.7 0.314642489676327 171
196 0 216 48.6 63.6 0.322959869816685 195
197 0 215 48.1 63.6 0.330139973849855 196
198 0 215 47.5 63.4 0.28535 197
199 2 214 47.5 63.1 0.371620171600262 198
200 2 213 47.6 62.6 0.479045487408874 199
201 2 212 47.7 62.1 0.48104 200
202 2 212 48 61.6 0.327525527485713 201
203 2 211 48.4 61 0.259663759939424 202
204 2 210 48.8 60.4 0.317915805745584 203
205 2 210 49 59.9 0.49979 204
206 2 210 49.6 59.3 0.635899614337227 205
207 2 211 50.4 58.9 0.525552338742169 206
208 2 211 50.9 58.6 0.443982575582803 207
209 2 212 51.6 58.4 0.475491359394375 208
210 2 212 51.8 58.3 0.48 209
211 2 208 53.7 58.4 0.478895708188269 210
212 2 207 53.7 58.4 0.47413 211
213 2 217 51.9 57.6 0.540115307981548 210
214 2 222 52.4 56.2 0.542942897837036 213
215 2 225 51.9 54.9 0.620365 214
216 2 209 48.3 60 0.485707627676555 205
217 2 208 47.6 60.2 0.475724974758243 216
218 2 208 47.1 60.3 0.46918 217
219 2 212 47.5 62.3 0.40646 201
220 2 212 47.4 62.4 0.34084 219
221 2 211 46.8 62.4 0.33329934426278 220
222 2 210 46.2 62.2 0.338732312178227 221
223 2 209 45.8 61.9 0.354952416886822 222
224 2 208 45.4 61.4 0.435980672689525 223
225 2 208 45.5 60.6 0.43557 224
226 2 207 50 62.6 0.286453861895054 220
227 2 207 50.5 62.5 0.284365 226
228 2 219 44.7 63.3 0.13338913904256 198
229 2 219 44.6 63.3 0.133855 228
