# Supplementary material for: Functional and anatomical specificity in a higher olfactory centre
Source: eLife. 2019 May 21;8:e44590. doi: 10.7554/eLife.44590 (PMC6550879; doi:10.7554/eLife.44590)
Supplement: Supplementary file 4. [file elife-44590-supp4.zip › DyeFill_PV5/PV5a1_120813c0.swc]

# SWC format file
# based on specifications at http://research.mssm.edu/cnic/swc.html
# Created by nat::write.neuron.swc
# PointNo Label X Y Z Radius Parent 
1 1 173 93.5 86.7 0 -1
2 1 168 94.2 86.7 0 1
3 1 164 95.3 87.3 0 2
4 1 176 91.5 84.4 0.1766 1
5 1 178 90.4 83.2 0.1766 4
6 1 173 89.9 82.2 0.151770286072815 5
7 1 168 88.9 81.5 0.153166914777692 6
8 1 164 87.7 81.3 0.150400038402862 7
9 1 159 86.2 81.5 0.137390696233499 8
10 1 154 83.8 81.8 0.154910402651084 9
11 1 150 81.3 81.2 0.139 10
12 0 146 80.5 81.5 0.151182869730604 11
13 0 145 80.5 81.5 0.153 12
14 3 140 80.4 80.9 0.137273105106341 13
15 3 138 80.9 80.6 0.1415 14
16 3 138 81.8 80.5 0.108607012184695 15
17 3 137 82.7 80.4 0.103633499316701 16
18 3 137 83.7 80.4 0.10912579482199 17
19 3 137 84.6 80.7 0.122177100170352 18
20 3 137 85.4 81.1 0.126 19
21 3 137 80.5 80.4 0.174583691672024 15
22 3 136 80 80 0.142936689570372 21
23 3 136 79.4 79.7 0.12358951695256 22
24 3 135 78.7 79.3 0.128061901294622 23
25 3 134 78.2 79 0.1386 24
26 3 134 77.8 78.6 0.138274465445894 25
27 3 133 77.5 78.1 0.126298811497915 26
28 3 132 77.5 77.8 0.115413808326079 27
29 3 131 77.7 77.5 0.118150891700234 28
30 3 130 77.9 77.4 0.1182 29
31 3 130 78.3 77.6 0.136261128583339 30
32 3 129 78.7 77.8 0.152273084265656 31
33 3 128 79.2 78 0.134903516438247 32
34 3 127 79.4 78.1 0.1215 33
35 3 127 80.2 78.6 0.119896331778753 34
36 3 127 81 79.1 0.115623837440332 35
37 3 127 81.8 79.6 0.108433838632416 36
38 3 126 82.7 80.1 0.118780414153124 37
39 3 126 83 80.3 0.119 38
40 3 123 86.5 78.2 0.18304303234827 39
41 3 123 86.7 77.7 0.1962 40
42 3 126 83 80.3 0.119 39
43 3 126 82.9 80.6 0.1205 42
44 3 127 78.6 78 0.122580399398923 34
45 3 127 78.4 78 0.1246 44
46 3 126 74.4 76 0.137692100724027 45
47 3 128 70.8 78.1 0.12070549880898 46
48 3 129 70.8 79.6 0.1606 47
49 3 126 77.7 77.5 0.1575344493467 45
50 3 125 77.2 76.9 0.193949564109742 49
51 3 125 76.5 76.1 0.182007818645724 50
52 3 125 75.8 75.5 0.172437450104496 51
53 3 125 75.3 75.2 0.2135 52
54 3 125 75.2 75.4 0.2155 53
55 3 125 75.2 75.6 0.2127 54
56 3 125 75.1 75.8 0.209 55
57 3 125 75 76 0.2057 56
58 3 125 75 74.3 0.289595171689624 53
59 3 125 74.9 73.3 0.238021317056734 58
60 3 125 74.8 72.3 0.15867806081657 59
61 3 126 74.7 72.1 0.1484 60
62 3 126 83.8 80 0.135970123227023 34
63 3 125 85.8 79.2 0.1124 62
64 3 121 85.1 76 0.112616464102805 63
65 3 121 83.8 72.7 0.1418 64
66 3 123 90 77.8 0.115455955065589 63
67 3 124 94.4 76.2 0.1247 66
68 3 132 80.5 76.1 0.111525105654865 30
69 3 132 81.1 75.9 0.1098 68
70 3 131 81.7 76.5 0.116893419418109 69
71 3 131 82.2 77.2 0.113993159473638 70
72 3 130 82.9 77.8 0.141156179490374 71
73 3 130 83 78 0.1514 72
74 3 128 85.1 74.4 0.1165232104413 73
75 3 131 89.3 75.2 0.121309587506661 74
76 3 131 92.3 74.5 0.1202 75
77 3 130 83.6 78.8 0.153889121734295 73
78 3 130 84.2 79.5 0.119705847743433 77
79 3 130 84.3 79.6 0.1184 78
80 3 134 82.7 72.4 0.1265595533797 69
81 3 132 82.6 70.5 0.132 80
82 3 134 77.5 78.4 0.150856874512282 25
83 3 134 77.2 78.2 0.1466 82
84 3 133 77.3 77.3 0.154718057038234 83
85 3 134 77.8 76.4 0.161043484691705 84
86 3 134 78 75.4 0.216087679005596 85
87 3 134 77.9 74.6 0.1892 86
88 3 135 72.8 79.8 0.112436613036416 83
89 3 135 68.2 78.5 0.109518933980258 88
90 3 136 64 76.2 0.106374277152672 89
91 3 140 61.5 76.8 0.13088758026866 90
92 3 140 61.3 77.4 0.1288 91
93 3 143 83.6 80.6 0.121313868105154 13
94 3 142 88 80.2 0.126819667784851 93
95 3 141 88.9 76 0.109825704211369 94
96 3 141 88.8 75.7 0.1067 95
97 0 150 80.5 80.7 0.127303118788841 11
98 0 150 80.1 80.5 0.1158 97
99 3 153 79.5 78.4 0.120410800141515 98
100 3 154 78.2 77.6 0.144 99
101 3 155 78.4 76.8 0.233159212053298 100
102 3 155 78.5 75.9 0.25234609827561 101
103 3 154 78.2 75.1 0.177576206651966 102
104 3 154 77.9 74.5 0.123545639579344 103
105 3 153 77.6 74.1 0.1182 104
106 3 149 78.5 71.9 0.108995395315461 105
107 3 147 83.1 71 0.112197829121183 106
108 3 147 84 70.6 0.1191 107
109 3 153 77 73.4 0.164658575706757 105
110 3 153 76.3 72.6 0.174305207826967 109
111 3 153 75.5 72.1 0.1935 110
112 3 155 77.6 78 0.126354042320689 100
113 3 156 77.2 78.4 0.143994704843862 112
114 3 156 77.1 78.5 0.1471 113
115 3 147 76.2 79.7 0.105240479770141 98
116 3 147 74.8 79.3 0.0978 115
117 3 148 70.8 76.6 0.108246361846282 116
118 3 149 68 75.3 0.1084 117
119 3 150 67.5 75.7 0.107427782445745 118
120 3 151 67.4 76.3 0.111276993653525 119
121 3 151 68 77 0.116105094621014 120
122 3 152 68.8 77.5 0.116329192222781 121
123 3 152 68.9 77.5 0.1177 122
124 3 152 65.8 71.9 0.160352142888495 118
125 3 155 68.4 74.3 0.133442664462462 124
126 3 156 69 74.9 0.1151 125
127 3 143 73.3 78.5 0.231553175687985 116
128 3 143 73.1 78.3 0.236 127
129 3 143 73 78.1 0.2704 128
130 3 142 72.8 77.9 0.2848 129
131 3 142 72.6 77.7 0.2863 130
132 3 145 68.5 77.7 0.100508866811087 131
133 3 146 67.2 79.1 0.1485 132
134 3 142 69.2 74.3 0.11117959365055 131
135 3 141 68.7 71.7 0.1165 134
136 3 143 68.7 68 0.127715815241378 135
137 3 143 68.7 67.9 0.1272 136
138 3 139 72.9 70.9 0.226061455479937 135
139 3 140 74.7 69.5 0.1142 138
140 3 143 73.1 78.3 0.236 128
141 3 143 73 78.5 0.2118 140
142 3 142 73 78.7 0.1901 141
143 1 182 89.6 80.7 0.103868822418143 5
144 1 186 86.6 81.1 0.120570322025681 143
145 1 189 83.5 80.4 0.105432097260896 144
146 1 194 82.3 80.7 0.116320850525302 145
147 1 199 81.2 80.3 0.10767978994623 146
148 1 204 79.7 80.6 0.104883148379878 147
149 1 208 77.1 80.5 0.117063159546951 148
150 1 212 75.1 79.5 0.11692945859432 149
151 1 216 72.5 79.1 0.121795454677377 150
152 1 219 68.7 77.7 0.134230912692891 151
153 1 221 64.4 75.8 0.202293721419943 152
154 1 222 60.8 72.7 0.173378232611055 153
155 1 225 57 70.4 0.165039848189545 154
156 1 226 53 68.3 0.158748699327958 155
157 1 224 49.1 66.1 0.191298951031741 156
158 1 220 48.3 64 0.201314515439984 157
159 1 215 48.3 63.2 0.214758953109888 158
160 1 214 48.3 63.4 0.2409 159
161 0 213 48.2 62.8 0.231904561589977 160
162 0 213 48.2 61.9 0.233364784331059 161
163 0 212 48.3 61 0.276933624263704 162
164 0 212 48.3 60.8 0.2754 163
165 2 213 47.7 61.4 0.174518252589482 164
166 2 213 46.9 61.1 0.129036155245997 165
167 2 213 46.4 60.3 0.141908213156878 166
168 2 214 46.1 59.5 0.14170147555268 167
169 2 214 46 59.1 0.1408 168
170 2 212 48.3 60.8 0.2754 164
171 2 212 48.2 60.9 0.2657 170
172 2 207 48.1 59.8 0.161302428599596 171
173 2 203 48 59 0.2548 172
174 2 203 52.9 59.7 0.189016224783996 173
175 2 199 56.4 60.9 0.197134273456486 174
176 2 196 58.4 63.2 0.128670173177872 175
177 2 195 58.4 63.6 0.1192 176
178 2 204 48 58.1 0.299532890162503 173
179 2 204 48.2 57.4 0.182125228937042 178
180 2 204 48.2 57.3 0.1808 179
181 2 208 44.9 61.4 0.165887815466544 171
182 2 205 42.4 59.1 0.167856532886768 181
183 2 204 39.3 58.7 0.1668 182
184 2 203 38.4 58.6 0.241843830318806 183
185 2 203 37.5 58.4 0.237562447701934 184
186 2 203 36.6 57.8 0.181735279565393 185
187 2 203 36.6 57.7 0.1819 186
188 2 204 39 59.3 0.128018703630105 183
189 2 205 39 59.9 0.131970296732439 188
190 2 206 38.9 60.5 0.209598955581757 189
191 2 207 38.7 61.2 0.164253007226417 190
192 2 207 38.7 61.4 0.1539 191
193 0 210 49.6 65.6 0.20107814947736 160
194 0 208 50.3 66.9 0.1989 193
