# Supplementary material for: Functional and anatomical specificity in a higher olfactory centre
Source: eLife. 2019 May 21;8:e44590. doi: 10.7554/eLife.44590 (PMC6550879; doi:10.7554/eLife.44590)
Supplement: Supplementary file 4. [file elife-44590-supp4.zip › DyeFill_PV5/PV5a1_120914c0.swc]

# SWC format file
# based on specifications at http://research.mssm.edu/cnic/swc.html
# Created by nat::write.neuron.swc
# PointNo Label X Y Z Radius Parent 
1 1 178 100 87.7 0.399945 -1
2 1 179 95.9 85.9 0.167896444052739 1
3 1 180 94.1 85 0.21762 2
4 1 179 93.5 84.7 0.24423425419277 3
5 1 178 92.8 84.4 0.295386411307715 4
6 1 178 92.6 84.3 0.30691 5
7 0 173 91.2 83.4 0.313551561548081 6
8 0 169 89.5 82.4 0.31889999886485 7
9 0 164 88.5 81.8 0.269423614806857 8
10 0 159 88 81.7 0.298986423124576 9
11 0 154 86.8 81.6 0.235916577680967 10
12 0 149 85.1 81.2 0.264467837453971 11
13 0 145 83.4 80.8 0.233347636316404 12
14 0 145 83.4 80.8 0.231475 13
15 0 140 81.2 80.6 0.256971717602227 14
16 0 139 80.5 80.4 0.25428 15
17 3 134 79.4 79.8 0.305494945698097 16
18 3 133 78.9 79.4 0.3326 17
19 3 128 79.8 78.4 0.437543611633143 18
20 3 128 80 78.2 0.396645 19
21 3 126 84.7 77.6 0.223575691792431 20
22 3 125 87.9 74.6 0.233385143962067 21
23 3 124 92.7 75.1 0.24826633580281 22
24 3 124 93.5 75.2 0.254625 23
25 3 128 79.8 78 0.39038 20
26 3 127 78.8 77.9 0.340421420035195 25
27 3 127 77.8 77.6 0.343510815866921 26
28 3 127 77 77.2 0.34508755237294 27
29 3 126 76.3 76.6 0.350177050726736 28
30 3 126 75.8 75.9 0.32498 29
31 3 126 75.1 75.3 0.361246410451042 30
32 3 126 74.8 74.9 0.36602 31
33 3 126 69.9 75.1 0.26714082724311 32
34 3 130 66.2 75.4 0.211129106759111 33
35 3 133 64.6 75.6 0.298325 34
36 3 127 77.5 71 0.356142077703553 32
37 3 128 77.4 70.6 0.365435 36
38 3 131 73.7 69.2 0.374058979771695 37
39 3 134 70.5 68.3 0.172792088261621 38
40 3 137 66.5 68.5 0.180958039466782 39
41 3 140 62.8 70.4 0.298866419419971 40
42 3 141 62.9 71.7 0.469425 41
43 3 139 66.5 74.4 0.215786999690843 42
44 3 137 69.5 75.6 0.288925 43
45 3 142 62.6 71.8 0.243969778980918 42
46 3 142 62.3 72 0.15196464761477 45
47 3 143 62.2 72.4 0.141505817664638 46
48 3 144 62.2 72.7 0.15985 47
49 3 128 77 69.9 0.357339470051204 37
50 3 128 76.2 69.5 0.285766573755782 49
51 3 129 75.4 69.2 0.304095538060066 50
52 3 129 75.2 69.1 0.308275 51
53 3 122 79 76.2 0.345129983283055 30
54 3 122 79.1 76.2 0.348705 53
55 3 122 74.3 75.8 0.224394681025771 54
56 3 122 74 75.8 0.2295 55
57 3 122 80 76.2 0.316037017063288 54
58 3 122 81 76.2 0.278214015405889 57
59 3 122 82 76.1 0.262173133064885 58
60 3 122 83 76 0.257944372001301 59
61 3 121 84 75.8 0.26205 60
62 3 124 81.9 75 0.220028446114979 25
63 3 123 83.5 73.2 0.5732 62
64 3 135 74.7 78.3 0.353991726462786 18
65 3 138 71 77.5 0.29466560908745 64
66 3 142 68 76.5 0.293730271820647 65
67 3 147 67.7 76 0.3722179068973 66
68 3 148 68.5 75.8 0.391925 67
69 3 137 78.2 76.7 0.305640228198532 16
70 3 134 79 72.7 0.390279831132058 69
71 3 134 79.1 72.5 0.381065 70
72 0 148 79.9 79.2 0.155410221387328 14
73 0 150 76.2 76.9 0.311764364844158 72
74 0 151 75.7 76.2 0.326435 73
75 3 146 76.9 74.9 0.23307300960008 74
76 3 142 79.4 74 0.291562768461253 75
77 3 138 82.9 73.8 0.209310720654518 76
78 3 136 85.8 74 0.205405 77
79 3 135 86.1 74.2 0.208695 78
80 3 135 86.4 74.3 0.21098 79
81 3 135 85.7 73.7 0.271281493001784 78
82 3 134 85.5 73.3 0.355586135181801 81
83 3 133 85.2 73.1 0.379235 82
84 3 154 75 73.1 0.157928763832721 74
85 3 158 74 70.9 0.1528303065944 84
86 3 160 72.2 70.3 0.18724 85
87 0 183 91 83.8 0.281199697712917 6
88 0 187 88.9 82.7 0.273814615017562 87
89 0 192 86.7 81.8 0.278762765688871 88
90 0 196 84.6 81.6 0.222547491272694 89
91 0 201 83.3 81.4 0.207185769901977 90
92 0 206 81.5 80.8 0.2510014999288 91
93 0 209 78.2 80.1 0.286697033280067 92
94 0 213 74.7 79.6 0.273641090136462 93
95 0 216 70.9 78.9 0.281962949858793 94
96 0 219 67.1 77.6 0.278023524392995 95
97 0 221 63.6 75.2 0.272779853331858 96
98 0 223 59.6 72.8 0.321876944626609 97
99 0 224 55.2 70.7 0.338816009941984 98
100 0 225 51.1 68.1 0.399680827547424 99
101 0 221 50 65.9 0.288708057256441 100
102 0 216 49.9 64.8 0.401016406297669 101
103 0 213 49 63.8 0.526065 102
104 0 212 48.7 63.6 0.474164054858777 103
105 0 211 48.4 63.5 0.396489548735266 104
106 0 210 48.1 63.3 0.31957025041059 105
107 0 209 48 63.2 0.2844 106
108 2 209 47.9 63.2 0.306915 107
109 2 206 45 60.6 0.600939268684663 108
110 2 203 41.5 59.2 0.532673261964637 109
111 2 202 39.8 58.9 0.517045 110
112 2 207 51.4 65.3 0.279306742868519 108
113 2 208 55.6 67.2 0.473680924067768 112
114 2 208 55.8 67.3 0.46766 113
115 2 206 46.2 60.6 0.376153341732343 107
116 2 205 46.6 60.2 0.366135 115
117 2 204 50.9 60.6 0.295698601035982 116
118 2 204 52.2 60.6 0.341505 117
119 2 200 55.6 60.6 0.45809067525387 118
120 2 199 57.4 60.7 0.51885 119
121 2 198 57.4 60.6 0.529655 120
122 2 198 58.2 61.1 0.35473100793112 120
123 2 198 59.1 61.5 0.257685887158087 122
124 2 197 59.7 61.7 0.237435 123
125 2 198 60.7 61.9 0.270025647726264 124
126 2 197 61.7 62.1 0.371109636533323 125
127 2 197 62.6 62.4 0.507767127253151 126
128 2 197 63.1 62.8 0.576445 127
129 2 197 60 62.1 0.235938623564783 124
130 2 196 60.5 62.7 0.184225340871424 129
131 2 196 60.8 63 0.17459 130
132 2 206 56.5 59.8 0.313007937963887 118
133 2 207 58.4 59.6 0.257535 132
134 2 205 46.1 59.3 0.58268929208494 116
135 2 205 46 58.4 0.512717615710536 134
136 2 205 46.4 58.1 0.42062 135
137 0 213 51.6 59.8 0.440833501755413 103
138 0 216 53.9 57.7 0.543970033829598 137
139 0 221 54.1 56.7 0.466206975660778 138
140 0 226 53.2 55.4 0.307195 139
141 1 180 94 84.9 0.215745 3
