# Supplementary material for: Functional and anatomical specificity in a higher olfactory centre
Source: eLife. 2019 May 21;8:e44590. doi: 10.7554/eLife.44590 (PMC6550879; doi:10.7554/eLife.44590)
Supplement: Supplementary file 4. [file elife-44590-supp4.zip › DyeFill_PV5/PV5a1_130118c0.swc]

# SWC format file
# based on specifications at http://research.mssm.edu/cnic/swc.html
# Created by nat::write.neuron.swc
# PointNo Label X Y Z Radius Parent 
1 1 149 95.7 90.3 0.13155 -1
2 1 154 95.5 88.8 0.109124620219353 1
3 1 159 95.6 87.2 0.0980185037074777 2
4 1 164 95.6 85.7 0.10412832150331 3
5 1 169 95.6 84.3 0.114859313141241 4
6 1 173 95.9 82.9 0.121053419434934 5
7 1 178 96.1 81.5 0.221888781627027 6
8 1 178 96 81.3 0.2386 7
9 1 174 94.2 80.7 0.278543633322809 8
10 1 170 91.6 80.2 0.240391064216839 9
11 1 165 89.1 80 0.264443255751324 10
12 1 161 87.2 80.3 0.225358988560383 11
13 1 156 84.5 80.4 0.255760670392066 12
14 1 152 82.2 80.5 0.266197900093096 13
15 1 151 81.8 80.4 0.26595 14
16 0 146 81 78.9 0.282111942986954 15
17 0 145 80.5 78.2 0.2663 16
18 3 141 78.5 78.5 0.160553929373837 17
19 3 139 77.7 78.7 0.1442 18
20 3 138 77.9 78.7 0.186657283138317 19
21 3 137 78.1 78.8 0.224283241458152 20
22 3 137 78.2 78.9 0.2422 21
23 3 133 75.2 77.8 0.242611843213969 22
24 3 133 75 78.1 0.29045 23
25 3 133 75.2 78.3 0.30695 24
26 3 133 75.4 78.4 0.30095 25
27 3 134 74.7 77.8 0.344925049450717 26
28 3 134 74.3 76.9 0.286966483226054 27
29 3 134 73.9 76 0.249389475255581 28
30 3 134 73.6 75.5 0.28985 29
31 3 138 72.3 72.3 0.21785631645875 30
32 3 138 72.3 72.1 0.22025 31
33 3 139 72.3 71.7 0.230935495575493 32
34 3 140 72.5 71.3 0.228140199923649 33
35 3 140 72.6 70.7 0.244994142628657 34
36 3 141 72.6 70.5 0.24465 35
37 3 145 73.2 68.1 0.332719243853101 36
38 3 146 73.1 67.6 0.3546 37
39 3 138 69.8 72 0.149897689348 36
40 3 142 68.7 71.9 0.153127148258027 39
41 3 143 69.4 71.9 0.14125 40
42 3 138 76.6 70 0.212481776909774 32
43 3 139 80 69.5 0.27555 42
44 3 133 72.9 75.5 0.221339504050668 30
45 3 133 72.9 75.5 0.21525 44
46 3 128 73 75.5 0.245858592350352 45
47 3 124 74.7 73.7 0.172582397273418 46
48 3 124 77.4 71.3 0.34755 47
49 3 137 69.2 74.7 0.174131820099619 45
50 3 140 65.5 74.1 0.179410495014211 49
51 3 140 65.2 74.1 0.17965 50
52 3 141 64.8 74.2 0.191056697261048 51
53 3 142 64.5 74.3 0.191934839987361 52
54 3 142 64.5 74.4 0.19175 53
55 3 139 64.6 73.9 0.152875864957089 51
56 3 138 64.1 73.7 0.15155 55
57 3 130 78.9 78.6 0.147131807011741 26
58 3 128 83.3 78.7 0.176542762353335 57
59 3 127 87.5 78.5 0.16745 58
60 3 131 70.6 77.8 0.188168161419926 24
61 3 132 69.3 77.8 0.22475 60
62 3 132 68.4 78.1 0.23558097702793 61
63 3 132 68.1 78.2 0.23875 62
64 3 132 68 78.5 0.2548 63
65 3 132 67.9 78.8 0.2669 64
66 3 129 65.2 75.4 0.288072134985208 63
67 3 129 65 74.9 0.36395 66
68 3 133 69.3 77.5 0.232279355907517 61
69 3 134 69.4 77.2 0.182820056158147 68
70 3 135 69.5 77.1 0.17155 69
71 3 137 79 79.4 0.337842562475798 22
72 3 136 79.6 80.1 0.341356910708636 71
73 3 136 80.2 80.8 0.26575 72
74 3 138 73.6 80.4 0.217035355696578 19
75 3 137 73 80.5 0.21415 74
76 3 145 80.3 77.3 0.241041007313234 17
77 3 145 80.3 76.6 0.19385 76
78 3 145 85.3 76.3 0.182112379723399 77
79 3 145 86.2 76.3 0.1747 78
80 3 145 79.4 76.2 0.208191335403055 77
81 3 145 78.5 75.7 0.265229450610962 80
82 3 145 77.7 75.3 0.26955 81
83 3 145 77.4 75.1 0.2965 82
84 3 145 77.7 74.2 0.328570916573364 83
85 3 145 77.7 74.2 0.3254 84
86 3 146 77.7 69.7 0.267662891857699 85
87 3 147 77.8 69.5 0.25735 86
88 3 151 78.8 67.3 0.135199487319488 87
89 3 151 78.1 64.7 0.3488 88
90 3 149 75.7 71.9 0.207060579794823 87
91 3 153 73.8 71.3 0.186625747331383 90
92 3 158 73 70.3 0.151117360694175 91
93 3 161 71.2 68.6 0.2064 92
94 3 166 72.3 69.5 0.213622359122627 93
95 3 169 72.3 69.4 0.12745 94
96 3 161 70.8 68.4 0.2242 93
97 3 162 70 68.6 0.184854851845799 96
98 3 162 69.2 68.9 0.176646356605499 97
99 3 163 68.4 69.1 0.17558251224175 98
100 3 164 67.5 69.2 0.18581271902909 99
101 3 164 67.5 69.2 0.18605 100
102 3 161 70.9 67.4 0.242395179764978 96
103 3 161 71 67.3 0.2397 102
104 3 157 74.1 68.1 0.128654415637735 93
105 3 155 75.6 67.9 0.18315 104
106 3 140 80.3 74.4 0.205578142088201 85
107 3 136 82.3 73.5 0.116937848275717 106
108 3 134 80.7 71.8 0.18665 107
109 3 134 79.9 71.4 0.214242037083895 108
110 3 135 79.5 71.1 0.22915 109
111 3 133 81.5 71.6 0.223940887293414 108
112 3 133 82.3 71.3 0.211889197024015 111
113 3 132 82.9 70.7 0.200933224502039 112
114 3 132 83.2 69.8 0.19945 113
115 3 145 76.4 75.1 0.265500000075159 83
116 3 145 75.5 75.1 0.26944262812445 115
117 3 145 74.7 75 0.2538 116
118 3 146 73.8 75.1 0.212679792375145 117
119 3 146 72.8 75.1 0.204803934700735 118
120 3 146 71.9 75.1 0.206403084454984 119
121 3 147 70.9 75.1 0.202847332438259 120
122 3 147 70.5 75.1 0.1975 121
123 3 145 66.1 75.3 0.156645406610474 122
124 3 147 62 73.9 0.129880805416473 123
125 3 148 61.4 73.6 0.1607 124
126 3 148 70 75.4 0.172998033844787 122
127 3 149 69.5 75.5 0.134455357562341 126
128 3 149 69.2 75.2 0.107756487943176 127
129 3 150 69.2 74.5 0.146712195132689 128
130 3 150 69.2 74.4 0.1559 129
131 3 145 74 74.3 0.261332825125518 117
132 3 145 73.2 73.7 0.285397460609937 131
133 3 145 72.4 73.2 0.286782592017861 132
134 3 145 71.5 72.8 0.26188889626845 133
135 3 145 70.7 72.4 0.24255 134
136 3 150 77 76 0.178014886474118 82
137 3 153 76.5 77 0.16815 136
138 3 158 74.6 77.3 0.232896066378095 137
139 3 159 74.7 77.4 0.2285 138
140 3 155 81.2 76.6 0.150422299847643 137
141 3 155 81.5 76.5 0.1473 140
142 0 149 77.5 80.3 0.212753269307401 15
143 0 145 73.7 80.2 0.223749609001098 142
144 0 143 69.5 79.2 0.277119059050655 143
145 0 140 66 78.2 0.25815 144
146 3 140 66.2 79.2 0.218816140072537 145
147 3 140 66.1 80.1 0.159115895283518 146
148 3 141 65.8 80.7 0.1715 147
149 3 139 65.8 78.6 0.206591199393134 145
150 3 138 65.8 79 0.178050591032022 149
151 3 137 66 79.5 0.226789588192042 150
152 3 137 66.2 79.9 0.2681 151
153 1 183 94.5 80.8 0.222553324639176 8
154 1 187 91.3 80.2 0.194010853842728 153
155 1 191 88.3 80 0.198529549354785 154
156 1 194 84.7 80.2 0.158451098792002 155
157 1 198 81.8 80.8 0.16811675520394 156
158 1 203 79.4 79.8 0.206664290548953 157
159 1 207 76.7 79 0.157769869771032 158
160 1 211 73.9 78.6 0.180787659280893 159
161 1 215 71 78.2 0.214571126446402 160
162 1 218 67.3 77.5 0.227344829103952 161
163 1 221 63.4 75.6 0.240526324432681 162
164 1 223 59.6 73.3 0.408696473277921 163
165 1 225 55.7 71.4 0.271420737500093 164
166 1 226 51.5 68.8 0.344627109719786 165
167 1 224 50.1 64.9 0.186271927096047 166
168 1 222 49.9 64.3 0.32265 167
169 0 221 49.5 63.9 0.354441974341588 168
170 0 220 49.2 63.6 0.352383967826713 169
171 0 219 49 63.4 0.345889923787623 170
172 0 218 48.8 63.1 0.340775023686005 171
173 0 218 48.8 63 0.34115 172
174 2 214 47.8 60.8 0.276824038051033 173
175 2 210 45.9 59.1 0.31065 174
176 2 205 45.4 58 0.191113095120524 175
177 2 205 45.3 57.9 0.1989 176
178 2 204 40.6 56.6 0.353061854250285 177
179 2 204 40.5 56.5 0.35045 178
180 2 204 46.2 58.2 0.288167242925856 177
181 2 204 46.8 58.3 0.3281 180
182 2 205 46.2 57.7 0.32274631283738 181
183 2 205 45.5 57.1 0.425207545532523 182
184 2 205 44.8 56.4 0.484022714125527 183
185 2 205 44.5 56.2 0.4967 184
186 2 204 47.1 58.5 0.34115 181
187 2 204 47.3 58.7 0.349 186
188 2 210 45 59.4 0.351791027589363 175
189 2 210 44.8 59.5 0.35805 188
190 2 210 43.9 59.1 0.349718319975919 189
191 2 210 43.5 58.8 0.33965 190
192 2 210 45.6 60.1 0.228364656902535 189
193 2 210 46.5 60.4 0.139409394622952 192
194 2 210 46.6 60.4 0.139 193
195 2 213 49.8 62.2 0.235738881955114 173
196 2 213 50 62.2 0.2313 195
197 2 210 53.2 64.9 0.215917226040733 196
198 2 207 53.8 67.2 0.1951 197
199 2 208 51.4 60.6 0.278264984308008 196
200 2 207 53 59.6 0.24425 199
201 2 203 54.8 60.1 0.229633401562342 200
202 2 202 54.9 60.1 0.2383 201
203 2 203 54.2 62.8 0.273167809268355 202
204 2 201 55.2 64.8 0.196 203
205 2 202 55.6 60.5 0.297539522808372 202
206 2 201 56.1 61 0.310311089557615 205
207 2 200 56.4 61.6 0.30140619607215 206
208 2 200 56.6 62.4 0.306856056744285 207
209 2 199 56.7 63 0.28 208
210 2 208 53.1 59 0.242697434326658 200
211 2 209 53 58.5 0.312442298437879 210
212 2 209 52.6 57.7 0.337462161236317 211
213 2 210 52.3 57.2 0.31745 212
214 2 213 50.3 61.5 0.31271218062035 196
215 2 214 50.3 60.7 0.340670862189526 214
216 2 214 50 59.8 0.387432754376854 215
217 2 214 49.4 59 0.412575344090725 216
218 2 214 49.2 58.7 0.3936 217
219 0 221 49.8 64.5 0.331253168733836 168
220 0 220 49.6 64.7 0.319585371093906 219
221 0 219 49.4 64.9 0.3119 220
