# Supplementary material for: Functional and anatomical specificity in a higher olfactory centre
Source: eLife. 2019 May 21;8:e44590. doi: 10.7554/eLife.44590 (PMC6550879; doi:10.7554/eLife.44590)
Supplement: Supplementary file 4. [file elife-44590-supp4.zip › DyeFill_PV5/PV5a2_120619c1.swc]

# SWC format file
# based on specifications at http://research.mssm.edu/cnic/swc.html
# Created by nat::write.neuron.swc
# PointNo Label X Y Z Radius Parent 
1 1 179 95.1 87.2 0.521915 -1
2 1 181 93.9 84.2 0.62419581670952 1
3 1 181 93.9 84.2 0.624115 2
4 1 177 91.1 83.6 0.567964729193033 3
5 1 173 89.3 83.1 0.548256153239238 4
6 1 168 86.9 82.8 0.634289787950394 5
7 1 164 84.7 82.7 0.54368967260251 6
8 1 159 83.2 83.1 0.66020584715687 7
9 1 155 81.1 82.3 0.873382494332178 8
10 1 152 78.6 81.1 0.700785 9
11 1 148 76.3 78.9 0.771128631772354 10
12 1 148 74.9 77.4 0.736855 11
13 0 148 74.3 76.7 0.600248902104505 12
14 0 148 73.7 76.2 0.602114501856374 13
15 0 149 73.4 75.8 0.602806290959406 14
16 0 149 73.4 75.7 0.60216 15
17 3 148 75.8 72.2 0.610707325473054 16
18 3 149 77.6 69.1 0.88315 17
19 3 152 78.7 65.8 0.571651801552492 18
20 3 152 78.6 65.3 0.558595 19
21 3 149 78.5 69.2 0.83384482555804 18
22 3 149 79.4 68.9 0.709537704202684 21
23 3 148 80.2 68.6 0.645822034213695 22
24 3 148 80.5 68.2 0.64734 23
25 3 150 73 75.7 0.602184695828222 16
26 3 151 72.1 75.5 0.649124640546451 25
27 3 151 71.5 75.4 0.628 26
28 3 150 70.8 75.9 0.68260400176317 27
29 3 149 70.1 75.8 0.650443344258564 28
30 3 149 69.5 75.6 0.582335 29
31 3 149 68.6 75.9 0.614336132772309 30
32 3 148 67.7 76 0.589266223291539 31
33 3 148 67 75.7 0.564898265002115 32
34 3 147 66.5 75 0.618113221886389 33
35 3 147 66.4 74.9 0.623065 34
36 3 145 68.1 76 0.589053039356286 30
37 3 141 68.7 77.5 0.625484500460515 36
38 3 139 71.4 78.7 0.58771 37
39 3 151 68.6 73.4 0.630745103395838 30
40 3 155 69.2 71.4 0.624055 39
41 3 153 75.5 75.6 0.647209145084169 27
42 3 156 79 76 0.586897397563476 41
43 3 155 82.3 73.2 0.633646923415249 42
44 3 155 82.3 73 0.641125 43
45 0 143 72.8 77 0.6040351569948 12
46 0 143 72.9 77.5 0.7341 45
47 1 149 74.9 81.3 0.609896750957939 10
48 1 145 71.8 81.2 0.548776898976551 47
49 1 143 71.8 81.3 0.64456 48
50 0 140 74.4 82.1 0.573415398149973 49
51 0 138 74.9 81.8 0.575165 50
52 3 137 74.5 81.6 0.581763581170857 51
53 3 136 73.9 81.1 0.641947830117929 52
54 3 136 73.5 80.6 0.69757 53
55 3 137 74.5 81.6 0.616812986886132 51
56 3 137 75.3 82.2 0.608607266907049 55
57 3 136 75.6 82.6 0.552975 56
58 3 137 76.4 83 0.624786723760855 57
59 3 137 77.3 83.4 0.571973997066135 58
60 3 137 78.2 83.5 0.597473347867352 59
61 3 137 78.5 83.2 0.61405 60
62 3 136 75.6 82.6 0.57716 57
63 3 136 75.3 82.2 0.615264972287754 62
64 3 135 75.1 81.9 0.57571767345172 63
65 3 134 74.9 81.6 0.542222864450966 64
66 3 133 75.3 81.4 0.583949262707914 65
67 3 133 75.6 81 0.62576 66
68 3 134 71.9 82.1 0.609487287386447 62
69 3 131 71.3 81.2 0.773365 68
70 0 144 76.6 82.4 0.653268168737867 49
71 0 142 79.2 82.7 0.64266 70
72 3 142 79.1 82.6 0.643475 71
73 3 142 79.4 82 0.606055778009895 71
74 3 142 79.6 81.5 0.58041 73
75 0 143 70.9 81.3 0.657735097492743 49
76 0 143 70 81.4 0.680672580214093 75
77 0 142 69.1 81.1 0.55537 76
78 3 142 68.3 80.5 0.525649533482035 77
79 3 142 67.8 80.4 0.56910457797932 78
80 3 141 67.5 80.1 0.596245365400806 79
81 3 140 67.5 79.6 0.59228 80
82 3 144 67.4 81.4 0.684989067348504 77
83 3 148 65.2 81.3 0.693415 82
84 1 185 93 84 0.601177841719545 3
85 1 190 91 83.2 0.614118027357629 84
86 1 194 88.4 82.4 0.671488180580222 85
87 1 198 85.3 82 0.568314618106255 86
88 1 202 82.4 81.5 0.566201193106214 87
89 1 206 79.5 80.9 0.523683238971058 88
90 1 210 77.1 80.3 0.570399662763836 89
91 1 212 75.8 79.8 0.569525 90
92 1 215 72.8 78.5 0.522029423201657 91
93 1 218 69.1 77.5 0.505589502011626 92
94 1 221 65.4 75.4 0.58321674209067 93
95 1 224 62.1 73.4 0.568228950909607 94
96 1 226 58 71.2 0.690400242743187 95
97 1 226 53.9 68.6 0.681658360756472 96
98 1 223 51.3 67.2 0.86732327848078 97
99 1 218 51.7 66.4 0.617981844136646 98
100 1 213 51.3 66.6 0.85218 99
101 0 209 52.4 65 0.820669353554063 100
102 0 204 53 64.2 0.635547213805325 101
103 0 201 52.8 61.5 0.691589978807438 102
104 0 201 52.4 60.6 0.82282 103
105 0 200 53 61.3 0.848088693835711 104
106 0 200 53.9 61.5 0.841397645250595 105
107 0 199 54.8 61.6 0.871862903191963 106
108 0 199 55.2 61.5 1.05361 107
109 0 201 49.5 59.4 1.00702486744254 104
110 0 203 45.2 57.9 0.992250879534556 109
111 0 203 44.5 57.7 1.21162 110
112 2 204 45.2 58 0.954438872754079 111
113 2 205 45.4 57.8 0.845851119366526 112
114 2 205 45.3 57.3 0.754545 113
115 2 206 44.8 56.5 0.669155891025492 114
116 2 206 44.8 56.4 0.668985 115
117 2 206 44.8 56.5 0.665672358858581 114
118 2 206 44.8 56.5 0.66992 117
119 2 203 44.5 57.7 1.29171 111
120 2 203 44.6 57.8 1.32216 119
121 2 203 45 57.8 1.32573 120
122 0 211 51.3 64 0.983502031697258 100
123 0 212 50.6 61 1.04677144072005 122
124 0 215 51.9 60.4 0.881261230874191 123
125 0 220 52.7 59.1 0.613645862331134 124
126 0 224 51.2 57 0.830946734688284 125
127 0 228 50.4 54.4 0.629390878078989 126
128 0 231 50.2 50.9 0.714951102014955 127
129 0 235 52.5 48.6 0.908833360482424 128
130 0 238 51.7 47.2 0.825135 129
131 0 209 49.7 66.3 0.574229544058412 100
132 0 207 47.7 63.7 0.788987546880363 131
133 0 207 47.5 63.1 0.939865 132
134 0 208 47.1 62.6 0.771918809260597 133
135 0 209 47.3 62.5 0.739528252623916 134
136 0 210 47.3 62.1 0.63399 135
137 0 205 44.3 60.8 0.769890102374502 133
138 0 205 43.7 59.3 0.75529 137
139 1 212 75.3 79.3 0.657258818190949 91
140 1 212 75.2 79.3 0.657625 139
141 1 212 75.3 79.3 0.657258818190949 91
142 1 212 75.2 79.3 0.657625 141
143 1 212 75.3 79.3 0.657258818190949 91
144 1 212 75.2 79.3 0.657625 143
