# Supplementary material for: Functional and anatomical specificity in a higher olfactory centre
Source: eLife. 2019 May 21;8:e44590. doi: 10.7554/eLife.44590 (PMC6550879; doi:10.7554/eLife.44590)
Supplement: Supplementary file 4. [file elife-44590-supp4.zip › DyeFill_PV5/PV5a2_120710c0.swc]

# SWC format file
# based on specifications at http://research.mssm.edu/cnic/swc.html
# Created by nat::write.neuron.swc
# PointNo Label X Y Z Radius Parent 
1 1 175 94.8 89.5 0.69448 -1
2 1 176 94.6 86.3 0.428208121332471 1
3 1 178 93.5 84.7 0.596885 2
4 1 174 91.1 83.4 0.501398842944917 3
5 1 170 88.9 82.4 0.531785883865637 4
6 1 165 87.3 82.1 0.551247452285882 5
7 1 160 86.6 81.9 0.600635471123688 6
8 1 159 86.3 81.9 0.534245 7
9 0 158 85.9 81.7 0.532234415023602 8
10 0 157 85.4 81.6 0.574769544822815 9
11 0 156 85.1 81.5 0.588401485569009 10
12 0 155 84.6 81.3 0.614677251460279 11
13 0 154 84.2 81.2 0.68825 12
14 0 150 81.8 80.2 0.755012384812218 13
15 0 148 78.2 77.5 0.824581388634174 14
16 0 148 77.8 77.2 0.75912 15
17 0 148 77.3 76.4 0.744908809295613 16
18 0 148 76.6 75.8 0.75059817149622 17
19 0 149 76.1 75 0.765335341061602 18
20 0 149 75.7 74.5 0.86997 19
21 3 149 76 73.6 1.0189540435538 20
22 3 149 76 73.5 1.00272 21
23 3 149 75.8 72.5 0.946273681942168 22
24 3 149 76.1 71.6 0.719422412127262 23
25 3 149 76.3 70.7 0.576744758678035 24
26 3 149 76.3 70.4 0.528185 25
27 3 147 72.3 68.9 0.489015239630688 26
28 3 143 70.5 69 0.707586989365921 27
29 3 139 73.2 68.7 0.525585 28
30 3 150 76.6 70.5 0.568411963211786 26
31 3 151 76.7 70.5 0.567600055950697 30
32 3 151 76.7 70.5 0.56868 31
33 3 152 76.4 70.4 0.521868745330305 32
34 3 153 76.3 70.2 0.546405909744569 33
35 3 154 76.1 69.9 0.58355141778277 34
36 3 155 76 69.6 0.503990709815608 35
37 3 156 76.2 69.2 0.50986 36
38 3 152 81.1 71.4 0.501580538602399 32
39 3 149 84.4 73.5 0.608916485780178 38
40 3 145 85.2 75.2 0.570195 39
41 3 152 72.8 73.6 0.579976824032541 22
42 3 153 72.1 73.2 0.615385 41
43 3 157 71.4 71.8 0.541192120524284 42
44 3 162 71 70.3 0.581386961896232 43
45 3 166 71.1 68.9 0.55281 44
46 3 167 71 68.8 0.541321771849603 45
47 3 168 70.9 68.7 0.528641848529374 46
48 3 168 71 68.6 0.518890786594765 47
49 3 169 71.3 68.7 0.500549509838956 48
50 3 170 71.7 68.7 0.495495 49
51 3 161 72.8 68.9 0.593519809649694 45
52 3 157 70.5 68.1 0.716007356445384 51
53 3 153 72.3 67.4 0.428565794465626 52
54 3 150 74.9 67 0.402375 53
55 3 149 69.4 73.1 0.50851431800432 42
56 3 146 67.7 70.6 0.560255 55
57 3 148 74.8 74.8 0.601186498738588 20
58 3 148 73.9 74.9 0.586513485292508 57
59 3 148 73.7 75 0.583365 58
60 0 147 77.8 77.1 0.548310640370892 16
61 0 146 77.8 77 0.479952382453761 60
62 0 145 77.3 76.6 0.508879303577634 61
63 0 144 76.9 76.4 0.543577476538916 62
64 0 144 76.7 76.3 0.519415 63
65 3 139 78.7 76.1 0.50880020615934 64
66 3 136 79 75.1 0.61594 65
67 3 144 76.6 76.1 0.48108 64
68 3 144 76.7 75.9 0.414635 67
69 3 144 76.8 75.7 0.314105 68
70 3 144 76.7 74.9 0.203814233701749 69
71 3 143 76.5 74.3 0.438745 70
72 3 149 77.8 77.3 0.679871165195138 69
73 3 153 75.9 78.5 0.518325718872488 72
74 3 154 75.3 78.8 0.52759 73
75 0 151 81.5 81.4 0.541765981350217 13
76 0 147 78.2 81.2 0.623961891099711 75
77 0 145 75.8 80.1 0.837575 76
78 0 143 71.4 78.3 0.73270133929699 77
79 0 143 66.9 76.5 0.570587659078447 78
80 0 143 62.1 75.4 0.558566167569692 79
81 0 140 59.4 73.8 0.391831612905643 80
82 0 140 59.3 73.5 0.2807 81
83 0 144 75.9 79.9 0.82243 77
84 3 140 74.4 78 0.56833326099319 83
85 3 136 74.2 76 0.643884214585642 84
86 3 135 74.9 75.3 0.839855 85
87 3 134 75.1 75.1 0.917545 86
88 3 130 76.8 74.2 0.538954933965507 87
89 3 125 78.4 73.9 0.429651472455012 88
90 3 123 77.5 73.7 0.481115 89
91 3 134 74.5 74.7 0.740170215491224 87
92 3 133 74.2 74.5 0.512622301034161 91
93 3 132 73.6 74.1 0.487366120796691 92
94 3 131 73.1 73.8 0.436396884928297 93
95 3 131 72.7 73.6 0.475255 94
96 3 130 72.6 73.3 0.516237973713682 95
97 3 130 72.2 72.6 0.537475 96
98 3 130 72.6 73.4 0.511543709030984 95
99 3 129 72.2 73.3 0.516958665976302 98
100 3 128 72.1 73.3 0.519246050936374 99
101 3 127 72.3 73.1 0.480114010142566 100
102 3 127 72.3 73.1 0.479275 101
103 3 136 74.1 75.5 0.621906980459835 86
104 3 136 73.3 75.6 0.523122073426479 103
105 3 136 72.9 75.6 0.459385 104
106 3 139 69.3 74.1 0.546214327970966 105
107 3 139 67.1 72 0.655255 106
108 3 134 69 77.2 0.540566736318978 105
109 3 135 68 79.1 0.57353 108
110 3 140 73.4 80.1 0.39412368182148 83
111 3 137 72.7 81.7 0.74109 110
112 0 158 85.8 82 0.564343250722443 8
113 0 157 85.5 82.3 0.685811643332145 112
114 0 157 85.2 82.5 0.75626 113
115 1 183 91.7 85 0.514439054941671 3
116 1 186 88.6 84.3 0.577860844544388 115
117 1 191 86.6 83 0.567629072119068 116
118 1 195 84.7 82.7 0.543006742315577 117
119 1 200 82.9 82.4 0.576263367705662 118
120 1 204 80.7 82 0.540583657780644 119
121 1 208 77.9 81.4 0.533404428840509 120
122 1 212 75.2 79.9 0.572010711617849 121
123 1 216 71.9 78.4 0.57201148267464 122
124 1 218 68 76.9 0.547227770802197 123
125 1 220 64.1 74.8 0.539094568498042 124
126 1 223 60.3 72.5 0.563739771953474 125
127 1 224 56.3 70.1 0.586053771656869 126
128 1 224 53.5 67.2 0.546461761331821 127
129 1 223 52.8 66.5 0.696345 128
130 0 221 50.6 62.9 0.908983863945346 129
131 0 217 50.9 60.4 0.826715 130
132 2 218 50.8 59.9 0.67009230542507 131
133 2 219 50.8 59.6 0.506048601103787 132
134 2 220 50.8 59.3 0.478322874104414 133
135 2 221 50.7 59 0.552525 134
136 2 225 49.4 57.6 0.538194459076582 135
137 2 230 47.8 55.8 0.539353736958853 136
138 2 232 48.2 51.9 0.657736575053144 137
139 2 232 48.2 51.1 0.607475 138
140 2 216 52.7 59.8 0.840127750325102 135
141 2 216 52.8 60 0.815765 140
142 2 212 50.7 60.2 0.560639834519062 131
143 2 209 49.8 60.2 0.479725 142
144 2 205 47.3 59.7 0.624391807868424 143
145 2 205 46.4 58.9 0.69375 144
146 2 209 48.8 57.3 0.747451079602162 145
147 2 210 49.2 56.5 0.79487 146
148 2 204 45.5 58.8 0.700296116163257 145
149 2 204 44.6 58.7 0.792335 148
150 2 205 52 59 0.592610034976666 143
151 2 203 51.7 57.9 0.57993 150
152 2 203 51.5 57.7 0.577075 151
153 2 203 51.3 57.4 0.558005 152
154 2 203 51.2 57.2 0.59284 153
155 2 204 47.4 56.8 0.655524407267448 151
156 2 204 46.1 55.9 0.69576 155
157 0 218 54.3 66.7 0.571057096669259 129
158 0 213 55.1 66.6 0.689555407918912 157
159 0 208 56.1 66 0.580321270451439 158
160 0 203 56.2 65.2 0.57579934495461 159
161 0 199 56.4 63.5 0.58585797766589 160
162 0 197 56.6 62.3 0.6175 161
163 2 202 55.3 61.5 0.558643294920444 162
164 2 203 54.2 61 0.68313 163
165 2 197 57.3 61.7 0.780300172784386 162
166 2 197 57.4 61.7 0.78347 165
167 2 197 58 62.3 0.92139155367499 166
168 2 196 58.8 62.8 0.91146222576257 167
169 2 196 59.5 63.3 0.866658491727569 168
170 2 196 60.2 63.9 0.955104625056465 169
171 2 195 60.6 64.3 1.07723 170
172 2 197 56.8 60.9 0.624445074149531 166
173 2 197 56.8 60.8 0.679095 172
