# Supplementary material for: Functional and anatomical specificity in a higher olfactory centre
Source: eLife. 2019 May 21;8:e44590. doi: 10.7554/eLife.44590 (PMC6550879; doi:10.7554/eLife.44590)
Supplement: Supplementary file 4. [file elife-44590-supp4.zip › DyeFill_PV5/PV5a2_120712c1.swc]

# SWC format file
# based on specifications at http://research.mssm.edu/cnic/swc.html
# Created by nat::write.neuron.swc
# PointNo Label X Y Z Radius Parent 
1 1 171 88.2 87.9 0.159175 -1
2 1 172 87.7 87.4 0.294018498787504 1
3 1 172 87.6 87.3 0.32311 2
4 1 177 88.6 86.7 0.280619284103164 3
5 1 175 88.9 84.3 0.312570174842143 4
6 1 170 88.8 82.9 0.320956141620224 5
7 1 165 89.2 82.2 0.334772032624918 6
8 1 161 88.7 82.1 0.35945627381289 7
9 1 156 87.4 82.4 0.329019486872723 8
10 1 151 85.3 81.8 0.359069009271574 9
11 1 147 83.4 80.8 0.270681953366839 10
12 1 145 83 80.6 0.22269 11
13 0 141 85.9 80.8 0.255486702369742 12
14 0 140 86.9 80.8 0.23996 13
15 3 135 86.3 80.4 0.197100285896227 14
16 3 135 86.3 80.4 0.18555 15
17 3 135 86.5 80.5 0.159975 16
18 3 135 86.7 80.7 0.150325 17
19 3 130 87.8 79.2 0.29317744837222 16
20 3 126 89.3 77.4 0.27732 19
21 3 123 92.4 74.6 0.365702001832379 20
22 3 123 93 73.8 0.280175 21
23 3 123 85.6 77.5 0.21514073368287 20
24 3 122 80.7 77.5 0.183171874390648 23
25 3 123 76.1 78.5 0.169673110147186 24
26 3 127 75 79.3 0.143284878460158 25
27 3 128 75.2 79.5 0.129995 26
28 3 136 90.1 80.7 0.111719833991675 14
29 3 132 93 79.9 0.206518136115589 28
30 3 131 95.4 79.8 0.2547 29
31 0 145 82.3 80.4 0.197306760170793 12
32 0 145 82.2 80.4 0.19318 31
33 3 143 77.7 80.6 0.295474226194017 32
34 3 139 74.7 80 0.254241691605603 33
35 3 135 73.2 79.6 0.273516718457099 34
36 3 135 68.4 79.8 0.229365849355501 35
37 3 138 64.6 79.1 0.337725305004177 36
38 3 139 63.2 75.6 0.191899130952669 37
39 3 137 65.8 73.8 0.16358 38
40 3 144 82 80.2 0.20889 32
41 3 143 81.5 79.8 0.224069375890401 40
42 3 143 80.9 79.4 0.22841301802394 41
43 3 142 80.5 79 0.256701395911839 42
44 3 141 80.2 78.7 0.26886 43
45 3 140 80.3 78.8 0.239734646553272 44
46 3 140 80.3 78.8 0.23918 45
47 3 136 79.1 78.6 0.289529716238694 46
48 3 133 75.2 77.5 0.281632887387977 47
49 3 129 72.3 76.3 0.239225086899516 48
50 3 125 73.1 73.7 0.343137604812249 49
51 3 123 76.7 72.2 0.294987962635649 50
52 3 125 76.3 69.3 0.31428 51
53 3 138 84.4 77 0.328141595188933 46
54 3 137 86.1 75.6 0.21455 53
55 3 136 86.8 75.2 0.228597316193999 54
56 3 136 87.5 74.8 0.240253571022565 55
57 3 135 88.1 74.4 0.249717878889123 56
58 3 134 88.5 73.9 0.251154713187075 57
59 3 134 88.7 73.8 0.22996 58
60 3 132 93.2 73.5 0.206149861977743 59
61 3 131 95.2 71.3 0.306625 60
62 3 131 89.2 70.4 0.174778722657389 59
63 3 134 89.8 67.4 0.296288852563941 62
64 3 134 89.7 66.8 0.263565 63
65 3 141 88.7 76.4 0.227309919682105 54
66 3 144 90.9 78.5 0.271123824295991 65
67 3 146 92.6 79.5 0.30267 66
68 3 140 77.5 74.9 0.294417312743155 44
69 3 140 76.8 73.6 0.280615 68
70 3 140 76.2 72.9 0.311848060513917 69
71 3 141 75.8 72.3 0.263966841949238 70
72 3 142 76 71.5 0.185611808362322 71
73 3 142 76.2 71.3 0.20578 72
74 3 137 78.1 69.9 0.253255857769062 73
75 3 133 80.2 68.1 0.196803276712197 74
76 3 131 82 68 0.19381 75
77 3 130 82 68.3 0.189025288520058 76
78 3 129 81.6 68.1 0.19870869968909 77
79 3 129 81.2 67.4 0.332800192520339 78
80 3 129 81.1 66.9 0.302405 79
81 3 129 80.2 66.6 0.291177554709801 80
82 3 129 79.3 66.4 0.284460692665742 81
83 3 129 78.4 66.3 0.278803431064228 82
84 3 130 77.6 66.4 0.27335 83
85 3 127 85.5 68.4 0.279024584671555 80
86 3 126 89.2 71.4 0.342161812093325 85
87 3 126 89.3 71.6 0.340135 86
88 3 129 86.4 67.1 0.22397187960208 76
89 3 129 88.3 65.5 0.295635 88
90 3 143 76.3 71 0.245110399026139 73
91 3 144 76.5 70.6 0.277075629183956 90
92 3 144 76.9 70 0.242379979932725 91
93 3 144 76.9 70 0.2376 92
94 3 144 77.4 69.1 0.219051359815798 93
95 3 144 77.8 68.5 0.187948984881968 94
96 3 143 78 68.2 0.19198293714466 95
97 3 142 78 68.1 0.207837726466501 96
98 3 142 78 68.1 0.208995 97
99 3 149 78.2 70.7 0.255185054772245 93
100 3 150 78.2 70.6 0.2778 99
101 3 155 76.5 70.2 0.270761684079145 100
102 3 160 74.7 69.9 0.14298597894821 101
103 3 165 74.8 70.4 0.222086835070305 102
104 3 166 74.1 70.2 0.21434 103
105 3 153 77.4 67.2 0.354233961637193 100
106 3 154 77.4 67 0.35817 105
107 3 141 81.4 72.5 0.249129431299757 69
108 3 140 85.7 71.1 0.241077528707519 107
109 3 144 87.1 70 0.0938689328523364 108
110 3 146 89.5 71.6 0.288875 109
111 3 148 80.1 78.7 0.256860775370332 40
112 3 151 77.6 76.1 0.293497033164938 111
113 3 152 77.3 75.6 0.276065 112
114 3 157 77.1 74.7 0.264551212270204 113
115 3 159 76.8 73.6 0.13702 114
116 3 152 80 78.3 0.210728477540886 113
117 3 157 80.1 78.3 0.255048489376482 116
118 3 161 80.4 78.8 0.263195 117
119 3 165 79.8 79.3 0.271373031246938 118
120 3 166 80.2 79.7 0.30079 119
121 3 160 81.4 78.8 0.270853400340871 118
122 3 160 82.3 78.6 0.301177402403724 121
123 3 160 82.9 78.4 0.29339 122
124 1 177 88.6 86.7 0.280988996347402 3
125 1 181 88.6 85.4 0.31688 124
126 0 185 86.5 83.9 0.322674024640823 125
127 0 189 84.5 83 0.315426528009929 126
128 0 194 82.1 82.3 0.306124220668829 127
129 0 198 80.6 82.2 0.293778763067784 128
130 0 203 78.9 82 0.287825295868457 129
131 0 208 76.9 81.3 0.271681315693914 130
132 0 212 74.5 80.5 0.286443923820083 131
133 0 215 71.2 79.1 0.348200471012614 132
134 0 218 67.6 77.7 0.3898977271412 133
135 0 221 63.8 75.4 0.346434107081712 134
136 0 223 60.8 72.4 0.33456760398547 135
137 0 226 57 70.3 0.345232163789558 136
138 0 226 52.7 68.1 0.375603181460123 137
139 0 224 49.8 65 0.265262227818894 138
140 0 220 50.2 62.4 0.263655100948716 139
141 0 215 50.2 62.6 0.143493014302477 140
142 0 214 50.2 62.6 0.1538 141
143 0 214 50.7 61.9 0.170294449301776 142
144 0 213 51 61.1 0.138116589250415 143
145 0 213 51.1 60.6 0.15288 144
146 2 213 51.4 59.8 0.154708335597288 145
147 2 213 51.9 58.9 0.196556606878934 146
148 2 212 52.2 58.4 0.19188 147
149 2 217 52.7 57.1 0.269315537465781 148
150 2 222 52.4 56.1 0.255558901413601 149
151 2 225 51.7 54.8 0.24884 150
152 2 230 51.8 52.2 0.221561183091819 151
153 2 233 51.2 49 0.201347289040751 152
154 2 235 51 48.1 0.26565 153
155 2 225 51.2 55.7 0.140324482737838 151
156 2 226 51 56.1 0.16925 155
157 2 212 52.2 58.5 0.17936 148
158 2 211 56.2 59.4 0.223813986425377 157
159 2 212 57.2 57.7 0.25817 158
160 2 208 50.2 58.9 0.218930250398533 157
161 2 204 46.6 58 0.14870870162905 160
162 2 204 46.3 57.6 0.143875 161
163 2 203 45.6 57.1 0.107558151359275 162
164 2 202 45.1 56.6 0.177423075181501 163
165 2 202 44.9 56 0.261415300079779 164
166 2 201 44.8 55.7 0.29794023129443 165
167 2 200 44.8 55.5 0.297045 166
168 2 203 50.2 59.4 0.218528827046199 162
169 2 204 51 60 0.249075 168
170 2 209 50.7 62.9 0.261787714274552 145
171 2 208 50.7 63.2 0.2657 170
172 0 210 48.5 61.9 0.194802710084721 142
173 0 208 47.5 61.1 0.20487 172
174 0 180 89 85.6 0.333536498142626 125
175 0 180 89.1 85.6 0.33599 174
