# Supplementary material for: Functional and anatomical specificity in a higher olfactory centre
Source: eLife. 2019 May 21;8:e44590. doi: 10.7554/eLife.44590 (PMC6550879; doi:10.7554/eLife.44590)
Supplement: Supplementary file 4. [file elife-44590-supp4.zip › DyeFill_PV5/PV5b1_120605c0.swc]

# SWC format file
# based on specifications at http://research.mssm.edu/cnic/swc.html
# Created by nat::write.neuron.swc
# PointNo Label X Y Z Radius Parent 
1 1 160 86.4 87.6 0.11475 -1
2 1 165 86.6 86.8 0.21094843801291 1
3 1 168 86.3 85.7 0.17487 2
4 1 173 87.1 85.9 0.16034859801838 3
5 1 178 87.4 86.4 0.187944117620337 4
6 1 182 86.5 86 0.237601896408593 5
7 1 187 84.7 84.3 0.234762630300567 6
8 1 191 83 83.4 0.196321750591858 7
9 1 196 81.7 82.5 0.20587742269175 8
10 1 201 80 81.5 0.210527222631705 9
11 1 205 77.2 80.7 0.186143665372875 10
12 1 209 74.3 79.9 0.208604994183984 11
13 1 212 71.2 78.7 0.219848207900404 12
14 1 216 67.8 77.5 0.204336006914319 13
15 1 219 64.3 75.3 0.183837945032217 14
16 1 221 61.3 71.8 0.229191964203743 15
17 1 222 58.8 68.7 0.176645 16
18 1 224 55.4 65.7 0.170116397568292 17
19 1 221 53.4 63.1 0.199147438501103 18
20 1 219 53.4 63 0.191595 19
21 0 214 53.8 63.3 0.150478648059074 20
22 0 213 53.8 63.3 0.209205 21
23 2 209 52.8 65.2 0.139956714560678 22
24 2 205 50 67.1 0.146334632511152 23
25 2 202 47.3 70.3 0.188117031259918 24
26 2 198 46.9 72.2 0.19487 25
27 2 194 48.2 72.5 0.183047857334303 26
28 2 189 48.1 72.2 0.126045475677104 27
29 2 184 48.8 71.5 0.132419505762426 28
30 2 179 48 71.1 0.162037589019089 29
31 2 177 44.4 71.2 0.190751064792956 30
32 2 177 44.2 71.2 0.200775 31
33 2 197 46.4 72.4 0.130879211099332 26
34 2 197 46 72.7 0.110369624428991 33
35 2 196 45.5 72.9 0.105143319530479 34
36 2 196 45.4 73 0.1066 35
37 2 208 54.5 63.2 0.111448051018385 22
38 2 203 54.2 62.4 0.121365145309616 37
39 2 200 51.1 61 0.139749389797268 38
40 2 196 50 61.6 0.128455950454799 39
41 2 195 54.6 61.2 0.127353430156673 40
42 2 194 52.4 58 0.196216716948445 41
43 2 194 52.4 57.9 0.1932 42
44 0 215 51.3 63.4 0.136990479879046 20
45 0 210 49 63.4 0.109407729454136 44
46 0 207 45.4 62.8 0.127495671224993 45
47 0 204 41.5 61.8 0.123525923692129 46
48 0 200 39.1 59.9 0.179509166879799 47
49 0 198 38.4 59.4 0.20555 48
50 1 218 58.8 68.4 0.115070009184873 17
51 1 213 58.9 67.1 0.135100296780246 50
52 1 208 58.6 66.8 0.130115859737179 51
53 1 203 57.5 66.5 0.208703198804561 52
54 1 198 56.1 66.4 0.122543060613613 53
55 1 194 56.1 66 0.152719021194146 54
56 1 189 58.6 66 0.198529147052438 55
57 1 185 61.8 66.3 0.129315629665695 56
58 1 181 63.6 66.8 0.133388930425326 57
59 1 176 63.8 68.5 0.109640420946789 58
60 1 172 64.9 68 0.128022986821259 59
61 1 167 66.6 69 0.128671990610796 60
62 1 162 67.5 70 0.170676877458107 61
63 1 157 68.8 70.4 0.129407127773186 62
64 1 153 70.1 69.4 0.222128998487594 63
65 1 153 70 69.2 0.24793 64
66 1 163 85 84.9 0.224300283476989 3
67 1 158 84.2 85 0.209647694653137 66
68 1 153 83.5 85.2 0.228154534798596 67
69 1 149 82.9 84.9 0.222075 68
70 1 145 81.3 85.2 0.190702657435871 69
71 1 141 79 84.8 0.177375 70
72 0 137 82.3 85.1 0.148438100938443 71
73 0 136 86 85.1 0.12334 72
74 3 134 90.3 84.7 0.116348113954621 73
75 3 133 94.9 84.4 0.105023455394226 74
76 3 132 96.6 84.1 0.13448 75
77 3 131 85 85.3 0.126630763459938 73
78 3 127 83.6 83.7 0.149474283132077 77
79 3 127 83.6 83.7 0.14986 78
80 0 137 76.4 84.8 0.184763848397915 71
81 0 132 75 84.6 0.142111622004588 80
82 0 127 76.4 84.5 0.136827056931476 81
83 0 125 74.9 81.1 0.199675258663957 82
84 0 124 73.6 80.1 0.12379 83
85 3 120 74.5 77.9 0.110239869679257 84
86 3 120 76.6 74.3 0.159002489658547 85
87 3 120 76.9 74.3 0.167915 86
88 3 124 70.5 76.4 0.171953577879849 84
89 3 124 70.5 75.8 0.168855 88
90 1 149 82.6 84 0.193771750360264 69
91 1 149 82.2 83.7 0.188015 90
92 0 150 77.9 82 0.179888172368852 91
93 0 149 76.4 81.6 0.116135 92
94 3 150 72.2 79.8 0.150280626740144 93
95 3 150 72 79.5 0.146735 94
96 3 154 76.7 80.5 0.151450913686138 93
97 3 159 76.8 79.4 0.13209325612655 96
98 3 160 76.9 79.2 0.14122 97
99 0 146 82 85.1 0.148618344874364 91
100 0 142 83 83.1 0.160080337802984 99
101 0 141 83.1 83 0.16307 100
102 3 140 83.2 83 0.156197274043501 101
103 3 139 83.2 82.9 0.147269793682215 102
104 3 138 83.1 82.7 0.167994275349766 103
105 3 137 83 82.6 0.20167242775475 104
106 3 136 82.9 82.5 0.203015 105
107 3 142 82.8 82.3 0.176701541385282 101
108 3 143 82.8 81.7 0.160759306948999 107
109 3 143 82.8 81.5 0.136275 108
