# Supplementary material for: Functional and anatomical specificity in a higher olfactory centre
Source: eLife. 2019 May 21;8:e44590. doi: 10.7554/eLife.44590 (PMC6550879; doi:10.7554/eLife.44590)
Supplement: Supplementary file 4. [file elife-44590-supp4.zip › DyeFill_PV5/PV5b1_120618c0.swc]

# SWC format file
# based on specifications at http://research.mssm.edu/cnic/swc.html
# Created by nat::write.neuron.swc
# PointNo Label X Y Z Radius Parent 
1 1 168 81.8 87.3 0.16143 -1
2 1 171 85 86.8 0.170256384949957 1
3 1 175 87.9 85.7 0.206884743329161 2
4 1 177 87.8 84.7 0.202805 3
5 1 182 86.4 84.1 0.218037975665855 4
6 1 186 83.8 83.1 0.294573745894022 5
7 1 191 81.7 82.1 0.327302578226359 6
8 1 195 80 81.6 0.269551664118977 7
9 1 200 79.1 81 0.280356327593796 8
10 1 205 77.5 80 0.302389147975381 9
11 1 209 75.5 79.1 0.329137496494255 10
12 1 213 73.1 77.9 0.322226546047358 11
13 1 217 69.9 76.9 0.343168918726442 12
14 1 221 66.7 75.7 0.325464665804035 13
15 1 225 63.8 74.3 0.422370718381302 14
16 1 226 59.9 72.1 0.464704676700282 15
17 1 226 56.5 70.6 0.351445 16
18 1 228 52.1 68.6 0.398824274798714 17
19 1 227 47.7 66.3 0.33492718644277 18
20 1 227 46.9 65.9 0.31706 19
21 0 226 46.9 65.6 0.381479479856625 20
22 0 225 46.7 65.4 0.357985 21
23 2 220 46.7 66.1 0.39899837200818 22
24 2 215 46.4 65.7 0.321135211092879 23
25 2 211 46.2 64.6 0.434078607719007 24
26 2 206 46.1 62.5 0.299511224404685 25
27 2 202 48 61.1 0.314983205027337 26
28 2 199 50.4 60.7 0.36356 27
29 2 197 54.8 61.3 0.18393317543357 28
30 2 194 58.3 60.9 0.285743895866773 29
31 2 191 60.7 60 0.46145 30
32 2 199 48.5 57.2 0.310498296482857 28
33 2 197 43.9 56.4 0.43877975370818 32
34 2 197 42.1 55.4 0.554675 33
35 2 221 47.3 62.9 0.33728236467823 22
36 2 217 45.5 63.1 0.298086279285795 35
37 2 212 42.7 63.7 0.319950265162755 36
38 2 209 39.3 63.9 0.355559062176803 37
39 2 205 36.8 61.9 0.275918999259119 38
40 2 201 36.9 59.2 0.371240362878297 39
41 2 196 37.5 57.8 0.213507443238739 40
42 2 192 39.1 56.7 0.381890916825662 41
43 2 188 42.5 55.7 0.190118041221638 42
44 2 184 44.3 55.3 0.335768501271319 43
45 2 183 44.7 55.3 0.368415 44
46 0 230 43.7 63.6 0.350704217396972 20
47 0 232 40.5 61.9 0.126188974699554 46
48 0 237 38 61.5 0.204851838464565 47
49 0 239 35.3 58.7 0.346314762003209 48
50 0 240 33.7 55.2 0.37826 49
51 1 222 57.4 70.7 0.211831604971541 17
52 1 218 54.5 70.3 0.400629614377179 51
53 1 213 52.3 70.2 0.321047198931565 52
54 1 209 50.4 70 0.147905295730246 53
55 1 204 50.2 68.8 0.267231357819172 54
56 1 202 49.6 67.6 0.560345 55
57 1 172 87.4 83.2 0.244052584171682 4
58 1 168 86.8 81.8 0.280451798579905 57
59 1 163 86.9 81 0.252488680693245 58
60 1 158 87.8 81.2 0.218099300368902 59
61 1 153 87.3 81.1 0.288276985598599 60
62 1 153 87.3 81.1 0.291885 61
63 1 152 86.9 81.1 0.295054214813976 62
64 1 151 86.6 81 0.276925 63
65 0 146 85.9 81.7 0.243287617696423 64
66 0 142 84.4 82.3 0.226035 65
67 0 142 84.1 82.1 0.197313273893932 66
68 0 141 83.8 81.7 0.173666589260117 67
69 0 140 83.9 80.9 0.207346331927474 68
70 0 140 83.9 80.9 0.20933 69
71 3 136 86.9 80.8 0.165467630790981 70
72 3 132 89.7 79.7 0.131519071995803 71
73 3 134 94.2 79.6 0.13435 72
74 3 138 81.1 77.4 0.265581199325498 70
75 3 137 81 75.5 0.179435 74
76 0 138 84.2 83.2 0.181793205970519 66
77 0 133 82.2 83.3 0.110786937972754 76
78 0 129 79.4 83.3 0.117215535171915 77
79 0 124 79.1 83.7 0.131671992671769 78
80 0 123 79.5 83.5 0.11303 79
81 0 151 85.7 80.6 0.229804178620895 64
82 0 151 84.7 80.3 0.205612569536362 81
83 0 151 83.7 80.1 0.194683430780309 82
84 0 151 82.8 79.9 0.206455032703717 83
85 0 151 82.2 79.8 0.21003 84
86 0 152 81.6 80 0.19275765388742 85
87 0 152 81.6 80.1 0.191875 86
88 3 152 81.5 80.3 0.188655 87
89 3 153 81.4 80.5 0.19214 88
90 3 150 77.1 80.9 0.175083379021668 89
91 3 147 73.6 80.7 0.183466607457569 90
92 3 142 72.7 80.4 0.142629698360043 91
93 3 142 72.6 80.4 0.13839 92
94 3 141 72.7 80.5 0.13093 93
95 3 141 72.8 80.7 0.130395 94
96 3 140 68.1 79 0.162216238949036 93
97 3 137 65.5 77.1 0.222056783904417 96
98 3 134 66.4 74.3 0.311535 97
99 3 157 84.1 80.9 0.174782487223561 89
100 3 159 86 80.8 0.17575 99
101 3 155 78 77.7 0.18715818117063 87
102 3 155 76.9 77.3 0.159855 101
103 3 153 72.4 77.2 0.157312425855581 102
104 3 150 69.9 76.7 0.17657 103
105 3 145 68.7 76.2 0.155945765837125 104
106 3 141 68.1 75.6 0.21007 105
107 3 149 69.8 76.1 0.170583584741637 104
108 3 148 70.1 75.4 0.173278802495969 107
109 3 148 70.6 74.7 0.17580925131349 108
110 3 148 70.7 74.5 0.17361 109
111 3 158 75 74.1 0.115613654962818 102
112 3 160 76.8 73.2 0.14997 111
113 0 151 81.6 79.1 0.216408723341114 85
114 0 151 81 78.4 0.215481144317843 113
115 0 151 80.9 78.3 0.216015 114
116 1 153 88.7 76.4 0.290798451459864 62
117 1 153 88.7 75.9 0.294305 116
