# Supplementary material for: Functional and anatomical specificity in a higher olfactory centre
Source: eLife. 2019 May 21;8:e44590. doi: 10.7554/eLife.44590 (PMC6550879; doi:10.7554/eLife.44590)
Supplement: Supplementary file 4. [file elife-44590-supp4.zip › DyeFill_PV5/PV5b1_131118c3.swc]

# SWC format file
# based on specifications at http://research.mssm.edu/cnic/swc.html
# Created by nat::write.neuron.swc
# PointNo Label X Y Z Radius Parent 
1 1 180 75.8 91.9 0 -1
2 1 178 78.1 88 0 1
3 1 177 82.8 86.9 0 2
4 1 177 85.8 85.9 0 3
5 1 174 88.5 83.4 0 4
6 1 170 89.1 81.8 0 5
7 1 165 87.7 81.3 0 6
8 1 161 86.6 80.8 0 7
9 1 157 84.1 81.2 0 8
10 1 154 83.3 81.2 0 9
11 1 150 81.1 81.3 0 10
12 1 147 79.4 81.3 0 11
13 0 142 78.3 81.2 0 12
14 0 139 76.3 80.3 0 13
15 3 138 76 80.3 0 14
16 3 134 73.7 80.4 0 15
17 3 130 71.7 80.5 0 16
18 3 130 71.4 80.6 0 17
19 3 128 76.1 79.9 0 17
20 3 125 80 80 0 19
21 3 124 80.8 79.9 0 20
22 3 123 81.5 79.9 0 21
23 3 123 81.5 79.9 0 22
24 3 124 80 79.5 0 21
25 3 123 79.1 79.2 0 24
26 3 123 78.2 78.8 0 25
27 3 123 77.3 78.4 0 26
28 3 123 77.3 78.4 0 27
29 3 137 72.2 79.6 0 15
30 3 134 69.4 77.7 0 29
31 3 134 65.9 75.1 0 30
32 3 136 61.6 73.9 0 31
33 3 137 60.1 72.6 0 32
34 3 139 76.8 77.3 0 14
35 3 139 76.3 76.9 0 34
36 3 135 75.2 76.1 0 35
37 3 131 75.5 75.6 0 36
38 3 127 75.4 75.2 0 37
39 3 127 75.4 75.2 0 38
40 3 131 75.5 75.1 0 37
41 3 131 75.5 75.1 0 40
42 3 128 79.6 74.1 0 41
43 3 128 80.1 74 0 42
44 3 131 73.2 71.5 0 41
45 3 135 74.1 70.1 0 44
46 3 143 73.7 76.4 0 35
47 3 146 69.7 75 0 46
48 3 143 65.9 73.6 0 47
49 3 139 66 72.5 0 48
50 3 135 66.5 69.9 0 49
51 3 131 69.9 69 0 50
52 3 130 72.2 68.5 0 51
53 0 143 81.5 79.4 0 12
54 0 140 83.6 78.9 0 53
55 3 135 84.5 78 0 54
56 3 135 84.6 78 0 55
57 3 136 86.6 79 0 54
58 3 136 89.9 78.6 0 57
59 3 136 90 78.6 0 58
60 1 153 79 80.7 0 10
61 1 153 80.2 79 0 60
62 1 151 83.6 78.4 0 61
63 1 157 88.9 79.9 0 8
64 1 153 90.2 77.4 0 63
65 1 151 90.1 76.8 0 64
66 3 148 93 75.2 0 65
67 3 144 95.5 74.4 0 66
68 3 140 97.4 74.1 0 67
69 3 136 99 72 0 68
70 3 136 99.1 72 0 69
71 3 151 89.4 76.9 0 65
72 3 150 88.6 77 0 71
73 3 150 87.8 77 0 72
74 3 149 87 76.8 0 73
75 3 149 86.9 76.8 0 74
76 0 148 86.5 76.8 0 75
77 0 147 86.1 76.6 0 76
78 0 146 85.6 76.3 0 77
79 0 146 85.1 76.1 0 78
80 0 145 85.1 76.1 0 79
81 3 145 80.3 76 0 80
82 3 145 79.8 75.5 0 81
83 3 145 85.8 75.8 0 80
84 3 144 86.5 75.4 0 83
85 3 145 87.1 74.8 0 84
86 3 145 87 74.3 0 85
87 3 146 87 74.1 0 86
88 0 152 83.6 76.9 0 75
89 0 152 78.7 76.5 0 88
90 0 152 77.5 75.8 0 89
91 1 182 84.8 85.9 0 4
92 1 186 84.3 84.5 0 91
93 1 191 83.7 83.6 0 92
94 1 196 82.4 83.3 0 93
95 1 201 81.3 82.9 0 94
96 1 205 79.1 82.6 0 95
97 1 208 76 81.3 0 96
98 1 212 73.2 80.2 0 97
99 1 215 69.7 78.8 0 98
100 1 219 66.1 77.6 0 99
101 1 222 62.9 75.5 0 100
102 1 224 58.9 73.5 0 101
103 1 225 54.9 71 0 102
104 1 224 50.9 68.8 0 103
105 1 220 49.3 67.5 0 104
106 1 216 49.1 67.5 0 105
107 1 212 46.3 67.3 0 106
108 1 207 44.4 65.6 0 107
109 1 203 45.3 63.5 0 108
110 1 202 45.1 60.3 0 109
111 2 201 45.6 59.5 0 110
112 2 201 45.8 58.6 0 111
113 2 201 45.8 58.3 0 112
114 2 197 44.5 56.4 0 113
115 2 192 44.4 56.1 0 114
116 2 187 43.7 57 0 115
117 2 183 41.9 57.3 0 116
118 2 179 44.6 56 0 117
119 2 175 47.1 56.1 0 118
120 2 171 50.3 56.3 0 119
121 2 171 51.6 57 0 120
122 2 201 48 56.5 0 113
123 2 201 47.9 56.4 0 122
124 2 203 44.8 60.1 0 110
125 2 203 44.9 60 0 124
126 1 218 45.6 67.8 0 105
127 1 216 43.1 66.8 0 126
128 1 214 40.4 64.8 0 127
129 1 218 41.9 64.4 0 128
130 1 220 42.2 61.1 0 129
131 1 224 39.4 59.9 0 130
132 1 227 38.5 59.4 0 131
133 2 229 42.4 57 0 132
134 2 229 47 55.8 0 133
135 2 231 48.8 53.3 0 134
136 2 232 48.4 52.7 0 135
137 2 231 36.2 59.4 0 132
138 2 233 35.8 59.4 0 137
