# Supplementary material for: Functional and anatomical specificity in a higher olfactory centre
Source: eLife. 2019 May 21;8:e44590. doi: 10.7554/eLife.44590 (PMC6550879; doi:10.7554/eLife.44590)
Supplement: Supplementary file 4. [file elife-44590-supp4.zip › DyeFill_PV5/PV5b1_160121c1.swc]

# SWC format file
# based on specifications at http://research.mssm.edu/cnic/swc.html
# Created by nat::write.neuron.swc
# PointNo Label X Y Z Radius Parent 
1 1 172 67.8 96 0 -1
2 1 171 69.2 91.9 0 1
3 1 168 72.3 89.6 0 2
4 1 169 77 88.8 0 3
5 1 172 81.3 88.8 0 4
6 1 176 82.4 88 0 5
7 1 178 85.9 86.2 0 6
8 1 178 89.1 84.4 0 7
9 1 173 88.8 83.9 0 8
10 1 169 88.2 83.3 0 9
11 1 165 87.4 83.4 0 10
12 1 160 86.7 83.8 0 11
13 1 155 85.6 84 0 12
14 1 153 84.9 84 0 13
15 0 149 84 83.2 0 14
16 0 147 83.3 83.2 0 15
17 0 146 82.7 83.2 0 16
18 0 146 82.4 83.2 0 17
19 3 141 80 83.2 0 18
20 3 138 77.6 82.7 0 19
21 3 137 77.2 82.3 0 20
22 3 136 77.5 82.3 0 21
23 3 135 77.7 82.3 0 22
24 3 134 77.9 82.3 0 23
25 3 133 77.8 82.2 0 24
26 3 132 78 82.2 0 25
27 3 129 75 81.8 0 26
28 3 128 72.6 81.8 0 27
29 3 132 82.7 81.2 0 26
30 3 131 84.9 80.4 0 29
31 3 132 89.7 80.4 0 30
32 3 131 91.2 78.3 0 31
33 3 128 93.3 78.2 0 32
34 3 127 84.4 79.3 0 30
35 3 123 85 78.9 0 34
36 3 137 76.6 81.7 0 21
37 3 136 76.2 80.9 0 36
38 3 136 75.6 80.3 0 37
39 3 136 74.8 79.7 0 38
40 3 136 74.4 79.5 0 39
41 3 137 73.8 79.1 0 40
42 3 137 73.7 79.1 0 41
43 3 140 69.7 79.6 0 42
44 3 143 65.8 79.6 0 43
45 3 144 63.8 79.8 0 44
46 3 138 74.2 79.1 0 42
47 3 139 74.4 79.3 0 46
48 3 140 75.1 79.6 0 47
49 3 140 75.5 79.6 0 48
50 3 141 75.8 79.6 0 49
51 3 132 73.9 77 0 40
52 3 131 73.1 75.1 0 51
53 3 140 74 82.4 0 20
54 3 145 73.8 81.1 0 53
55 3 146 73.6 81 0 54
56 3 151 73.2 81 0 55
57 3 154 72.2 79.3 0 56
58 3 152 70 75.9 0 57
59 3 151 69.5 75.5 0 58
60 3 148 67.5 72.7 0 59
61 3 144 66.1 70.7 0 60
62 3 143 66 70.7 0 61
63 3 156 70.6 73.4 0 59
64 3 160 71.5 72.4 0 63
65 3 161 71.6 72.2 0 64
66 3 146 69 79.4 0 55
67 3 145 65.6 76.5 0 66
68 3 141 64.1 75.9 0 67
69 3 148 78.7 81.5 0 18
70 3 149 78.4 80.6 0 69
71 3 150 78.5 80.2 0 70
72 3 151 78.7 79.8 0 71
73 3 151 79 79.3 0 72
74 3 152 79.6 79.2 0 73
75 3 152 79.7 79.2 0 74
76 3 152 80.1 79.1 0 75
77 3 157 77.9 79.1 0 75
78 3 161 78.6 80.2 0 77
79 3 148 78.1 76 0 70
80 3 148 78.1 75.8 0 79
81 0 143 84.6 81.2 0 16
82 0 139 87.2 79.8 0 81
83 0 135 87.3 77.9 0 82
84 0 132 89.9 75.5 0 83
85 0 131 90.3 75.2 0 84
86 0 150 88.1 83 0 14
87 0 148 90.7 81.4 0 86
88 0 148 91 79.9 0 87
89 1 164 87.5 82.6 0 11
90 1 164 87.2 81.7 0 89
91 1 164 86.8 80.9 0 90
92 1 164 86.6 80.5 0 91
93 1 183 88.4 83.1 0 8
94 1 188 88 82.1 0 93
95 1 192 86 81.5 0 94
96 1 196 83.7 80.9 0 95
97 1 201 82.4 80.9 0 96
98 1 206 80.9 80.2 0 97
99 1 210 78.1 79.4 0 98
100 1 213 75.1 78.4 0 99
101 1 217 71.9 77.3 0 100
102 1 220 68.3 76 0 101
103 1 222 65.1 73 0 102
104 1 224 61.6 70.3 0 103
105 1 225 57.3 68.4 0 104
106 1 226 53.3 67.1 0 105
107 1 223 50.5 65.2 0 106
108 1 222 50.5 64.9 0 107
109 1 217 50.8 64.4 0 108
110 1 212 49.7 64.3 0 109
111 1 209 45.9 63.7 0 110
112 1 206 43.2 61.3 0 111
113 0 203 46.8 60.7 0 112
114 0 202 49.1 60.2 0 113
115 2 199 52.5 59.4 0 114
116 2 198 55.9 60.4 0 115
117 2 198 56.9 60.4 0 116
118 2 197 57.8 60.5 0 117
119 2 197 58.6 60.5 0 118
120 2 197 58.8 60.5 0 119
121 2 198 56.2 61.4 0 116
122 2 197 56.6 62 0 121
123 2 197 56.7 62.8 0 122
124 2 196 56.9 63.5 0 123
125 2 196 57.1 63.7 0 124
126 2 192 59.4 63.4 0 125
127 2 190 60.2 63.5 0 126
128 2 201 56.7 65.3 0 125
129 2 205 57.6 67.9 0 128
130 2 206 57.9 69.2 0 129
131 2 202 49.1 61 0 114
132 2 202 49.1 62 0 131
133 2 203 49.4 62.8 0 132
134 2 203 49.5 63.4 0 133
135 2 204 49.6 63.6 0 134
136 0 202 41.7 59.4 0 112
137 0 198 39.9 58.1 0 136
138 0 194 38.5 57.4 0 137
139 0 189 37 57.8 0 138
140 0 187 36.4 57.6 0 139
141 2 182 35.8 57.7 0 140
142 2 179 36.3 57.6 0 141
143 2 179 36.4 57.6 0 142
144 2 180 39.1 61 0 142
145 2 180 39.6 61.4 0 144
146 2 184 38.2 59.5 0 140
147 2 183 38.2 59.6 0 146
148 1 218 53.6 65.5 0 108
149 1 214 54.9 66.7 0 148
150 1 209 55.4 66.9 0 149
151 1 205 52.4 67 0 150
152 1 205 51.1 67.1 0 151
