# Supplementary material for: Functional and anatomical specificity in a higher olfactory centre
Source: eLife. 2019 May 21;8:e44590. doi: 10.7554/eLife.44590 (PMC6550879; doi:10.7554/eLife.44590)
Supplement: Supplementary file 4. [file elife-44590-supp4.zip › DyeFill_PV5/PV5b2_121130c0.swc]

# SWC format file
# based on specifications at http://research.mssm.edu/cnic/swc.html
# Created by nat::write.neuron.swc
# PointNo Label X Y Z Radius Parent 
1 1 171 71.5 93.1 0.10064 -1
2 1 171 73.7 89.9 0.148874632115021 1
3 1 174 77.1 88.1 0.177576838950746 2
4 1 179 79.3 87.1 0.173134436156765 3
5 1 183 82 86 0.175867637271277 4
6 1 185 85.6 84.2 0.181481709457264 5
7 1 186 87.3 82.8 0.20784 6
8 1 182 89.5 82.5 0.191766377368768 7
9 1 177 90.1 82 0.189620752503698 8
10 1 172 89.9 81 0.184991586882155 9
11 1 167 89.6 80.4 0.180881578038666 10
12 1 162 89.3 80.3 0.209600081956513 11
13 1 157 89.5 80.4 0.170411032878942 12
14 1 153 91 80.2 0.16631752360815 13
15 1 149 93.8 79.7 0.188757435416062 14
16 1 145 97.7 79.2 0.179457573594747 15
17 1 145 98.7 79 0.16368 16
18 0 144 99 79 0.19389 17
19 3 141 103 78.4 0.16334834836861 18
20 3 137 105 77.1 0.173635553434572 19
21 3 134 106 73.8 0.295617273614798 20
22 3 133 105 70.3 0.217425 21
23 3 135 102 67.2 0.158129520346497 22
24 3 136 101 65.6 0.32578 23
25 3 132 105 70.8 0.174775349479787 22
26 3 132 105 70.8 0.201315 25
27 3 131 105 70.2 0.224618168929712 26
28 3 130 104 69.3 0.194384349733017 27
29 3 130 104 69.2 0.18642 28
30 3 131 105 70.1 0.22187965694985 26
31 3 131 104 69.2 0.146050191055764 30
32 3 130 105 68.7 0.118634479809746 31
33 3 130 106 69 0.27656 32
34 3 144 96.2 77.9 0.112779684706275 18
35 3 139 95.9 78.6 0.141049256218298 34
36 3 135 94.7 77.5 0.0646 35
37 0 145 98.8 78.4 0.0980945912949849 17
38 0 146 99 77.6 0.149460481151436 37
39 0 146 99.1 77.3 0.137 38
40 3 147 98.4 77 0.146598646810044 39
41 3 148 97.8 76.8 0.152034440881513 40
42 3 149 97.3 76.5 0.138867589700449 41
43 3 149 96.7 76.3 0.137993931505256 42
44 3 150 96.4 76.2 0.143595 43
45 3 150 102 76 0.113432189959242 39
46 3 153 103 73.9 0.1524 45
47 3 154 104 74 0.155296941957384 46
48 3 155 104 73.9 0.134139611968087 47
49 3 155 105 73.7 0.123426356767181 48
50 3 156 106 73.6 0.158151198463763 49
51 3 157 106 73.7 0.202665 50
52 3 154 102 73.4 0.108800693548989 46
53 3 155 102 73 0.114063812009191 52
54 3 155 102 72.8 0.153450561363371 53
55 3 155 101 72.8 0.15718 54
56 3 156 101 72.9 0.236215206659378 55
57 3 157 101 73 0.264115 56
58 3 151 103 72.9 0.108931667847656 55
59 3 147 101 70 0.133978381660296 58
60 3 145 98.9 68.4 0.103499343761606 59
61 3 143 101 70.5 0.224816874585863 60
62 3 143 106 72.4 0.077135 61
63 3 142 106 72.1 0.0810432062491059 62
64 3 141 106 71.8 0.0607671068698492 63
65 3 140 106 71.4 0.194902519573362 64
66 3 140 106 71.1 0.21302 65
67 3 143 106 72.8 0.0815789579956669 62
68 3 144 107 73.2 0.114852655774331 67
69 3 144 108 73.6 0.145044202217609 68
70 3 144 108 73.7 0.16664 69
71 3 141 106 73.2 0.132011332361421 70
72 3 141 107 75 0.382145 71
73 3 145 108 73.5 0.145790698512704 70
74 3 146 107 73.3 0.195598291542874 73
75 3 146 106 72.9 0.262992968863213 74
76 3 146 105 72.4 0.231865 75
77 3 140 110 72.9 0.136328090238618 70
78 3 137 109 71.8 0.17734 77
79 3 148 111 72.3 0.116532758824447 70
80 3 151 114 71 0.100512886907041 79
81 3 153 116 72.3 0.20974 80
82 1 191 85.7 82 0.22022246261543 7
83 1 196 83.6 81.4 0.211020785017522 82
84 1 200 81.3 80.8 0.200951232060508 83
85 1 204 78.7 80.2 0.215643304746844 84
86 1 208 75.6 79.7 0.220203240413115 85
87 1 212 72.4 78.7 0.222550769326387 86
88 1 215 69.1 77.4 0.234630962603711 87
89 1 217 65.2 75.2 0.323139650171625 88
90 1 218 62.1 71.3 0.342984075009857 89
91 1 215 60.4 67.9 0.240513307644157 90
92 1 211 59 65 0.295607686740429 91
93 1 208 56.5 61.9 0.347883289883091 92
94 1 207 53.1 58.7 0.322714139779586 93
95 1 205 48.7 56.8 0.227990023378961 94
96 1 204 44.4 54.7 0.202142722980115 95
97 1 200 43.2 52.6 0.173418405562108 96
98 1 196 46.1 51.5 0.16565116918384 97
99 1 193 49.6 51.3 0.143673335084619 98
100 1 188 51.5 51.7 0.158602095832641 99
101 1 183 51.2 52.1 0.144614587089913 100
102 1 179 49.7 53 0.17151119632136 101
103 1 177 48.7 53.4 0.15584 102
104 0 174 45.4 53.9 0.25744487943688 103
105 0 171 43.2 56.2 0.221639717584196 104
106 0 167 44.2 58.1 0.184573903865988 105
107 0 163 45.2 60.3 0.232536690865523 106
108 0 160 48.4 63.1 0.288030102219675 107
109 0 162 49.5 65.4 0.242465 108
110 0 173 52.2 54.2 0.261944354399926 103
111 0 172 56.9 54.6 0.179079849503167 110
112 0 169 61 55 0.155347978478287 111
113 0 167 62.4 55.5 0.273235 112
114 0 163 65.6 55.3 0.206501178904904 113
115 0 159 68.1 55.5 0.132769387243675 114
116 0 156 71.7 56.1 0.14494811576881 115
117 0 153 75.8 56.2 0.156039499125688 116
118 0 149 77.6 57.8 0.222580572942386 117
119 0 144 77.3 59.6 0.193706119367975 118
120 0 139 76.5 61 0.246915320879074 119
121 0 137 73 62.6 0.211279922993232 120
122 0 137 70.7 65 0.145709797893976 121
123 0 140 66.8 66 0.172631492183428 122
124 0 143 62.8 67 0.256526380931094 123
125 0 146 58.9 68.3 0.219937315789298 124
126 0 150 57.4 69.7 0.227792955289527 125
127 0 155 57.5 71.1 0.184320463164458 126
128 0 160 57.3 71.5 0.146051549196757 127
129 0 165 57.3 71.8 0.170213642656682 128
130 0 170 57.6 72 0.172359699935771 129
131 0 175 57.2 72.4 0.202693858712631 130
132 0 178 56.8 71.1 0.21211 131
133 0 182 58.7 72.1 0.124774323995976 132
134 0 184 58.8 71.9 0.115775 133
135 2 188 59.4 71.5 0.127901672943537 134
136 2 192 60.4 72.4 0.257085 135
137 2 192 60.9 73 0.155913064833237 136
138 2 193 61.4 73.4 0.115648041090225 137
139 2 194 62.2 73.6 0.118653863125913 138
140 2 194 63.1 73.7 0.163048243714534 139
141 2 194 63.6 73.8 0.192615 140
142 2 193 60.4 72.3 0.187509373320437 136
143 2 194 60.5 72.2 0.139748472366912 142
144 2 194 60.5 72.2 0.13864 143
145 2 195 60.5 72.1 0.194460922599843 144
146 2 196 60.7 72.1 0.216290352075651 145
147 2 197 60.7 72 0.220878150465199 146
148 2 198 60.7 71.8 0.21813 147
149 2 198 58.7 74.5 0.146856101230836 144
150 2 202 57 75.4 0.210110113774247 149
151 2 203 57 75.5 0.190385 150
152 2 186 61.7 73.4 0.108355026478859 134
153 2 187 62.7 73.3 0.102315 152
154 0 174 53.4 70.9 0.139671596284939 132
155 0 172 51 70.8 0.267455 154
156 2 172 51 71 0.26091 155
157 2 168 50.5 68.3 0.144494707488112 155
158 2 165 51.5 67.3 0.248645 157
159 2 162 55.3 69.1 0.31280078707538 158
160 2 162 55.3 69.2 0.30942 159
161 2 164 50.8 66.9 0.184277504799537 158
162 2 164 50.6 66.7 0.17245 161
163 0 169 65.5 54.5 0.122913660803087 113
164 0 171 68.8 55.1 0.109282165373024 163
165 0 174 68.5 54.6 0.236935 164
166 0 174 67.7 54.2 0.111010757083019 165
167 0 174 66.8 53.8 0.153598456124583 166
168 0 175 66.1 53.5 0.228022065154418 167
169 0 176 65.4 53 0.336184769132515 168
170 0 176 65 52.7 0.37063 169
171 0 175 68.9 55.1 0.267703428867569 165
172 0 176 69.1 55.6 0.298513409077327 171
173 0 177 69.3 56.3 0.321074799781895 172
174 0 177 69.4 56.4 0.32231 173
