# Supplementary material for: Functional and anatomical specificity in a higher olfactory centre
Source: eLife. 2019 May 21;8:e44590. doi: 10.7554/eLife.44590 (PMC6550879; doi:10.7554/eLife.44590)
Supplement: Supplementary file 4. [file elife-44590-supp4.zip › DyeFill_PV5/PV5b2_130213c0.swc]

# SWC format file
# based on specifications at http://research.mssm.edu/cnic/swc.html
# Created by nat::write.neuron.swc
# PointNo Label X Y Z Radius Parent 
1 1 171 92.3 95.6 0.1006 -1
2 1 173 91.6 92.2 0.554379313139375 1
3 1 176 91.6 88.5 0.58039135099265 2
4 1 179 91 84.9 0.590493584986039 3
5 1 179 91.1 84 0.6045 4
6 1 183 88.1 83.5 0.424042544015399 5
7 1 187 86 82.5 0.535053909729574 6
8 1 192 83.5 81.9 0.543278393866628 7
9 1 196 80.7 81.7 0.496509471403812 8
10 1 200 78.7 81.6 0.542235514616637 9
11 1 205 76.4 80.9 0.571260179420796 10
12 1 209 73.6 79.4 0.560604490860962 11
13 1 212 70.9 77.9 0.5588544565275 12
14 1 216 67.5 76.4 0.526562034247205 13
15 1 217 63.8 73.8 0.582895275508312 14
16 1 214 60.9 70.9 0.534641587964747 15
17 1 210 59.2 68.6 0.530381582799299 16
18 1 206 57.5 66.3 0.572822169445767 17
19 1 203 55.3 62.8 0.583168227032763 18
20 1 201 51.8 60.3 0.545824847037494 19
21 1 199 47.7 58.4 0.587762802678066 20
22 1 196 45.2 55.8 0.528286732051932 21
23 1 192 45.7 53.9 0.449495510995638 22
24 1 190 46.7 53.3 0.34535 23
25 0 186 50.3 52.5 0.399511881768283 24
26 0 183 54.2 52.4 0.428983521772611 25
27 0 181 58.4 52 0.488792785044137 26
28 0 177 61.8 51.8 0.26256464384622 27
29 0 173 64.4 51.9 0.311429450366909 28
30 0 168 66.4 51.3 0.348738986172625 29
31 0 164 68.9 51.2 0.345104182802133 30
32 0 159 71 51.6 0.342665764453161 31
33 0 155 73.5 52.5 0.544752099542995 32
34 0 151 73.9 53.9 0.602982338149253 33
35 0 147 73.3 55.9 0.52515 34
36 0 145 69.8 57.7 0.61636516221174 35
37 0 143 65.3 59 0.370579660943314 36
38 0 141 62.1 62 0.44897894312325 37
39 0 142 58.9 65.3 0.543169317535189 38
40 0 145 56.5 68 0.528604485624859 39
41 0 149 53.8 69.9 0.52481188649181 40
42 0 153 55.2 71.7 0.374460629907567 41
43 0 158 56.6 71.5 0.316531763376439 42
44 0 163 56.5 71.6 0.477137543508155 43
45 0 168 56.3 72.3 0.372356960664696 44
46 0 172 57.2 73.4 0.601460314365627 45
47 0 177 58.1 74.2 0.503393608019995 46
48 0 182 58.5 75.6 0.521859673553286 47
49 0 187 58.3 76.2 0.629828507615827 48
50 0 192 57.9 76.5 0.576729168673979 49
51 0 193 58.1 75.9 0.6285 50
52 0 150 77.4 56.5 0.415073982524214 35
53 0 151 78.9 55.6 0.62715 52
54 0 185 47.7 53.5 0.356193558687771 24
55 0 182 51.5 53.2 0.348856640546402 54
56 0 178 54.3 53.4 0.297262665554774 55
57 0 173 55.3 54.1 0.578727243832056 56
58 0 169 53.4 55.3 0.38389180180578 57
59 0 167 49.9 57.3 0.459299453979197 58
60 0 165 49.5 57.6 0.70695 59
61 0 162 49.7 60.7 0.661253433100985 60
62 0 161 49.9 60.8 0.72085 61
63 2 164 51.4 63.3 0.58584519831451 62
64 2 164 52.1 64.5 0.7819 63
65 2 163 52.1 64.7 0.80635 64
66 2 163 52.4 64.8 0.88885 65
67 2 159 54.5 65.2 0.447902287965956 64
68 2 158 54.8 65.4 0.6266 67
69 2 154 57.1 64.7 0.49094236959246 68
70 2 151 59.1 64.6 0.6935 69
71 2 151 58.7 63.8 0.573344582462422 70
72 2 151 58.5 63.6 0.5996 71
73 2 151 59.2 64.7 0.7208 70
74 2 151 59.4 64.9 0.7264 73
75 2 151 59.7 65.1 0.77175 74
76 2 161 53.8 68 0.609404120396026 68
77 2 164 52.9 68.7 0.5998 76
78 2 160 50.3 61 0.65607434754366 62
79 2 160 50.3 61.1 0.720662108290462 78
80 2 160 49.8 61.5 0.7481 79
81 0 165 49.2 57.4 0.7882 60
82 1 175 91.7 82.1 0.33206720673745 5
83 1 173 92.1 81.8 0.3621 82
84 0 172 92.5 81.6 0.413282376834585 83
85 0 172 92.8 81.4 0.390208499066587 84
86 0 171 93.1 81.2 0.422085558830597 85
87 0 170 93.6 81 0.354293422325589 86
88 0 170 93.6 80.9 0.3495 87
89 3 165 95 79.9 0.499783828899562 88
90 3 161 96.3 78.2 0.472122335844994 89
91 3 157 96.9 75.2 0.577538596638723 90
92 3 157 96.8 74.9 0.57675 91
93 3 157 96.4 74.1 0.549932761184316 92
94 3 156 96.2 73.5 0.615394117379697 93
95 3 155 96.3 73 0.582774942819548 94
96 3 155 96.3 72.3 0.579729748108283 95
97 3 155 96.2 72.1 0.59455 96
98 3 154 96.4 71.9 0.580992035673201 97
99 3 153 96.7 71.7 0.557307968332802 98
100 3 152 96.7 71.5 0.5435 99
101 3 147 98.1 71.1 0.529059532900739 100
102 3 143 99.9 71.2 0.541718215630157 101
103 3 138 101 72 0.8316 102
104 3 138 102 72.3 0.591230981721447 103
105 3 137 102 72.4 0.332398859018725 104
106 3 136 102 72.5 0.23585 105
107 3 131 104 72.7 0.52876822994588 106
108 3 130 104 72.6 0.5598 107
109 3 130 105 72.1 0.579394272617871 108
110 3 129 104 71.4 0.534668116027012 109
111 3 129 104 70.7 0.525730568635271 110
112 3 129 103 69.9 0.540573129750995 111
113 3 129 103 69.8 0.53645 112
114 3 130 99.2 67.1 0.697348733786544 113
115 3 131 94.9 65.2 0.321205475415986 114
116 3 131 91.7 64.1 0.37335 115
117 3 129 103 69.7 0.369587980208705 113
118 3 130 103 69.5 0.406039272341125 117
119 3 131 103 69.4 0.40185 118
120 3 131 103 69.4 0.4085 119
121 3 131 103 68.7 0.413338849432955 119
122 3 132 102 68.2 0.429852043985579 121
123 3 132 102 67.8 0.4376 122
124 3 130 104 73.4 0.604152754464715 108
125 3 130 104 74.3 0.615961122063582 124
126 3 130 104 74.3 0.61695 125
127 3 134 107 72.2 0.220965780828968 106
128 3 134 107 71.6 0.27055 127
129 3 139 102 72.8 0.660886925185534 103
130 3 139 102 73.7 0.494690880096408 129
131 3 139 102 74 0.5498 130
132 3 139 101 74.9 0.498264630342842 131
133 3 140 101 75.5 0.380599713749763 132
134 3 140 101 75.8 0.3631 133
135 3 141 100 76.5 0.434620794143153 134
136 3 141 100 77.2 0.526249598427424 135
137 3 142 99.9 77.7 0.56365 136
138 3 142 100 78 0.58725 137
139 3 142 100 78 0.58725 137
140 3 143 105 75.7 0.29429021889748 134
141 3 146 109 75.4 0.40073403770666 140
142 3 146 113 75.8 0.398927898382257 141
143 3 144 115 72.6 0.456114922478545 142
144 3 143 115 71.9 0.45495 143
145 3 138 105 76.9 0.286319789877233 131
146 3 140 108 76.6 0.25745 145
147 3 139 109 76.3 0.260185779064797 146
148 3 138 109 75.7 0.257660077811519 147
149 3 138 110 75.2 0.347264811650915 148
150 3 138 110 75.1 0.35125 149
151 3 140 108 76 0.334670866931696 146
152 3 141 108 75.7 0.36635 151
153 3 148 95.1 69.5 0.417085583598047 100
154 3 147 91.6 66.8 0.30745 153
155 3 147 91 66.8 0.317442950742059 154
156 3 148 90.3 66.9 0.35344933375212 155
157 3 149 89.6 67 0.374271455260127 156
158 3 149 89.4 67.1 0.3757 157
159 3 144 89.5 64.4 0.404898233392492 154
160 3 141 93.3 63.4 0.418953085870537 159
161 3 139 97.2 64.7 0.395611464350542 160
162 3 139 97.3 64.7 0.3941 161
163 3 155 96.3 72.3 0.58795 97
164 3 155 96.3 72.5 0.68345 163
165 3 155 99.3 75.1 0.319798932706067 92
166 3 158 101 74.7 0.3709 165
167 3 170 94.6 80.7 0.228750833715538 88
168 3 169 95.4 80.3 0.168198572727574 167
169 3 169 96 79.6 0.32147958214398 168
170 3 169 96.1 79.4 0.33075 169
171 3 169 96.7 78.7 0.278753153839351 170
172 3 168 96.9 77.9 0.354012205352825 171
173 3 167 97.3 77.2 0.293884536318948 172
174 3 167 97.5 76.9 0.27625 173
175 3 168 96.7 79.7 0.283668943898492 170
176 3 167 97.4 80 0.269189608736527 175
177 3 167 97.5 80.1 0.2654 176
178 0 174 91.7 77.6 0.331360404844227 83
179 0 175 89.1 74.9 0.3641 178
180 1 174 90.9 82.7 0.1681470748801 5
181 1 170 89.2 82.6 0.326673259478607 180
182 1 165 88.2 81.7 0.40308248654059 181
183 1 160 88.9 81.2 0.475040238654233 182
184 1 155 87.4 81.2 0.458103031788974 183
185 1 151 85.4 81.7 0.502446910076305 184
186 1 149 84.8 81.7 0.4902 185
187 0 144 85.9 82.4 0.288376641048642 186
188 0 141 89.7 82.4 0.319258925460779 187
189 0 140 91.3 81.8 0.57695 188
190 0 138 95.6 80.5 0.499387795187052 189
191 0 136 99 78.8 0.4799 190
192 3 138 104 77.8 0.29795885827664 191
193 3 139 106 77.3 0.5688 192
194 3 132 96.4 77.4 0.397955914362938 191
195 3 131 94.8 76 0.6306 194
196 0 139 90.6 81.7 0.437668399297361 189
197 0 138 89.9 81.6 0.2731259509125 196
198 0 137 89.3 81.4 0.237846509416009 197
199 0 137 89 81.3 0.2472 198
200 0 148 84.6 81.7 0.4881 186
