# Supplementary material for: Functional and anatomical specificity in a higher olfactory centre
Source: eLife. 2019 May 21;8:e44590. doi: 10.7554/eLife.44590 (PMC6550879; doi:10.7554/eLife.44590)
Supplement: Supplementary file 4. [file elife-44590-supp4.zip › DyeFill_PV5/PV5b2_130214c1.swc]

# SWC format file
# based on specifications at http://research.mssm.edu/cnic/swc.html
# Created by nat::write.neuron.swc
# PointNo Label X Y Z Radius Parent 
1 1 179 86.4 84 0.20295 -1
2 1 183 88.7 82.7 0.426152971922155 1
3 1 183 89.2 81.8 0.32115 2
4 1 187 87.1 80.9 0.214841425065979 3
5 1 191 84.5 80.3 0.270936403623146 4
6 1 195 81.7 80.1 0.34690954793489 5
7 1 199 78.6 79.7 0.401540775344007 6
8 1 203 75.5 79.5 0.466565904885602 7
9 1 207 72.4 79 0.379206270574903 8
10 1 211 69.9 78.3 0.246034237451812 9
11 1 215 66.7 77.4 0.304155334868675 10
12 1 216 62.8 74.9 0.494615621350964 11
13 1 215 60.4 71 0.478788614675652 12
14 1 211 59.4 67.9 0.323739700667147 13
15 1 207 58.4 65.2 0.42506969577428 14
16 1 203 56.7 62.2 0.470276068298477 15
17 1 203 56.6 61.8 0.36165 16
18 0 200 60.4 61.6 0.173592538676652 17
19 0 196 63.6 62.8 0.247689228710086 18
20 0 193 67.4 63.3 0.359551926295594 19
21 0 193 67.7 63.4 0.332 20
22 0 189 70.9 64.3 0.269090480861694 21
23 0 185 73.6 65.1 0.389346117675552 22
24 0 182 77 67.1 0.375608950421708 23
25 0 179 80.7 67.2 0.381778653863631 24
26 0 179 81.1 66.8 0.35025 25
27 0 175 85 67.1 0.381346469193586 26
28 0 172 88.9 67.5 0.404621913046705 27
29 0 169 92.8 67.8 0.459463442280515 28
30 0 166 96.9 67.9 0.467089286233155 29
31 0 164 101 67.8 0.40675 30
32 0 161 105 68.4 0.513407810022228 31
33 0 161 106 69 0.51235 32
34 2 163 110 70.3 0.458890507088652 33
35 2 163 111 70.4 0.454 34
36 2 161 106 69.2 0.5113 33
37 2 162 106 69.3 0.4919 36
38 2 162 106 69.5 0.4691 37
39 2 162 107 70.1 0.591616699080523 38
40 2 162 107 70.4 0.58855 39
41 2 157 108 71.6 0.274099478369325 38
42 2 153 110 71.7 0.30086095604017 41
43 2 153 112 71.5 0.276 42
44 0 165 104 70.1 0.348405868891747 31
45 0 165 104 70.2 0.3349 44
46 2 165 105 70.3 0.33585 45
47 2 165 104 70.8 0.204130572067854 45
48 2 165 103 71.6 0.270895973820316 47
49 2 166 102 72.2 0.404226156011376 48
50 2 166 102 73 0.539444205365179 49
51 2 166 103 73.5 0.4807 50
52 0 182 77.5 65.6 0.277324347791267 26
53 0 182 77.1 65.4 0.27675 52
54 0 183 76.4 65.4 0.284622497696117 53
55 0 183 75.9 65.5 0.28695 54
56 0 182 76.8 65.3 0.27935 53
57 0 197 65.9 64.7 0.124535806006494 21
58 0 201 63.5 64 0.288701032911638 57
59 0 202 63.1 63.4 0.35365 58
60 0 202 52.1 59.8 0.288014650520608 17
61 0 202 47.5 58.1 0.475644687780558 60
62 0 200 43.1 56.9 0.22468201225914 61
63 0 196 41.4 54.9 0.438080037645429 62
64 0 192 43.5 53.6 0.233771694739958 63
65 0 188 45.7 52.7 0.286528477338269 64
66 0 183 45.3 52.8 0.434974605738927 65
67 0 178 44.3 53.2 0.240678639911892 66
68 0 173 44.1 53.6 0.210390163330067 67
69 0 168 44.9 55.4 0.41910070146533 68
70 0 165 48.3 57.1 0.30640024639157 69
71 0 161 51.1 58.4 0.415956992566861 70
72 0 157 53.8 59.4 0.415506235488266 71
73 0 153 56.3 60 0.477855858262296 72
74 0 149 58.4 61.2 0.428648306848444 73
75 0 145 58.7 63.1 0.2412 74
76 0 143 62.8 63.1 0.359492987404209 75
77 0 143 67.2 61.2 0.498008901340387 76
78 0 146 70.5 59.5 0.225704229791616 77
79 0 149 74.2 57.9 0.393111780719934 78
80 0 151 76.3 55.8 0.5094 79
81 0 146 58.2 67 0.193879402507021 75
82 0 150 57.7 69 0.204077049543231 81
83 0 154 59.1 71.5 0.177266177383338 82
84 0 159 60.6 72.6 0.184576691305662 83
85 0 164 61.5 72.8 0.188746243761741 84
86 0 169 60.7 72.8 0.149533631178012 85
87 0 174 59.3 72.8 0.293146218677926 86
88 0 179 59.4 73.1 0.189484246309891 87
89 0 184 59.3 73.4 0.282950107644485 88
90 0 188 57.4 73.7 0.267331206244265 89
91 0 193 56.9 73.9 0.19449060552942 90
92 0 198 57.2 74.5 0.334364565862108 91
93 0 201 56.8 75.7 0.27215 92
94 1 178 90.5 81.1 0.202482307343314 3
95 1 173 91 80.4 0.259404614063501 94
96 1 169 92.8 79.2 0.296606209622418 95
97 1 164 94.9 77.9 0.340092590584437 96
98 1 162 95.5 77.3 0.3394 97
99 0 158 97 76.3 0.415349304908729 98
100 0 154 99.5 74 0.39415 99
101 0 151 103 73.9 0.467680593253463 100
102 0 147 106 73.3 0.483417701506903 101
103 0 145 107 72.8 0.40995 102
104 3 141 109 72.9 0.295504190771971 103
105 3 138 108 72.1 0.4098 104
106 3 137 108 71.8 0.356855509448619 105
107 3 136 108 71.6 0.29418158550954 106
108 3 135 108 71.4 0.285065329965628 107
109 3 135 108 71.4 0.28375 108
110 3 133 103 72.2 0.259790172076367 109
111 3 131 102 73.7 0.2847 110
112 3 131 102 73.8 0.3228 111
113 3 130 101 73.9 0.38662068524295 112
114 3 129 101 73.9 0.438330189383966 113
115 3 128 101 73.8 0.4618 114
116 3 128 101 73.7 0.485 115
117 3 128 101 73.6 0.49275 116
118 3 127 97.9 72.6 0.400676842260763 115
119 3 127 98 72.5 0.4051 118
120 3 128 101 73.7 0.485 115
121 3 128 101 73.6 0.49275 120
122 3 131 102 73.8 0.267319854763101 112
123 3 132 103 73.4 0.256798420968262 122
124 3 132 103 73.2 0.2691 123
125 3 130 102 73.9 0.213959432071878 111
126 3 129 103 73.8 0.255301300691848 125
127 3 128 103 73.8 0.2786 126
128 3 132 104 69.2 0.2521074162826 109
129 3 132 103 68.3 0.2662 128
130 3 132 103 68.2 0.268 129
131 3 132 102 68 0.2528 130
132 3 132 102 67.8 0.24035 131
133 3 132 102 67.6 0.23 132
134 3 132 102 66.7 0.217552654876002 133
135 3 133 103 66 0.311437254392014 134
136 3 133 103 65.6 0.3336 135
137 3 131 101 67.6 0.129431689049586 133
138 3 131 100 67.3 0.123483337916138 137
139 3 131 99.5 66.8 0.132282321616591 138
140 3 131 98.6 66.4 0.104240557725643 139
141 3 131 98.6 66.4 0.1019 140
142 3 130 97.7 66.3 0.0926190333647024 141
143 3 130 96.9 66.2 0.0963351781359224 142
144 3 129 96.1 66 0.110375723007379 143
145 3 128 95.5 65.6 0.146789185328373 144
146 3 128 95.5 65.6 0.14855 145
147 3 134 95.6 63.8 0.103170183296718 141
148 3 134 94.8 63.4 0.1113 147
149 3 131 102 68.5 0.220750631045582 131
150 3 130 103 69.2 0.296794995913178 149
151 3 129 103 69.9 0.31235693743892 150
152 3 129 103 70.1 0.3151 151
153 3 135 99.7 66.1 0.15474802887762 129
154 3 140 98.7 65.6 0.263273608825297 153
155 3 139 101 64.8 0.25245 154
156 3 137 107 75.6 0.400324772967382 105
157 3 137 107 76 0.4447 156
158 3 145 107 72.7 0.4015 103
159 3 145 107 72.7 0.4071 158
160 3 145 106 72.8 0.326248303859447 158
161 3 145 105 72.9 0.350534415856301 160
162 3 144 104 73 0.3931 161
163 3 144 104 73 0.40035 162
164 3 144 104 73 0.4003 162
165 0 154 99 73.2 0.318431734276037 100
166 0 154 98.8 72.2 0.323788596447463 165
167 0 154 98.6 71.2 0.404625218558841 166
168 0 154 98.3 70.4 0.376714966709554 167
169 0 154 98.2 70.1 0.3495 168
170 3 150 96.6 67.9 0.253678476554524 169
171 3 150 96.5 67.9 0.25455 170
172 3 147 93.5 66 0.23887700026868 171
173 3 147 92.1 65.7 0.19155 172
174 3 146 91.4 65.4 0.247612995332166 173
175 3 145 90.7 65.1 0.289301865408441 174
176 3 145 90 64.6 0.3014 175
177 3 145 89.3 64.1 0.346617507591085 176
178 3 144 88.7 63.4 0.275986272823614 177
179 3 144 88.3 62.9 0.2632 178
180 3 143 83.4 62.9 0.221918527070982 179
181 3 142 79.9 62.1 0.32945 180
182 3 142 79.8 62.2 0.35725 181
183 3 142 79.7 62.5 0.3804 182
184 3 142 79.7 62.7 0.3863 183
185 3 142 79.7 62.7 0.3863 183
186 3 141 80.1 61.9 0.262928421339321 181
187 3 140 80.2 61.7 0.251301386301016 186
188 3 139 80.2 61.6 0.291588139661108 187
189 3 138 80 61.5 0.3082 188
190 3 143 87.4 63.3 0.222852405193496 179
191 3 143 86.9 64 0.2397 190
192 3 145 91 64.3 0.220091252907284 176
193 3 145 91.9 64.2 0.21454789069408 192
194 3 146 92.8 64.3 0.242438452859137 193
195 3 146 93.3 64.4 0.25715 194
196 3 146 93.9 65.1 0.287209480712267 195
197 3 146 94.8 65.5 0.260382738695025 196
198 3 146 95.6 65.8 0.256557233707555 197
199 3 145 96.3 66.2 0.277939674657814 198
200 3 145 96.9 66.6 0.2923 199
201 3 142 99.8 68.8 0.251870780033285 200
202 3 141 101 69.6 0.3254 201
203 3 145 97.1 66.7 0.29785 200
204 3 145 97.3 66.9 0.2992 203
205 3 146 93.8 64.3 0.25725 195
206 3 148 91.6 65.7 0.166815283837401 173
207 3 148 91 65.9 0.162901806815696 206
208 3 149 90.3 66.2 0.162385163543046 207
209 3 149 89.3 66.4 0.176376622940936 208
210 3 149 88.7 66.5 0.17885 209
211 3 151 85.5 68.8 0.150317749520886 210
212 3 152 85.3 70 0.1987 211
213 3 148 88.7 66.2 0.148319937733652 210
214 3 147 88.9 65.8 0.153519367292351 213
215 3 146 89.2 65.4 0.180912565230327 214
216 3 146 89.3 65.2 0.1831 215
217 3 151 96.6 68 0.246152267781425 171
218 3 152 96.7 68.1 0.212604110872897 217
219 3 153 96.5 67.9 0.172911653617182 218
220 3 153 96.2 67.7 0.16395 219
221 3 154 95.5 67.2 0.219945325782448 220
222 3 154 94.7 66.7 0.261060959459164 221
223 3 154 94.2 65.9 0.2493 222
224 3 157 93.3 67.5 0.146057158694486 220
225 3 158 93 68.2 0.1708 224
226 3 153 98.3 69.9 0.3607 169
227 0 163 95.2 76.5 0.242036844159869 98
228 0 163 95.1 75.6 0.297224341512998 227
229 0 164 95.4 74.8 0.298345526463548 228
230 0 164 95.5 74 0.312555204722556 229
231 0 165 95.5 73.3 0.2718 230
