# Supplementary material for: Functional and anatomical specificity in a higher olfactory centre
Source: eLife. 2019 May 21;8:e44590. doi: 10.7554/eLife.44590 (PMC6550879; doi:10.7554/eLife.44590)
Supplement: Supplementary file 4. [file elife-44590-supp4.zip › DyeFill_PV5/PV5b2_130425c1.swc]

# SWC format file
# based on specifications at http://research.mssm.edu/cnic/swc.html
# Created by nat::write.neuron.swc
# PointNo Label X Y Z Radius Parent 
1 1 152 102 103 0.1 -1
2 1 149 102 101 0.100032329854651 1
3 1 151 101 97.6 0.1835313321226 2
4 1 151 98.9 93.5 0.115270881958763 3
5 1 153 96.7 89.4 0.109705114443598 4
6 1 157 97.9 88.2 0.108764172399242 5
7 1 162 99.3 89.2 0.133514795402505 6
8 1 166 97.4 89.1 0.117061390487886 7
9 1 170 96 87.4 0.121940158951951 8
10 1 170 94.6 83.2 0.0987000895738109 9
11 1 175 93.4 83.9 0.109569808636988 10
12 1 179 92.4 86 0.111218350879217 11
13 1 181 89.9 83.6 0.214945 12
14 1 185 87.4 82.8 0.164050988266109 13
15 1 190 85.8 82.2 0.162314748612924 14
16 1 194 83.2 81.6 0.175010897036957 15
17 1 198 80.2 81.1 0.180032623729228 16
18 1 202 77.3 80.5 0.213866445564717 17
19 1 206 73.8 79.5 0.218069956539041 18
20 1 209 70.5 78.5 0.206437961474524 19
21 1 213 67.5 77.3 0.190110065828493 20
22 1 215 63.7 75.3 0.211393244061376 21
23 1 214 59.9 72.3 0.221242049275423 22
24 1 212 56.5 69.4 0.222250199968765 23
25 1 209 54.1 66.9 0.172814657634391 24
26 1 205 52.5 63.5 0.206132737367619 25
27 1 202 50.5 60.4 0.2327900649808 26
28 1 199 47.4 58.3 0.235588616274768 27
29 1 195 45 55.7 0.204306084317545 28
30 1 191 43.2 54.8 0.183256202306404 29
31 1 187 40.9 54.3 0.171434142132545 30
32 1 184 40.6 54.2 0.16643 31
33 0 183 40.6 54.3 0.163435 32
34 0 179 40.1 54.1 0.188737812048343 32
35 0 174 39.4 55 0.178555856633011 34
36 0 169 40 56.6 0.214584284834134 35
37 0 165 38.7 59.3 0.226119949941681 36
38 0 162 38.1 62.9 0.438913133294018 37
39 0 159 39.5 66.6 0.313786288511343 38
40 0 157 43 68.9 0.21177391175158 39
41 0 155 44.3 69.4 0.185935 40
42 0 151 46.6 69.3 0.13665661540731 41
43 0 147 50 68.5 0.228483032439172 42
44 0 144 53.4 66.5 0.221825921812591 43
45 0 143 57.2 63.6 0.212391356324453 44
46 0 143 61.7 61.6 0.162431973461283 45
47 0 143 63.2 61.1 0.210175 46
48 0 143 64.2 61 0.204137377347326 47
49 0 143 65.2 60.9 0.160831991582132 48
50 0 143 66.2 60.8 0.136347577603233 49
51 0 143 67.1 60.4 0.152368055929223 50
52 0 143 67.6 60 0.214045 51
53 2 143 68.4 59.4 0.264109841589358 52
54 2 143 68.7 59.2 0.26198 53
55 2 142 72.2 61 0.21438 52
56 2 140 75 61.7 0.21438 55
57 0 143 63.5 60.2 0.210175 47
58 0 143 63.9 59.5 0.210175 57
59 0 152 47.8 70.7 0.189212395224363 41
60 0 150 52.1 71.7 0.169702833210437 59
61 0 152 56.2 71.4 0.27387014950427 60
62 0 157 57.6 71 0.266110672085414 61
63 0 161 57.1 69.7 0.121881410876416 62
64 0 163 56.4 69.5 0.133865 63
65 0 167 58.1 71.6 0.126748829115045 64
66 0 172 57.6 72.3 0.161789683972881 65
67 0 176 56.3 72.4 0.112048267168469 66
68 0 181 55.2 73 0.210424244432692 67
69 0 186 54.6 74.4 0.144948359741335 68
70 0 191 55 75.5 0.206564163522095 69
71 0 196 54.8 75.9 0.24406245223485 70
72 0 201 54.4 75.9 0.219406146090178 71
73 0 201 54.4 75.9 0.21795 72
74 2 205 56 75.2 0.137296906558884 73
75 2 205 56.2 75.1 0.12584 74
76 2 206 57.2 74.9 0.104731735929296 75
77 2 206 58 74.9 0.141748173625978 76
78 2 207 58.4 75 0.185112591760329 77
79 2 208 58.7 75.2 0.203434199057333 78
80 2 208 58.7 75.2 0.204485 79
81 2 213 59.3 75.4 0.226101004799233 80
82 2 218 59.7 74.5 0.180543748236175 81
83 2 221 55.9 73.2 0.119382871233466 82
84 2 218 52.4 71.3 0.247251028214226 83
85 2 214 50.2 69.8 0.162820381936294 84
86 2 213 49.9 69.5 0.162075 85
87 2 208 58.8 74.4 0.204485 80
88 2 207 58.9 74.2 0.204485 87
89 2 206 59.2 74.1 0.204485 88
90 2 206 59.2 74.1 0.204485 89
91 2 206 55.9 74.7 0.12584 75
92 2 207 55.5 74 0.12584 91
93 2 206 55.3 73.4 0.12584 92
94 2 207 55.1 73.4 0.12584 93
95 2 201 53.8 75.2 0.21795 73
96 2 200 53.6 74.4 0.21795 95
97 2 201 53.2 74 0.21795 96
98 0 163 55.8 69.7 0.13784498673752 64
99 0 164 55.2 70 0.139651725476471 98
100 0 165 54.5 70.1 0.172056350520911 99
101 0 166 53.9 70 0.243554298874432 100
102 0 166 53.3 69.7 0.29207 101
103 0 162 56.2 68.7 0.133865 64
104 0 162 55.7 67.9 0.133865 103
105 0 162 55.3 67.4 0.133865 104
106 1 176 89.3 82.6 0.152969841686854 13
107 1 172 87.8 81.7 0.177251878705942 106
108 1 167 85.4 80.9 0.166517957430525 107
109 1 163 83.7 80.5 0.166116889425598 108
110 1 161 83 80.3 0.143285 109
111 0 156 83.8 80.8 0.14179764000565 110
112 0 151 84.8 80.6 0.156076611710747 111
113 0 146 86.3 80.4 0.155082963767362 112
114 0 142 89 80.6 0.181417248341042 113
115 0 138 92.3 80.5 0.160953863465618 114
116 0 135 95.5 79.8 0.193037756308021 115
117 0 132 99.2 78 0.198176595392424 116
118 0 131 100 77.3 0.225855 117
119 0 130 104 74.4 0.181030008583056 118
120 0 131 105 70 0.339895 119
121 3 135 104 68.9 0.0993418871233402 120
122 3 137 106 69.4 0.12918 121
123 3 131 101 67 0.184559509073604 120
124 3 131 97.1 64.4 0.316371590957739 123
125 3 131 97.1 64.3 0.320575 124
126 0 135 104 77.3 0.1 118
127 0 138 106 76.8 0.1 126
128 0 138 108 74.5 0.1 127
129 0 137 110 74.2 0.1 128
130 0 161 78.1 79.5 0.125404952606159 110
131 0 162 73.4 78.5 0.142003029150511 130
132 0 162 68.9 76.6 0.14620070514968 131
133 0 162 67.5 76.3 0.139375 132
134 0 162 67.4 76.5 0.14071 133
135 0 161 63.1 74.3 0.134796940303316 133
136 0 159 59.7 71.4 0.148556085644246 135
137 0 156 58.1 67.6 0.187452573631797 136
138 0 151 58.6 65.5 0.144976733811853 137
139 0 148 61.1 63.9 0.101097738009985 138
140 0 146 64.2 62.2 0.10436 139
