# Supplementary material for: Functional and anatomical specificity in a higher olfactory centre
Source: eLife. 2019 May 21;8:e44590. doi: 10.7554/eLife.44590 (PMC6550879; doi:10.7554/eLife.44590)
Supplement: Supplementary file 4. [file elife-44590-supp4.zip › DyeFill_PV5/PV5c1_121227c2.swc]

# SWC format file
# based on specifications at http://research.mssm.edu/cnic/swc.html
# Created by nat::write.neuron.swc
# PointNo Label X Y Z Radius Parent 
1 1 163 85.1 87.5 0.123435 -1
2 1 167 84 85.7 0.177429962800492 1
3 1 172 83.8 84.2 0.0981129683188943 2
4 1 177 83.2 82.8 0.113669938513693 3
5 1 181 82.3 81.5 0.110052643402129 4
6 1 186 83 79.8 0.127914779702192 5
7 1 190 84.4 78.1 0.153813755353509 6
8 1 195 83.7 76.6 0.128446579701002 7
9 1 199 81.1 75.4 0.15144165429461 8
10 1 203 78.7 74.8 0.13526485432635 9
11 1 208 76 74.5 0.131159628808405 10
12 1 212 73 74.3 0.128207214289207 11
13 1 215 69.6 73.8 0.124247341374348 12
14 1 217 65.2 72.3 0.147848342115694 13
15 1 215 61.2 70.1 0.127223238828729 14
16 1 211 58.9 68 0.106556603796085 15
17 1 207 56.6 65.9 0.0934879006569235 16
18 1 203 55.8 64.5 0.126915581293617 17
19 1 201 55.6 63.8 0.1729 18
20 1 196 57.7 63.9 0.13416783971347 19
21 1 192 60.4 64.1 0.135834323874119 20
22 1 188 62.8 64.5 0.126250178991149 21
23 1 183 64.6 64.8 0.118731039147387 22
24 1 178 66.1 65.5 0.138617402858555 23
25 1 178 66.2 65.8 0.137915 24
26 0 179 65.7 66.3 0.125990504660347 25
27 0 179 65.2 66.9 0.136623073317919 26
28 0 179 64.6 67.7 0.189259127517584 27
29 0 179 64.3 68.5 0.22485 28
30 0 173 67.2 66.8 0.123229562522847 25
31 0 168 66.9 67.2 0.0962817802919206 30
32 0 163 66.7 67.4 0.111196706909815 31
33 0 158 67.6 67.4 0.124988548189962 32
34 0 155 68.6 67.3 0.128745 33
35 0 155 69 67.2 0.1331 34
36 0 155 69.4 67.1 0.13686 35
37 2 151 72.3 65.3 0.137064683594924 36
38 2 150 72.9 64.7 0.141385 37
39 2 151 72.6 64 0.170681699972115 38
40 2 152 72 63.4 0.206425479578315 39
41 2 152 71.4 62.7 0.24011894303885 40
42 2 152 71.2 62.6 0.242945 41
43 2 149 72.8 64.7 0.128229841208086 38
44 2 148 72.5 64.7 0.119741895767493 43
45 2 148 72.2 64.7 0.117526663480453 44
46 2 147 71.7 64.7 0.119465710890066 45
47 2 146 71.4 64.7 0.121555 46
48 2 146 70.5 64.6 0.126184029144391 47
49 2 146 70.1 64.5 0.127105 48
50 2 148 75.8 66.3 0.117200955546697 47
51 2 147 77.8 70.3 0.104044663089968 50
52 2 152 76.4 71.5 0.107350255912448 51
53 2 156 78.3 71 0.0998649910931344 52
54 2 158 81.6 70.3 0.12228 53
55 2 156 69.7 67.1 0.129142929420933 36
56 2 157 69.9 67.1 0.124332803847881 55
57 2 158 70.2 66.9 0.12621189498589 56
58 2 158 70.4 66.3 0.140540999649822 57
59 2 159 70.5 65.5 0.15366 58
60 0 151 66 67.8 0.11184508279264 34
61 0 151 66 67.8 0.111855 60
62 2 151 65.1 68.2 0.11054906396542 61
63 2 151 64.3 68.8 0.108036032885662 62
64 2 151 63.9 69.1 0.11066 63
65 2 152 63 69 0.115881981409571 64
66 2 152 62 69 0.130685963425034 65
67 2 152 61.1 69.1 0.13802 66
68 2 147 64.5 71 0.145376361503499 64
69 2 146 64.6 71.2 0.145855 68
70 2 146 66.7 68.3 0.134008596489672 61
71 2 145 66.8 68.5 0.13791 70
72 1 204 53.4 61.1 0.15496965692624 19
73 1 203 49.7 58.4 0.123973946178955 72
74 1 201 45.2 56.8 0.104818987970822 73
75 1 200 42.8 55.9 0.10041 74
76 0 199 41.8 55.7 0.100542829723341 75
77 0 199 41 55.5 0.107513036286114 76
78 0 198 40.2 55.3 0.113030605124863 77
79 0 198 40.1 55.3 0.11307 78
80 0 195 41.9 55.2 0.102748601068643 75
81 0 190 40.8 55.6 0.106940264710474 80
82 0 186 40.7 57.9 0.103902626454359 81
83 0 184 39.7 57.8 0.108965 82
84 0 185 38.9 57.3 0.127457114044428 83
85 0 185 38.1 56.9 0.142075673190694 84
86 0 185 37.8 56.7 0.144325 85
87 0 183 39.7 58.2 0.103497320788196 83
88 0 182 39.6 58.5 0.107077732865372 87
89 0 182 39.5 58.9 0.13131972097855 88
90 0 181 39.4 59.4 0.166901347379905 89
91 0 181 39.4 59.4 0.16877 90
92 3 180 39.5 59.4 0.17145 91
93 3 178 39.9 62.9 0.126960169962669 91
94 3 177 40.7 63.3 0.110985 93
95 3 174 42.2 65.9 0.122429136378659 94
96 3 174 42.2 66.1 0.1075 95
97 3 173 42.5 66 0.09959 96
98 3 169 43.9 64.3 0.124017658152562 97
99 3 165 42.8 64.8 0.18891 98
100 3 161 46 65.2 0.103654477129745 99
101 3 157 49 64.8 0.124055 100
102 3 156 49.2 64.6 0.126126754344424 101
103 3 156 49.4 64.4 0.145811275018784 102
104 3 155 49.7 63.9 0.195528483862233 103
105 3 154 49.9 63.6 0.232015 104
106 3 154 50.5 63.2 0.294844723084283 105
107 3 153 50.9 62.4 0.320507383650296 106
108 3 153 51 61.4 0.287264055949093 107
109 3 154 51 61.1 0.264885 108
110 3 153 51.2 60.1 0.237414257650727 109
111 3 153 51.7 59.2 0.239965310307569 110
112 3 153 51.7 59.2 0.23918 111
113 3 153 52.7 59.5 0.199941106129079 112
114 3 153 53.5 59.9 0.198387105569109 113
115 3 153 54.3 60.6 0.232227193586249 114
116 3 153 54.6 61.1 0.24272 115
117 3 153 51.6 58.9 0.24262 112
118 3 153 51.6 58.6 0.235195 117
119 3 153 51.6 58.4 0.218785 118
120 3 153 50.9 57.7 0.189676255345467 119
121 3 152 50.2 57.1 0.197955850699081 120
122 3 152 49.5 56.4 0.224571231360178 121
123 3 152 49.3 56.3 0.227035 122
124 3 153 52.5 58.3 0.204503796128044 119
125 3 152 52.8 58.3 0.20123 124
126 3 153 52.9 57.5 0.284033946258536 125
127 3 153 52.8 56.7 0.352453247953468 126
128 3 154 52.4 55.9 0.367993952817304 127
129 3 154 51.9 55.1 0.351842824031343 128
130 3 154 51.5 54.6 0.346755 129
131 3 149 55.7 60.6 0.194037298002989 125
132 3 147 56.7 62.5 0.313525 131
133 3 154 50.7 60.7 0.24818322971831 109
134 3 155 50.4 60.2 0.255444989752113 133
135 3 156 50.1 59.7 0.274404259645764 134
136 3 157 49.9 59.4 0.281985 135
137 3 157 49.7 59.1 0.303345 136
138 3 157 49.6 58.8 0.311215 137
139 3 161 47.9 58.3 0.171547544647937 136
140 3 166 46.1 57.4 0.13718077585075 139
141 3 170 44.4 55.7 0.200105 140
142 3 158 47 62 0.26681105825986 105
143 3 159 46.6 61.5 0.285355 142
144 3 155 52.6 66.6 0.236941011862914 101
145 3 151 53.3 69.1 0.18014 144
146 3 146 55.1 69.3 0.187477582444121 145
147 3 142 57.9 68.5 0.124990860156145 146
148 3 139 61.4 66.4 0.217082518310198 147
149 3 140 62.1 64.7 0.312995 148
150 3 152 53.5 69.3 0.175659892868833 145
151 3 153 53.7 69.4 0.177919371461757 150
152 3 154 53.9 69.6 0.188479788655024 151
153 3 155 54.2 69.7 0.200840938367343 152
154 3 155 54.3 69.8 0.203885 153
155 3 165 42.4 63.9 0.246364219223997 99
156 3 165 42.4 63.7 0.248985 155
157 3 165 42.2 63.6 0.25781 156
158 3 165 42 63.4 0.26302 157
159 3 165 41.8 63.2 0.264715 158
160 3 164 43.1 63.2 0.23027126796898 156
161 3 164 43.7 62.6 0.232154689727156 160
162 3 164 44 62.4 0.23363 161
163 3 174 47.2 67.4 0.111816947729948 97
164 3 173 48.4 68 0.129065 163
165 3 172 48.7 67.6 0.124029895474489 164
166 3 171 49.1 67.2 0.136745620432125 165
167 3 170 49.4 66.7 0.174535 166
168 3 170 49.5 65.7 0.243542047531229 167
169 3 171 49.5 65.6 0.24616 168
170 3 166 50.5 68 0.179933376805633 167
171 3 165 50.7 67.8 0.18809 170
172 3 174 48.3 68.5 0.137752815717626 164
173 3 175 48.3 68.9 0.130428764592695 172
174 3 176 48.4 69.1 0.128954165477746 173
175 3 177 48.7 69.1 0.138989619725281 174
176 3 177 49 69.1 0.146265 175
177 3 178 49.3 69 0.14752 176
178 3 177 49.9 68.7 0.147643577278321 177
179 3 176 50.5 68.4 0.150786760859081 178
180 3 175 51.1 68.1 0.173059251105856 179
181 3 175 51.8 67.4 0.215233982546307 180
182 3 175 52 67.1 0.22367 181
183 3 181 52.2 69.5 0.117973868423902 177
184 3 182 54.1 66.2 0.23699 183
185 3 177 48.8 69.9 0.116302005415822 176
186 3 176 48.5 70.6 0.0871965547126082 185
187 3 176 48.5 70.6 0.08686 186
188 3 179 44.4 69.9 0.108875265014208 187
189 3 182 40.5 68.9 0.127796386248206 188
190 3 184 37 66.5 0.159 189
191 3 184 36.4 67.2 0.170653467373508 190
192 3 184 36 68.1 0.219690324450295 191
193 3 184 35.8 68.6 0.22926 192
194 3 184 36.9 65.5 0.226504853229488 190
195 3 184 36.8 64.6 0.269189592748837 194
196 3 185 36.6 64 0.27227 195
197 3 176 49.4 71.1 0.0944590734895595 187
198 3 176 50.3 71.4 0.116752865593778 197
199 3 176 51.2 71.5 0.145839877377753 198
200 3 177 52.1 71.5 0.166541156320219 199
201 3 177 52.5 71.5 0.168865 200
202 3 171 38.3 66.8 0.121956004366991 96
203 3 173 37.4 64.6 0.118245044598909 202
204 3 175 38.5 63.3 0.203765 203
205 3 177 41 62.5 0.0898431953074443 94
206 3 176 41 61.6 0.1072312215657 205
207 3 176 40.6 60.8 0.164070659542851 206
208 3 176 40.3 60.2 0.186375 207
209 0 185 35.6 60.3 0.137132896367182 83
210 0 183 34.5 64 0.144999363537379 209
211 0 181 32.9 63.1 0.23684 210
