# Supplementary material for: Functional and anatomical specificity in a higher olfactory centre
Source: eLife. 2019 May 21;8:e44590. doi: 10.7554/eLife.44590 (PMC6550879; doi:10.7554/eLife.44590)
Supplement: Supplementary file 4. [file elife-44590-supp4.zip › DyeFill_PV5/PV5c1_130208c1.swc]

# SWC format file
# based on specifications at http://research.mssm.edu/cnic/swc.html
# Created by nat::write.neuron.swc
# PointNo Label X Y Z Radius Parent 
1 1 185 80.6 87.3 0.2284 -1
2 1 188 83.2 85.1 0.22714193397713 1
3 1 193 82.4 83.6 0.240560397174182 2
4 1 197 80.3 82.7 0.315248656884833 3
5 1 202 78.1 82 0.235689444829873 4
6 1 205 75 81 0.244061624813467 5
7 1 209 71.9 79.5 0.288888399069969 6
8 1 213 69 78.2 0.312166080355068 7
9 1 216 65.3 76.7 0.357035085397127 8
10 1 217 61.7 73.6 0.356797052910939 9
11 1 214 58.6 70.4 0.272889371657133 10
12 1 211 56.5 68 0.194213652618587 11
13 1 206 56.2 66.2 0.193439700000232 12
14 1 201 57.5 65.2 0.176523849858463 13
15 1 197 59.3 64.9 0.197582130439443 14
16 1 195 59.4 64.6 0.20375 15
17 1 191 61.1 65 0.284085441742244 16
18 1 186 63.2 65.7 0.303081614925768 17
19 1 182 65.4 67.1 0.296634710759976 18
20 1 177 67.2 67.7 0.287558438865872 19
21 1 172 68.4 68.1 0.256460639887021 20
22 1 168 68.9 69.2 0.217626942739043 21
23 1 163 69 70.2 0.211485770248527 22
24 1 158 68.3 70.7 0.160795282376752 23
25 1 156 68.2 70.8 0.1847 24
26 0 155 68 70.7 0.200944771929976 25
27 0 155 68 70.7 0.2033 26
28 3 154 68 70.6 0.225744661453168 27
29 3 153 68 70.5 0.217564680672126 28
30 3 152 67.8 70.3 0.199639408585614 29
31 3 152 67.7 70.2 0.19575 30
32 3 147 68.8 68.6 0.20172083687149 31
33 3 144 71 67.6 0.23535 32
34 3 141 74.8 67.1 0.227656039075698 33
35 3 140 75.2 67 0.2324 34
36 3 137 79.1 67.9 0.240972655839712 35
37 3 136 82.4 70.9 0.225185731907587 36
38 3 134 86.3 73.4 0.208148311705245 37
39 3 133 90.1 74.4 0.20535 38
40 3 132 91.1 74.7 0.202237838895181 39
41 3 132 92 75 0.199697248837749 40
42 3 132 92.5 75 0.19245 41
43 3 132 92.9 74.2 0.23200614964726 42
44 3 132 93 73.7 0.2661 43
45 3 135 95.5 77.6 0.156264576759348 42
46 3 139 98.6 77.9 0.132032865340272 45
47 3 141 103 77.5 0.143663803860907 46
48 3 141 103 77.5 0.1398 47
49 3 142 103 77.8 0.172006182400219 48
50 3 143 103 78.2 0.169470692029471 49
51 3 143 103 78.2 0.16315 50
52 3 147 100 78 0.19334148702842 51
53 3 151 101 77.7 0.1917 52
54 3 141 107 76.8 0.219593384691784 51
55 3 141 107 76.6 0.21755 54
56 3 140 103 77.4 0.129031688035117 48
57 3 139 104 77.2 0.11184814119146 56
58 3 139 104 76.9 0.148430880849272 57
59 3 138 104 76.1 0.235108334188775 58
60 3 138 103 75.6 0.2508 59
61 3 132 90.3 73.6 0.136591674791717 39
62 3 131 90.7 73.3 0.138875320538476 61
63 3 130 91.2 73.2 0.13355 62
64 3 130 91.9 73.4 0.116000717331145 63
65 3 129 92.5 73.4 0.137063733125757 64
66 3 128 93.1 73.3 0.177882544622572 65
67 3 128 93.3 73.2 0.18195 66
68 3 128 91.2 70.9 0.154916518998274 63
69 3 129 89 67 0.19865 68
70 3 140 75.4 67.1 0.2263 35
71 3 140 75.7 67.3 0.21315 70
72 3 140 76.1 67.4 0.2012 71
73 3 141 76.9 67.8 0.173541377366006 72
74 3 141 77.6 68 0.174231178115155 73
75 3 142 78.2 68.2 0.159151364075893 74
76 3 143 78.7 68.3 0.142197247969166 75
77 3 143 78.8 68.4 0.13545 76
78 3 148 79.5 68.5 0.100928688583505 77
79 3 153 80.1 68.6 0.146092433319106 78
80 3 153 80 68.6 0.1589 79
81 3 147 75.5 67.1 0.106840296726874 77
82 3 148 72.8 65.2 0.26825 81
83 3 143 79.6 66.4 0.0995913934924258 72
84 3 143 84.6 66.3 0.156060513390579 83
85 3 143 89.4 67.2 0.0927728434768243 84
86 3 145 93 68.7 0.158883772598877 85
87 3 150 94.4 68.8 0.152740493645144 86
88 3 152 95.7 68.6 0.16105 87
89 3 140 68.6 67.5 0.143140852703192 33
90 3 136 68.6 70.3 0.186898707558326 89
91 3 132 69.3 68.7 0.118849189723475 90
92 3 129 73.5 68.3 0.132681943395763 91
93 3 129 73.6 68.3 0.138 92
94 3 130 74 67.4 0.19039103505279 93
95 3 130 74 66.9 0.24795 94
96 3 129 74.1 69.1 0.149477223210282 93
97 3 129 74.2 70 0.15473637150206 96
98 3 129 74.4 71 0.232980277232355 97
99 3 128 75 71.6 0.247451605525448 98
100 3 128 75.3 71.8 0.2446 99
101 3 147 67 71.5 0.154542641374873 31
102 3 144 66 72.6 0.204 101
103 3 152 64.5 70.2 0.109888172726335 27
104 3 153 62.1 68 0.21085 103
105 0 154 68.9 74 0.150261760261095 25
106 0 154 72.2 77.2 0.142095017620021 105
107 0 155 76.9 78.4 0.151965374026193 106
108 0 153 81.5 78.9 0.163221768931367 107
109 0 157 84.1 79.4 0.207698990314662 108
110 0 160 83.8 79.4 0.19435 109
111 1 199 56.2 64 0.169201818510574 16
112 1 199 56 64 0.16435 111
113 0 198 58.2 66.5 0.235524614612037 112
114 0 193 60.1 68.1 0.15203739253718 113
115 0 190 59.1 66.6 0.25925 114
116 0 200 55.8 63.8 0.181348767969777 112
117 0 201 55.4 63.6 0.181094095831195 116
118 0 202 54.9 63.5 0.163314499730377 117
119 0 203 54.4 63.3 0.174916524098137 118
120 0 203 54.3 63.3 0.17525 119
121 0 203 53.6 64 0.125672621404091 120
122 0 203 52.8 64.4 0.18673445304194 121
123 0 204 52.2 64.6 0.2685 122
124 0 204 48.4 62 0.301388797437004 123
125 0 206 46.7 61 0.27075 124
126 0 200 52.7 67.9 0.26349575887281 123
127 0 196 53.2 69.9 0.233338467290559 126
128 0 191 53.4 70.5 0.18441553078938 127
129 0 190 52.5 70.4 0.18565 128
130 0 189 52.5 70.5 0.208457428411028 129
131 0 188 52.3 70.6 0.220158182642954 130
132 0 187 51.9 70.6 0.231122693892758 131
133 0 186 51.3 70.4 0.24745102313451 132
134 0 186 50.5 70.1 0.2562 133
135 2 181 51.1 71.8 0.139915096851571 134
136 2 176 50.4 71.5 0.155757153619171 135
137 2 172 50.4 68.9 0.133931980673847 136
138 2 171 50.8 68.7 0.1469 137
139 2 167 53.8 68.9 0.167987072048149 138
140 2 166 53.6 67.2 0.2816 139
141 2 170 51.1 68.7 0.20416771933975 138
142 2 169 51 68.2 0.181583093538417 141
143 2 169 50.9 68 0.1663 142
144 2 185 46.3 67.6 0.260211871508391 134
145 2 186 43.5 66.9 0.1944 144
146 2 185 43.5 67 0.1819 145
147 2 185 43.4 67.2 0.17155 146
148 2 186 43.2 66.9 0.18375 145
149 2 186 42.7 67.5 0.202424289720046 148
150 2 187 42.4 68.1 0.1881 149
151 2 184 38.7 65.8 0.189076319870517 148
152 2 184 37.5 65.6 0.1894 151
153 2 184 36.7 64.9 0.201495747067469 152
154 2 184 36.3 64 0.198246490019706 153
155 2 184 36 63.7 0.19635 154
156 2 184 35.9 63.5 0.2076 155
157 2 184 35.8 63.3 0.222 156
158 2 184 35.7 63.1 0.23015 157
159 2 184 35.5 62.9 0.23265 158
160 2 184 35.1 64.1 0.140372559236468 155
161 2 184 34.2 64.1 0.212515492211929 160
162 2 185 33.5 63.9 0.2519 161
163 2 183 37.8 66.2 0.165454522235956 152
164 2 182 38.5 66.5 0.14339157312724 163
165 2 182 38.5 66.5 0.1421 164
166 2 178 38.3 65.2 0.139998189508702 165
167 2 177 37.6 64.8 0.13945 166
168 2 182 39.5 66.7 0.198673511055242 165
169 2 182 40 66.9 0.21845 168
170 2 181 40.8 66.9 0.197926110168127 169
171 2 181 41.5 66.8 0.200544224101974 170
172 2 180 42 66.4 0.24775 171
173 2 182 39.8 67 0.2041 169
174 2 182 40 67.9 0.190242014687933 173
175 2 182 40.3 68.8 0.17635 174
176 2 183 39.1 66.8 0.169728028325588 173
177 2 183 38.5 67.1 0.123014298115732 176
178 2 184 38.6 68 0.118766085733533 177
179 2 184 38.9 68.9 0.155707750803379 178
180 2 185 38.8 69.6 0.1368 179
181 2 184 38.8 69.8 0.12955 180
182 2 184 38.8 70 0.1196 181
183 2 184 38.7 70.1 0.11915 182
184 2 184 38.7 70.3 0.12135 183
185 2 186 39.1 69.5 0.127054599806763 180
186 2 186 39.5 69.2 0.156340938684623 185
187 2 187 40.1 68.8 0.19177640273624 186
188 2 187 40.2 68.7 0.1962 187
189 0 188 48.4 71.4 0.220870956126518 129
190 0 188 47.7 71.1 0.2582 189
191 0 206 52.5 60.7 0.302107405862021 120
192 0 207 48.9 59.6 0.201053726645113 191
193 0 206 46.9 60.1 0.20145 192
