# Supplementary material for: Functional and anatomical specificity in a higher olfactory centre
Source: eLife. 2019 May 21;8:e44590. doi: 10.7554/eLife.44590 (PMC6550879; doi:10.7554/eLife.44590)
Supplement: Supplementary file 4. [file elife-44590-supp4.zip › DyeFill_PV5/PV5c1_130702c1.swc]

# SWC format file
# based on specifications at http://research.mssm.edu/cnic/swc.html
# Created by nat::write.neuron.swc
# PointNo Label X Y Z Radius Parent 
1 1 167 82.6 89 0.12315 -1
2 1 171 84.7 88.3 0.118576011709418 1
3 1 170 88.9 86 0.134044855165391 2
4 1 172 90.2 82.8 0.123692373720366 3
5 1 177 90.4 83.2 0.108435443549334 4
6 1 181 89.8 84.3 0.0999278371442574 5
7 1 183 86.4 82.2 0.0833989392996317 6
8 1 188 85.1 80.4 0.106844379839176 7
9 1 192 85 81.6 0.0965238129353236 8
10 1 195 84.1 82.1 0.107630111254958 9
11 1 198 80 81.1 0.118373661247466 10
12 1 200 75.9 80.6 0.110124733724085 11
13 1 204 72.8 80.2 0.120421750043044 12
14 1 208 72.2 78.6 0.124125910904287 13
15 1 212 69.8 77.1 0.11328761925852 14
16 1 215 66.2 75.5 0.117914916231011 15
17 1 216 62.2 72.8 0.141568879533293 16
18 1 212 60.1 69.9 0.138049410069207 17
19 1 208 58.8 68.3 0.121806568341978 18
20 1 203 58.3 67 0.105290471805658 19
21 1 200 57.7 64.9 0.10075 20
22 1 195 58.2 64.5 0.130464624591568 21
23 1 191 59.9 65 0.148711559834339 22
24 1 186 61.9 66.3 0.189881937285708 23
25 1 182 63.8 67 0.210449340779655 24
26 1 177 65.6 67.4 0.185669642806015 25
27 1 172 66.9 68 0.145426332557143 26
28 1 168 67.9 68.8 0.166504642519527 27
29 1 163 68.6 69.6 0.174867276566309 28
30 1 158 68.6 69.9 0.215218513329565 29
31 1 154 67.8 70.4 0.2021 30
32 0 149 68.6 70.4 0.203654915248763 31
33 0 148 68.8 70.5 0.18845 32
34 3 144 71 70.4 0.126155335863914 33
35 3 140 74 70.2 0.227221376544838 34
36 3 137 77.1 70 0.2036 35
37 3 136 77.8 69.9 0.19699575531713 36
38 3 136 78.3 69.9 0.19615 37
39 3 135 78.8 69.8 0.209493576264329 38
40 3 134 79.5 69.8 0.224953939963641 39
41 3 134 79.6 69.8 0.2279 40
42 3 131 83.6 70.8 0.254013207577548 41
43 3 129 86.9 73.4 0.272915233008633 42
44 3 128 87.6 73.9 0.239 43
45 3 128 88.3 74 0.234310481667648 44
46 3 127 88.8 74 0.2287 45
47 3 127 89.3 73.4 0.201319588414017 46
48 3 126 89.8 72.8 0.189605648592691 47
49 3 126 90.5 72.4 0.196964452806413 48
50 3 125 90.9 72.2 0.20645 49
51 3 125 91.2 72.4 0.2045 50
52 3 125 90.9 71.9 0.22065 50
53 3 125 90.9 71.6 0.2339 52
54 3 125 90.9 71.3 0.2425 53
55 3 125 90.2 70.5 0.297553268742739 54
56 3 125 89.6 69.8 0.264492438398945 55
57 3 125 88.9 69.1 0.2435537692191 56
58 3 126 88.4 68.3 0.2680275399594 57
59 3 126 88 67.7 0.2826 58
60 3 125 91.8 71 0.176129018750298 54
61 3 125 92.7 70.7 0.137929000848938 60
62 3 124 93.6 70.2 0.150283891239745 61
63 3 124 94.1 69.5 0.203778566744807 62
64 3 124 94.2 69.2 0.2126 63
65 3 127 89.7 74.6 0.224500004263272 46
66 3 127 90.6 75 0.212479085072444 65
67 3 127 91.5 75.5 0.203276983947606 66
68 3 127 92.4 75.9 0.193075540697646 67
69 3 128 92.8 76.1 0.18525 68
70 3 128 93.3 76.6 0.150491963992203 69
71 3 129 93.7 77 0.151200165698878 70
72 3 130 93.9 77.3 0.1551 71
73 3 128 93.1 76.2 0.1822 69
74 3 128 94.1 76.4 0.160165632951563 73
75 3 128 94.6 76.5 0.14215 74
76 3 130 99.2 76.4 0.167511892241716 75
77 3 130 99.6 76.4 0.1703 76
78 3 130 99.7 75.4 0.222235879503588 77
79 3 129 99.6 75.2 0.20925 78
80 3 133 96.9 73.5 0.12486069766792 79
81 3 133 96.7 73.4 0.12475 80
82 3 129 99.4 74.9 0.167084568677055 79
83 3 128 98.9 74.7 0.12625787023646 82
84 3 127 98.6 74.4 0.1112 83
85 3 126 98.7 74.7 0.125764958161431 84
86 3 126 98.7 74.8 0.128 85
87 3 127 95.6 70.6 0.27428371188555 84
88 3 127 95.4 70.1 0.2698 87
89 3 131 100 76.5 0.137568993694777 77
90 3 131 101 76.6 0.124036130759368 89
91 3 132 101 76.7 0.1176 90
92 3 136 104 76.7 0.122569546875447 91
93 3 140 104 76.1 0.18385 92
94 3 132 102 76.8 0.113507495941281 91
95 3 132 103 76.6 0.141293624481785 94
96 3 131 104 76 0.210033016367568 95
97 3 131 104 75.5 0.23955 96
98 3 132 93.4 79.2 0.145337086997841 75
99 3 133 93.1 81.3 0.0538 98
100 3 127 93.3 77.8 0.143012553281945 73
101 3 126 93.8 76.9 0.18705 100
102 3 125 93.9 76.2 0.275566184823837 101
103 3 125 93.8 75.4 0.272676327095013 102
104 3 125 93.8 75.3 0.2717 103
105 3 126 89.3 77.4 0.116265405936657 101
106 3 122 88 77 0.115631953958597 105
107 3 120 84.2 74.6 0.282651302876213 106
108 3 120 83.6 73.5 0.3158 107
109 3 129 87.3 74.6 0.214556609235238 44
110 3 130 87.1 75.3 0.200785620744881 109
111 3 130 87.1 75.6 0.19265 110
112 3 134 87.8 78.4 0.190934953468874 111
113 3 139 88.8 80.1 0.119311865054889 112
114 3 143 89.5 81.8 0.124723388781921 113
115 3 141 89.4 79.5 0.108616690938914 114
116 3 144 92.3 77.6 0.127519019320117 115
117 3 148 94.8 77.4 0.111889742680946 116
118 3 150 98 75.8 0.108076457290205 117
119 3 147 97.9 72.5 0.1545 118
120 3 126 84.7 76.9 0.169401459136731 111
121 3 125 83 78.4 0.14545 120
122 3 122 85 80.1 0.131948211019529 121
123 3 123 86.9 80.9 0.1961 122
124 3 125 82.4 77.8 0.155544089251434 121
125 3 124 81.7 77.2 0.212696043323003 124
126 3 124 81 76.5 0.303102772972739 125
127 3 124 80.5 76 0.33615 126
128 3 135 77.6 65.6 0.250207563164192 41
129 3 135 77.4 65.2 0.26045 128
130 3 139 82.2 69.9 0.147172857058971 38
131 3 140 86 68.5 0.21045 130
132 3 139 86.3 68.2 0.18388559673292 131
133 3 138 86.8 68.2 0.158059311277103 132
134 3 137 87.3 68.3 0.147194549708287 133
135 3 136 87.6 68.4 0.1456 134
136 3 140 86.9 68.9 0.191283603410046 131
137 3 140 87.8 69.2 0.158164554143172 136
138 3 140 88.7 69.5 0.136953172578983 137
139 3 140 89.7 69.7 0.126170884839498 138
140 3 140 90 69.8 0.12375 139
141 3 141 90.8 70.2 0.120348236755408 140
142 3 141 91.5 70.8 0.124827301183008 141
143 3 141 92.3 71.4 0.147473988313228 142
144 3 142 93.1 72 0.171585956317947 143
145 3 142 93.3 72.2 0.1741 144
146 3 137 93.8 69.9 0.122452531364584 140
147 3 137 94.8 70.2 0.12085 146
148 3 136 95.3 70.2 0.1206 147
149 3 135 96.2 70.3 0.126905601497196 148
150 3 135 97.1 70.3 0.144392424116982 149
151 3 135 98 70.3 0.17107304020091 150
152 3 134 98.8 70.3 0.188885025960085 151
153 3 134 99 70.3 0.19045 152
154 3 133 99 70.1 0.113615862875608 148
155 3 132 98.9 68.2 0.2626 154
156 3 137 95.4 70.3 0.122102633228854 147
157 3 138 96.1 70.3 0.138796467234705 156
158 3 139 96.8 70.2 0.192171011132684 157
159 3 139 97.3 70 0.2538 158
160 3 140 96.9 69.1 0.268568033455357 159
161 3 140 96.5 68.2 0.224562226197268 160
162 3 140 96.4 68.1 0.2227 161
163 3 144 98.3 71.6 0.112516924755813 159
164 3 145 96.1 67.4 0.218429413106071 163
165 3 145 96.1 67.2 0.2194 164
166 3 137 78.1 70.1 0.194515343620361 36
167 3 137 79.1 70.2 0.196796024025408 166
168 3 137 79.9 70.3 0.1993 167
169 3 140 83.2 70.2 0.12809650900492 168
170 3 145 84.1 71.1 0.160960246486961 169
171 3 150 82.7 72 0.111804265309468 170
172 3 154 82.1 72.1 0.2039 171
173 3 158 83 75.4 0.188004280527814 172
174 3 161 84.6 78.8 0.154766163854915 173
175 3 163 85 79.4 0.18305 174
176 3 155 81.8 71.2 0.29197820804775 172
177 3 155 81.4 70.3 0.260100145570244 176
178 3 155 81.3 70 0.2557 177
179 3 136 84 73.1 0.18435113335093 168
180 3 136 85.3 74.2 0.21995 179
181 3 146 64.2 71.1 0.105090896133927 33
182 3 143 61.5 73 0.148253451053407 181
183 3 142 59.6 72.1 0.11725 182
184 3 139 62.4 75 0.138116584997599 183
185 3 139 63.5 74.3 0.2211 184
186 3 139 62.3 69.3 0.183176062179168 183
187 3 136 64.6 71.8 0.112488885320989 186
188 3 132 65.9 73.8 0.106822123889544 187
189 3 127 67.5 72.8 0.126188940250704 188
190 3 126 68.6 71.6 0.1792 189
191 0 155 63.8 71.9 0.141244433028322 31
192 0 158 62.9 72.7 0.1515 191
193 1 204 54.8 63.3 0.150354794820184 21
194 1 208 53.7 60.6 0.14355325598073 193
195 1 205 50.7 59.5 0.133693570502291 194
196 1 200 48.4 59 0.139591896667717 195
197 1 198 44.1 58.6 0.176447246918624 196
198 1 197 39.4 58.5 0.163799026795618 197
199 1 193 37 59.4 0.172960742125837 198
200 1 189 34.5 60.8 0.228999468906633 199
201 1 185 35.2 63.1 0.226622696127161 200
202 1 183 35.7 64.1 0.23615 201
203 0 182 36.2 64.4 0.228489736661998 202
204 0 182 36.3 64.5 0.2256 203
205 2 180 39.8 67.8 0.261282190237414 204
206 2 180 41.6 69.7 0.1936 205
207 2 177 45.4 71.2 0.197193692838802 206
208 2 175 49.6 72.5 0.181616786080071 207
209 2 175 51.4 72.8 0.21125 208
210 2 175 52.1 72.5 0.175110031596531 209
211 2 174 52.9 72.2 0.15703215570347 210
212 2 174 53.2 72.1 0.16205 211
213 2 169 54.1 71.4 0.20913352508031 212
214 2 168 54.3 71.6 0.2545 213
215 2 167 54.9 72.1 0.238234952500006 214
216 2 167 55.6 72.5 0.218691163076256 215
217 2 167 55.6 72.6 0.2185 216
218 2 168 53.6 70.9 0.244604513755332 214
219 2 167 53 70.2 0.215371864635964 218
220 2 167 52.2 69.6 0.19152544788129 219
221 2 167 51.4 69.1 0.139980255380848 220
222 2 167 51.3 69.1 0.13895 221
223 2 170 47.3 68.8 0.119986279167756 222
224 2 175 46.3 69.3 0.137814159042613 223
225 2 179 44.2 67.4 0.144078659436728 224
226 2 183 43.9 65.2 0.18759134608648 225
227 2 183 44.1 63.9 0.21845 226
228 2 164 50.1 67.5 0.121796544778422 222
229 2 164 45.7 65.6 0.23176170812977 228
230 2 165 44.3 64.7 0.31595 229
231 2 174 54 72.4 0.172470128172782 212
232 2 174 55 72.8 0.1801665309416 231
233 2 174 55.2 72.9 0.1806 232
234 2 179 53.4 74.9 0.10620886704533 209
235 2 181 53.3 73.4 0.09965 234
236 2 184 44 69.2 0.124657338276264 206
237 2 185 44.1 69.3 0.12385 236
238 2 185 39.9 71.7 0.132803181437823 237
239 2 185 39.6 71.7 0.13385 238
240 2 188 46 72.1 0.243062993594148 237
241 2 190 49.6 71.6 0.163566487772291 240
242 2 190 49.6 71.3 0.16105 241
243 2 177 36 65.4 0.178036002014471 204
244 2 176 36.6 65.2 0.20045 243
245 0 183 35.6 64.8 0.238507595172277 202
246 0 184 35.5 65.6 0.259848349729478 245
247 0 184 35.8 66.5 0.304259646889604 246
248 0 184 36.3 67.4 0.331844690038322 247
249 0 184 36.3 67.5 0.3326 248
