# Supplementary material for: Functional and anatomical specificity in a higher olfactory centre
Source: eLife. 2019 May 21;8:e44590. doi: 10.7554/eLife.44590 (PMC6550879; doi:10.7554/eLife.44590)
Supplement: Supplementary file 4. [file elife-44590-supp4.zip › DyeFill_PV5/PV5c1_130703c1.swc]

# SWC format file
# based on specifications at http://research.mssm.edu/cnic/swc.html
# Created by nat::write.neuron.swc
# PointNo Label X Y Z Radius Parent 
1 0 173 79 90 0.128635 -1
2 0 177 82.2 89.1 0.0963011063602219 1
3 0 181 85.3 88 0.0834537490530971 2
4 0 184 84.9 84.9 0.144015894170043 3
5 0 187 82 83.4 0.09568528898345 4
6 0 191 79.4 82.7 0.0857328217513524 5
7 0 196 77.2 82.1 0.102895249625106 6
8 0 200 75 81.5 0.109998068770862 7
9 0 204 71.8 79.9 0.15184248437597 8
10 0 207 68.8 78.2 0.13408927523062 9
11 0 211 66.4 76.3 0.134535500216718 10
12 0 214 64.2 74.9 0.14467 11
13 0 214 64.2 75 0.150485 12
14 0 215 60.5 71.8 0.228745539294006 12
15 0 215 60.2 71.6 0.24002 14
16 0 212 56.9 68.8 0.268329023976644 15
17 0 208 55.1 66.3 0.203094119984492 16
18 0 204 54.9 63.8 0.181971972250465 17
19 0 203 55.1 63 0.178435 18
20 0 198 57.1 62.7 0.212725431753559 19
21 0 194 59 63.7 0.195953735921038 20
22 0 189 61 64.7 0.258782605457272 21
23 0 185 63.2 65.7 0.270373896940734 22
24 0 180 64.9 66.6 0.217818390573908 23
25 0 175 66.1 67.9 0.237292523929671 24
26 0 171 66.6 68.6 0.209707757256489 25
27 0 166 67.2 69.2 0.278764165143332 26
28 0 161 67.4 69.9 0.235908439232807 27
29 0 156 67 70.1 0.273184179487908 28
30 0 155 66.8 70.1 0.28796 29
31 0 150 67.3 69.8 0.260812751951544 30
32 0 148 67.5 69.7 0.248395 31
33 3 147 67.9 69.8 0.27684097394542 32
34 3 147 67.9 69.8 0.2779 33
35 3 144 71.4 69.7 0.2840915279871 34
36 3 141 74.8 69.6 0.2986 35
37 3 141 75 69.7 0.290665 36
38 3 140 75.3 69.8 0.2788 37
39 3 137 79 71.4 0.260200679876102 38
40 3 137 79.5 71.6 0.22938 39
41 3 137 80.5 71.6 0.22758227979447 40
42 3 136 81.4 71.6 0.233020976303441 41
43 3 136 81.8 71.6 0.237545 42
44 3 135 82.5 72.1 0.230320161038691 43
45 3 135 83.3 72.4 0.235795639760216 44
46 3 135 84.2 72.7 0.277719164100743 45
47 3 135 85.2 73 0.298653681796503 46
48 3 135 85.9 73.2 0.275225 47
49 3 132 90 73.3 0.23256463358752 48
50 3 130 94.5 72.9 0.329132702829079 49
51 3 130 94.6 72.9 0.32472 50
52 3 127 93 70.1 0.175068526162239 51
53 3 127 90.4 67.9 0.32948 52
54 3 130 94.1 73.7 0.306834159102206 51
55 3 130 94.1 74.6 0.251740930636127 54
56 3 131 94.7 75.4 0.248333645919567 55
57 3 131 95.1 76.1 0.258568777123955 56
58 3 131 95.3 76.4 0.27166 57
59 3 128 94.6 77.5 0.340575128022365 51
60 3 132 95.7 80.3 0.278767732114098 59
61 3 133 95.9 81.6 0.21281 60
62 3 138 87.7 75.7 0.211360380593544 48
63 3 140 87.8 76.6 0.229915 62
64 3 141 88.3 77 0.20576209405227 63
65 3 142 89.1 77.4 0.200786146582054 64
66 3 142 89.4 77.6 0.193065 65
67 3 141 90.1 77.9 0.181990591797091 66
68 3 141 90.9 78.2 0.218078092909609 67
69 3 140 91.6 78.6 0.230275929174078 68
70 3 140 91.7 78.6 0.229945 69
71 3 143 89.8 77.4 0.180836510850401 66
72 3 144 90.1 77.1 0.204703267721845 71
73 3 144 90 76.6 0.298922153390234 72
74 3 145 90 76.2 0.3312 73
75 3 141 87.2 77.2 0.22395561793886 63
76 3 141 86.6 77.9 0.234357511017642 75
77 3 141 86.5 78 0.24188 76
78 3 140 86.4 78.6 0.320093270967414 77
79 3 140 86.7 79.5 0.397727815202865 78
80 3 141 87.2 80.4 0.342719058097086 79
81 3 141 87.4 80.8 0.28069 80
82 3 146 86.1 79.1 0.228643761700728 77
83 3 149 86.2 78.8 0.21381 82
84 3 138 84.9 68.7 0.260727005816819 43
85 3 139 85.7 68.4 0.225865 84
86 3 143 88.3 68.1 0.18045176523116 85
87 3 146 92 69.6 0.256514418593057 86
88 3 147 94 70.3 0.246635 87
89 3 138 90.6 68.7 0.235377207555052 85
90 3 138 94.6 70.3 0.22064 89
91 3 136 79.6 72.3 0.24206837799333 40
92 3 135 79.9 72.9 0.229790550037994 91
93 3 135 80 73.2 0.22436 92
94 3 131 82.5 72.9 0.181225755589638 93
95 3 129 83 72.6 0.19385 94
96 3 128 83.5 72.5 0.204423046256405 95
97 3 127 83.9 72.5 0.211064005282396 96
98 3 127 84.3 72.3 0.205078879659276 97
99 3 126 84.6 72.1 0.201461278033832 98
100 3 125 84.7 71.9 0.191725 99
101 3 125 85.6 72.1 0.195135542031921 100
102 3 124 86.5 72.3 0.205569849838201 101
103 3 124 87.2 72.8 0.177029040085097 102
104 3 123 87.6 73.6 0.14320636278403 103
105 3 123 87.7 74.2 0.14838 104
106 3 122 91.7 73.8 0.244011791112487 105
107 3 121 89.9 70.7 0.45117 106
108 3 121 84.3 77.4 0.302173677786388 105
109 3 121 84.2 77.6 0.30229 108
110 3 125 83.9 71.7 0.17127717202714 100
111 3 124 83.1 71.5 0.169474162808412 110
112 3 124 82.8 71.5 0.18392 111
113 3 124 81.8 71.3 0.256104312460394 112
114 3 124 80.9 71 0.263428280750685 113
115 3 125 80.1 70.5 0.311795792455492 114
116 3 125 79.6 69.7 0.349068559392164 115
117 3 125 79.5 69.3 0.368185 116
118 3 123 83.3 71.3 0.18486654195004 112
119 3 122 83.6 70.6 0.25702971456508 118
120 3 122 83.6 70.3 0.271235 119
121 3 130 84.5 77.1 0.397934436098895 95
122 3 133 86.3 81 0.279065176387103 121
123 3 135 86.5 83 0.377955 122
124 3 137 77.4 76.4 0.189017917386333 93
125 3 139 75.2 78 0.31313 124
126 3 139 75.1 69.5 0.20165121540834 38
127 3 138 74.9 69.2 0.207595199056497 126
128 3 138 74.7 68.5 0.237968290464002 127
129 3 138 74.7 68.3 0.24097 128
130 3 137 75.4 67.9 0.234569718106725 129
131 3 136 76.1 67.5 0.264152937323825 130
132 3 136 76.4 67.3 0.269955 131
133 3 140 70.4 69.8 0.160029037457004 129
134 3 140 66.4 71.3 0.272995 133
135 3 144 76.5 72.3 0.230030752995168 36
136 3 149 78.4 73.2 0.238211845285953 135
137 3 151 79.1 73.5 0.17995 136
138 3 152 84 72.9 0.301527919294617 137
139 3 152 84.9 72.2 0.358695 138
140 3 156 77.8 75.1 0.261494133440501 137
141 3 156 77.7 75.1 0.29819 140
142 3 160 78.6 77.7 0.153646316357421 141
143 3 164 81.5 79.5 0.290647866734782 142
144 3 164 82 80.4 0.1654 143
145 3 156 77 74.5 0.341955347634636 141
146 3 156 77 74.5 0.34425 145
147 3 147 67 70 0.255347919362637 34
148 3 148 66 70.2 0.272070470579722 147
149 3 148 65.3 70.3 0.29499 148
150 3 150 63.6 71.1 0.274462407990059 32
151 3 151 62.6 70.2 0.346735 150
152 0 154 66.9 74.5 0.29913354354742 30
153 0 156 69.4 76.5 0.17276 152
154 0 206 52.2 61 0.152632428508578 19
155 0 203 48.5 60.5 0.148731049534355 154
156 0 198 45.7 60.4 0.182926948668474 155
157 0 196 41.9 59.3 0.185744176595244 156
158 0 192 38.8 58.6 0.180943455008237 157
159 0 187 37.2 57 0.248525011482276 158
160 0 183 38.1 58.3 0.30077642332554 159
161 0 182 37.9 60.6 0.28967 160
162 0 180 39.1 64.6 0.397035169522569 161
163 0 179 39.5 65.4 0.36864 162
164 2 179 40 66.2 0.438829562701714 163
165 2 179 40.6 66.9 0.385270791921394 164
166 2 179 41.4 67.5 0.35738864062581 165
167 2 179 42.2 68.1 0.337445643690895 166
168 2 179 42.5 68.3 0.3315 167
169 2 179 43.2 68.9 0.347163264541281 168
170 2 178 44.1 69.5 0.326534142779436 169
171 2 178 45 69.7 0.299422989775642 170
172 2 178 45.9 69.7 0.280912928114602 171
173 2 177 46.5 69.6 0.286315 172
174 2 177 46.5 69.4 0.254135 173
175 2 173 43.8 68.6 0.263533303657225 174
176 2 174 39.7 67.2 0.232149577048934 175
177 2 175 38.6 66.5 0.42758 176
178 2 173 49.4 68.8 0.162800848412515 174
179 2 168 49.4 67.8 0.208556493071838 178
180 2 166 45.7 66.8 0.36138 179
181 2 166 44.8 66.3 0.355021383999025 180
182 2 166 43.9 66 0.343921900225563 181
183 2 166 43.5 65.8 0.372195 182
184 2 166 45.1 66 0.387209446242504 180
185 2 166 44.9 65.2 0.372305 184
186 2 178 46.8 69.8 0.275405 173
187 2 177 47.7 70.1 0.240185851559731 186
188 2 177 48.7 70.1 0.240725897656705 187
189 2 177 49.6 70 0.316668759856168 188
190 2 177 50.5 69.7 0.33636732305234 189
191 2 176 50.8 69.6 0.33392 190
192 2 181 48.8 72.3 0.398547670120405 186
193 2 181 48.8 72.3 0.39864 192
194 2 179 42.1 67.4 0.296775409608566 168
195 2 179 42.3 66.5 0.246540437366886 194
196 2 180 42.4 65.6 0.379918112081734 195
197 2 180 42.4 65.3 0.39666 196
198 2 184 41.2 66.4 0.264995254570742 163
199 2 187 43.5 68.7 0.267295580896744 198
200 2 188 45.8 71.1 0.172575 199
201 2 188 46.6 71.5 0.188295888563368 200
202 2 188 47.5 71.5 0.211928560717372 201
203 2 189 48.4 71.2 0.190703473998574 202
204 2 189 49.3 71 0.223549429018273 203
205 2 189 49.8 71 0.237705 204
206 2 186 42.2 68.8 0.164592753426347 200
207 2 185 38.4 68.3 0.3595 206
208 0 182 37 60.6 0.31235095142218 161
209 0 183 36.4 60.7 0.3475 208
210 2 182 36.1 59.8 0.415256324128135 209
211 2 182 36 59.2 0.349535 210
212 2 183 35.8 61.3 0.274122746751848 209
213 2 184 35.2 61.8 0.346765188193843 212
214 2 184 35.2 61.8 0.34743 213
215 0 215 60.7 72.3 0.237829768309481 15
216 0 215 60.9 72.5 0.241345 215
