# Supplementary material for: Functional and anatomical specificity in a higher olfactory centre
Source: eLife. 2019 May 21;8:e44590. doi: 10.7554/eLife.44590 (PMC6550879; doi:10.7554/eLife.44590)
Supplement: Supplementary file 4. [file elife-44590-supp4.zip › DyeFill_PV5/PV5c1_130711c1.swc]

# SWC format file
# based on specifications at http://research.mssm.edu/cnic/swc.html
# Created by nat::write.neuron.swc
# PointNo Label X Y Z Radius Parent 
1 0 159 96.3 90.9 0.541755 -1
2 0 163 93.9 89.5 0.541755 1
3 0 167 91.6 88.2 0.541755 2
4 0 172 89.2 86.9 0.541755 3
5 0 176 86.8 85.6 0.541755 4
6 0 180 84.5 84.3 0.541755 5
7 0 184 82.1 82.9 0.541755 6
8 0 188 79.7 81.6 0.541755 7
9 0 193 77.4 80.3 0.541755 8
10 0 196 74.9 78.6 0.541755 9
11 0 199 73 79.5 0.541755 10
12 0 202 69.8 78.7 0.541755 11
13 0 205 66.9 77.8 0.541755 12
14 0 209 64.3 76.7 0.541755 13
15 0 213 61.5 75.2 0.541755 14
16 0 214 58 72.3 0.541755 15
17 0 212 55.4 69.7 0.541755 16
18 0 207 54.6 67.6 0.541755 17
19 0 203 55 66 0.541755 18
20 0 199 55.3 63.2 0.541755 19
21 0 203 52.3 62 0.579393451398577 20
22 0 206 48.6 59.8 0.596304523978171 21
23 0 208 45.1 59.5 0.47870250314951 22
24 0 206 40.9 59.2 0.538339276068289 23
25 0 202 38.6 58 0.586269598653271 24
26 0 197 37.2 57.4 0.580810666056404 25
27 0 193 37.2 58.1 0.581837996271329 26
28 0 188 34.9 58.1 0.662726399918018 27
29 0 184 34.8 59.9 0.93465 28
30 0 183 35.3 60.6 1.06673158014919 29
31 0 183 36.1 61.2 1.04454010177996 30
32 0 183 36.8 61.9 1.10576378899118 31
33 0 183 37.3 62.5 1.106895 32
34 2 181 40.5 66 0.903948304620468 33
35 2 181 40.7 66.3 0.84721 34
36 2 182 41 66.9 0.887055014487075 35
37 2 183 41.2 67.4 0.90685 36
38 2 181 40.9 66.7 0.743756213499176 35
39 2 180 41.8 67.1 0.72607938678035 38
40 2 180 42.7 67.2 0.839138473198082 39
41 2 180 43.6 67.6 0.91641577939783 40
42 2 180 43.9 67.8 0.89376 41
43 2 181 44.6 68.3 0.674901096978157 42
44 2 181 45.2 68.6 0.490695 43
45 2 183 49 70.3 0.690929797538413 44
46 2 188 48.9 70.7 0.510945008620448 45
47 2 191 48.3 70.7 0.65092 46
48 2 192 48.7 70.2 0.733262004513712 47
49 2 192 48.8 69.4 0.703585368566377 48
50 2 192 48.6 68.7 0.69616 49
51 2 192 48.2 70.5 0.570774423755915 47
52 2 193 47.7 70.4 0.571181864134749 51
53 2 193 47.1 69.8 0.59928 52
54 2 180 46.1 68.4 0.398128235088216 44
55 2 180 47 68.1 0.401458414426156 54
56 2 180 47.9 67.9 0.467411325093153 55
57 2 179 48.8 67.6 0.553384077730452 56
58 2 179 49.4 67.3 0.58791 57
59 2 177 47.6 68.5 0.718629933296666 42
60 2 174 51.1 68.8 0.639541554030627 59
61 2 171 52.5 68.8 0.72704 60
62 2 178 37.4 63 0.525954562163228 33
63 2 173 39.5 63.3 0.746762178336646 62
64 2 169 42.1 63.6 0.684477246598477 63
65 2 166 45.7 63.1 0.705956685304901 64
66 2 166 46.4 62.9 0.738765 65
67 0 180 37.1 59.8 0.578129337290238 29
68 0 179 38 59.2 0.680865 67
69 0 195 57.5 64.3 0.559591105092472 20
70 0 190 59.3 64.1 0.624571762598559 69
71 0 186 61.3 65.2 0.592653918422313 70
72 0 181 62.9 66.2 0.602009119037721 71
73 0 177 64.4 67 0.547252246710754 72
74 0 172 65.4 67.3 0.52345861292207 73
75 0 167 66.8 67.6 0.534117238329148 74
76 0 162 67.9 67.9 0.541864372126301 75
77 0 157 68.2 68 0.528600533732324 76
78 0 152 68.8 68.2 0.56668770749285 77
79 0 151 68.9 68.3 0.56234 78
80 0 150 69.1 68.3 0.569987971285693 79
81 0 149 69.3 68.2 0.611496698403516 80
82 0 148 69.3 68.2 0.699272859037182 81
83 0 147 69.3 67.9 0.70274 82
84 3 147 69.5 67.9 0.693895 83
85 3 144 72.9 68.3 0.731574027990625 84
86 3 142 74.2 68.6 0.87021 85
87 3 141 74.3 68.8 0.90927 86
88 3 141 74.5 69 0.922365 87
89 3 141 74.5 68.7 0.810875 86
90 3 142 75.4 68.7 0.742106601738071 89
91 3 142 76.4 68.8 0.694061738178547 90
92 3 142 76.4 68.8 0.69083 91
93 3 141 77.2 69.1 0.709464642047196 92
94 3 140 77.9 69.4 0.703708249222747 93
95 3 140 78.6 69.7 0.681088946026079 94
96 3 139 79.2 70 0.655246155882052 95
97 3 139 79.4 70.1 0.64832 96
98 3 136 83.1 71.6 0.640378613794393 97
99 3 134 86.7 73.1 0.678035 98
100 3 135 86.8 74 0.597653059665319 99
101 3 136 87.4 74.5 0.58014022432329 100
102 3 136 88 74.9 0.648182541989711 101
103 3 137 88.7 75.2 0.811836635509265 102
104 3 137 89 75.5 0.89804 103
105 3 137 89.5 76.4 1.03100345071677 104
106 3 137 89.6 76.4 1.03382 105
107 3 137 89.1 75.6 0.91545 104
108 3 137 89.2 75.8 0.92363 107
109 3 137 89.4 75.9 0.916875 108
110 3 138 90.1 76 0.73427311674856 109
111 3 138 90.8 76 0.552358667334017 110
112 3 139 91.4 76 0.44635 111
113 3 142 94.4 76.2 0.410855970918079 112
114 3 143 96.1 76.3 0.414715 113
115 3 139 96.3 76 0.493040424069126 112
116 3 139 101 75.9 0.487728279066485 115
117 3 139 103 75.8 0.493585 116
118 3 137 89 76.6 0.762302186755028 109
119 3 136 88.7 77.2 0.674237239575361 118
120 3 136 89 77.7 0.708115 119
121 3 130 88.9 73.8 0.696413228163177 99
122 3 129 89.2 73.7 0.812275 121
123 3 129 89.1 73.7 0.86815 122
124 3 129 89 73.6 0.892645 123
125 3 126 93.1 73.5 0.450107388655202 123
126 3 125 94.2 73.2 0.58531 125
127 3 131 93.9 73.6 0.565644629194752 122
128 3 131 94.3 73.6 0.55933 127
129 3 131 95.2 73.4 0.50657232506835 128
130 3 131 96.2 73.3 0.565147340999314 129
131 3 130 96.9 73.2 0.673465753452288 130
132 3 130 97.4 73.2 0.699415 131
133 3 127 94.9 76.7 0.705178703918793 128
134 3 126 96.3 77.6 0.765475 133
135 3 138 79.2 70.9 0.566026116708462 97
136 3 138 79.3 71.7 0.59582 135
137 3 139 79.1 72.6 0.63537726605806 136
138 3 139 79.1 73.5 0.573075430394501 137
139 3 139 79.6 74.3 0.593407284228691 138
140 3 139 80.1 75 0.636845949834898 139
141 3 139 80.1 75.2 0.63965 140
142 3 134 80.2 72.8 0.558262187658492 136
143 3 129 81.2 73.4 0.539981467350099 142
144 3 128 81.5 73.6 0.53242 143
145 3 143 76.9 69.1 0.601896461171718 92
146 3 143 77.3 69.2 0.571680454941476 145
147 3 144 77.8 69.8 0.556444762916102 146
148 3 144 78.2 70.1 0.508255 147
149 3 149 78 70.6 0.39899563802359 148
150 3 152 78.4 70.8 0.323695 149
151 3 147 80.5 72.8 0.497431379202187 148
152 3 147 80 76.3 0.636429429826644 151
153 3 147 79.8 77 0.685655 152
154 3 140 74.9 68.7 0.672793609678965 89
155 3 139 75.5 68.8 0.540292028221032 154
156 3 139 76.1 68.8 0.460129726945317 155
157 3 138 76.7 68.9 0.421795055833884 156
158 3 138 77 68.9 0.41452 157
159 3 134 80.2 69.4 0.559632084959995 158
160 3 131 84.3 70.2 0.37863093057488 159
161 3 128 88.4 70.4 0.365236945017358 160
162 3 127 89.4 70.2 0.52157 161
163 3 127 89.3 70.1 0.539615 162
164 3 131 89.3 68.6 0.585437364579641 162
165 3 129 89.2 66.5 0.578748468907549 164
166 3 133 89.7 68 0.501895872210636 165
167 3 131 89.7 63.7 0.53670840920938 166
168 3 131 88.7 62 0.58882 167
169 3 133 76.8 70 0.528659683251201 158
170 3 129 76.5 70.3 0.606145 169
171 3 148 73.3 65.5 0.481789972132798 84
172 3 145 77.5 65.6 0.417613756498941 171
173 3 142 77.3 62.3 0.477484478744949 172
174 3 141 80.9 63 0.550926265366284 173
175 3 143 83 66 0.388165380075647 174
176 3 145 87.1 67.7 0.581382058578398 175
177 3 146 91 68.8 0.35479 176
178 3 148 95.4 69.3 0.382093288212056 177
179 3 148 95.4 69.3 0.38223 178
180 3 143 94.8 69.7 0.442939088689346 177
181 3 143 95.2 69.9 0.48321 180
182 3 143 67.2 68.8 0.306344614491648 83
183 3 143 67.2 68.8 0.303135 182
184 3 143 66.5 68.4 0.305647207079534 183
185 3 142 66 68 0.372787795108135 184
186 3 141 65.6 67.9 0.401854573269346 185
187 3 141 65.4 67.9 0.40509 186
188 3 139 68.6 70.4 0.481225347274041 183
189 3 138 68.5 70.6 0.543275 188
190 3 138 68.4 70.6 0.54408 189
191 3 137 69 71 0.613795223956763 189
192 3 136 69.5 71.4 0.67765402651391 191
193 3 136 69.9 72.2 0.743518010465441 192
194 3 136 70.6 72.8 0.66727364638317 193
195 3 135 71.4 73.3 0.57106 194
196 0 150 68.3 68.8 0.460213460086282 79
197 0 150 67.4 69.1 0.4109123532544 196
198 0 150 67.4 69.1 0.41086 197
199 3 151 66.9 69.4 0.554161488377169 198
200 3 152 66.6 69.7 0.629383179053486 199
201 3 152 66.5 69.7 0.633405 200
202 3 149 66.7 69 0.394532213516448 198
203 3 149 66.3 68.9 0.39924 202
