# Supplementary material for: Functional and anatomical specificity in a higher olfactory centre
Source: eLife. 2019 May 21;8:e44590. doi: 10.7554/eLife.44590 (PMC6550879; doi:10.7554/eLife.44590)
Supplement: Supplementary file 4. [file elife-44590-supp4.zip › DyeFill_PV5/PV5c1_130712c1.swc]

# SWC format file
# based on specifications at http://research.mssm.edu/cnic/swc.html
# Created by nat::write.neuron.swc
# PointNo Label X Y Z Radius Parent 
1 1 162 52.6 100 0 -1
2 1 161 56.2 96.9 0 1
3 1 165 58.4 97.3 0 2
4 1 168 59.7 94.6 0 3
5 1 170 63.1 94.6 0 4
6 1 172 65.8 92.5 0 5
7 1 173 67.7 89.6 0 6
8 1 177 70.8 89.1 0 7
9 1 180 73.5 89.7 0 8
10 1 180 77.6 90.7 0 9
11 1 179 81.5 91.4 0 10
12 1 181 84.4 88.9 0 11
13 1 185 85 86.6 0 12
14 1 189 84.4 84.4 0 13
15 1 193 83.3 83.5 0 14
16 1 198 80.8 82.5 0 15
17 1 202 78.9 82.9 0 16
18 1 205 75.8 81.9 0 17
19 1 209 73.2 80.7 0 18
20 1 212 69.8 79 0 19
21 1 215 66.2 78.2 0 20
22 1 215 62.4 75.7 0 21
23 1 215 59.1 72.3 0 22
24 1 211 56.8 69.8 0 23
25 1 207 55.6 67.7 0 24
26 1 203 54.2 65.3 0 25
27 1 202 54 64.5 0 26
28 1 197 55.9 64.2 0 27
29 1 194 58.1 65 0 28
30 1 190 60.6 66 0 29
31 1 186 62.4 66.3 0 30
32 1 182 64.3 67.3 0 31
33 1 178 66.3 68.3 0 32
34 1 173 66.9 68.5 0 33
35 1 168 67.4 68.8 0 34
36 1 163 69.1 69.4 0 35
37 1 161 69.6 69.5 0 36
38 0 156 69.7 69.8 0 37
39 0 151 70.3 68.8 0 38
40 0 149 71.2 68.8 0 39
41 3 147 75.2 68.2 0 40
42 3 144 78.8 67.5 0 41
43 3 140 82.6 67.1 0 42
44 3 140 83.5 66.9 0 43
45 3 141 88 67.5 0 44
46 3 143 91.6 68.8 0 45
47 3 144 94.1 69.1 0 46
48 3 146 98.2 68.6 0 47
49 3 142 101 69.5 0 48
50 3 140 105 72.3 0 49
51 3 140 106 72.8 0 50
52 3 147 97 72 0 47
53 3 150 99.5 74.2 0 52
54 3 148 99.7 76.7 0 53
55 3 147 97.3 79.2 0 54
56 3 146 97 79.4 0 55
57 3 139 85.2 64.8 0 44
58 3 140 84.8 64.2 0 57
59 3 141 84.6 63.7 0 58
60 3 142 84.3 63.8 0 59
61 3 142 84.3 63.8 0 60
62 3 140 85.6 64 0 58
63 3 141 86.2 63.8 0 62
64 3 141 87.1 63.7 0 63
65 3 142 87.6 63.6 0 64
66 3 143 87.7 63.5 0 65
67 3 143 87.7 63.5 0 66
68 3 145 70.8 69.1 0 40
69 3 143 70.3 69.3 0 68
70 3 139 68.5 70.9 0 69
71 3 134 67.1 72 0 70
72 3 130 67 71.1 0 71
73 3 126 69.3 70.7 0 72
74 3 123 72.8 71.5 0 73
75 3 121 77.3 71.7 0 74
76 3 120 82 72.7 0 75
77 3 120 86.9 72.3 0 76
78 3 120 90.5 71.8 0 77
79 3 140 71 67.9 0 69
80 3 139 74.1 65.5 0 79
81 3 135 77.2 65.2 0 80
82 3 131 78.6 66.1 0 81
83 3 128 82.5 66.9 0 82
84 3 128 86.3 66.9 0 83
85 0 160 69.7 70.1 0 37
86 0 160 69.4 70.8 0 85
87 0 160 69.2 70.8 0 86
88 3 156 66.5 72 0 87
89 3 154 62.9 71.9 0 88
90 3 151 60.9 71.4 0 89
91 3 150 60.9 71.4 0 90
92 3 149 60.5 71.5 0 91
93 3 148 60.5 71.4 0 92
94 3 148 59.9 70.8 0 93
95 3 148 59.8 70.8 0 94
96 3 148 59.3 67.9 0 90
97 3 147 59.6 66.5 0 96
98 3 162 71.2 73.5 0 87
99 3 161 75.5 75 0 98
100 3 161 76 75.2 0 99
101 3 157 78.5 76 0 100
102 3 155 80.6 77.2 0 101
103 3 150 80.7 77.7 0 102
104 3 146 82 78.2 0 103
105 3 142 84.6 79.2 0 104
106 3 138 86.6 80.4 0 105
107 3 134 89.9 79.7 0 106
108 3 130 92.9 79.1 0 107
109 3 129 94 77.9 0 108
110 3 128 93.7 77.2 0 109
111 3 128 93.2 76.6 0 110
112 3 127 93.2 76.3 0 111
113 3 127 93.4 76.3 0 112
114 3 126 92.8 75.7 0 113
115 3 126 92 75.3 0 114
116 3 126 91.2 74.7 0 115
117 3 126 91.3 74 0 116
118 3 130 96.5 77.8 0 113
119 3 133 98.5 78.2 0 118
120 3 137 101 78.9 0 119
121 3 138 102 78.9 0 120
122 3 130 97.3 75.4 0 119
123 3 129 98.1 71.6 0 122
124 3 129 97.9 69.6 0 123
125 3 127 98.3 75.8 0 113
126 3 129 102 73.6 0 125
127 3 131 103 70.7 0 126
128 3 131 103 70.7 0 127
129 3 125 93 78.2 0 109
130 3 124 89.3 78.5 0 129
131 3 121 85.7 78.2 0 130
132 3 121 85 77.1 0 131
133 3 125 84.9 76.4 0 130
134 3 126 83.3 75.4 0 133
135 3 164 78.6 74.6 0 100
136 3 166 82.9 76.2 0 135
137 3 166 84.7 77.2 0 136
138 3 162 87 77.6 0 137
139 3 157 87 77.6 0 138
140 3 156 87.1 78.2 0 139
141 1 206 54 62.9 0 27
142 1 209 53.6 59.9 0 141
143 1 205 52.1 58.9 0 142
144 1 202 48.4 58.8 0 143
145 1 198 45.2 58.3 0 144
146 1 197 42.2 56.5 0 145
147 1 193 40.9 55.8 0 146
148 1 188 41 55.2 0 147
149 1 184 40.7 56.4 0 148
150 1 182 39.9 60.4 0 149
151 0 179 38.4 62.7 0 150
152 0 175 39.6 65 0 151
153 0 175 40.1 65.6 0 152
154 2 171 42.3 67.8 0 153
155 2 167 42.7 67 0 154
156 2 164 45 64.8 0 155
157 2 162 48.3 62.7 0 156
158 2 177 43.2 67.6 0 153
159 2 181 41.4 67.7 0 158
160 2 182 41.9 67.4 0 159
161 0 184 36.7 63 0 150
162 0 186 34.2 65.1 0 161
163 2 187 32.4 66.9 0 162
164 2 182 34.7 67.6 0 163
165 2 181 35.9 68 0 164
166 2 176 35.3 67.7 0 165
167 2 173 35.8 67.5 0 166
168 2 183 39.6 69.7 0 165
169 2 183 40.1 70.1 0 168
170 2 180 43.3 71.2 0 169
171 2 177 46.2 70.2 0 170
172 2 172 48.1 69.3 0 171
173 2 170 49.5 68.5 0 172
174 2 186 42.7 70.7 0 169
175 2 189 46.8 72.1 0 174
176 2 189 51.2 73.1 0 175
177 2 184 51.8 73.7 0 176
178 2 183 51.6 73.3 0 177
179 2 181 34.8 63.9 0 162
180 2 181 34.5 63.4 0 179
181 2 186 34 61.8 0 180
182 2 188 35.3 62 0 181
