# Supplementary material for: Functional and anatomical specificity in a higher olfactory centre
Source: eLife. 2019 May 21;8:e44590. doi: 10.7554/eLife.44590 (PMC6550879; doi:10.7554/eLife.44590)
Supplement: Supplementary file 4. [file elife-44590-supp4.zip › DyeFill_PV5/PV5c1_130717c0.swc]

# SWC format file
# based on specifications at http://research.mssm.edu/cnic/swc.html
# Created by nat::write.neuron.swc
# PointNo Label X Y Z Radius Parent 
1 1 171 83.9 88 0.24135 -1
2 1 175 83.4 86.6 0.204750901086805 1
3 1 174 84 83 0.412179063696819 2
4 1 176 85.7 80.9 0.209439354855716 3
5 1 180 86.5 82.8 0.145095731168308 4
6 1 185 84.7 83.4 0.242133219751748 5
7 1 189 83.9 81.6 0.0984748438447391 6
8 1 193 81.5 80.7 0.212465125355527 7
9 1 197 78.1 79.8 0.188249047971059 8
10 1 199 74.6 80.1 0.215326388584294 9
11 1 203 75.8 81.7 0.193973536722646 10
12 1 207 73.5 80.3 0.277728132634898 11
13 1 211 70.2 79.6 0.263723717539358 12
14 1 214 66.9 78.7 0.380781726894211 13
15 1 217 63 76.6 0.482249763500242 14
16 1 216 60 72.8 0.55306072917834 15
17 1 213 59.1 69 0.557889379784971 16
18 1 209 58.7 66.5 0.364628785004558 17
19 1 205 58.1 64.9 0.5779 18
20 1 201 60.2 65.7 0.594336424734789 19
21 1 196 60.6 65.9 0.601732638682301 20
22 1 191 62 66.4 0.597630601460966 21
23 1 186 63.6 67.1 0.580371293999891 22
24 1 182 65.3 68 0.584007823531557 23
25 1 177 66.9 68.5 0.580602211049424 24
26 1 172 67.9 69 0.618499702949897 25
27 1 167 68.7 69.9 0.591534835457091 26
28 1 166 68.8 70.2 0.583 27
29 0 162 68.4 70.7 0.563891622544122 28
30 0 158 67.5 70.9 0.67065 29
31 3 157 67.5 70.9 0.644385579390758 30
32 3 156 67.4 70.9 0.568647788352636 31
33 3 156 67.4 70.9 0.5608 32
34 3 155 67.4 70.8 0.582468069075389 33
35 3 154 67.4 70.7 0.574047161427531 34
36 3 153 67.5 70.6 0.55865 35
37 3 149 69.6 69.8 0.57877312406508 36
38 3 145 72.4 69.1 0.67975 37
39 3 142 76 69 0.586679660184869 38
40 3 140 76.9 68.9 0.5603 39
41 3 140 77.2 69.2 0.601904885812783 40
42 3 139 77.8 69.4 0.606063336624507 41
43 3 138 78.3 69.7 0.603885258288179 42
44 3 137 78.7 70 0.624155885229486 43
45 3 137 79.1 70.3 0.6415 44
46 3 132 81.7 71.7 0.573831889470784 45
47 3 130 85.4 73.1 0.533981628801955 46
48 3 129 86.8 73.4 0.54445 47
49 3 128 90.9 75.6 0.539320343626185 48
50 3 128 91.2 76.1 0.5558 49
51 3 132 93.2 78.6 0.3506110026972 50
52 3 137 93.2 79.7 0.646158579549437 51
53 3 139 89 80.5 0.298647575648089 52
54 3 139 87.1 80.7 0.3613 53
55 3 124 91.4 76.4 0.249061557565849 50
56 3 124 89.7 76.4 0.4083 55
57 3 129 87.7 73.5 0.523807263869537 48
58 3 128 88.6 73.6 0.515621207859357 57
59 3 128 89.2 73.6 0.4913 58
60 3 125 87.6 72.8 0.312513085390562 59
61 3 123 84.4 70.5 0.464996103184078 60
62 3 123 84.4 69.5 0.5792 61
63 3 129 93.5 74.9 0.210478167307342 59
64 3 129 97.9 76.1 0.31189384432181 63
65 3 133 101 76.2 0.42138937387968 64
66 3 134 101 76.2 0.458 65
67 3 138 102 77 0.368914990116218 66
68 3 142 101 76.8 0.3269 67
69 3 134 102 75.5 0.610144329811114 66
70 3 134 102 74.5 0.574661263578142 69
71 3 134 102 73.6 0.649229389081145 70
72 3 134 102 72.6 0.618391095271272 71
73 3 135 102 72 0.63825 72
74 3 136 82.4 73.4 0.506880457337303 45
75 3 137 86.8 75.4 0.639521132671478 74
76 3 139 88.2 76.6 0.30705 75
77 3 143 86.6 76.8 0.263707717828519 76
78 3 148 84.5 77.2 0.381330069017501 77
79 3 152 82.7 78.3 0.284626132012061 78
80 3 155 82.3 77.1 0.6201 79
81 3 138 92.9 77.1 0.432170418552293 76
82 3 142 95.8 78.1 0.378481893954854 81
83 3 147 97 77.8 0.501544287042879 82
84 3 151 99 77.7 0.462135013773451 83
85 3 152 100 77.8 0.4087 84
86 3 140 81.8 68.3 0.423689725323182 40
87 3 141 86.6 68 0.536294789093309 86
88 3 143 91.4 68.4 0.506938227490945 87
89 3 141 95.3 70.5 0.518069086099319 88
90 3 140 96.4 70.6 0.3643 89
91 3 141 96.8 70.3 0.297274909812519 90
92 3 142 96.9 70 0.31141466219936 91
93 3 143 97 69.7 0.308846105026648 92
94 3 144 97.1 69.5 0.2891 93
95 3 144 97.9 69.3 0.247823967093336 94
96 3 144 98.9 69.2 0.278545539029526 95
97 3 144 99.9 69.3 0.35363414964112 96
98 3 144 101 69.4 0.506883875034479 97
99 3 143 101 69.4 0.59805 98
100 3 143 102 68.9 0.589942324289311 99
101 3 143 103 68.7 0.483676998688593 100
102 3 143 104 68.5 0.368265973643551 101
103 3 142 105 68.3 0.332957942652129 102
104 3 142 106 68.1 0.35615 103
105 3 143 101 70.4 0.411114949074959 99
106 3 143 101 71.3 0.344561787423819 105
107 3 142 102 72.2 0.356845652570067 106
108 3 142 102 72.4 0.3591 107
109 3 139 104 74.4 0.465336106770571 108
110 3 138 106 75.4 0.6307 109
111 3 144 106 75.2 0.541803448505687 108
112 3 146 109 75.5 0.2693 111
113 3 143 94.2 70.9 0.479297327472113 94
114 3 148 94 70.5 0.22825 113
115 3 152 96.1 68.2 0.341513231441556 114
116 3 155 99.3 68.1 0.282448450272873 115
117 3 155 102 66.8 0.2594 116
118 3 146 92.5 74.5 0.277433243356883 114
119 3 145 90.8 75.9 0.54655 118
120 3 136 97.8 71 0.632040255042346 90
121 3 135 98.1 70.8 0.635 120
122 3 138 80.7 68.1 0.36903299109111 40
123 3 135 84.4 66.8 0.323699734243858 122
124 3 134 86.4 65.9 0.5321 123
125 3 146 72.9 68.9 0.654515738723554 38
126 3 146 73.4 68.5 0.69495 125
127 3 149 64.9 71.5 0.256287962040805 36
128 3 148 64.3 71.3 0.2124 127
129 3 148 63.4 71.6 0.242482028019404 128
130 3 148 62.6 72.1 0.471129971655027 129
131 3 149 62.5 72.6 0.5941 130
132 3 144 65.9 69.7 0.456554746408907 128
133 3 140 68.5 69.6 0.344791099406015 132
134 3 138 70.2 69.6 0.3894 133
135 3 156 66.5 71.3 0.34874476670543 33
136 3 157 65.7 71.4 0.4489247187825 135
137 3 157 65.4 71.5 0.46425 136
138 3 158 67.4 71.8 0.723910033378161 30
139 3 158 66.7 72.4 0.592064588387459 138
140 3 158 66.9 73.2 0.614090427006571 139
141 3 158 67 73.2 0.62385 140
142 0 166 69.1 71.1 0.534501223768524 28
143 0 166 69.5 71.9 0.52672207442578 142
144 0 166 70.1 72.7 0.593531487279462 143
145 0 166 70.5 73 0.6357 144
146 1 207 54.8 61.9 0.532375565315482 19
147 1 204 50.8 60.5 0.509487431237489 146
148 1 202 46.6 59.8 0.558180084338177 147
149 1 199 43 58 0.611504245151517 148
150 1 195 40.6 56.4 0.549763717331827 149
151 1 191 38.4 56.7 0.552531244590399 150
152 1 186 38 57.6 0.61597608444144 151
153 1 185 39.3 59.9 0.57595 152
154 0 185 38.3 60 0.772103383988605 153
155 0 185 37.9 60.2 0.7418 154
156 2 185 37.1 60.3 0.697476605146486 155
157 2 186 36.5 60.4 0.724527118748605 156
158 2 186 35.7 60.1 0.792328302550363 157
159 2 187 34.9 59.9 0.802030352873192 158
160 2 187 34.5 59.8 0.8104 159
161 2 181 37 62.4 0.689309382786707 155
162 2 179 36 63 0.5775 161
163 2 180 35.4 62.2 0.576731274531532 162
164 2 179 35.2 61.9 0.6157 163
165 2 179 36.6 63.6 0.630794031282735 162
166 2 179 37.3 64 0.6268302549602 165
167 2 178 38 64.5 0.59169092122698 166
168 2 178 38.8 65 0.599676667728079 167
169 2 178 39.3 65.2 0.6188 168
170 0 185 40.1 60.4 0.519949704744351 153
171 0 185 40.8 61.1 0.575958271257051 170
172 0 185 41.6 61.6 0.576517512441263 171
173 0 185 42.1 62.4 0.582156596965346 172
174 0 185 42.3 62.9 0.60635 173
175 2 184 42.9 63 0.771318151140671 174
176 2 183 42.9 63.2 0.623626993291697 175
177 2 183 42.6 64 0.676795400924333 176
178 2 183 41.9 64.7 0.795727017787766 177
179 2 183 41.7 65.3 0.8214 178
180 2 179 43.6 67.2 0.561656692154935 179
181 2 178 45.7 67.5 0.68945 180
182 2 173 47.5 67.9 0.664659307560952 181
183 2 173 47.4 68 0.66545 182
184 2 173 47.4 67.8 0.6018 183
185 2 173 47.3 67.6 0.6111 184
186 2 173 47.3 67.4 0.6503 185
187 2 172 47.4 67.1 0.707336702611451 186
188 2 171 47.6 66.5 0.674173668777723 187
189 2 171 47.9 65.9 0.64784695183833 188
190 2 171 48.2 65 0.6937 189
191 2 173 42.5 65.9 0.603585856249537 186
192 2 173 40.4 64.2 0.73465 191
193 2 171 51 67.5 0.665123257236748 183
194 2 171 51.1 67.4 0.69465 193
195 2 178 46.4 68 0.648859502440588 181
196 2 178 46.8 68.8 0.581221693305419 195
197 2 178 46.9 69 0.57565 196
198 2 175 50.5 70.2 0.595850265801517 197
199 2 175 51.2 71.1 0.6377 198
200 2 174 51.4 70.8 0.717339692902133 199
201 2 173 51.7 70.6 0.660190399657628 200
202 2 173 51.6 69.6 0.577885434503626 201
203 2 173 51.8 69 0.6659 202
204 2 174 51.4 71.3 0.6708 199
205 2 174 51.6 71.5 0.69305 204
206 2 179 47.3 69.3 0.508868241816773 197
207 2 180 47.5 69.3 0.360312424489807 206
208 2 181 47.6 69.4 0.387479241435756 207
209 2 181 47.6 69.4 0.38925 208
210 2 187 43 68 0.626710268886986 179
211 2 188 47 69.8 0.619783992929295 210
212 2 191 49.9 71.1 0.5303 211
213 2 190 50.1 70.2 0.604440253401684 212
214 2 190 50.1 69.9 0.71165 213
215 2 188 50.4 72.3 0.424913177250063 214
216 2 187 50.7 71.8 0.6461 215
217 2 190 49.7 69.1 0.698996548916374 214
218 2 190 49.3 68.1 0.68707156161766 217
219 2 190 49.2 67.8 0.72485 218
220 2 189 54.6 71.1 0.40301737167533 212
221 2 189 57.3 72.5 0.75075 220
222 2 186 42 63.5 0.693511091720538 174
223 2 186 42.3 64.3 0.689562152781569 222
224 2 186 43.1 64.9 0.723755264656214 223
225 2 186 43.3 65 0.73995 224
