# Supplementary material for: Functional and anatomical specificity in a higher olfactory centre
Source: eLife. 2019 May 21;8:e44590. doi: 10.7554/eLife.44590 (PMC6550879; doi:10.7554/eLife.44590)
Supplement: Supplementary file 4. [file elife-44590-supp4.zip › DyeFill_PV5/PV5c1_130814c0.swc]

# SWC format file
# based on specifications at http://research.mssm.edu/cnic/swc.html
# Created by nat::write.neuron.swc
# PointNo Label X Y Z Radius Parent 
1 1 175 88.5 91.8 0.1012 -1
2 1 178 86.5 88.9 0.380513155217478 1
3 1 182 86.9 85.7 0.372418761574634 2
4 1 187 86.4 84 0.316071889542222 3
5 1 191 83.8 82.7 0.315957454208137 4
6 1 194 80.4 82.2 0.321724125602269 5
7 1 198 77.3 81.6 0.322431848362502 6
8 1 202 74.4 80.7 0.339406661039402 7
9 1 206 71.2 79.7 0.415060408597631 8
10 1 210 68.4 78.6 0.465304472589062 9
11 1 213 65 77.2 0.459445217184379 10
12 1 215 61.1 74.7 0.54814814274253 11
13 1 213 58 71.7 0.467351500172198 12
14 1 208 56.2 69.8 0.428064817861127 13
15 1 204 54.4 67.9 0.32718778896673 14
16 1 200 54.4 66.1 0.312052270746361 15
17 1 199 54.7 65.6 0.3184 16
18 1 194 56.5 65.8 0.376304748317711 17
19 1 190 58.6 65.6 0.505152619776031 18
20 1 185 61.3 66 0.515404509057971 19
21 1 181 63.2 66.7 0.499404812299174 20
22 1 176 63.7 67.5 0.386040239991524 21
23 1 171 64.2 67.9 0.460194851547406 22
24 1 166 65.6 68.4 0.471013265803694 23
25 1 161 66.3 68.9 0.367411725157249 24
26 1 159 66.6 69.6 0.39435 25
27 0 158 66.6 69.5 0.429130306978955 26
28 0 157 66.5 69.4 0.437210787547407 27
29 0 156 66.5 69.4 0.416225462904153 28
30 0 155 66.5 69.4 0.374368696649884 29
31 0 155 66.5 69.4 0.3672 30
32 3 154 66.8 69.2 0.411119386997971 31
33 3 153 67.1 69.1 0.425939332865532 32
34 3 152 67.3 69 0.410417310112603 33
35 3 151 67.4 68.8 0.381629169326263 34
36 3 150 67.4 68.7 0.36265 35
37 3 146 69.8 68 0.403347970197836 36
38 3 146 69.9 68 0.3954 37
39 3 142 73.3 68.5 0.488919956767373 38
40 3 141 75 68.9 0.397 39
41 3 140 75.8 69.3 0.380096191188794 40
42 3 140 76.1 69.4 0.37405 41
43 3 140 81 69 0.402825114437539 42
44 3 141 84.2 68.6 0.2916 43
45 3 142 89.1 68.9 0.344949432296511 44
46 3 142 90.8 68.8 0.3473 45
47 3 143 95.4 69.1 0.297748605326145 46
48 3 144 96.7 69 0.32475 47
49 3 141 99.9 67.1 0.128659461281122 48
50 3 140 104 66.5 0.13655 49
51 3 143 97.5 69.7 0.389784788777521 48
52 3 143 98.1 70.3 0.33937603459418 51
53 3 143 98.9 70.9 0.264723147726526 52
54 3 142 99.3 71.2 0.2478 53
55 3 141 91.3 69.1 0.300486788731225 46
56 3 140 91.7 69.3 0.251747152868079 55
57 3 140 91.7 69.3 0.2493 56
58 3 136 95.2 69.5 0.190823244466966 57
59 3 133 95.4 69.6 0.204664580263731 58
60 3 133 94.7 69 0.2092 59
61 3 138 87.4 70.4 0.290984865552132 57
62 3 137 86.5 70.4 0.27985 61
63 3 142 90.6 68.1 0.309588564653003 46
64 3 142 90.5 67.9 0.28575 63
65 3 147 89 67.6 0.187342801468722 64
66 3 152 88.8 67.1 0.168606618935761 65
67 3 154 92.5 66.3 0.183474237217453 66
68 3 153 96.3 65.7 0.16795 67
69 3 149 99.5 65.7 0.149719868777359 68
70 3 147 102 65.4 0.1523 69
71 3 156 100 64.7 0.33396402561705 68
72 3 156 100 64.7 0.33505 71
73 3 140 94.6 67.5 0.264369973342355 64
74 3 139 94.8 67.5 0.26775 73
75 3 140 84.3 68.2 0.257999705678945 44
76 3 139 84.2 67.8 0.251538654324289 75
77 3 138 84.1 67.3 0.228770410351865 76
78 3 138 84.1 67.3 0.2287 77
79 3 138 84.5 67.6 0.180643031007792 78
80 3 137 84.9 67.9 0.147454374026669 79
81 3 136 85.3 68.2 0.1388 80
82 3 138 84 67.1 0.2357 78
83 3 138 83.9 66.9 0.23925 82
84 3 134 85.9 67.3 0.207934514498882 83
85 3 132 84.9 66.9 0.30365 84
86 3 128 83.2 67.3 0.134466125070876 85
87 3 128 83.1 67.3 0.1342 86
88 3 130 89.3 66.8 0.293771692468131 85
89 3 128 92.3 68.1 0.2507 88
90 3 129 93.2 67.9 0.274749539241274 89
91 3 129 93.4 67.8 0.27725 90
92 3 127 91.9 68.7 0.202108869810079 89
93 3 127 91.7 69.1 0.16237118157893 92
94 3 126 91.9 69.5 0.142781575655586 93
95 3 125 92.2 69.7 0.136012818334292 94
96 3 124 92.4 69.7 0.13495 95
97 3 136 83.3 65.8 0.161903023122455 85
98 3 138 83.1 65.7 0.15105 97
99 3 139 83.3 66.6 0.249220067020463 83
100 3 140 82.8 66.3 0.250379621958673 99
101 3 141 82.2 66 0.25005 100
102 3 141 82 65.8 0.25005 101
103 3 137 78.3 71.9 0.419032256718161 42
104 3 135 81.3 73.2 0.3462 103
105 3 134 81.9 73.3 0.315474967583035 104
106 3 134 82.7 73.5 0.276683875477191 105
107 3 133 83.5 73.7 0.232235677981967 106
108 3 133 83.8 73.7 0.21485 107
109 3 132 88.5 72.7 0.318064444010126 108
110 3 132 93.5 72.2 0.172666629041512 109
111 3 132 94.2 72.1 0.15855 110
112 3 131 99.1 72.5 0.13177413997137 111
113 3 130 100 70.2 0.281874645308055 112
114 3 129 98.7 69.4 0.28285 113
115 3 129 97.8 71.7 0.0855563219603305 111
116 3 126 98.1 70.5 0.17 115
117 3 133 84.5 74.3 0.191587771867889 108
118 3 132 85 74.7 0.195009457074393 117
119 3 131 85.1 74.9 0.218663761277258 118
120 3 130 85 74.9 0.215849371784279 119
121 3 129 84.9 74.8 0.1748 120
122 3 126 88.1 77.6 0.364703265546599 121
123 3 126 88.6 78.1 0.31905 122
124 3 125 83.1 72.9 0.305112642870378 121
125 3 124 82.4 72.6 0.23125 124
126 3 123 82.8 72.5 0.221125432870143 125
127 3 122 83.2 72.3 0.246291597494154 126
128 3 121 83.6 72 0.328381917311656 127
129 3 121 83.8 71.8 0.36095 128
130 3 127 78.8 72.4 0.144093675305218 125
131 3 130 75.9 71.9 0.1411 130
132 3 139 83.8 74.4 0.416307823433614 104
133 3 140 84.3 74.7 0.40175 132
134 3 143 87.6 77.6 0.386819949414587 133
135 3 142 88.3 78.6 0.31665 134
136 3 142 88.4 78.8 0.30355 135
137 3 143 88.5 78.9 0.28625 136
138 3 143 88.6 79.1 0.26495 137
139 3 147 87 78.6 0.175153002210139 138
140 3 152 85.3 77.5 0.3705 139
141 3 152 86 78 0.34741745463614 140
142 3 152 86 78 0.3464 141
143 3 152 84.9 76.6 0.460406340662726 140
144 3 152 84.6 75.7 0.357037334589298 143
145 3 152 84.5 75.5 0.35025 144
146 3 139 91.6 79.5 0.250754894872187 138
147 3 134 91.6 78.6 0.139468728520421 146
148 3 134 91.5 78.5 0.13975 147
149 3 139 92 78.6 0.181605505815026 135
150 3 137 96.5 77.7 0.216558684989434 149
151 3 136 101 76.4 0.199913092120344 150
152 3 136 101 76.4 0.20305 151
153 3 137 102 76.1 0.255461269425974 152
154 3 138 103 75.8 0.2781 153
155 3 138 103 75.2 0.256213773692653 154
156 3 138 104 74.7 0.242189165147314 155
157 3 138 105 73.9 0.250614702244722 156
158 3 138 105 73 0.239822534713141 157
159 3 138 105 72.9 0.23965 158
160 3 139 103 76 0.25176885632547 154
161 3 140 103 76.1 0.220154294330685 160
162 3 141 103 76.2 0.20020236273769 161
163 3 141 103 76.2 0.19455 162
164 3 132 100 75.8 0.146796772809151 152
165 3 129 97.2 75.2 0.19975 164
166 3 125 93.7 75.7 0.233710086007863 165
167 3 125 92 76 0.21135 166
168 3 133 94.1 75.6 0.161794565863558 165
169 3 133 93.9 75.6 0.16205 168
170 3 145 86.9 74.4 0.280967421153647 133
171 3 145 88.1 74.5 0.2384 170
172 3 144 92.6 75.6 0.158186911441054 171
173 3 146 97 76.3 0.241341359872283 172
174 3 147 98.1 76.2 0.28535 173
175 3 146 99 76.6 0.308904930139148 174
176 3 146 99.9 76.8 0.269395063427309 175
177 3 146 101 77 0.223870081727909 176
178 3 146 102 77 0.1979773542271 177
179 3 145 103 77 0.1921 178
180 3 151 100 75.8 0.118908073932121 174
181 3 152 100 75.7 0.11795 180
182 3 146 88.5 74.5 0.181045643718367 171
183 3 147 89 74.7 0.151832045377073 182
184 3 148 89.7 74.9 0.151587192233945 183
185 3 148 90.5 75.2 0.157033318406134 184
186 3 148 90.7 75.2 0.15745 185
187 3 137 72.4 67.2 0.249915999128305 40
188 3 137 70.9 66.2 0.40495 187
189 3 145 69.2 67.9 0.333544279435155 38
190 3 145 68.9 67.8 0.3263 189
191 3 150 66.5 68.5 0.245770596358037 36
192 3 150 65.6 68.2 0.186100599965689 191
193 3 149 64.8 68.1 0.17225 192
194 3 152 62.8 71.3 0.279084665890979 31
195 3 151 61.2 71.6 0.18165 194
196 3 146 60.9 71.5 0.172712977355759 195
197 3 142 61.8 69.5 0.225800526092133 196
198 3 140 62.4 68.4 0.3133 197
199 3 152 60.5 71.6 0.131635487828371 195
200 3 152 59.7 71.5 0.107523419687875 199
201 3 153 58.9 71.4 0.105147183500905 200
202 3 153 58.3 71.3 0.106 201
203 0 163 67.4 72.3 0.349257750497611 26
204 0 165 71.3 73.5 0.141930844673583 203
205 0 164 75.8 74.9 0.384065541166168 204
206 0 165 80.2 77.1 0.311042298982734 205
207 0 165 82.5 78.7 0.368 206
208 1 203 53.6 63.8 0.359152119959297 17
209 1 207 54.2 61 0.495834808491779 208
210 1 206 49.6 60.5 0.311042172214416 209
211 1 203 45.5 61 0.382545066604459 210
212 1 200 42 61.6 0.398592531394482 211
213 1 196 38.7 61.2 0.46310105637495 212
214 1 191 36.8 61.6 0.469831716359587 213
215 1 187 36.9 62.9 0.306929387779908 214
216 1 186 36.7 63.1 0.24105 215
217 0 185 37.2 63.6 0.184425279099409 216
218 0 185 37.7 64 0.185297488242037 217
219 0 184 38.3 64.5 0.248324270722681 218
220 0 184 38.6 64.7 0.28095 219
221 2 183 39.2 64.6 0.286083764724497 220
222 2 182 39.9 64.5 0.283434737820301 221
223 2 181 40.6 64.6 0.2809 222
224 2 177 42.6 65.1 0.275296577620611 223
225 2 172 44.8 64.9 0.290146148609897 224
226 2 171 45.2 64.9 0.2966 225
227 2 171 45.5 65 0.3158 226
228 2 171 45.8 65 0.3228 227
229 2 170 45.1 65 0.196274879936437 226
230 2 169 45.2 65 0.161163718134285 229
231 2 168 45.5 64.9 0.173817390716265 230
232 2 167 46 64.9 0.190919721537039 231
233 2 167 46.2 64.9 0.19345 232
234 2 182 41.3 64.9 0.32059979462515 223
235 2 183 42.1 65.2 0.388823546037137 234
236 2 183 42.1 65.2 0.38895 235
237 2 184 38.6 64.9 0.2928 220
238 2 184 38.6 65 0.3018 237
239 2 184 38.7 65.2 0.3079 238
240 2 184 38.7 65.4 0.3112 239
241 2 183 38.8 65.6 0.31195 240
242 2 186 42.4 67.8 0.293400050839235 241
243 2 189 45.7 69.6 0.376990987586303 242
244 2 192 46.2 69.6 0.2557 243
245 2 183 39.1 65.9 0.304153361780029 241
246 2 182 39.5 66.2 0.292343960010127 245
247 2 181 40 66.5 0.277055457145362 246
248 2 181 40.1 66.6 0.2748 247
249 2 180 39.8 66.3 0.202950932521382 248
250 2 179 39.3 66 0.171659756179584 249
251 2 179 38.5 65.8 0.195845866437094 250
252 2 179 37.5 65.7 0.281428578807444 251
253 2 179 36.8 65.7 0.35675 252
254 2 178 36.7 65.8 0.3616 253
255 2 178 36.7 66 0.363 254
256 2 182 33.2 64.4 0.216220918210544 253
257 2 182 32.7 64.2 0.21335 256
258 2 181 40.4 67.5 0.341104505763499 248
259 2 181 40.4 67.6 0.34585 258
260 2 178 44.3 69.2 0.325221787870361 259
261 2 178 44.4 69.2 0.3219 260
262 2 178 45.4 69.6 0.338794411409451 261
263 2 179 46.3 69.9 0.330241566313833 262
264 2 179 47.2 70.3 0.29567348257809 263
265 2 179 47.3 70.3 0.2878 264
266 2 174 49.7 70 0.308318754148806 265
267 2 170 50.4 68.3 0.391905155402315 266
268 2 169 50.3 67.9 0.4381 267
269 2 184 47.8 71.3 0.274814661952552 265
270 2 187 48 70.7 0.48565 269
271 2 174 45.2 68.1 0.245384012848243 261
272 2 170 45.8 67.3 0.38085 271
273 2 181 40 68.4 0.409346345429313 259
274 2 181 40.2 69.3 0.398187398784826 273
275 2 181 40.9 70 0.354187846089731 274
276 2 181 41.6 70.5 0.328439223236254 275
277 2 181 41.7 70.6 0.32775 276
278 0 186 35.8 62.8 0.218817834890265 216
279 0 187 34.9 62.5 0.207156000762981 278
280 0 187 34.9 62.5 0.2071 279
