# Supplementary material for: Functional and anatomical specificity in a higher olfactory centre
Source: eLife. 2019 May 21;8:e44590. doi: 10.7554/eLife.44590 (PMC6550879; doi:10.7554/eLife.44590)
Supplement: Supplementary file 4. [file elife-44590-supp4.zip › DyeFill_PV5/PV5c1_130816c2.swc]

# SWC format file
# based on specifications at http://research.mssm.edu/cnic/swc.html
# Created by nat::write.neuron.swc
# PointNo Label X Y Z Radius Parent 
1 1 175 84.9 85.8 0.1 -1
2 1 179 83.8 85.5 0.1 1
3 1 184 83.7 85.8 0.1 2
4 1 188 83.1 86.3 0.1 3
5 1 192 81.9 86 0.1 4
6 1 195 79.1 84.5 0.1 5
7 1 198 76.6 82.7 0.1 6
8 1 202 74.1 81.8 0.1 7
9 1 206 71.1 80.8 0.1 8
10 1 210 68.2 79.7 0.1 9
11 1 214 65.7 78.4 0.1 10
12 1 216 61.9 76.3 0.1 11
13 1 215 58.6 73.1 0.1 12
14 1 211 57.2 70.6 0.1 13
15 1 207 57.2 68.4 0.1 14
16 1 202 57.9 67.8 0.1 15
17 1 198 58.1 66.4 0.1 16
18 1 196 57.9 65.9 0.1 17
19 1 192 60.2 66.4 0.1 18
20 1 187 61.5 66.6 0.1 19
21 1 183 64 67.4 0.1 20
22 1 179 66 68.3 0.1 21
23 1 174 67.1 69.1 0.1 22
24 1 169 67.6 69.6 0.1 23
25 1 164 67.7 70 0.1 24
26 1 160 68.1 70.3 0.1 25
27 1 155 68.5 70.9 0.1 26
28 1 154 68.6 70.8 0.1 27
29 0 149 68.5 69.6 0.1 28
30 0 146 69.2 69.4 0.1 29
31 3 143 72.6 69.6 0.1 30
32 3 139 76.2 69.7 0.1 31
33 3 136 80.2 70.4 0.1 32
34 3 134 83.9 72.1 0.1 33
35 3 133 86.2 74.4 0.1 34
36 3 133 87 74.9 0.1 35
37 3 133 87.9 75.3 0.1 36
38 3 133 88.7 75.8 0.1 37
39 3 134 89.4 76.1 0.1 38
40 3 135 90.2 76.5 0.1 39
41 3 135 90.9 77 0.1 40
42 3 135 91.8 77.5 0.1 41
43 3 135 92.6 78 0.1 42
44 3 136 92.9 78.2 0.1 43
45 3 136 93.9 78.1 0.1 44
46 3 136 94.8 78.3 0.1 45
47 3 137 95.7 78.3 0.1 46
48 3 137 96.3 78.2 0.1 47
49 3 138 96.5 78.3 0.1 48
50 3 138 97.3 78.6 0.1 49
51 3 138 98.3 78.7 0.1 50
52 3 139 99.2 79 0.1 51
53 3 139 99.5 79.1 0.1 52
54 3 141 103 77.7 0.1 53
55 3 142 104 76.8 0.1 54
56 3 143 107 73.6 0.1 55
57 3 142 108 69.4 0.1 56
58 3 144 107 67.5 0.1 57
59 3 146 104 77.1 0.1 55
60 3 150 102 76.7 0.1 59
61 3 155 99.8 77.2 0.1 60
62 3 155 99.8 77.1 0.1 61
63 3 138 99.3 78.8 0.1 53
64 3 137 99 78.8 0.1 63
65 3 136 99.3 79.1 0.1 64
66 3 136 99.1 79 0.1 65
67 3 142 96.4 78.9 0.1 49
68 3 147 96.5 79.2 0.1 67
69 3 152 96.1 79.2 0.1 68
70 3 154 95.3 78.5 0.1 69
71 3 136 92.3 78.7 0.1 44
72 3 137 92.1 79.3 0.1 71
73 3 138 92.5 79.8 0.1 72
74 3 138 93.1 80.2 0.1 73
75 3 130 91.1 75 0.1 40
76 3 128 94.5 75.5 0.1 75
77 3 125 97.9 74.9 0.1 76
78 3 125 97.9 74.7 0.1 77
79 3 133 85.5 73.7 0.1 35
80 3 132 84.6 73.7 0.1 79
81 3 132 84.4 73.8 0.1 80
82 3 129 86.2 76.3 0.1 81
83 3 128 86.3 76.4 0.1 82
84 3 131 84.5 73.4 0.1 81
85 3 130 84.7 72.8 0.1 84
86 3 129 85 72.3 0.1 85
87 3 129 85.2 71.5 0.1 86
88 3 129 85.1 71.4 0.1 87
89 3 144 66.8 69 0.1 30
90 3 144 66.2 68.8 0.1 89
91 3 148 63.8 68.1 0.1 90
92 3 150 63.3 67.4 0.1 91
93 3 140 68.1 67.1 0.1 90
94 3 138 71.5 65.7 0.1 93
95 3 138 71.5 65.7 0.1 94
96 0 152 71.8 73.5 0.1 28
97 0 150 76 75.1 0.1 96
98 0 150 76.2 75.2 0.1 97
99 3 147 79.7 74.1 0.1 98
100 3 144 83.2 75.1 0.1 99
101 3 144 87.3 74.9 0.1 100
102 3 144 87.8 74.3 0.1 101
103 3 154 78.2 78 0.1 98
104 3 158 79.8 78.6 0.1 103
105 3 162 82.8 78.5 0.1 104
106 3 161 83.6 78.5 0.1 105
107 3 160 84 78.4 0.1 106
108 3 160 83.9 77.9 0.1 107
109 3 160 83.7 77.5 0.1 108
110 3 166 84.9 78.7 0.1 105
111 3 170 86.8 79.4 0.1 110
112 3 172 86.3 78.8 0.1 111
113 1 201 55.8 64.4 0.1 18
114 1 201 53 61.8 0.1 113
115 1 199 48.8 60 0.1 114
116 1 198 44.2 58.5 0.1 115
117 1 195 40.1 59.2 0.1 116
118 1 192 37.4 57.4 0.1 117
119 1 188 36.6 58.2 0.1 118
120 1 184 34.4 58.8 0.1 119
121 1 182 35.2 62.9 0.1 120
122 1 182 35.2 62.9 0.1 121
123 0 181 35.7 63.3 0.1 122
124 0 180 36.1 63.9 0.1 123
125 0 180 36.5 64.8 0.1 124
126 0 180 37.3 65.3 0.1 125
127 0 180 37.4 65.4 0.1 126
128 2 177 40.1 65.7 0.1 127
129 2 173 43.3 67.3 0.1 128
130 2 169 45.6 66 0.1 129
131 2 167 46.8 65.2 0.1 130
132 2 171 45.9 67.6 0.1 131
133 2 171 46.6 68.4 0.1 132
134 2 174 48.2 71 0.1 133
135 2 179 49.9 72.1 0.1 134
136 2 179 50.6 73 0.1 135
137 2 169 50.8 69.1 0.1 133
138 2 169 51.1 68.9 0.1 137
139 2 167 46.9 64.7 0.1 131
140 2 166 46.8 64 0.1 139
141 2 166 46.4 63.4 0.1 140
142 2 180 38.3 65.7 0.1 127
143 2 180 39.1 66.2 0.1 142
144 2 180 39.2 66.3 0.1 143
145 2 181 40 66.7 0.1 144
146 2 181 40.9 67 0.1 145
147 2 181 41.2 67.2 0.1 146
148 2 181 41.9 66.8 0.1 147
149 2 180 42.5 66 0.1 148
150 2 181 43.3 66 0.1 149
151 2 181 43.8 66.2 0.1 150
152 2 181 41.4 68.1 0.287409068788111 147
153 2 182 41.6 68.8 0.291230855635784 152
154 2 182 42.2 69.4 0.254026420306709 153
155 2 183 42.4 69.6 0.26096 154
156 2 185 46.7 70.2 0.223389308043241 155
157 2 188 50.2 71.1 0.26943 156
158 2 189 50.9 71.3 0.253028028250637 157
159 2 189 51.1 71.4 0.24916 158
160 2 189 50 71.6 0.269858085617021 157
161 2 189 49.8 72.3 0.346941755398343 160
162 2 190 49.9 73.1 0.546430895966641 161
163 2 190 50.1 73.8 0.564645 162
164 2 183 41.6 69.3 0.252498985576922 155
165 2 183 40.7 69.1 0.261913428286281 164
166 2 184 40.2 68.8 0.28254 165
167 2 179 39.6 66.9 0.1 144
168 2 179 40.2 67.4 0.1 167
169 2 178 40.9 67.9 0.1 168
170 2 178 41.4 68.5 0.1 169
171 0 184 38.9 64.9 0.1 122
172 0 184 41.1 66.6 0.1 171
