# Supplementary material for: Functional and anatomical specificity in a higher olfactory centre
Source: eLife. 2019 May 21;8:e44590. doi: 10.7554/eLife.44590 (PMC6550879; doi:10.7554/eLife.44590)
Supplement: Supplementary file 4. [file elife-44590-supp4.zip › DyeFill_PV5/PV5c2_121212c0.swc]

# SWC format file
# based on specifications at http://research.mssm.edu/cnic/swc.html
# Created by nat::write.neuron.swc
# PointNo Label X Y Z Radius Parent 
1 1 179 73.7 85.4 0.1188 -1
2 1 183 74.6 83.6 0.195177600162411 1
3 1 186 78.5 81.8 0.236235484245131 2
4 1 189 80.7 79.4 0.169130116933897 3
5 1 194 79.1 78 0.158635211691697 4
6 1 198 76.3 77.4 0.134142004397496 5
7 1 202 73.2 77.2 0.12550653372427 6
8 1 205 69.9 76.2 0.152368617725436 7
9 1 210 67.2 75.3 0.169636822902749 8
10 1 214 64.4 74.6 0.171854772217152 9
11 1 217 61.6 72.1 0.142255826406133 10
12 1 215 59.8 68.1 0.0675417948216516 11
13 1 211 58.6 66.1 0.117280111355472 12
14 1 207 57.7 64.6 0.21075 13
15 1 203 56.1 62.1 0.250607427969089 14
16 1 202 56 60.7 0.25935 15
17 1 206 58.1 64.6 0.189600829129172 14
18 1 206 58.3 64.6 0.17855 17
19 0 201 59.7 62.7 0.181845768127436 18
20 0 201 59.8 62.6 0.1853 19
21 0 197 61.7 63.1 0.202253954700778 20
22 0 192 63.5 63.4 0.220159186738521 21
23 0 187 65.3 64.2 0.221832179432432 22
24 0 183 67.1 65 0.197335559336091 23
25 0 178 68.7 65.4 0.188802979485725 24
26 0 173 69.4 65.9 0.195287041788121 25
27 0 168 70.5 66.3 0.214915880134529 26
28 0 164 72.4 66.8 0.227857020828991 27
29 0 159 73.6 67.2 0.180232908461874 28
30 0 156 73.1 67.5 0.1746 29
31 0 152 72 68.3 0.201160429618442 30
32 0 147 71.8 68.9 0.220668128620007 31
33 0 142 72.3 69.9 0.236900828249808 32
34 0 141 72.7 70.2 0.2087 33
35 3 136 72.3 70.8 0.27772300419618 34
36 3 136 72.3 70.8 0.2822 35
37 3 135 73 70.8 0.252504780398338 36
38 3 134 73.7 70.8 0.219295764733129 37
39 3 133 74.3 70.8 0.202442180786984 38
40 3 133 75 70.7 0.185682000796613 39
41 3 132 75.3 70.6 0.17615 40
42 3 130 79.6 70.5 0.207559177814615 41
43 3 128 83.1 70.9 0.1822 42
44 3 128 87.9 72 0.17514988572546 43
45 3 127 88.9 72.5 0.15435 44
46 3 127 89.8 72.3 0.127547915206921 45
47 3 127 89.9 72.3 0.12385 46
48 3 127 90.2 71.4 0.114195919200278 47
49 3 128 90.4 70.7 0.10855 48
50 3 128 90 70 0.133034750962877 49
51 3 129 89.8 69.1 0.154557767892638 50
52 3 129 89.5 68.2 0.204370195205242 51
53 3 129 89.4 67.2 0.240805180287293 52
54 3 129 89.3 66.4 0.26185 53
55 3 127 94.6 68.5 0.181399942558738 49
56 3 127 95.3 66.4 0.2447 55
57 3 123 92.1 72 0.216236903959217 47
58 3 123 92.1 71.6 0.19455 57
59 3 126 87.6 75.9 0.180997059904218 45
60 3 122 88.6 75.8 0.29255 59
61 3 123 82.9 73.2 0.181879494028088 43
62 3 123 83 74.1 0.1514 61
63 3 122 83.7 74.5 0.130561754146824 62
64 3 122 84.2 75 0.127405881348444 63
65 3 121 83.8 74.9 0.143123046032506 64
66 3 120 83.1 74.5 0.182151074778358 65
67 3 120 82.4 74 0.18515 66
68 3 126 80 77.1 0.194306960749006 62
69 3 128 78.4 78.5 0.2895 68
70 3 131 75.1 70.5 0.163095370196941 41
71 3 130 74.9 70.4 0.150780724440257 70
72 3 129 74.7 70.2 0.16755 71
73 3 129 73.9 69.6 0.200226016977158 72
74 3 130 73.1 69 0.299062270177757 73
75 3 130 72.8 68.7 0.3215 74
76 3 125 75.9 71.9 0.178525036146773 72
77 3 123 76.9 72.8 0.171 76
78 3 135 71.3 70.7 0.265690012677197 36
79 3 135 70.4 70.4 0.270379083868531 78
80 3 135 69.5 69.9 0.294399984517007 79
81 3 136 69 69.5 0.30015 80
82 3 140 73.4 70.2 0.232425329634206 34
83 3 139 74.2 70.1 0.253916619386794 82
84 3 139 74.4 70.1 0.2558 83
85 3 136 78.1 70.7 0.231649723613856 84
86 3 135 80.8 71.6 0.21715 85
87 3 135 81.6 72.1 0.200920824075461 86
88 3 135 82.4 72.7 0.208594763940831 87
89 3 136 83 73.2 0.2193 88
90 3 135 83.9 73.6 0.184374987379706 89
91 3 135 84.8 74.1 0.172808396024487 90
92 3 135 85.5 74.5 0.1821 91
93 3 136 86.4 74.6 0.203462588012355 92
94 3 136 86.7 74.6 0.20285 93
95 3 132 83.6 77.5 0.222576196510097 92
96 3 132 83.6 77.6 0.22065 95
97 3 136 82.8 73.7 0.220178282505115 89
98 3 137 82.5 74.1 0.206430145010989 97
99 3 138 82.3 74.5 0.201822496253313 98
100 3 138 82.3 74.5 0.2018 99
101 3 139 82 73.6 0.160536720974719 86
102 3 143 80.3 72.6 0.191285153576404 101
103 3 144 78.8 71.5 0.3099 102
104 3 139 74 69.2 0.239815914099089 84
105 3 139 73.6 68.3 0.221308646674998 104
106 3 139 73.1 67.4 0.218245738332969 105
107 3 139 72.5 66.7 0.206783077277904 106
108 3 139 72.1 66.2 0.1951 107
109 0 153 74.5 69.4 0.118602564131491 30
110 0 152 76.6 70 0.1154 109
111 3 152 77.5 69.6 0.117963275283186 110
112 3 152 78.3 69 0.136854240373403 111
113 3 152 78.9 68.2 0.15509584044114 112
114 3 152 79 68.1 0.1562 113
115 3 149 80 64.4 0.174818982819875 114
116 3 149 80.3 63.6 0.1707 115
117 3 153 83.2 66.3 0.228173128617874 114
118 3 152 83.5 65.8 0.2455 117
119 3 148 75.5 71.3 0.108380284788873 110
120 3 150 72.1 69 0.155458891112997 119
121 3 153 73.8 66.3 0.13113704547948 120
122 3 153 75.3 65.5 0.1271 121
123 0 203 57.6 59 0.142015717383889 20
124 0 202 53.5 56.4 0.217355681993981 123
125 0 202 52.1 55.9 0.20655 124
126 0 202 51.6 56.5 0.19507827082481 125
127 0 203 51 57.2 0.205073451279521 126
128 0 203 50.4 58 0.155627104302857 127
129 0 204 49.9 58.6 0.196135549964474 128
130 0 204 49.5 59.1 0.1926 129
131 0 198 50.4 53.7 0.176622278991812 125
132 0 193 50.8 53.2 0.158587718957389 131
133 0 192 50.9 53.2 0.1613 132
134 0 188 53.7 53.3 0.231208798075063 133
135 0 184 56.4 54.3 0.193636082837952 134
136 0 180 58.5 55.5 0.190922230590303 135
137 0 178 58.9 56 0.20465 136
138 2 177 58.5 56.3 0.215397667169622 137
139 2 176 58.1 56.6 0.243274290045105 138
140 2 175 57.6 56.8 0.318004638445371 139
141 2 175 57.5 56.9 0.3393 140
142 2 171 57.9 59.4 0.20185180323567 141
143 2 168 57.1 61 0.22595 142
144 2 167 57.1 61.8 0.323077287554796 143
145 2 167 57.1 62.6 0.394167067831873 144
146 2 167 57 63.6 0.382984452741516 145
147 2 167 56.4 64.4 0.352263738163569 146
148 2 167 56.1 65 0.3652 147
149 2 167 56.3 60.9 0.22541496871611 143
150 2 167 56.1 60.8 0.2277 149
151 2 167 55.6 60.1 0.323776455284299 150
152 2 166 55.1 59.3 0.405076863010976 151
153 2 166 54.7 58.7 0.38775 152
154 2 167 55.4 61.3 0.291715510644347 150
155 2 166 54.8 61.8 0.364703764458579 154
156 2 166 54.7 61.9 0.3631 155
157 2 177 53.4 55.1 0.351573881156847 141
158 2 179 50.8 54 0.3216 157
159 2 178 59.8 55.7 0.207595798524976 137
160 2 178 59.8 55.6 0.20895 159
161 2 177 59.8 55.5 0.23 160
162 2 177 59.7 55.3 0.23635 161
163 2 177 59.6 55.1 0.23315 162
164 2 178 60.2 55.6 0.1861 160
165 2 175 62 54.3 0.242806906880976 164
166 2 175 62 54.3 0.24165 165
167 2 173 61.3 56 0.152182714580172 164
168 2 172 60.4 56.1 0.20895 167
169 2 171 59.5 56 0.198885874874458 168
170 2 171 58.7 55.8 0.240269259016602 169
171 2 170 57.9 55.4 0.339351589096898 170
172 2 170 57.2 54.9 0.406006088112103 171
173 2 170 56.9 54.6 0.41595 172
174 2 171 60.8 56 0.195088264037622 168
175 2 170 61.1 55.9 0.215657600877007 174
176 2 169 61.4 55.9 0.2392 175
177 0 191 46.3 54.3 0.158639084745528 133
178 0 186 45.5 55.4 0.202199620787926 177
179 0 181 46.3 56.2 0.174651254429254 178
180 0 177 47.8 57.8 0.183045171752035 179
181 0 172 49.1 58.8 0.197220489658622 180
182 0 170 48 58.7 0.22035 181
183 2 170 47.2 59.3 0.204987871559392 182
184 2 170 46.5 59.9 0.262719771971593 183
185 2 170 46.3 60.3 0.2794 184
186 2 166 47.8 61.9 0.314030838191335 185
187 2 166 48.1 62.4 0.3519 186
188 2 171 46.3 61.1 0.290355067254583 185
189 2 171 46.6 62.1 0.301664943932828 188
190 2 170 46.9 63 0.389886032512576 189
191 2 170 47.2 63.6 0.39895 190
192 2 170 48.1 57.8 0.286546278767171 182
193 2 169 48.1 56.9 0.44999441499642 192
194 2 169 48 56 0.488628749805093 193
195 2 169 47.8 55.6 0.4925 194
196 0 206 58.4 65.6 0.180811010691496 18
197 0 206 58.3 66.5 0.233655415636316 196
198 0 206 58.3 66.8 0.19825 197
199 0 207 54.4 67.3 0.174288060902626 198
200 0 207 52.8 66.9 0.1925 199
201 0 209 55 67.4 0.148882025300678 198
202 0 210 53.3 65.1 0.2445 201
