# Supplementary material for: Functional and anatomical specificity in a higher olfactory centre
Source: eLife. 2019 May 21;8:e44590. doi: 10.7554/eLife.44590 (PMC6550879; doi:10.7554/eLife.44590)
Supplement: Supplementary file 4. [file elife-44590-supp4.zip › DyeFill_PV5/PV5c2_121213c0.swc]

# SWC format file
# based on specifications at http://research.mssm.edu/cnic/swc.html
# Created by nat::write.neuron.swc
# PointNo Label X Y Z Radius Parent 
1 0 171 93.2 84.5 0.1 -1
2 0 175 91.7 83.7 0.0924086111360993 1
3 0 180 90.1 82.6 0.0989518396620677 2
4 0 184 88.2 80.9 0.100549693587306 3
5 0 188 86.1 79.1 0.0971994274152215 4
6 0 192 83.6 77.7 0.107403459082541 5
7 0 197 81.1 77.2 0.0981024902453175 6
8 0 201 78.3 76.7 0.189722636283747 7
9 0 204 75 76.7 0.191516469476517 8
10 0 208 72.1 77 0.102826240318332 9
11 0 212 69 76.3 0.196559761347907 10
12 0 216 65.8 75 0.254641471464616 11
13 0 217 64.9 74.4 0.2334 12
14 0 216 65.1 74.3 0.21165 13
15 0 216 65.2 74.2 0.19935 14
16 0 219 61.6 71.4 0.314372121750536 13
17 0 216 58.5 68.5 0.257794094296286 16
18 0 212 56.7 66.2 0.238620876254388 17
19 0 208 55.8 64.7 0.198281254593388 18
20 0 203 56.8 64.2 0.102454455260093 19
21 0 199 57.1 63 0.22245 20
22 0 202 53.9 61.7 0.300487946576926 21
23 0 206 52.4 59.3 0.20992926201843 22
24 0 203 48.7 58.1 0.173603264994597 23
25 0 200 45 57.2 0.207453140671765 24
26 0 196 42.9 55.9 0.188629646145189 25
27 0 191 43.6 54.1 0.244856240169639 26
28 0 186 45 53.9 0.223506279650332 27
29 0 186 45.2 53.9 0.20615 28
30 0 185 45.6 53.6 0.220262963026451 29
31 0 185 45.6 53.6 0.22005 30
32 2 181 42.1 53.9 0.220536899792676 31
33 2 178 42.9 55.3 0.259309182139791 32
34 2 177 43.8 55.6 0.2327 33
35 2 177 44.5 55.5 0.300519635786274 34
36 2 176 45.2 55.6 0.377054581617403 35
37 2 175 45.8 55.7 0.3287869112948 36
38 2 174 46.4 55.8 0.260425081632598 37
39 2 174 46.5 55.9 0.24795 38
40 2 171 50 54.8 0.3457253504777 39
41 2 170 50.2 54.5 0.32695 40
42 2 169 50.8 54.7 0.227326187492182 41
43 2 168 51.4 54.8 0.232229311977157 42
44 2 167 52.1 54.9 0.307832508446692 43
45 2 167 52.5 54.9 0.32075 44
46 2 166 57.2 54 0.323107546261649 45
47 2 166 57.6 53.8 0.3787 46
48 2 165 62.1 52.8 0.205591899399262 47
49 2 164 62.6 52.6 0.2528 48
50 2 166 57.1 53 0.297342845615539 47
51 2 166 56.9 52.7 0.2716 50
52 2 167 51.9 54.3 0.33774484190564 45
53 2 166 51.6 54 0.34285 52
54 2 170 50 53.6 0.253897520028311 41
55 2 170 50 53.3 0.2459 54
56 2 174 43 59 0.282452223831592 39
57 2 170 40 59.7 0.2043682754842 56
58 2 168 39.5 59.6 0.3403 57
59 2 167 42.5 62.5 0.26999546000949 58
60 2 165 44.5 63.7 0.3003 59
61 2 164 42.2 58.7 0.132552927331015 58
62 2 162 44.3 57.4 0.4261 61
63 2 180 42.8 58.6 0.347557885464453 34
64 2 180 42.6 59 0.46465 63
65 2 184 50.3 54 0.32752503865427 31
66 2 182 55.1 53.7 0.176555352747885 65
67 2 180 59.3 53.7 0.24423818770363 66
68 2 179 60 53.4 0.21335 67
69 2 179 60.9 53.1 0.16494115827669 68
70 2 179 61.8 52.8 0.184306453246692 69
71 2 179 62.1 52.7 0.18365 70
72 2 176 62.8 52.2 0.212769155669017 68
73 2 174 63.5 51.8 0.40525 72
74 0 185 41.4 56.6 0.199979116821058 29
75 0 185 38 58.9 0.2225 74
76 0 194 59.4 62.7 0.28525516660701 21
77 0 190 61.6 63.6 0.321121154600328 76
78 0 185 63.4 64.2 0.294413422973078 77
79 0 181 65.2 64.8 0.255336059524065 78
80 0 176 66.9 65.2 0.257009579521956 79
81 0 171 68.5 65.9 0.311232323398089 80
82 0 170 69 66.2 0.2163 81
83 0 165 68.9 66.6 0.277872907887093 82
84 0 161 69.7 67.3 0.24735 83
85 3 156 69 68.1 0.290775939823526 84
86 3 151 68.6 68.6 0.258843520499453 85
87 3 148 68 69 0.28995 86
88 3 147 68.1 69.4 0.310113147377561 87
89 3 146 68.1 69.7 0.26976230818627 88
90 3 145 68.2 70 0.232016856432106 89
91 3 144 68.4 70.2 0.190690232328531 90
92 3 144 68.4 70.2 0.1883 91
93 3 143 68 70.5 0.216145827427462 92
94 3 143 67.6 70.9 0.225160497535845 93
95 3 142 67.3 71.3 0.2265 94
96 3 144 69.9 73.2 0.168201445020433 95
97 3 148 73.7 72.3 0.142533114458404 96
98 3 148 73.9 72.3 0.16365 97
99 3 144 76.6 73.1 0.208319517487928 98
100 3 147 80.2 74.2 0.147763239000619 99
101 3 150 84.6 73.7 0.150912185812836 100
102 3 151 87.1 73.8 0.1312 101
103 3 149 73.7 71.8 0.287636490754928 98
104 3 149 73.3 71.2 0.29015 103
105 3 137 69 71.9 0.247901296156952 95
106 3 133 70.8 72.5 0.190658333799415 105
107 3 129 71.8 73.2 0.23205 106
108 3 141 71.6 70.1 0.227175950877526 92
109 3 137 73.7 69.7 0.2619 108
110 3 136 78.4 69.5 0.109084304847848 109
111 3 136 78.6 69.4 0.10825 110
112 3 137 73.8 69 0.280995942716841 109
113 3 136 73.2 68.8 0.137480510754422 112
114 3 135 73 68.4 0.13595208857904 113
115 3 134 73.5 67.9 0.16838865848624 114
116 3 134 73.5 67.9 0.17005 115
117 3 147 64 69.3 0.177510547874474 87
118 3 148 64.3 66.6 0.20265 117
119 3 143 68.8 68.2 0.141460834343496 87
120 3 143 68.9 68.1 0.14 119
121 3 160 69.8 67.5 0.207827263368952 84
122 3 159 69.6 67.6 0.252948372013997 121
123 3 158 69.5 67.7 0.2646 122
124 3 156 72.4 68.4 0.100547797589127 123
125 3 156 75.1 66.4 0.2986 124
126 3 157 79.7 65.8 0.182540408325708 125
127 3 155 84.3 65.5 0.118664622890518 126
128 3 152 88.4 64.6 0.230408194437732 127
129 3 152 88.6 63.6 0.41535 128
130 3 156 74.6 65.6 0.322217743578906 125
131 3 156 74.6 65.5 0.3217 130
132 3 158 69.2 67.6 0.24665 123
133 3 154 71.3 64.9 0.187818433597192 132
134 3 151 74.1 63.8 0.143844052353225 133
135 3 148 75.6 61.9 0.13093437875586 134
136 3 146 74.9 61.4 0.2435 135
137 3 158 68.3 67.8 0.196225520445123 132
138 3 158 67.3 68.1 0.148010154509521 137
139 3 157 66.4 68.2 0.199456569545699 138
140 3 157 65.7 68.2 0.278541940757973 139
141 3 156 65.6 68.2 0.28655 140
142 3 157 65.5 68.2 0.31565 141
143 3 156 68.3 68.1 0.106052620159097 141
144 3 152 68.7 68.5 0.230312564559035 143
145 3 150 65.7 67.6 0.190674778419261 144
146 3 151 65.8 64.7 0.35875 145
147 0 170 69.9 66.5 0.115537572843837 82
148 0 170 70.9 66.6 0.107539931068315 147
149 0 170 71.9 66.5 0.110194110649774 148
150 0 170 72.8 66.1 0.207610704083164 149
151 0 170 73.3 65.3 0.35701670332108 150
152 0 170 73.3 65.3 0.35715 151
153 3 168 77.7 65.1 0.260722099516706 152
154 3 167 78.3 64.9 0.2319 153
155 3 170 72.8 64.4 0.329191403045842 152
156 3 170 72.8 64.4 0.3292 155
