# Supplementary material for: Functional and anatomical specificity in a higher olfactory centre
Source: eLife. 2019 May 21;8:e44590. doi: 10.7554/eLife.44590 (PMC6550879; doi:10.7554/eLife.44590)
Supplement: Supplementary file 4. [file elife-44590-supp4.zip › DyeFill_PV5/PV5c2_130220c1.swc]

# SWC format file
# based on specifications at http://research.mssm.edu/cnic/swc.html
# Created by nat::write.neuron.swc
# PointNo Label X Y Z Radius Parent 
1 1 173 85.8 87.9 0.23063 -1
2 1 176 86.2 85.8 0.23063 1
3 1 181 86.9 84.4 0.23063 2
4 1 185 86 83.6 0.23063 3
5 1 190 85.8 81.7 0.23063 4
6 1 194 85.1 81.1 0.23063 5
7 1 199 83.2 80.1 0.23063 6
8 1 203 81.3 79.1 0.23063 7
9 1 207 79.3 78.9 0.23063 8
10 1 211 76.6 78.5 0.23063 9
11 1 215 73.2 77.3 0.23063 10
12 1 218 69.4 77.4 0.23063 11
13 1 219 65.2 75.7 0.23063 12
14 1 219 62.2 72.3 0.23063 13
15 1 219 59.8 68.2 0.23063 14
16 1 215 58.8 65.5 0.23063 15
17 1 210 58.4 64.5 0.23063 16
18 1 206 59 64.3 0.23063 17
19 1 201 59.6 64.6 0.23063 18
20 1 196 60.8 65 0.23063 19
21 1 191 61.4 65.3 0.23063 20
22 1 187 62.8 65.8 0.23063 21
23 1 182 65.1 66.1 0.23063 22
24 1 178 66.9 67.1 0.23063 23
25 1 173 67.7 67.5 0.23063 24
26 1 168 68.5 67.9 0.23063 25
27 1 163 69.2 68.4 0.23063 26
28 1 160 69.5 68.7 0.23063 27
29 0 159 69.6 69.1 0.23063 28
30 0 158 69.6 69.1 0.23063 29
31 0 157 69.6 69.1 0.23063 30
32 0 157 69.4 69.5 0.23063 31
33 0 156 69.3 69.5 0.23063 32
34 3 155 69.3 69.4 0.23063 33
35 3 155 69 69.7 0.23063 34
36 3 154 69.1 69.8 0.23063 35
37 3 153 68.9 70.2 0.23063 36
38 3 152 68.8 70.2 0.23063 37
39 3 151 68.6 70.6 0.23063 38
40 3 150 68.3 71 0.23063 39
41 3 150 68.2 71.4 0.23063 40
42 3 149 68.2 71.4 0.23063 41
43 3 148 68.3 72 0.23063 42
44 3 147 68.2 72.1 0.23063 43
45 3 146 67.9 72.2 0.23063 44
46 3 146 67.9 72.2 0.23063 45
47 3 145 67.6 72.2 0.23063 46
48 3 144 68 72.2 0.23063 47
49 3 143 68.3 72.5 0.23063 48
50 3 142 68.4 72.5 0.23063 49
51 3 141 68.5 72.5 0.23063 50
52 3 137 70.8 73.5 0.23063 51
53 3 133 72.6 74.4 0.23063 52
54 3 129 74.9 75.5 0.23063 53
55 3 127 78.8 76.8 0.23063 54
56 3 126 75.8 79 0.23063 55
57 3 129 72.2 79.2 0.23063 56
58 3 137 69.3 74 0.23063 51
59 3 137 70.4 76.2 0.23063 58
60 3 139 74.5 77.6 0.23063 59
61 3 141 72.1 78.7 0.23063 60
62 3 142 67.3 78.9 0.23063 61
63 3 141 62.7 78.9 0.23063 62
64 3 141 60.6 79.2 0.23063 63
65 3 133 67.9 77.1 0.23063 59
66 3 134 67.7 78 0.23063 65
67 3 148 72.1 72.9 0.23063 46
68 3 148 74.8 72.6 0.23063 67
69 3 146 78.7 73.7 0.23063 68
70 3 144 81.5 76.5 0.23063 69
71 3 152 71.8 71.5 0.23063 68
72 3 153 70.4 70.8 0.23063 71
73 3 144 68.5 75.6 0.23063 46
74 3 139 67 76.5 0.23063 73
75 3 138 62.8 76.8 0.23063 74
76 3 144 70.7 71.1 0.23063 42
77 3 140 73.1 70.6 0.23063 76
78 3 140 73.2 70.5 0.23063 77
79 3 137 76.8 70.6 0.23063 78
80 3 135 80.8 72.1 0.23063 79
81 3 134 82.9 73.1 0.23063 80
82 3 144 76.6 70.1 0.23063 78
83 3 143 80.6 70.8 0.23063 82
84 3 153 68.5 70.3 0.23063 38
85 3 153 67.8 70.7 0.23063 84
86 3 153 67.2 70.8 0.23063 85
87 3 154 67 71.3 0.23063 86
88 3 153 66.7 71.9 0.23063 87
89 3 153 66.6 72 0.23063 88
90 3 153 71.8 67.2 0.23063 33
91 3 152 72.6 66.6 0.23063 90
92 3 152 73.5 66.4 0.23063 91
93 3 151 74.2 66 0.23063 92
94 3 151 75.2 65.9 0.23063 93
95 3 152 71.9 66 0.23063 91
96 3 152 70.9 66 0.23063 95
97 3 151 69.9 66.2 0.23063 96
98 3 151 69.4 66.2 0.23063 97
99 0 156 71.7 68 0.23063 28
100 0 153 75.7 67.6 0.23063 99
101 0 154 80.1 66.5 0.23063 100
102 0 152 84.6 66.2 0.23063 101
103 0 151 89.1 65.5 0.23063 102
104 0 150 90.1 65.4 0.23063 103
105 1 208 56 61.6 0.23063 18
106 1 207 53.2 59 0.23063 105
107 1 204 49.3 57.9 0.23063 106
108 1 204 45.9 58 0.23063 107
109 0 201 45.7 55.7 0.23063 108
110 0 196 44.3 55 0.23063 109
111 0 193 43.2 54.9 0.23063 110
112 0 189 45.7 55.4 0.23063 111
113 0 184 47 55.7 0.23063 112
114 0 184 47.4 55.9 0.23063 113
115 0 183 48.1 55.8 0.23063 114
116 0 183 49 55.7 0.23063 115
117 0 183 50 55.6 0.23063 116
118 0 182 50.9 55.4 0.23063 117
119 0 182 51.4 55.4 0.23063 118
120 2 182 52.2 54.9 0.23063 119
121 2 182 53.1 54.7 0.23063 120
122 2 182 53.6 54.6 0.23063 121
123 2 181 58.3 53.6 0.23063 122
124 2 181 59.1 52.8 0.23063 123
125 2 182 53.1 54 0 122
126 2 182 52.6 53.2 0 125
127 2 182 52.3 52.8 0 126
128 2 178 52.9 56.1 0.23063 119
129 2 176 54.3 56 0.23063 128
130 2 171 56.5 55.7 0.23063 129
131 2 171 56.5 55.7 0.23063 130
132 2 172 51.9 57.7 0.23063 129
133 2 170 49.5 60.4 0.23063 132
134 2 170 49.2 60.9 0.23063 133
135 2 167 45.4 60.9 0.23063 134
136 2 164 41.8 61.1 0.23063 135
137 2 164 41.7 61.1 0.23063 136
138 2 170 49.5 61.5 0 134
139 2 170 50.2 62.1 0 138
140 2 171 50.9 62.6 0 139
141 2 171 51.1 63.1 0 140
142 0 179 48.3 55.9 0.23063 114
143 0 178 46.2 56.7 0.23063 142
144 2 178 45.6 57.3 0.23063 143
145 2 178 44.7 57.6 0.23063 144
146 2 178 44.1 58 0.23063 145
147 2 178 43.6 58 0.23063 146
148 2 179 39.5 56.1 0.23063 147
149 2 182 36.3 56.7 0.23063 148
150 2 178 43.3 58.8 0.23063 147
151 2 177 43.1 59.1 0.23063 150
152 2 173 41.1 58.8 0.23063 151
153 2 172 40 58.5 0.23063 152
154 2 175 45.4 61.8 0 151
155 2 171 47.6 63.2 0 154
156 2 171 48.1 64.2 0 155
157 2 178 45.8 56.1 0.23063 143
158 2 177 45.8 55.4 0.23063 157
159 2 176 45.7 55.2 0.23063 158
160 2 175 45.7 55.2 0.23063 159
161 2 174 46 55.2 0.23063 160
162 2 174 46.1 55.2 0.23063 161
163 2 171 49.8 55.2 0.23063 162
164 2 170 51.4 55.2 0.23063 163
165 2 170 46.3 55.8 0.23063 162
166 2 166 48.1 56.7 0.23063 165
167 0 196 40 56.1 0.23063 111
168 0 200 38.3 58.4 0.23063 167
169 0 204 37.3 59.3 0.23063 168
170 0 208 39.7 60.2 0.23063 169
171 0 208 39.9 60.3 0.23063 170
172 0 205 48 61.2 0.23063 108
173 0 208 51.4 63.1 0.23063 172
174 0 207 53 64.3 0.23063 173
