# Supplementary material for: Functional and anatomical specificity in a higher olfactory centre
Source: eLife. 2019 May 21;8:e44590. doi: 10.7554/eLife.44590 (PMC6550879; doi:10.7554/eLife.44590)
Supplement: Supplementary file 4. [file elife-44590-supp4.zip › DyeFill_PV5/PV5c2_130313c1.swc]

# SWC format file
# based on specifications at http://research.mssm.edu/cnic/swc.html
# Created by nat::write.neuron.swc
# PointNo Label X Y Z Radius Parent 
1 0 186 64.4 90.4 0.22905 -1
2 0 190 67 88.2 0.22905 1
3 0 193 69.7 86 0.22905 2
4 0 197 72.3 83.7 0.22905 3
5 0 201 75 81.5 0.22905 4
6 0 204 72.8 80.3 0.22905 5
7 0 208 71.4 80.9 0.22905 6
8 0 212 69.4 78.9 0.22905 7
9 0 215 66.5 77.7 0.22905 8
10 0 218 63.5 75.3 0.22905 9
11 0 220 61.3 71.1 0.349292466055615 10
12 0 218 60.3 66.6 0.48850267988218 11
13 0 215 60 63.3 0.550313479582327 12
14 0 210 59.7 61.8 0.615186157506137 13
15 0 209 59.6 61.6 0.61585 14
16 0 204 61 62.1 0.549178420808924 15
17 0 199 62 62.6 0.67025998859885 16
18 0 194 62.5 63.9 0.518453954138776 17
19 0 190 64.2 64.9 0.530861567650698 18
20 0 185 65.3 65.7 0.52274008531665 19
21 0 180 66.8 66.4 0.563500490676824 20
22 0 175 66.9 66.9 0.577011429203508 21
23 0 170 67 67.6 0.571535205710505 22
24 0 167 66.9 68.1 0.57775 23
25 0 163 66.6 69.5 0.579437640721335 24
26 0 158 66.8 70 0.581946411413342 25
27 0 156 66.8 70 0.6303 26
28 3 152 65.5 71.9 0.551431624826079 27
29 3 150 65.5 72.7 0.5641 28
30 3 153 70 69.7 0.634169122183363 27
31 3 152 70.5 69.9 0.62855 30
32 3 154 74.9 70.6 0.689650052949756 31
33 3 154 75.5 70.6 0.69365 32
34 3 147 70.1 70.4 0.637971181260695 31
35 3 144 70.4 71 0.6848 34
36 3 143 70.5 70.9 0.733398464568262 35
37 3 142 70.6 70.8 0.736 36
38 3 142 71.3 70.9 0.706261308926559 37
39 3 141 71.9 71 0.677382865058059 38
40 3 140 72.7 71.3 0.665631535053703 39
41 3 140 73.2 71.5 0.66955 40
42 3 144 73.4 74.4 0.585311383438705 41
43 3 146 73.2 75.5 0.5905 42
44 3 138 75.9 75.1 0.590908667588485 41
45 3 138 76.2 76.2 0.61565 44
46 3 142 69.7 70.6 0.74062094273895 37
47 3 142 68.8 70.5 0.67938246320765 46
48 3 141 68.1 70.4 0.651188918359178 47
49 3 140 67.4 70.4 0.629603991436702 48
50 3 140 66.9 70.4 0.6001 49
51 3 139 66.9 70.4 0.583528427485117 50
52 3 139 66.9 70.4 0.5835 51
53 3 140 65.9 70.5 0.609061984077672 50
54 3 140 65 70.7 0.643079508487047 53
55 3 140 64.3 70.8 0.64995 54
56 3 144 70.4 72 0.682429233625567 35
57 3 144 70.4 72.2 0.6808 56
58 3 144 70.6 77.1 0.634753748734435 57
59 3 143 68 79.7 0.660370946407983 58
60 3 142 65.7 79.6 0.6981 59
61 3 149 72.2 73.1 0.662327273211544 57
62 3 154 73.2 73.1 0.689351848073426 61
63 3 156 73 72.7 0.70445 62
64 0 167 66.9 68.1 0.61495 24
65 3 163 70.5 68.1 0.567954655681743 64
66 3 162 72.6 68.1 0.5015 65
67 3 167 74 67.9 0.513058001603082 66
68 3 170 74.4 67.6 0.5784 67
69 3 170 74.3 67.6 0.5821 68
70 3 171 74.2 67.5 0.586531461124022 68
71 3 172 73.9 67.4 0.565489053150172 70
72 3 173 73.5 67.4 0.55453175722021 71
73 3 174 73.3 67.4 0.55155 72
74 3 162 73.1 68 0.490942418311233 66
75 3 161 73.7 67.9 0.481427444959224 74
76 3 160 74.1 67.7 0.48675 75
77 3 161 74.8 67.7 0.540986900070732 76
78 3 162 75.3 67.6 0.569825819407883 77
79 3 162 75.7 67.5 0.60755910938232 78
80 3 163 75.8 67.5 0.6158 79
81 3 159 74.2 67.6 0.474375509888836 76
82 3 159 74.2 67.6 0.473 81
83 3 158 73.6 67.4 0.478440329878418 82
84 3 157 73.1 67.1 0.51084719259511 83
85 3 156 72.8 66.7 0.559352475701907 84
86 3 155 72.6 66.3 0.590838552417125 85
87 3 155 72.5 65.9 0.6019 86
88 3 154 73.2 65.8 0.611358921994181 87
89 3 153 74 65.5 0.61644070211538 88
90 3 153 74.5 65.3 0.6091 89
91 3 152 74.6 65 0.629577327460561 90
92 3 151 74.7 64.7 0.617251495073511 91
93 3 151 74.7 64.6 0.60745 92
94 3 153 75.5 65.2 0.574508423715817 90
95 3 153 76.5 65 0.559266063983622 94
96 3 153 77.5 64.8 0.556116065781571 95
97 3 153 78.5 64.7 0.554617350551428 96
98 3 153 78.5 64.6 0.5544 97
99 3 153 71 62.4 0.55452084671848 87
100 3 158 70.8 61.6 0.62276089294924 99
101 3 159 70.8 61.5 0.63765 100
102 3 155 77.2 67 0.486482121949811 82
103 3 151 80.4 65.7 0.583161229378127 102
104 3 151 84.6 64.4 0.433727312180884 103
105 3 153 87.3 64.2 0.49535 104
106 3 165 63.1 66.6 0.622685427931925 64
107 3 161 62.5 65.5 0.5899 106
108 0 213 58.1 59.1 0.633905070838272 15
109 0 212 55.4 56.2 0.523560397682367 108
110 0 209 52.2 54 0.564683410557576 109
111 0 205 50.1 53.1 0.627283806274597 110
112 0 201 50.4 52.7 0.60835 111
113 0 197 53.6 52.8 0.53885391299401 112
114 0 195 54.8 52.9 0.60645 113
115 2 192 58.6 53.4 0.605927299818403 114
116 2 189 62.3 53.1 0.706393863682457 115
117 2 188 65.2 52.3 0.72185 116
118 2 183 67.3 51.9 0.643917164402026 117
119 2 181 67.8 51.8 0.6328 118
120 2 188 66 52.3 0.672561920615762 117
121 2 188 67 52.4 0.664059807025803 120
122 2 188 67.4 52.4 0.66905 121
123 2 195 54 53 0.63748417074886 114
124 2 194 53.5 53 0.630392500411167 123
125 2 193 53.3 52.9 0.65695 124
126 2 188 54.9 53.1 0.640279377177125 125
127 2 183 54.6 53.5 0.677841000920094 126
128 2 182 54.1 53.8 0.73395 127
129 2 185 50.4 53.7 0.669015828913285 128
130 2 188 46.4 53.8 0.591099128695281 129
131 2 189 45.5 53.9 0.5784 130
132 2 181 53.8 54.2 0.709167952215152 128
133 2 180 53.5 54.6 0.650775984809527 132
134 2 179 53.3 55 0.640098069132218 133
135 2 179 52.9 55.3 0.65735 134
136 2 179 52.2 55.5 0.627011045668305 135
137 2 180 51.6 55.7 0.57000176250713 136
138 2 181 51 55.8 0.558044171013688 137
139 2 181 50.4 55.9 0.6019 138
140 2 186 49.3 55.7 0.614723995929507 139
141 2 189 48.4 55.6 0.71325 140
142 2 190 48.4 55.5 0.701320302122577 141
143 2 190 48.2 55.3 0.650832509816718 142
144 2 191 48 55.2 0.605360747342321 143
145 2 192 47.7 55 0.616447202048992 144
146 2 193 47.5 54.8 0.6349 145
147 2 189 47.4 55.6 0.661908078602614 141
148 2 189 46.4 55.5 0.626737938751166 147
149 2 189 45.4 55.4 0.623106449419067 148
150 2 189 44.5 55.2 0.640247463674282 149
151 2 189 43.8 55 0.65715 150
152 2 179 46.5 56.9 0.698333622421399 139
153 2 179 44.1 56.8 0.765 152
154 2 178 53.1 55.3 0.62375 135
155 2 178 53.2 55.2 0.6093 154
156 2 176 57.5 54.8 0.641421723819834 155
157 2 174 62 53.9 0.6069 156
158 2 175 49.6 54.9 0.681766342647062 155
159 2 174 48.6 54.7 0.6443 158
160 2 174 47.7 54.7 0.62596891327216 159
161 2 174 47.5 54.7 0.6251 160
162 2 179 49.3 53.5 0.673469263951391 159
163 2 182 49.3 53.1 0.72675 162
164 2 179 58.1 52.4 0.656676675284701 128
165 2 179 58.5 52.3 0.7161 164
166 2 183 60.4 51.2 0.576041055461554 165
167 2 186 60.2 51 0.5986 166
168 2 178 58.4 52.3 0.74770730425482 165
169 2 177 58.4 52.3 0.720767724095238 168
170 2 176 58.4 52.3 0.712859883455423 169
171 2 175 58.4 52.3 0.7265 170
172 2 194 53.6 52.1 0.70178555890012 125
173 2 194 53.8 51.5 0.7559 172
174 0 200 49.8 52.6 0.638803428424548 112
175 0 199 49.3 52.4 0.704099151781842 174
176 0 199 49.1 52.4 0.70005 175
177 2 198 48.1 52.6 0.651382858359845 176
178 2 198 47.9 52.7 0.63295 177
179 2 202 44.5 52.7 0.668646095592394 178
180 2 202 44.4 52.7 0.67015 179
181 2 197 47.8 53 0.573397476210557 178
182 2 196 47.6 53.3 0.563345772683524 181
183 2 195 47.5 53.6 0.580323786380092 182
184 2 194 47.4 53.9 0.577042586581518 183
185 2 194 47.3 54.1 0.5761 184
186 2 198 49.5 52.2 0.7084 176
