# Supplementary material for: Functional and anatomical specificity in a higher olfactory centre
Source: eLife. 2019 May 21;8:e44590. doi: 10.7554/eLife.44590 (PMC6550879; doi:10.7554/eLife.44590)
Supplement: Supplementary file 4. [file elife-44590-supp4.zip › DyeFill_PV5/PV5c2_130605c1.swc]

# SWC format file
# based on specifications at http://research.mssm.edu/cnic/swc.html
# Created by nat::write.neuron.swc
# PointNo Label X Y Z Radius Parent 
1 1 184 87.9 102 0 -1
2 1 189 86.6 100 0 1
3 1 193 86 97.6 0 2
4 1 197 85.5 96.7 0 3
5 1 201 83.2 95.7 0 4
6 1 205 80.6 94.8 0 5
7 1 208 77.3 92.9 0 6
8 1 211 74.3 90.4 0 7
9 1 214 72 87.6 0 8
10 1 217 69.8 83.9 0 9
11 1 218 66.8 80.7 0.00508472348699337 10
12 1 216 64 77.4 0.212101221437196 11
13 1 212 62.6 74.6 0.208996184109038 12
14 1 208 62.3 72.6 0.20394853973189 13
15 1 203 62.2 71.7 0.202429150013383 14
16 1 201 61.2 71.1 0.3048 15
17 1 204 59.1 74.3 0.321818574631759 16
18 1 202 56.1 77.2 0.331157262286323 17
19 1 201 55.3 77 0.4269 18
20 1 200 61.3 70.4 0.270497062337609 16
21 1 200 61.5 69.8 0.215211894971979 20
22 1 199 61.9 69.4 0.262173012698835 21
23 1 198 62 69.3 0.2938 22
24 0 200 58.9 65.8 0.332514107860938 23
25 0 203 55.6 63.1 0.371576092537857 24
26 0 202 51.4 60.8 0.39070446477174 25
27 0 201 46.8 59.1 0.357624065630399 26
28 0 199 42.4 58 0.3512818258786 27
29 0 198 37.8 58.7 0.336427850043756 28
30 0 198 37.7 58.8 0.3376 29
31 0 200 40.8 61.3 0.401349056373897 30
32 0 200 42.6 63.8 0.3747 31
33 0 194 35.9 58.5 0.424700432430776 30
34 0 189 34.3 58.4 0.386443388240885 33
35 0 184 34.7 59.9 0.2894266746075 34
36 0 180 35.7 60.7 0.280789864395953 35
37 0 179 36.1 60.6 0.3203 36
38 0 175 38.2 63.3 0.275968879043169 37
39 0 173 40.4 64.5 0.278 38
40 2 171 44.1 66.6 0.341533189176688 39
41 2 167 46.8 65.6 0.405072217353274 40
42 2 166 47.8 62.7 0.2279 41
43 2 165 52.4 60.9 0.248441621076901 42
44 2 166 53.4 60.2 0.278 43
45 2 164 47.3 58.2 0.291454945413853 42
46 2 164 47.3 58.2 0.2921 45
47 2 164 47.4 58.3 0.3015 46
48 2 167 48.1 53.9 0.530099247103148 46
49 2 167 47.7 52.9 0.4601 48
50 2 169 40.5 66.2 0.28333306786172 39
51 2 165 43.4 66.8 0.311383235460086 50
52 2 161 46.4 66.8 0.327685440353954 51
53 2 157 49.9 65.7 0.270994278080944 52
54 2 157 50.4 65.4 0.2951 53
55 2 156 52.1 69.7 0.283135231953517 54
56 2 158 51.9 73.9 0.261510738344462 55
57 2 162 49 74.8 0.347260065180392 56
58 2 162 48.6 74.6 0.3626 57
59 2 157 50.4 65.4 0.2951 54
60 2 157 50.4 65.4 0.2951 59
61 2 156 50.4 65 0.2811 60
62 2 156 50.5 64.6 0.2704 61
63 2 173 44.9 65.8 0.218843119860764 39
64 2 172 49.8 65.3 0.360725006988358 63
65 2 172 49.8 65.3 0.368 64
66 2 172 49.6 64.3 0.402842286126655 65
67 2 172 49.5 64 0.4131 66
68 2 169 52.5 68.1 0.245430806884544 65
69 2 166 55 70.7 0.220695053727505 68
70 2 164 56.6 72.2 0.2695 69
71 2 167 60.6 72.7 0.204084079793784 70
72 2 169 61.9 73.6 0.2942 71
73 2 161 59.7 73.3 0.344142058164145 70
74 2 160 60.3 73.5 0.3489 73
75 0 176 39 57.1 0.342538682820348 37
76 0 176 43.1 54.8 0.283311582101203 75
77 0 174 47.6 53.8 0.211446875647965 76
78 0 171 51.2 54.5 0.290567884410446 77
79 0 167 54.4 56.7 0.42333457923012 78
80 0 165 57.7 59.8 0.298463426072741 79
81 0 165 57.9 60 0.2912 80
82 0 195 64.9 71.1 0.272299867359049 23
83 0 192 66.3 71.9 0.2749 82
84 0 190 65.1 67.9 0.306552992522427 83
85 0 187 68.3 68.8 0.24123336365887 84
86 0 185 69.4 68.7 0.3088 85
87 0 187 67.6 72.8 0.276385234941381 83
88 0 183 69.3 73.7 0.346155496870805 87
89 0 178 71.5 74.4 0.354609290711128 88
90 0 173 72.8 74.8 0.413757728674577 89
91 0 169 73.6 75.5 0.290611810260413 90
92 0 164 73.8 76.2 0.237622064466334 91
93 0 159 73.3 76.9 0.257865858123213 92
94 0 154 72.8 77.9 0.248540420852865 93
95 0 149 72.4 79 0.236197125310074 94
96 0 144 72 79.8 0.248226965107422 95
97 0 143 71.9 79.9 0.2723 96
98 0 142 71.8 80.4 0.275239519029918 97
99 0 142 71.8 80.5 0.2375 98
100 0 144 74.1 84.2 0.285391729978994 99
101 0 144 74.8 84.8 0.2423 100
102 3 147 73.6 88.8 0.243865818514688 101
103 3 145 71.2 91.1 0.1849 102
104 3 149 69.9 94.1 0.123149244588152 103
105 3 149 69.7 96.5 0.1628 104
106 3 144 71 91.3 0.188175260238438 103
107 3 143 70.9 91.6 0.194813520902197 106
108 3 142 70.9 91.9 0.198321739044854 107
109 3 141 70.9 92.4 0.279466394236868 108
110 3 140 70.8 93.1 0.3191 109
111 3 144 75.4 84.5 0.17717765816661 101
112 3 143 76 84.2 0.168189151953292 111
113 3 142 76.6 83.9 0.178088927288695 112
114 3 141 77.2 83.5 0.169707440171774 113
115 3 141 77.5 83.4 0.1645 114
116 0 141 71.4 80.6 0.176793027209138 99
117 0 140 71.1 80.8 0.194231010291402 116
118 0 139 70.7 81 0.247437631464784 117
119 0 138 70.4 81.2 0.2833 118
120 3 137 70.3 80.9 0.242522680604787 119
121 3 136 70.3 80.8 0.202084060764618 120
122 3 135 70.4 80.7 0.188654333452468 121
123 3 134 70.7 80.8 0.197987628118164 122
124 3 134 70.9 80.9 0.1857 123
125 3 131 71.5 84.7 0.168525280561213 124
126 3 132 75.5 87.4 0.2338623257081 125
127 3 132 78 89.6 0.3052 126
128 3 130 81.8 91.4 0.157107736886332 127
129 3 130 82.3 91.3 0.1528 128
130 3 127 78.5 88.8 0.140081031995572 127
131 3 122 79.3 86.8 0.17291169562958 130
132 3 120 79.4 84.7 0.3813 131
133 3 130 74.4 80.6 0.185852312201003 124
134 3 127 77.9 79.8 0.192645886366911 133
135 3 123 80.4 78.3 0.16240854145203 134
136 3 120 83.9 76.2 0.148918475602452 135
137 3 119 87.7 73.1 0.16707915788652 136
138 3 120 91.7 73 0.2971 137
139 3 138 74.7 83.4 0.197465270767872 119
140 3 137 77.3 84.3 0.1745 139
141 3 138 77.5 85.1 0.289571263842604 140
142 3 139 77.7 85.8 0.324701852756378 141
143 3 139 77.9 86.4 0.250819153943616 142
144 3 140 78.1 87.1 0.135797619456022 143
145 3 140 78.3 87.5 0.1159 144
146 3 137 77.3 84.3 0.1745 140
147 3 137 77.3 84.3 0.1745 146
148 3 137 77.6 84.2 0.1607 147
149 3 137 78 84.1 0.1566 148
150 3 136 78.1 83.8 0.147445476358363 149
151 3 135 78.2 83.4 0.166518002308865 150
152 3 134 78.4 83 0.185271594766539 151
153 3 134 78.4 82.9 0.1868 152
154 3 136 82.9 84.1 0.136652253337217 149
155 3 134 87.5 84.7 0.1544199532952 154
156 3 137 88.8 86.9 0.217682675685726 155
157 3 141 86.1 87.9 0.14513501611664 156
158 3 145 84.3 89.4 0.173325235478549 157
159 3 147 83.9 90.1 0.1799 158
160 3 139 67.5 83.5 0.172905696729075 119
161 3 137 67.2 83.4 0.2605 160
162 3 137 66.4 82.8 0.224046941384294 161
163 3 137 65.6 82.3 0.147926128453791 162
164 3 138 64.8 81.9 0.137906394506285 163
165 3 138 63.9 81.5 0.170860724313376 164
166 3 138 63.5 81.3 0.1799 165
167 3 137 69 87.6 0.137678862991511 161
168 3 136 67.4 90.1 0.1515 167
169 0 142 72.4 79.8 0.17755176420739 97
170 0 141 73 79.5 0.128349259068122 169
171 0 141 73.7 79 0.130080427122368 170
172 0 141 74.3 78.5 0.1476 171
173 0 141 74.2 77.5 0.137524755984513 172
174 0 141 74.1 76.5 0.21205541352613 173
175 0 141 74.1 75.6 0.418341295894612 174
176 0 141 74.1 74.6 0.455921509038807 175
177 0 141 74.1 74.4 0.4551 176
178 0 141 75.2 78.9 0.132266155963379 172
179 0 141 76.1 79.2 0.137891898436456 178
180 0 141 76.3 79.3 0.138 179
181 3 142 80.9 78.5 0.145393701253035 180
182 3 141 84.2 75 0.12288149174495 181
183 3 140 88.4 72.7 0.135339600707563 182
184 3 137 90.6 69 0.183265706136285 183
185 3 137 90.8 68.7 0.1791 184
186 3 146 77.7 78.9 0.130785394800152 180
187 3 148 77.7 75.6 0.3357 186
