# Supplementary material for: Functional and anatomical specificity in a higher olfactory centre
Source: eLife. 2019 May 21;8:e44590. doi: 10.7554/eLife.44590 (PMC6550879; doi:10.7554/eLife.44590)
Supplement: Supplementary file 4. [file elife-44590-supp4.zip › DyeFill_PV5/PV5c2_130606c1.swc]

# SWC format file
# based on specifications at http://research.mssm.edu/cnic/swc.html
# Created by nat::write.neuron.swc
# PointNo Label X Y Z Radius Parent 
1 1 163 94.3 93.3 0.11355 -1
2 1 168 93.4 93.7 0.147036213456829 1
3 1 172 91.9 92.1 0.216663059450611 2
4 1 177 90.7 91.3 0.202415672963723 3
5 1 182 89.4 90.9 0.185588985560859 4
6 1 187 87.9 89.9 0.170220957783081 5
7 1 191 87.5 88.4 0.204273544679153 6
8 1 196 86.3 87.5 0.199985625470726 7
9 1 201 84.6 86.8 0.190762830794911 8
10 1 205 81.7 86.5 0.171777003151846 9
11 1 207 77.5 85.8 0.182255275043662 10
12 1 210 73.8 83.5 0.200786616774336 11
13 1 213 70.7 80.8 0.29308007177633 12
14 1 216 67.5 78.7 0.219749830150019 13
15 1 218 64.2 75.5 0.327146051332262 14
16 1 216 61.6 71.7 0.223811921467138 15
17 1 212 60.1 69 0.280245068946938 16
18 1 208 59.8 66.5 0.233586588313136 17
19 1 204 60.2 65.5 0.19015 18
20 1 199 61.3 65.4 0.223248255878412 19
21 1 195 62.3 65.4 0.267368165387778 20
22 1 190 64 65.5 0.269869768151959 21
23 1 185 65.8 66.2 0.322807223157334 22
24 1 181 68.4 67.3 0.328542600701566 23
25 1 177 70.4 67.5 0.276637713908351 24
26 1 172 71.8 67.7 0.314704092753398 25
27 1 168 72.9 68.3 0.18875 26
28 0 163 73.3 68.7 0.229328713680651 27
29 0 159 74.2 70 0.2286 28
30 3 158 74.3 70.4 0.283696437564635 29
31 3 157 74.5 70.7 0.2711 30
32 3 153 73.5 70.9 0.215798959357089 31
33 3 148 72.9 71.6 0.238477591750459 32
34 3 143 73 72 0.211011795408668 33
35 3 139 72.7 72.4 0.20295 34
36 3 138 73.1 72.4 0.214386053635354 35
37 3 137 73.6 72.4 0.237141736471683 36
38 3 137 73.9 72.4 0.24655 37
39 3 137 73.8 72.3 0.2468 38
40 3 136 73.3 72.6 0.188761350118231 39
41 3 136 73.2 72.6 0.17845 40
42 3 135 73.4 72.4 0.175489730643432 41
43 3 134 73.4 72.2 0.161214709470662 42
44 3 133 73.4 72 0.172786728532898 43
45 3 132 73.3 72 0.208693784719498 44
46 3 132 73.2 72 0.21175 45
47 3 131 73.5 71.8 0.204091683250704 46
48 3 131 73.6 71.7 0.19805 47
49 3 127 77.1 71.1 0.162263628764983 48
50 3 127 77.4 71.1 0.149 49
51 3 126 77.7 71.1 0.129987217019844 50
52 3 125 78.4 71.1 0.151080744643201 51
53 3 125 79.1 71.3 0.187550722883322 52
54 3 124 79.8 71.5 0.21375 53
55 3 124 80 71.3 0.2242 54
56 3 124 80.3 71.2 0.228 55
57 3 124 80 71.7 0.21335 54
58 3 124 80.2 72 0.20895 57
59 3 124 80.4 73 0.19060603131741 58
60 3 124 80.1 73.9 0.176606255237711 59
61 3 124 79.6 74.7 0.259141238095418 60
62 3 124 79.2 75.5 0.33545 61
63 3 124 80.4 73 0.187444155040374 58
64 3 124 80 73.8 0.142100643463179 63
65 3 123 79.3 74.1 0.123459015246121 64
66 3 122 78.7 74.1 0.14374474503071 65
67 3 122 78.3 74 0.1593 66
68 3 126 82.1 70.5 0.119620150437824 50
69 3 124 86.3 70.5 0.112958503125631 68
70 3 123 87.1 70.4 0.11225 69
71 3 129 70 72.6 0.104652660548932 48
72 3 131 68.9 72.6 0.12525 71
73 3 132 69.8 75.6 0.145915944200259 46
74 3 132 69.6 75.8 0.14585 73
75 3 138 68.9 73.6 0.177737881241205 41
76 3 139 67.9 74.1 0.1636 75
77 3 137 73.8 71.5 0.190691184839273 39
78 3 138 74.1 70.6 0.148029524971711 77
79 3 138 74.7 69.9 0.157706637051309 78
80 3 138 75.4 69.3 0.165809266713312 79
81 3 138 75.6 69.2 0.17345 80
82 3 143 74.1 68.7 0.157142643192049 81
83 3 146 73.4 68.5 0.1283 82
84 3 135 76.5 68 0.118083566779619 81
85 3 134 75.5 68 0.1191 84
86 3 134 77.8 73.5 0.159078628237149 38
87 3 133 78.5 73.9 0.1688 86
88 3 131 82.7 73 0.155842127994756 87
89 3 129 87 74.1 0.139392081914301 88
90 3 127 88.6 75.7 0.1969 89
91 3 124 86.1 78 0.180555843840919 90
92 3 123 86 78.2 0.19465 91
93 3 128 88.1 76.4 0.129439210976761 90
94 3 128 87.3 76.9 0.115020749557299 93
95 3 128 86.3 77.1 0.118395858045208 94
96 3 128 85.4 77.3 0.123819061669048 95
97 3 129 85 77.4 0.1244 96
98 3 131 81.1 77.2 0.268297323682959 87
99 3 131 82 77.6 0.2147 98
100 3 132 82.7 77.8 0.194225537431174 99
101 3 133 83.3 78 0.164306823543978 100
102 3 133 83.4 78 0.15715 101
103 3 134 82.8 77.9 0.137874589900413 102
104 3 134 82.6 77.9 0.13365 103
105 3 138 80.3 77.8 0.225645334686115 104
106 3 142 76.9 77.8 0.127882691653442 105
107 3 142 74.5 76.9 0.1491 106
108 3 131 79.2 78.5 0.180656489954841 104
109 3 131 78.3 80.3 0.21625 108
110 3 133 84.3 78.4 0.162544945584619 102
111 3 133 85.2 78.9 0.168529327590338 110
112 3 133 86.1 79.3 0.172830790826739 111
113 3 134 86.9 79.6 0.16105 112
114 3 137 88.6 81.4 0.177525031531143 113
115 3 136 87.6 83.3 0.18095 114
116 3 133 87.7 80 0.116571931868435 113
117 3 133 88.5 80.2 0.112413089755446 116
118 3 132 89 80.4 0.11425 117
119 3 130 82 77.6 0.155844774643944 99
120 3 129 81.9 77.5 0.12863776903355 119
121 3 128 81.8 77.5 0.121787107538915 120
122 3 128 81.8 77.4 0.1211 121
123 3 140 71.8 72.7 0.163041137794601 35
124 3 140 71.1 73 0.170680263667699 123
125 3 141 70.4 73.3 0.220192717611672 124
126 3 142 70 73.5 0.26745 125
127 3 142 69.9 73.3 0.2532 126
128 3 142 69.9 73.1 0.24775 127
129 3 140 68.3 77.7 0.188223338207074 126
130 3 136 67.1 78.5 0.124149568458575 129
131 3 131 69.1 78.4 0.116285260098344 130
132 3 128 70.6 78.5 0.11505 131
133 3 154 77.9 72.1 0.198767143163268 31
134 3 152 79 72.6 0.2994 133
135 3 152 79.4 73 0.229083719878354 134
136 3 151 79.7 73.5 0.185847730180533 135
137 3 150 80.1 74 0.189411270568425 136
138 3 150 80.3 74.3 0.19065 137
139 3 149 80.4 74.3 0.174452438817231 138
140 3 148 80.5 74.4 0.163238504647585 139
141 3 147 80.5 74.5 0.16095 140
142 3 146 80.9 74.8 0.168381888023585 141
143 3 146 81.2 74.9 0.1649 142
144 3 141 82.9 73.9 0.191754774452197 143
145 3 138 83.9 73.3 0.1685 144
146 3 135 87.1 72.5 0.159545857177946 145
147 3 132 91.3 73.2 0.124775316609291 146
148 3 130 93.4 73.3 0.1206 147
149 3 135 86.2 75.4 0.154173221642817 145
150 3 135 86.4 76.2 0.1476 149
151 3 146 81.4 75.1 0.1526 143
152 3 146 81.9 74.6 0.124563384904146 151
153 3 147 82.4 74 0.109521057242857 152
154 3 148 82.8 73.3 0.131074475387377 153
155 3 148 83 72.4 0.162125481967752 154
156 3 148 83 71.9 0.15995 155
157 3 146 82.8 79.3 0.181290953616077 151
158 3 146 83 80.2 0.16475 157
159 3 151 78.2 75.5 0.174689955383006 141
160 3 153 78.2 79.9 0.331910663368601 159
161 3 151 78.8 81.9 0.1349 160
162 3 154 81.2 76.9 0.0979500064550262 138
163 3 158 83 77.5 0.170382918315632 162
164 3 162 85.8 78.9 0.120690284554668 163
165 3 163 86.4 79.7 0.13245 164
166 3 157 78 71.4 0.126144480927077 134
167 3 158 78.7 70.8 0.1472 166
168 3 158 78.7 70.7 0.14625 167
169 3 158 79.5 70.7 0.169419274673619 167
170 3 159 79.9 70.7 0.18145 169
171 3 159 79.9 70.6 0.18365 170
172 3 160 80.6 70.8 0.178079183519568 170
173 3 160 80.8 70.8 0.1773 172
174 3 159 74.3 70.1 0.20925 29
175 3 158 75.1 70.1 0.13227839798601 174
176 3 158 75.6 70.1 0.1187 175
177 3 155 74.7 68 0.138563520182528 174
178 3 154 73.7 64.6 0.298130713981034 177
179 3 154 73.7 64.6 0.29825 178
180 3 154 73.6 64.4 0.30715 179
181 3 154 73.5 64.2 0.29535 180
182 3 153 72.8 63.6 0.185980741770356 181
183 3 153 72 63 0.175537020980997 182
184 3 153 71.5 62.2 0.24728443165789 183
185 3 153 71.1 61.7 0.24715 184
186 3 158 73.1 63.3 0.126611569592557 181
187 3 160 72.8 63.4 0.12185 186
188 3 153 73.2 65.2 0.164559426990666 179
189 3 153 72.6 66 0.146013851768517 188
190 3 154 72.3 66.6 0.147423508413676 189
191 3 155 72.3 66.8 0.229376953294013 190
192 3 155 72.2 66.8 0.2452 191
193 3 155 72.4 66.9 0.253 192
194 3 155 72 66.7 0.2579 192
195 3 155 71.4 65.9 0.224865345848635 194
196 3 155 70.7 65.2 0.150028705245196 195
197 3 155 70.1 64.6 0.148423703759749 196
198 3 154 69.8 64.3 0.1499 197
199 3 156 71.5 67.2 0.162415924303539 194
200 3 156 71.2 67.5 0.13195 199
201 3 157 70.4 66.9 0.109185269563122 200
202 3 157 69.9 66.3 0.118105402560457 201
203 3 158 69.4 65.6 0.140889403624693 202
204 3 158 69.2 65.2 0.147 203
205 3 157 71.4 68.3 0.174171461575156 200
206 3 157 71.5 69.1 0.165421066347061 205
207 3 158 71.5 69.7 0.13875 206
208 0 168 77.7 68.1 0.1559133380492 27
209 0 165 81.9 66.8 0.129608880491936 208
210 0 162 85.9 66.4 0.144445676562851 209
211 0 158 89 65.7 0.160214778076224 210
212 0 158 89.4 65.6 0.16785 211
213 3 157 89.4 65.6 0.16515 212
214 3 157 90.3 65.4 0.151761491687614 213
215 3 156 91.1 65.1 0.137465915753802 214
216 3 156 92 64.8 0.125728457468218 215
217 3 156 92.8 64.5 0.11905 216
218 3 153 96.3 64.2 0.105494502044626 217
219 3 150 101 64.4 0.135620982875922 218
220 3 150 102 64.6 0.14595 219
221 3 159 95.4 66.1 0.1242797761774 217
222 3 161 98 69.8 0.1364294140772 221
223 3 160 100 72.5 0.11765 222
224 3 154 85.5 66 0.166088454613909 213
225 3 153 83.1 66.8 0.1476 224
226 3 153 82.7 66.9 0.1476 225
227 3 150 85.3 64.5 0.114321071339896 225
228 3 148 86.1 62.6 0.146516363149578 227
229 3 148 87.2 63.1 0.1653 228
230 3 158 93.6 65.4 0.101666879197202 212
231 3 161 95.4 67.3 0.110343969531203 230
232 3 165 91.8 67.1 0.136764464133939 231
233 3 166 92.4 68.9 0.18755 232
234 1 205 57 62.1 0.25764738284827 19
235 1 205 52.8 59.7 0.267249292283618 234
236 1 203 48.4 58.4 0.294794963740351 235
237 1 200 45.5 55.5 0.417226655350453 236
238 1 196 45.5 53.6 0.216662167234559 237
239 1 193 42.4 54.7 0.185256857470658 238
240 1 192 42.1 54.8 0.1904 239
241 0 189 46.1 53.9 0.0939430349698092 240
242 0 187 49.3 53.9 0.25815 241
243 2 184 53.4 53.8 0.305241231600529 242
244 2 183 54 53.8 0.31425 243
245 2 183 54.7 53.8 0.276540474958761 244
246 2 182 55.3 53.9 0.221534916312778 245
247 2 181 55.6 53.9 0.2024 246
248 2 183 54.9 53.8 0.289213445562356 244
249 2 182 55.7 53.8 0.247804164551792 248
250 2 182 56.1 53.8 0.22305 249
251 2 182 57 53.8 0.182950895958161 250
252 2 182 58 53.7 0.183292471044087 251
253 2 181 59 53.6 0.228971608436841 252
254 2 181 59.2 53.6 0.2414 253
255 2 182 60.1 53.3 0.299124781965783 254
256 2 182 60.5 53.2 0.3054 255
257 2 181 60.1 53.2 0.244224454182312 254
258 2 181 60.9 52.8 0.240456693867927 257
259 2 181 61.5 52.4 0.2594 258
260 2 177 61.7 55.3 0.209561481643983 259
261 2 177 61.7 55.3 0.2095 260
262 2 181 61.6 52.2 0.24695 259
263 2 185 59.4 51.4 0.157430266676471 262
264 2 189 56.2 51.4 0.149914067070782 263
265 2 192 52.4 51.1 0.165383069751393 264
266 2 194 50.1 51 0.1371 265
267 2 177 65 50.6 0.155711437149358 262
268 2 176 67.3 51.4 0.31795 267
269 2 171 68 51.9 0.141119372103353 268
270 2 167 70.5 52 0.131396275854306 269
271 2 167 70.5 52 0.13395 270
272 2 170 74.1 51.9 0.211479944876661 271
273 2 173 75.1 52.9 0.2446 272
274 2 165 66.9 54.2 0.146569523397732 271
275 2 161 64.2 54.7 0.203737536807508 274
276 2 159 63.2 53.7 0.21065 275
277 2 178 70.3 54.4 0.142638174597606 268
278 2 180 72.5 55.1 0.2737 277
279 2 185 73.1 57.1 0.153040636744408 278
280 2 189 73.5 59.1 0.193082453937461 279
281 2 193 74.1 61.3 0.2686 280
282 2 180 73.3 55.6 0.205773635302399 278
283 2 180 74.2 56.1 0.296066686525572 282
284 2 180 74.3 56.2 0.3054 283
285 2 177 56.7 53.7 0.163479125316573 250
286 2 172 57.2 54.2 0.190388412414209 285
287 2 167 57.3 54.4 0.319878762622641 286
288 2 163 59.1 53.7 0.158109692923125 287
289 2 163 60.2 53.9 0.1889 288
290 2 183 49.8 56.4 0.175917685587433 242
291 2 178 48.8 56.8 0.203078422140943 290
292 2 176 48.3 57.1 0.2533 291
293 2 175 48.3 57.2 0.23145 292
294 2 175 47.8 57.5 0.186807306376143 293
295 2 174 47.3 58 0.198003682750287 294
296 2 173 47.1 58.5 0.20085 295
297 2 171 50.4 56.2 0.201245608887317 293
298 2 170 51.4 56.2 0.22895 297
299 2 176 48.4 56.1 0.458173089785477 292
300 2 176 48.4 55.7 0.4619 299
301 0 188 41 55.7 0.232150649391712 240
302 0 183 40.7 55.9 0.253149576202087 301
303 0 178 39.4 56.5 0.219039548319237 302
304 0 175 39.3 56.7 0.23145 303
305 2 170 39.5 58.3 0.212609451176929 304
306 2 167 40 58.1 0.3237 305
307 2 171 42.4 56.3 0.324594108197631 304
308 2 167 45.4 56.3 0.130784231079499 307
309 2 165 49.8 56.3 0.263276401472408 308
310 2 165 50 56.3 0.27075 309
311 2 160 51.2 57.4 0.279796634148777 310
312 2 161 49.3 60.1 0.376019373982189 311
313 2 163 47.2 63.5 0.309188579563354 312
314 2 166 46.6 64.6 0.34855 313
315 2 165 51 56.3 0.276837319380518 310
316 2 165 51.9 56.3 0.291910734336544 315
317 2 165 52.9 56.3 0.329033452761751 316
318 2 165 53 56.3 0.3297 317
