# Supplementary material for: Functional and anatomical specificity in a higher olfactory centre
Source: eLife. 2019 May 21;8:e44590. doi: 10.7554/eLife.44590 (PMC6550879; doi:10.7554/eLife.44590)
Supplement: Supplementary file 4. [file elife-44590-supp4.zip › DyeFill_PV5/PV5c2_130704c2.swc]

# SWC format file
# based on specifications at http://research.mssm.edu/cnic/swc.html
# Created by nat::write.neuron.swc
# PointNo Label X Y Z Radius Parent 
1 1 181 71.9 94.1 0.0745 -1
2 1 183 75.1 91.4 0.0960007789778493 1
3 1 187 76.8 88.9 0.118004416814109 2
4 1 192 77.3 86.8 0.103210656389107 3
5 1 196 78.1 83.9 0.0942385149371228 4
6 1 200 79.5 83 0.104771691788186 5
7 1 204 77.2 82.6 0.1315615781138 6
8 1 207 74.2 80.6 0.12660840396003 7
9 1 211 70.8 79.3 0.114091940839111 8
10 1 215 67.9 78.5 0.120570608964368 9
11 1 218 64.3 77 0.185185839189586 10
12 1 217 60.5 74 0.232898760892765 11
13 1 215 57.3 70.8 0.180005532929901 12
14 1 212 55 68.2 0.124569652894533 13
15 1 207 55 66.1 0.118428199852973 14
16 1 202 55.9 65.2 0.109612900670489 15
17 1 201 56.2 64.8 0.0996 16
18 1 196 57.9 65.4 0.171450795620245 17
19 1 192 59.9 65.9 0.192299746416435 18
20 1 187 61.4 66.7 0.199851598593903 19
21 1 182 63.4 67.2 0.19353175701935 20
22 1 178 65.3 67.8 0.176810903863816 21
23 1 173 66.7 68.2 0.171031030080065 22
24 1 168 68.1 68.9 0.186091473619342 23
25 1 163 69.3 69.6 0.164858214089218 24
26 1 159 69.6 70.1 0.198709833630019 25
27 1 154 69.7 70.6 0.218236436722049 26
28 1 153 69.7 70.6 0.22375 27
29 0 148 68.4 71.2 0.202058321943012 28
30 0 148 68.4 71.3 0.19535 29
31 3 143 68.8 72.2 0.358651214277974 30
32 3 140 69.7 73 0.2916 31
33 3 140 69.7 72.9 0.26135 32
34 3 139 69.7 72.8 0.2196 33
35 3 138 69.9 73.1 0.225344841864052 34
36 3 138 70.3 73.2 0.260599569147991 35
37 3 137 70.7 73.3 0.268553545986042 36
38 3 136 71.3 73.3 0.208310986019362 37
39 3 135 71.8 73.3 0.1966 38
40 3 134 76.6 73.1 0.144728068688901 39
41 3 132 80.9 73.5 0.190352029645157 40
42 3 128 84.3 73.8 0.161635339600471 41
43 3 125 84.9 74.3 0.20725 42
44 3 134 71.9 73.6 0.291135814749873 39
45 3 133 72.3 73.8 0.272198254187428 44
46 3 132 72.7 73.9 0.272498974620576 45
47 3 132 72.8 73.9 0.2788 46
48 3 132 72 73.6 0.196371802083036 47
49 3 132 71.3 73 0.276923639582336 48
50 3 132 71.2 72.9 0.27675 49
51 3 128 74.7 72.1 0.173711566718104 50
52 3 125 78.7 71 0.163994415824395 51
53 3 124 80.5 70.8 0.1477 52
54 3 131 72 73.5 0.178261126193006 50
55 3 131 72.8 74.1 0.14173230419491 54
56 3 131 73.3 74.7 0.209685658758682 55
57 3 131 73 75.3 0.2506 56
58 3 131 72.2 75.2 0.200501684797982 57
59 3 131 71.3 75 0.171316717599422 58
60 3 132 70.4 74.9 0.182789277269635 59
61 3 132 69.6 74.9 0.20536129362553 60
62 3 133 69.4 74.9 0.2075 61
63 3 137 69 76.3 0.158478263893318 62
64 3 139 68.4 76.3 0.2041 63
65 3 133 68.4 74.8 0.162014034999189 62
66 3 133 67.4 74.8 0.148331836403412 65
67 3 133 66.8 74.8 0.15 66
68 3 130 73.8 75.9 0.375505407319564 57
69 3 130 74.6 76.3 0.448160210685946 68
70 3 129 75.5 76.7 0.356822544772206 69
71 3 129 75.8 76.9 0.2834 70
72 3 125 76.8 76.8 0.162522416842303 71
73 3 125 77 76.7 0.14905 72
74 3 124 77.5 76.8 0.168808179518994 73
75 3 123 78 76.9 0.188042129942853 74
76 3 122 78.4 76.9 0.19735 75
77 3 125 76.6 76 0.0878881194411278 73
78 3 126 76 75.4 0.105281166884617 77
79 3 126 75.1 75 0.121721031528146 78
80 3 126 74.9 74.9 0.1257 79
81 3 123 77 74.6 0.286738556736813 80
82 3 123 76.6 74.4 0.35575 81
83 3 128 70.2 75.9 0.170280050635366 80
84 3 128 68.7 78.4 0.53372535559985 83
85 3 128 68.8 78.5 0.5348 84
86 3 131 80.1 78.6 0.315240388918715 71
87 3 135 82.9 79.6 0.17685971472053 86
88 3 136 83.4 79.8 0.16265 87
89 3 136 78.6 80.4 0.116406874111216 88
90 3 135 73.9 79.9 0.18427026106297 89
91 3 134 71.8 80.5 0.27605 90
92 3 136 84.3 79.5 0.124142507105371 88
93 3 136 85 79.3 0.120415972304251 92
94 3 135 85.4 79 0.138508999965741 93
95 3 134 85.7 78.6 0.159774831915761 94
96 3 133 85.9 78.3 0.17645 95
97 3 130 77.3 74.7 0.131480511106289 47
98 3 128 81.2 76.2 0.2797 97
99 3 139 70.2 72.4 0.203987258968119 34
100 3 138 70.7 71.8 0.226170648818436 99
101 3 138 71 70.9 0.15374860394948 100
102 3 138 71 70.5 0.16195 101
103 3 140 73.7 75.6 0.161855528522826 32
104 3 140 75.1 76 0.1289 103
105 3 140 76.1 76.1 0.185497561621728 104
106 3 140 77 76.3 0.223761159501835 105
107 3 140 77.8 76.4 0.2297 106
108 3 144 75.9 78.3 0.317597297632164 104
109 3 145 76.6 79 0.18415 108
110 3 148 68.3 70.4 0.15751836184633 30
111 3 149 68 69.5 0.317358169939688 110
112 3 149 67.9 69.4 0.32675 111
113 0 152 70.2 70.4 0.172833252563996 28
114 0 151 70.7 70.1 0.134033860879231 113
115 0 151 71.2 69.9 0.1131 114
116 3 150 71 69.3 0.133279413943807 115
117 3 149 70.6 68.6 0.168434181519081 116
118 3 149 70 67.8 0.155056873495679 117
119 3 149 69.3 67.1 0.131733190996238 118
120 3 149 69 66.7 0.15195 119
121 3 151 72.1 70.4 0.109907778837888 115
122 3 151 72.4 70.5 0.1151 121
123 3 150 73.2 71.2 0.129127895032255 122
124 3 150 73.4 71.3 0.1327 123
125 3 151 73.4 70.9 0.119391719650889 122
126 3 150 74.4 71.1 0.131067862074864 125
127 3 150 74.6 71.1 0.13205 126
128 3 150 74.4 71.1 0.13285 127
129 3 149 79.1 71.1 0.321188456921821 127
130 3 148 79.8 71.2 0.35385 129
131 1 204 53.7 61.7 0.189815757743369 17
132 1 202 49.8 59.6 0.177432549102639 131
133 1 200 47.7 59.2 0.1705 132
134 0 196 46.5 57.4 0.167059114787132 133
135 0 195 45.9 57.1 0.1632 134
136 0 190 44.7 56.7 0.187496765353793 135
137 0 187 44.4 56.5 0.18725 136
138 2 187 43.6 56.8 0.171052457066699 137
139 2 186 43.1 57.1 0.21230295832903 138
140 2 185 42.9 57.5 0.2958857852844 139
141 2 184 43.3 57.8 0.296178496517651 140
142 2 184 43.6 58 0.27335 141
143 2 183 44.2 58.1 0.248734972049435 142
144 2 182 44.8 58.3 0.204105406898998 143
145 2 182 45.4 58.5 0.176615547045028 144
146 2 181 45.9 58.8 0.194524460403257 145
147 2 180 46 58.9 0.1928 146
148 2 176 46 58.7 0.274332861667422 147
149 2 173 47.6 57.4 0.3244 148
150 2 173 48.3 57.8 0.310720828981392 149
151 2 172 49.2 58 0.214119361268133 150
152 2 172 50.1 57.9 0.17419966504747 151
153 2 172 51 57.8 0.256160389421981 152
154 2 171 51.3 57.8 0.3131 153
155 2 175 51.9 56.7 0.265448571029603 154
156 2 175 49 56.5 0.3613 155
157 2 170 51.3 58.1 0.214455961955382 154
158 2 169 51.1 58.3 0.146222195291001 157
159 2 169 51 58.4 0.13755 158
160 2 167 47.3 59.8 0.148287261899298 159
161 2 166 45.9 59.1 0.22885 160
162 2 166 46.7 59.2 0.231496605537787 161
163 2 165 47.4 59.5 0.258596265333836 162
164 2 164 48.1 59.8 0.312765086024368 163
165 2 164 48.6 60.1 0.30905 164
166 2 166 45.5 59.6 0.139556290747842 161
167 2 165 45.4 60.2 0.253876414794548 166
168 2 164 45.7 60.7 0.410970196151708 167
169 2 164 45.8 60.8 0.4316 168
170 2 169 50.3 57.8 0.117880047845579 159
171 2 168 49.6 57.3 0.142502430649923 170
172 2 168 49.3 57 0.1386 171
173 2 172 47.5 57.8 0.211910199984289 149
174 2 172 47.1 58.2 0.172898653963591 173
175 2 171 46.4 58.4 0.248242231116246 174
176 2 171 46.2 58.5 0.2585 175
177 2 177 47.1 61.4 0.203604700728008 147
178 2 176 46.5 63.1 0.34975 177
179 2 176 46.5 63.2 0.3667 178
180 2 172 46.7 66.4 0.28886949228637 178
181 2 171 45.8 66.6 0.2499 180
182 2 170 43.1 64.1 0.188440663651982 181
183 2 172 42.5 62.1 0.50325 182
184 2 174 42.1 66.9 0.142860993573084 181
185 2 175 39.8 67.3 0.1312 184
186 2 184 42.4 61.6 0.137597086729997 142
187 2 185 39 62 0.2977 186
188 2 184 47.8 55.7 0.165609426923083 137
189 2 182 49.7 54.1 0.2842 188
190 0 195 45.1 56.9 0.125228437229263 135
191 0 196 44.4 56.8 0.120385091414023 190
192 0 197 43.7 56.8 0.128902928075047 191
193 0 197 43.3 56.8 0.13215 192
194 0 200 49.1 63.5 0.334068992786551 133
195 0 202 49.4 67.8 0.25786662325413 194
196 0 201 52.9 70.4 0.25955 195
