# Supplementary material for: Functional and anatomical specificity in a higher olfactory centre
Source: eLife. 2019 May 21;8:e44590. doi: 10.7554/eLife.44590 (PMC6550879; doi:10.7554/eLife.44590)
Supplement: Supplementary file 4. [file elife-44590-supp4.zip › DyeFill_PV5/PV5c2_130710c3.swc]

# SWC format file
# based on specifications at http://research.mssm.edu/cnic/swc.html
# Created by nat::write.neuron.swc
# PointNo Label X Y Z Radius Parent 
1 0 173 93.5 82.3 0.09405 -1
2 0 178 92.2 83.4 0.13800160755609 1
3 0 182 91.1 84.9 0.154698980440446 2
4 0 186 90.5 85.4 0.130168080647207 3
5 0 189 89 84.4 0.101917467910579 4
6 0 193 87 86.1 0.102740194500779 5
7 0 197 85.9 85.3 0.102422882907022 6
8 0 202 84.7 83.2 0.14299506276153 7
9 0 206 83 82.1 0.0693464212130323 8
10 0 208 79 80.6 0.131536784224168 9
11 0 210 74.3 80.2 0.192639418652344 10
12 0 210 69.4 79.1 0.187545840734743 11
13 0 212 65.3 77.6 0.197214978406585 12
14 0 215 61.6 75.5 0.294461734172906 13
15 0 215 58.6 71.5 0.267633139104084 14
16 0 211 57.8 68.8 0.234271644269778 15
17 0 206 57.8 68.1 0.133543023163338 16
18 0 201 58.8 68.2 0.108265057136425 17
19 0 197 60.1 70.2 0.113336486294191 18
20 0 193 61.5 67.6 0.115432443659894 19
21 0 193 61.5 67.6 0.11535 20
22 0 188 62.4 67.4 0.158447115232716 21
23 0 183 63.3 67.2 0.234043689794518 22
24 0 178 64.2 67.6 0.236257166024781 23
25 0 173 65.1 68.1 0.271479370550105 24
26 0 169 66.1 68.5 0.211685132511565 25
27 0 164 67.1 69 0.20470461637487 26
28 0 159 67.7 69.7 0.2849269671217 27
29 0 154 67.7 70.4 0.260425007063383 28
30 0 152 67.8 70.5 0.23 29
31 0 151 67.8 70.6 0.288595016678952 30
32 0 150 67.9 70.7 0.214755076867657 31
33 0 150 67.9 70.7 0.2002 32
34 3 146 68.6 71.7 0.283529847963367 33
35 3 141 69.6 72.3 0.33445 34
36 3 140 69.9 72.3 0.267163727674125 35
37 3 139 70.2 72.2 0.22635 36
38 3 138 70.3 72.5 0.290119145809822 37
39 3 137 70.4 72.8 0.27936198905594 38
40 3 136 70.4 73 0.3498 39
41 3 132 71.4 71.6 0.127045470658084 40
42 3 130 74.1 71.8 0.1362 41
43 3 127 77.5 72.3 0.172294035763954 42
44 3 126 76.3 71.3 0.25745 43
45 3 125 76.3 72 0.254891946049271 44
46 3 125 76.3 72.7 0.27775 45
47 3 125 75.5 73.3 0.154248175882514 46
48 3 125 75 74.1 0.157315840906014 47
49 3 125 74.5 74.8 0.126045546895949 48
50 3 124 73.9 75 0.245716753520018 49
51 3 123 73.3 74.6 0.219623773966902 50
52 3 123 73.3 74.6 0.2186 51
53 3 123 80.5 74.1 0.186874725907406 46
54 3 120 84.3 74 0.1683 53
55 3 126 75.7 70.6 0.296336324926425 44
56 3 127 75 70 0.31682204658767 55
57 3 127 74.4 69.3 0.408763763761589 56
58 3 128 74.2 68.7 0.5096 57
59 3 130 73.4 71.1 0.135191783001068 42
60 3 130 72.9 70.3 0.210750895660981 59
61 3 130 72.7 69.4 0.258677115258072 60
62 3 131 72.7 69.2 0.25505 61
63 3 136 70.6 73.6 0.361245142921841 40
64 3 135 70.9 74.1 0.253591178514282 63
65 3 135 70.9 74.1 0.2339 64
66 3 134 71.7 74.4 0.225550465325774 65
67 3 134 72.4 74.7 0.203920019965005 66
68 3 133 73.2 75 0.20126115186918 67
69 3 133 73.8 75.3 0.17865 68
70 3 134 78 77.7 0.180524023292977 69
71 3 135 80.1 78.3 0.2601 70
72 3 139 83.8 78.9 0.17565060406042 71
73 3 139 86.4 79.4 0.0908 72
74 3 131 78.8 76.9 0.117686905671801 71
75 3 130 77.9 78.9 0.132847740083866 74
76 3 128 74 80.4 0.124671868957677 75
77 3 128 69.4 79.6 0.118957741902493 76
78 3 127 68.9 79.9 0.1176 77
79 3 132 78.1 75.5 0.234122199471763 69
80 3 133 82.5 73.9 0.0905713671248639 79
81 3 131 86.2 71.6 0.112861875462976 80
82 3 130 86.4 71.3 0.1532 81
83 3 129 86.1 67.1 0.426487047767682 82
84 3 129 85.9 66.5 0.53255 83
85 3 133 87.4 67.3 0.214226991036291 82
86 3 133 87.6 67 0.2146 85
87 3 137 66.8 75.4 0.110956989395783 65
88 3 140 63.7 75.3 0.133790118037862 87
89 3 139 61.7 76 0.2293 88
90 3 139 75.1 71.5 0.141326572461469 37
91 3 139 76 71.5 0.14635 90
92 3 140 76.4 71.9 0.138526493221655 91
93 3 141 76.7 72.3 0.168224877746402 92
94 3 142 77 72.8 0.273898984193698 93
95 3 142 77.2 73.5 0.277182343072965 94
96 3 142 77.4 74.3 0.14955 95
97 3 138 76.8 71.3 0.142865646910422 91
98 3 138 77.6 71 0.129257204951991 97
99 3 137 78.3 70.8 0.117714804191195 98
100 3 137 79 70.5 0.1286 99
101 3 141 69.4 72.2 0.35595 35
102 3 142 69.3 72.1 0.3515 101
103 3 146 69.3 73 0.229942930568216 102
104 3 143 71.7 76.1 0.231976165229688 103
105 3 142 72.1 76.5 0.3034 104
106 3 144 65.6 70 0.160135832268135 102
107 3 146 63.1 69.6 0.18045 106
108 3 150 68.7 70.1 0.157513402281077 33
109 3 150 69.5 69.5 0.172523475684579 108
110 3 150 70.3 68.8 0.155153944493767 109
111 3 151 70.9 68.1 0.147747855009908 110
112 3 151 71.5 67.5 0.14935 111
113 3 151 76 68.7 0.135489476471839 112
114 3 149 80.3 66.9 0.143427223229651 113
115 3 148 83.2 67 0.31375 114
116 3 148 71.2 64.2 0.143543795513754 112
117 3 148 71.2 64.1 0.14555 116
118 3 145 75.3 64.9 0.182110805382773 117
119 3 145 79.5 63.5 0.20605 118
120 3 148 67 64.8 0.211324042740672 117
121 3 148 67.1 68 0.3176 120
122 0 152 68.5 70.7 0.12697320475939 30
123 0 151 69.5 70.6 0.104865277478857 122
124 0 152 70.4 70.5 0.126139358375314 123
125 0 152 71.4 70.4 0.19394340117819 124
126 0 152 71.7 70.4 0.214 125
127 0 197 59.3 65.2 0.234602585893257 21
128 0 201 56.8 63.6 0.261404665558827 127
129 0 205 54.6 62 0.287110962833716 128
130 0 206 51.3 59.6 0.230092360821458 129
131 0 202 48.5 58.8 0.250631737687459 130
132 0 198 46.9 56.7 0.293409594210897 131
133 0 195 46 54.6 0.3131 132
134 0 190 48 53.3 0.267095172848146 133
135 0 187 49.9 53.3 0.227 134
136 2 182 52 53.6 0.24029271453303 135
137 2 180 52.4 54.1 0.29965 136
138 2 179 52.1 54.2 0.312624425649943 137
139 2 178 51.8 54.3 0.294537298763465 138
140 2 177 51.4 54.5 0.247034074414331 139
141 2 176 50.9 54.6 0.212800800603849 140
142 2 176 50.8 54.7 0.2101 141
143 2 176 45.9 54.9 0.27757844774347 142
144 2 178 41.8 56.6 0.339661922914819 143
145 2 178 41.3 56.6 0.32195 144
146 2 178 40.9 56.7 0.3154 145
147 2 177 41.8 57.2 0.340259591223637 145
148 2 177 42 57.8 0.282511950749695 147
149 2 176 41.9 58.3 0.273566255112765 148
150 2 175 41.6 58.7 0.2397 149
151 2 174 41.3 59.1 0.190523604950578 150
152 2 173 41.3 59.3 0.178695549148143 151
153 2 172 41.7 59.3 0.254659601230222 152
154 2 172 41.9 59.3 0.3087 153
155 2 172 41.9 59.5 0.2939 154
156 2 171 42.6 59.8 0.336854448761002 155
157 2 171 42.8 59.9 0.341 156
158 2 171 40.9 59.8 0.167487884727246 155
159 2 171 40.3 60.1 0.15065 158
160 2 171 42.7 59.6 0.326399508093349 154
161 2 171 43.5 59.8 0.24565 160
162 2 171 44.5 59.7 0.322291565639345 161
163 2 171 44.9 59.7 0.3265 162
164 2 170 43.3 60.4 0.168360313796987 161
165 2 170 43.4 60.5 0.1539 164
166 2 167 47.1 61 0.225089010434157 165
167 2 166 50.3 64.3 0.50419660376803 166
168 2 166 51.1 65.2 0.3358 167
169 2 170 47.6 62.8 0.259474217904513 165
170 2 170 48.3 63.2 0.27795 169
171 2 169 45.1 57.9 0.221990952971469 154
172 2 166 48.1 57.2 0.18115 171
173 2 163 52.3 56.8 0.37855476720022 172
174 2 163 52.3 56.8 0.37845 173
175 2 165 47.9 57.2 0.2379 172
176 2 165 47.7 57.1 0.2842 175
177 2 164 47.6 57.3 0.251940157816011 176
178 2 163 47.4 57.6 0.186060893038911 177
179 2 163 46.7 57.7 0.186315788799867 178
180 2 162 45.9 57.7 0.217 179
181 2 165 49.9 55 0.144195468272607 176
182 2 167 52.8 55.7 0.48445 181
183 2 174 41.3 59.1 0.181848977065899 150
184 2 173 41.3 59.3 0.164733099531274 183
185 2 172 41.5 59.4 0.17845 184
186 2 172 45.6 57.8 0.142820913652309 185
187 2 170 49 56.3 0.3629 186
188 2 172 40.5 59.4 0.161250220902483 185
189 2 172 39.6 59.4 0.250365975579241 188
190 2 171 39.1 59.3 0.27865 189
191 2 172 54 55 0.19258252331492 142
192 2 169 57 56.5 0.304727458761586 191
193 2 169 57 56.5 0.3048 192
194 2 178 57 55 0.168964402532739 137
195 2 177 60 54.5 0.2768 194
196 2 178 64.1 53 0.199916522924552 195
197 2 177 65.1 52.7 0.3202 196
198 2 177 60.3 55.3 0.341551660458667 195
199 2 176 60.8 55.7 0.31245 198
200 2 185 45.7 54 0.15569064132867 135
201 2 184 41.6 56.6 0.199987461018797 200
202 2 184 39.8 58.6 0.3858 201
203 0 194 42.6 56.8 0.327150891528987 133
204 0 194 38.1 58.6 0.137902156799424 203
205 0 190 35.2 58.8 0.0946886160083264 204
206 0 185 36 57.9 0.196045968018144 205
207 0 184 36.2 57.6 0.28185 206
