# Supplementary material for: Functional and anatomical specificity in a higher olfactory centre
Source: eLife. 2019 May 21;8:e44590. doi: 10.7554/eLife.44590 (PMC6550879; doi:10.7554/eLife.44590)
Supplement: Supplementary file 4. [file elife-44590-supp4.zip › DyeFill_PV5/PV5c3_121217c0.swc]

# SWC format file
# based on specifications at http://research.mssm.edu/cnic/swc.html
# Created by nat::write.neuron.swc
# PointNo Label X Y Z Radius Parent 
1 0 154 85.1 92.3 0.10075 -1
2 0 159 85.9 91.7 0.104238255786063 1
3 0 164 86.9 91.1 0.0965342468160215 2
4 0 169 88.1 90.6 0.0946442422652256 3
5 0 174 89.6 90.4 0.0865646683816465 4
6 0 178 91.4 90 0.0923768561893645 5
7 0 183 91.2 88.7 0.135799165778154 6
8 0 186 88.8 86 0.127254618707178 7
9 0 190 86.7 82.9 0.132806200826557 8
10 0 194 84.9 81.1 0.100935784059303 9
11 0 198 83.3 81.8 0.110256421485128 10
12 0 203 81.8 82 0.0920401254506202 11
13 0 207 78.9 82.3 0.175445816474934 12
14 0 210 75.4 80.7 0.191344258666921 13
15 0 213 71.5 79.2 0.180326678274456 14
16 0 215 67.4 77.5 0.191729394765094 15
17 0 216 63.5 74.5 0.296066120896506 16
18 0 215 60.6 70.7 0.196173770792161 17
19 0 212 58.1 67.5 0.206792977707353 18
20 0 208 56.8 65.3 0.189016634765516 19
21 0 203 57.2 64.3 0.17079927406598 20
22 0 198 58.3 63.3 0.200580308617138 21
23 0 198 58.3 63.2 0.2028 22
24 0 194 60.2 63.6 0.218988564086748 23
25 0 189 62.4 64 0.228265163181816 24
26 0 185 64.4 65.2 0.26695046962794 25
27 0 180 66.3 65.8 0.210366796273122 26
28 0 175 67.5 66 0.193467508773892 27
29 0 171 69.9 66.6 0.177285484685814 28
30 0 170 70.5 66.8 0.1776 29
31 0 165 70.6 67.8 0.220525437860421 30
32 0 160 71.1 69 0.0983512797266204 31
33 0 156 72.5 69.2 0.248033667908238 32
34 0 151 74.6 67.8 0.20666978603217 33
35 0 149 78.2 65.6 0.364220438363347 34
36 0 148 78.8 65.1 0.3424 35
37 3 148 79.6 65.1 0.280186896580905 36
38 3 147 80.4 64.9 0.218957383066341 37
39 3 147 81.2 64.7 0.17379566427354 38
40 3 146 81.5 64.5 0.16 39
41 3 146 82.5 64.7 0.169687282666908 40
42 3 146 83.5 64.7 0.185606992122392 41
43 3 146 84.3 64.6 0.18095 42
44 3 146 85.3 64.7 0.143218948068641 43
45 3 145 86.3 64.6 0.159142454549157 44
46 3 146 87.2 64.3 0.206171500821553 45
47 3 146 87.7 63.8 0.238591285275187 46
48 3 146 87.7 63.7 0.2286 47
49 3 148 92.5 63.1 0.187047945116268 48
50 3 148 93.6 63.1 0.22115 49
51 3 145 97.4 64.4 0.157438629813681 50
52 3 142 101 65.3 0.146921454491577 51
53 3 141 102 64.7 0.26905 52
54 3 152 93.9 61.1 0.173340093942172 50
55 3 154 95.5 60.8 0.1968 54
56 3 158 95.4 62.2 0.17721039062721 55
57 3 160 94.9 62.8 0.20535 56
58 3 154 96.2 60.1 0.131837389849338 55
59 3 154 96.9 59.5 0.174943269513352 58
60 3 155 97.2 58.9 0.21445 59
61 3 150 84.6 63 0.234473254552487 48
62 3 152 83.3 63.2 0.27095 61
63 3 144 86.8 61.7 0.211849527625665 43
64 3 141 91 61.5 0.133150663472145 63
65 3 139 93.2 62.2 0.1733 64
66 3 135 95.8 64.8 0.350212563365441 65
67 3 132 98.1 66.9 0.128621264736612 66
68 3 131 98.4 67 0.1283 67
69 3 134 91.7 63.5 0.182903860195852 65
70 3 130 91.1 65.8 0.295743365076437 69
71 3 127 91 69.9 0.308306541075777 70
72 3 127 91.9 71.6 0.26315 71
73 3 144 82.9 61.1 0.149261362809966 40
74 3 144 83.1 60.9 0.15165 73
75 3 151 76.8 61.6 0.453177584836374 36
76 3 152 76.4 60.9 0.4953 75
77 0 168 74.8 67.5 0.198219252600541 30
78 0 165 78.7 67.3 0.154789286265912 77
79 0 163 83.2 67.8 0.159371791398271 78
80 0 162 88 68.2 0.15424069768151 79
81 0 161 90.5 68.4 0.1785 80
82 0 201 54.5 61.1 0.141007086941548 23
83 0 201 50.2 59.1 0.232971556070136 82
84 0 199 46 57.5 0.209355697945853 83
85 0 195 45 55.1 0.208638123519052 84
86 0 190 46.4 54.3 0.161316262652055 85
87 0 186 47.7 55.1 0.20237388823836 86
88 0 181 48.6 55.8 0.218756552473683 87
89 0 176 50.3 55.7 0.200568235088871 88
90 0 172 53.5 55.5 0.218330567465503 89
91 0 169 56.7 55 0.174356160627889 90
92 0 166 59.5 53.7 0.24245 91
93 0 166 60.4 53.4 0.337019176749282 92
94 0 165 61.3 53 0.384798344552897 93
95 0 165 62.2 52.9 0.331476865471726 94
96 0 165 63.1 52.8 0.342135139281395 95
97 0 164 63.3 52.9 0.34015 96
98 2 165 64 53.1 0.280333844324362 97
99 2 165 65 53.1 0.23905897048872 98
100 2 166 65.9 53.1 0.215227781017251 99
101 2 166 66.9 53.2 0.223038160409033 100
102 2 167 67.6 53.3 0.31545 101
103 2 167 67.8 53.3 0.338157977434309 102
104 2 168 68.3 53.5 0.356644904507629 103
105 2 169 69 53.8 0.378728768930168 104
106 2 169 69.2 54 0.35525 105
107 2 172 72.5 52.3 0.305272377721992 106
108 2 173 72.7 51.9 0.386 107
109 2 174 70.5 54.7 0.211633442566088 106
110 2 177 73.4 56 0.3955 109
111 2 165 72.1 53.6 0.124577815422992 102
112 2 167 72.4 51.5 0.18835 111
113 2 160 65.6 53.9 0.105642833335767 97
114 2 162 67.3 53.1 0.2377 113
115 0 161 58.3 54.1 0.306817766262542 92
116 0 159 55.5 56.2 0.34125 115
