# Supplementary material for: Functional and anatomical specificity in a higher olfactory centre
Source: eLife. 2019 May 21;8:e44590. doi: 10.7554/eLife.44590 (PMC6550879; doi:10.7554/eLife.44590)
Supplement: Supplementary file 4. [file elife-44590-supp4.zip › DyeFill_PV5/PV5c3_130211c3.swc]

# SWC format file
# based on specifications at http://research.mssm.edu/cnic/swc.html
# Created by nat::write.neuron.swc
# PointNo Label X Y Z Radius Parent 
1 0 167 78 93.2 0.08885 -1
2 0 171 80.3 91.4 0.11111165245727 1
3 0 175 82.8 89.9 0.0967168323036913 2
4 0 179 85.8 88.2 0.0988457818636327 3
5 0 183 87.9 86.1 0.119714987850119 4
6 0 187 86 84.4 0.103144680700407 5
7 0 191 83.8 83.3 0.0795334643368681 6
8 0 195 81.1 82.5 0.103064602183811 7
9 0 200 78.7 81.7 0.11680497422494 8
10 0 204 76 80.7 0.102221888549832 9
11 0 206 72.3 78.7 0.117437219306475 10
12 0 211 69.7 78.1 0.175672988922521 11
13 0 215 66.9 76.8 0.209498813562941 12
14 0 216 63.6 74 0.228679815757123 13
15 0 214 61.3 70.4 0.251478638956894 14
16 0 211 59.6 67.4 0.214622163953288 15
17 0 206 58.7 65.7 0.177989895147987 16
18 0 202 57.7 63.6 0.22605 17
19 0 198 60.1 64.5 0.295599509767179 18
20 0 193 62 65 0.31872154361385 19
21 0 189 64.2 65.9 0.197406580351102 20
22 0 184 65.8 66.9 0.20625458345801 21
23 0 180 67.5 67.5 0.227529071031517 22
24 0 175 69.2 68.2 0.22967088513672 23
25 0 170 70.7 68.8 0.262456560747114 24
26 0 169 71.1 68.9 0.2042 25
27 0 166 75.1 68.8 0.166799090332611 26
28 0 165 76.7 68.5 0.15945 27
29 3 161 79.1 68.2 0.163667396530601 28
30 3 161 79.3 68.2 0.1643 29
31 3 164 81.5 67.7 0.167015695341479 28
32 3 164 83.4 67.7 0.13315 31
33 3 164 84.3 67.6 0.152725781754048 32
34 3 163 85.2 67.8 0.181456916829064 33
35 3 163 86.2 68.1 0.209202283168096 34
36 3 163 86.6 68.3 0.2038 35
37 3 164 90.5 71.1 0.170309899923208 36
38 3 162 90.9 73.1 0.17795 37
39 3 164 86.6 68.8 0.19718864204149 36
40 3 165 86.5 69.4 0.168496435055899 39
41 3 165 86.5 70 0.168956549768499 40
42 3 166 86.4 70.3 0.173 41
43 3 168 83.7 68.8 0.101851704102965 32
44 3 171 85.4 67 0.0724234570334352 43
45 3 171 85.8 67.2 0.07105 44
46 0 164 70.8 68.9 0.168520472132887 26
47 0 162 70.5 69 0.19785 46
48 3 157 71.5 69 0.202542959143781 47
49 3 155 71.8 68.7 0.1882 48
50 3 152 75.2 67.6 0.216854618754287 49
51 3 151 75.7 67.4 0.1994 50
52 3 150 80 65.5 0.145384275561812 51
53 3 150 80.2 65.4 0.1441 52
54 3 146 82.1 63.2 0.166562552439571 53
55 3 143 86.1 61.6 0.167327347288625 54
56 3 142 88 61.3 0.1269 55
57 3 139 84.4 60.9 0.161298209329108 56
58 3 138 81.4 61.4 0.1862 57
59 3 139 91.5 62 0.119176321326249 56
60 3 138 91.8 62.3 0.1262 59
61 3 150 81.2 65.3 0.178963616787608 53
62 3 149 82.1 65.2 0.147300462484691 61
63 3 149 82.4 65.2 0.13845 62
64 3 148 87.2 64.6 0.163675373298916 63
65 3 147 92 64 0.14696392828924 64
66 3 146 96.3 62.2 0.198074594582302 65
67 3 151 96.6 61.4 0.149063436633535 66
68 3 156 95 61.2 0.169135773526833 67
69 3 160 93.7 60.1 0.156251259129208 68
70 3 163 97.7 59.1 0.144810670916915 69
71 3 163 103 58.9 0.146945304585675 70
72 3 161 107 60.4 0.207348535005563 71
73 3 160 109 61.2 0.13155 72
74 3 150 82.2 65.4 0.118505187409204 63
75 3 151 81.8 65.5 0.134456136536381 74
76 3 152 81.3 65.4 0.147717415904763 75
77 3 153 80.9 65.1 0.144963828280584 76
78 3 154 80.6 64.8 0.14935 77
79 3 147 75.5 70.2 0.135550047648062 51
80 3 144 72.6 72.1 0.159627024434573 79
81 3 143 67.7 72.9 0.13535022757861 80
82 3 142 65.2 73.5 0.1552 81
83 3 155 71.5 64.8 0.117731424255278 49
84 3 155 71.2 64.4 0.13075 83
85 3 165 67.2 70.1 0.116622293106993 47
86 3 167 66.2 69.7 0.14855 85
87 0 201 53.5 61.2 0.286964925294628 18
88 0 200 49.5 58.7 0.392360135981635 87
89 0 199 45.4 56.2 0.230348249519465 88
90 0 195 44.7 54 0.174556023312387 89
91 0 191 47.5 52.4 0.213847683158833 90
92 0 187 51.1 52.1 0.218324970234058 91
93 0 184 54.4 52.2 0.21678629771492 92
94 0 179 56.3 52.7 0.189918717436394 93
95 0 174 55.9 53.4 0.227524197869685 94
96 0 169 56.4 53.7 0.185396393951778 95
97 0 168 58.5 53.1 0.23585 96
98 0 167 62.9 51.6 0.230021290183971 97
99 0 165 67.5 51.6 0.262400839365537 98
100 0 165 67.8 51.6 0.26595 99
101 2 161 70.5 52.6 0.202362212782681 100
102 2 161 70.7 52.6 0.2024 101
103 2 168 71.8 51.1 0.233066754501147 100
104 2 172 74.8 52.3 0.232369214443028 103
105 2 172 74.8 52.3 0.2289 104
106 2 176 75.9 54.4 0.0963871448908392 105
107 2 177 72.1 54.9 0.209272549680951 106
108 2 177 70.1 53.1 0.41895 107
109 2 167 74.3 53.3 0.208224931183719 105
110 2 167 74.3 53.4 0.20565 109
111 0 163 58.1 53.3 0.270948394531263 97
112 0 159 55.7 54.5 0.187174803215389 111
113 0 157 51.4 56.2 0.287051703093854 112
114 0 158 50.7 57 0.31615 113
