# Supplementary material for: Functional and anatomical specificity in a higher olfactory centre
Source: eLife. 2019 May 21;8:e44590. doi: 10.7554/eLife.44590 (PMC6550879; doi:10.7554/eLife.44590)
Supplement: Supplementary file 4. [file elife-44590-supp4.zip › DyeFill_PV5/PV5c3_130617c3.swc]

# SWC format file
# based on specifications at http://research.mssm.edu/cnic/swc.html
# Created by nat::write.neuron.swc
# PointNo Label X Y Z Radius Parent 
1 1 184 91.6 89.4 0.1177 -1
2 1 184 91 89.8 0.204972242262837 1
3 1 186 89 86.1 0.197088449474183 2
4 1 189 86.2 84.5 0.158897075310363 3
5 1 193 82.8 82.8 0.161101472174107 4
6 1 196 79.5 81.5 0.166912377135719 5
7 1 200 76.3 80.9 0.184019407640293 6
8 1 204 73.3 80.6 0.1947361952816 7
9 1 208 70.7 80 0.246621182362314 8
10 1 212 67.7 78.6 0.21211500435092 9
11 1 215 64.3 76.9 0.295717327918654 10
12 1 215 60.7 73.5 0.386156221895387 11
13 1 213 57.8 70.1 0.348469587994107 12
14 1 210 56.6 67.1 0.259039087736742 13
15 1 205 56.2 65.7 0.2529 14
16 1 200 57.8 65.9 0.30307291856444 15
17 1 196 59.8 66.3 0.310843985257577 16
18 1 191 61.8 66.7 0.2855793990723 17
19 1 186 63.6 67 0.262686738265728 18
20 1 182 65.4 67.5 0.286956850351065 19
21 1 177 67 68.4 0.237790722252177 20
22 1 172 68.6 68.7 0.249047223507467 21
23 1 168 70.6 68.5 0.195620150825717 22
24 1 168 70.6 68.5 0.1877 23
25 0 164 67.3 70 0.18635894491625 24
26 0 164 66.8 70.2 0.2131 25
27 3 161 63.9 69.8 0.110317213978637 26
28 3 159 60.2 68.6 0.101324722128036 27
29 3 155 59.1 71.3 0.0845297603252559 28
30 3 151 56.2 71.5 0.109346597685104 29
31 3 147 54.4 72 0.124974282413135 30
32 3 142 53 72.5 0.128887113880557 31
33 3 142 52.8 72.4 0.1314 32
34 3 161 68.1 67.3 0.149471973630683 26
35 3 156 67.9 65.7 0.2511 34
36 0 165 74.9 68.3 0.252872134666863 24
37 0 163 79.3 67.9 0.272518441740469 36
38 0 163 81.4 67.6 0.2044 37
39 3 163 82.3 67.7 0.214532828893289 38
40 3 163 83.2 67.8 0.205978030555172 39
41 3 163 84 67.9 0.2364 40
42 3 163 84.9 68 0.256783308710975 41
43 3 162 85.7 68.3 0.22446589067086 42
44 3 162 86.5 68.7 0.21526669982336 43
45 3 161 87.3 69 0.237387824408078 44
46 3 161 87.5 69 0.2446 45
47 3 157 89.9 67.1 0.275496550492969 46
48 3 155 92.4 65.4 0.2366 47
49 3 155 93.1 65.1 0.194963704788706 48
50 3 154 93.6 64.9 0.145251141279788 49
51 3 153 94 64.8 0.149233339247387 50
52 3 152 94.2 64.8 0.174442604967066 51
53 3 151 94.4 64.7 0.1726 52
54 3 148 90.2 64.3 0.177735366133211 53
55 3 148 86.9 63.9 0.1678 54
56 3 145 89.7 63.3 0.156577942984655 55
57 3 141 91.5 65.3 0.203204449941429 56
58 3 139 92.3 65.7 0.1247 57
59 3 150 82.8 65.5 0.124543583007557 55
60 3 153 79.1 66.2 0.109699945514841 59
61 3 155 76.7 65.6 0.1159 60
62 3 148 97.8 63.8 0.174104670968029 53
63 3 144 101 64.7 0.138945568164898 62
64 3 142 105 65.3 0.162570059145852 63
65 3 142 108 66.3 0.1846 64
66 3 155 91.5 65 0.127773967069876 48
67 3 155 90.8 64.5 0.106719105684186 66
68 3 154 90.5 64 0.147223778489114 67
69 3 153 90.2 63.3 0.305798880360967 68
70 3 153 90 62.7 0.3695 69
71 3 160 91.5 71.3 0.238218470344432 46
72 3 157 95.2 72.5 0.2038 71
73 3 156 95.6 72.6 0.252975941461026 72
74 3 155 95.8 72.7 0.2622 73
75 3 150 95.7 72.6 0.162093923046421 74
76 3 146 95.4 71.6 0.13625789547467 75
77 3 144 95.4 71.2 0.1251 76
78 3 154 99.7 75.4 0.114445779151375 74
79 3 154 99.8 75.4 0.1131 78
80 3 157 95.5 73.1 0.230641329973515 72
81 3 158 95.7 73.7 0.230876915931035 80
82 3 159 96.1 74.3 0.225562031776677 81
83 3 159 96.7 74.7 0.1954 82
84 3 167 87.4 67.5 0.120226785946436 41
85 3 167 89 67.4 0.1681 84
86 3 166 81.3 67.9 0.125851741471845 38
87 3 169 79.3 66 0.1723 86
88 1 204 53.2 61.9 0.304485927829583 15
89 1 201 49.7 59.5 0.280548693854598 88
90 1 199 45.6 57.7 0.291887029083138 89
91 1 196 43.4 54.8 0.285640753843733 90
92 1 193 45.8 52 0.2241 91
93 0 193 46.1 51.5 0.253600049534706 92
94 0 192 46.4 51.2 0.23705333041081 93
95 0 191 46.8 50.9 0.2545 94
96 0 188 50.2 50.5 0.242404111725686 95
97 0 184 53.5 50.8 0.273425290553487 96
98 0 180 56.4 51.1 0.173427804008432 97
99 0 176 59.4 52 0.265086221438552 98
100 0 172 62.4 52.2 0.256842478391761 99
101 0 169 65.8 53.6 0.193134985694801 100
102 0 168 66.1 53.8 0.1543 101
103 0 168 67.1 53.9 0.116971948397153 102
104 0 168 68.1 53.9 0.162013670626642 103
105 0 168 68.9 53.5 0.2630869560957 104
106 0 168 69.1 52.8 0.3152 105
107 0 165 62.6 54.3 0.193808107993456 102
108 0 162 59.1 55 0.242156891148843 107
109 0 159 54.9 55.9 0.19717740746387 108
110 0 157 51.9 58.4 0.199832804313228 109
111 0 156 52.9 62 0.129 110
112 0 191 46.6 49.9 0.199267219720527 95
113 0 191 46.5 49.8 0.1936 112
114 0 192 50.4 51.8 0.246352860522351 92
115 0 190 54.6 52.8 0.194428160127766 114
116 0 187 59 53.1 0.231368162961592 115
117 0 184 62.7 53.4 0.224723066476599 116
118 0 180 65.8 53.3 0.22416462503422 117
119 0 179 68.8 56.5 0.226101861082288 118
120 0 183 68.6 59.2 0.206211082752595 119
121 0 187 70.5 61.7 0.176202794230872 120
122 0 191 72.4 64.3 0.257554365633269 121
123 0 193 73.2 68.4 0.233323370642784 122
124 0 194 74 69.6 0.1154 123
