# Supplementary material for: Functional and anatomical specificity in a higher olfactory centre
Source: eLife. 2019 May 21;8:e44590. doi: 10.7554/eLife.44590 (PMC6550879; doi:10.7554/eLife.44590)
Supplement: Supplementary file 4. [file elife-44590-supp4.zip › DyeFill_PV5/PV5c3_131126c3.swc]

# SWC format file
# based on specifications at http://research.mssm.edu/cnic/swc.html
# Created by nat::write.neuron.swc
# PointNo Label X Y Z Radius Parent 
1 1 171 80.3 84.2 0 -1
2 1 173 82.1 81.8 0 1
3 1 177 83 82.6 0 2
4 1 182 84.6 84.3 0 3
5 1 186 85.1 83.5 0 4
6 1 189 83.5 79.8 0 5
7 1 192 80.5 77.6 0 6
8 1 195 77.3 76.8 0 7
9 1 200 75.3 77.2 0 8
10 1 203 71.9 76.3 0 9
11 1 207 68.8 75.3 0 10
12 1 211 66.3 74.4 0 11
13 1 214 63.2 73.3 0 12
14 1 215 59.2 71.2 0 13
15 1 215 55.7 69 0 14
16 1 211 53.1 67 0 15
17 1 207 52.6 65.1 0 16
18 1 203 52.9 64.7 0 17
19 1 199 54.7 63.9 0 18
20 1 194 57.3 63.6 0 19
21 1 190 59.7 63.3 0 20
22 1 186 62 64.1 0 21
23 1 181 63.9 64 0 22
24 1 177 65.8 64.6 0 23
25 1 172 67.6 64.9 0 24
26 1 168 70.3 65.3 0 25
27 1 165 74.2 65.3 0 26
28 1 163 77.4 65.2 0 27
29 1 160 81.2 65.4 0 28
30 1 159 82 65.4 0 29
31 0 159 83 65.3 0 30
32 0 158 83.9 65.2 0 31
33 0 158 84.6 65.2 0 32
34 0 157 85.5 65.1 0 33
35 0 157 86 65.1 0 34
36 3 156 86.6 65 0 35
37 3 156 87.6 64.9 0 36
38 3 156 88.6 64.8 0 37
39 3 156 89.5 64.7 0 38
40 3 155 89.6 64.7 0 39
41 3 153 93.3 63.6 0 40
42 3 151 95 63.1 0 41
43 3 148 98.7 62.3 0 42
44 3 148 100 62.3 0 43
45 3 148 92.5 64.3 0 42
46 3 143 90.5 64.7 0 45
47 3 139 91.7 64.9 0 46
48 3 135 90.7 65 0 47
49 3 160 89.3 66.1 0 40
50 3 160 89.6 66.3 0 49
51 3 154 89.7 65.1 0 35
52 3 149 91.6 66 0 51
53 3 147 93.8 65.9 0 52
54 3 157 85.9 66 0 35
55 3 157 85.7 66.9 0 54
56 3 157 85.6 67.1 0 55
57 0 154 80.4 65.4 0 30
58 0 153 77.9 65.4 0 57
59 3 151 73.7 63.9 0 58
60 3 149 72.5 62.6 0 59
61 3 152 78.9 65.4 0 58
62 3 152 79.4 65.1 0 61
63 3 151 80 64.9 0 62
64 3 151 80.4 64.9 0 63
65 3 148 82.3 62.4 0 64
66 3 146 84.4 61.9 0 65
67 3 150 77.4 68.5 0 64
68 3 149 77 68.8 0 67
69 1 165 80.6 67.3 0 28
70 1 167 82.5 68.6 0 69
71 0 167 83.3 69.1 0 70
72 0 168 83.9 69.3 0 71
73 0 169 84.3 69.3 0 72
74 0 169 85.1 69.3 0 73
75 0 170 85.3 69.3 0 74
76 0 166 83.3 68.1 0 70
77 0 166 83.9 67.6 0 76
78 0 166 84.7 67.3 0 77
79 0 166 84.7 67.3 0 78
80 1 202 51.2 60.4 0 18
81 1 201 47 58.7 0 80
82 1 199 43.2 56.5 0 81
83 1 195 43 54.4 0 82
84 1 191 44.9 52.6 0 83
85 1 187 47 51.4 0 84
86 1 185 50.3 51 0 85
87 1 183 54.8 50.8 0 86
88 1 180 58.9 50.4 0 87
89 1 177 61.6 50 0 88
90 0 181 65.2 51 0 89
91 0 182 66.5 54.6 0 90
92 0 185 67.6 57.6 0 91
93 0 189 69 60.6 0 92
94 0 193 69.7 61.8 0 93
95 0 194 70.6 62.5 0 94
96 0 173 63.4 49.4 0 89
97 0 168 64.7 50.6 0 96
98 0 168 68.2 52.7 0 97
99 0 172 68.6 54.6 0 98
100 0 177 67.2 55.9 0 99
101 0 177 67.3 56.3 0 100
102 1 180 51.8 50.9 0 86
103 1 175 53.6 51.2 0 102
104 1 172 53.4 53.3 0 103
105 1 167 53.6 54.1 0 104
106 1 162 55.1 53.8 0 105
107 2 162 58.3 52.9 0 106
108 2 160 58.9 52.4 0 107
109 2 160 52.9 54.3 0 106
110 2 160 53 54.8 0 109
