# Supplementary material for: Functional and anatomical specificity in a higher olfactory centre
Source: eLife. 2019 May 21;8:e44590. doi: 10.7554/eLife.44590 (PMC6550879; doi:10.7554/eLife.44590)
Supplement: Supplementary file 4. [file elife-44590-supp4.zip › DyeFill_PV5/PV5c3_131204c0.swc]

# SWC format file
# based on specifications at http://research.mssm.edu/cnic/swc.html
# Created by nat::write.neuron.swc
# PointNo Label X Y Z Radius Parent 
1 1 179 81 89.6 0 -1
2 1 183 80.8 88.5 0 1
3 1 186 82.9 86.4 0 2
4 1 190 84 84 0 3
5 1 193 84.4 80.8 0 4
6 1 197 81.8 80.4 0 5
7 1 201 78.9 79.3 0 6
8 1 205 75.8 79 0 7
9 1 209 74.6 78.8 0 8
10 1 211 71.6 76.9 0 9
11 1 215 68.5 75.4 0 10
12 1 217 64.8 73.1 0 11
13 1 218 61.5 69.6 0 12
14 1 218 58.9 65.5 0 13
15 1 216 56.4 62 0 14
16 1 211 56 59.7 0 15
17 1 207 56.5 59.1 0 16
18 1 203 58 60.2 0 17
19 1 198 60.2 60.6 0 18
20 1 194 62.7 61.7 0 19
21 1 190 64.4 61.8 0 20
22 1 185 66.5 62.7 0 21
23 1 181 67.7 62.9 0 22
24 1 176 69.4 63.7 0 23
25 1 172 70.7 64.4 0 24
26 1 167 72.5 64.7 0 25
27 1 163 75.5 64.9 0 26
28 1 162 76.1 65 0 27
29 0 158 79.3 64.7 0 28
30 0 158 79.3 64.7 0 29
31 3 157 83.7 63.3 0 30
32 3 157 84.2 63.2 0 31
33 3 156 84.9 63.1 0 32
34 3 156 85.8 63 0 33
35 3 155 86.5 62.9 0 34
36 3 155 87.4 62.8 0 35
37 3 154 87.9 62.8 0 36
38 3 154 88.8 62.6 0 37
39 3 154 89.4 62.6 0 38
40 3 150 93.2 62.1 0 39
41 3 150 94.9 60.9 0 40
42 3 151 98.8 59.2 0 41
43 3 156 101 58.2 0 42
44 3 160 102 56.7 0 43
45 3 162 101 56 0 44
46 3 162 102 55.9 0 45
47 3 161 103 55.9 0 46
48 3 161 104 55.8 0 47
49 3 161 104 55.8 0 48
50 3 166 102 54.2 0 45
51 3 166 101 54.2 0 50
52 3 149 95.3 60.9 0 41
53 3 148 96 61.3 0 52
54 3 147 96.4 61.4 0 53
55 3 147 96.8 62 0 54
56 3 146 96.8 62.3 0 55
57 3 146 96.7 63 0 56
58 3 145 97 63.8 0 57
59 3 145 97.1 64.6 0 58
60 3 145 97.8 65.3 0 59
61 3 145 98.1 66 0 60
62 3 147 101 62.1 0 56
63 3 147 102 62.1 0 62
64 3 154 89.8 62.7 0 39
65 3 155 90.2 62.9 0 64
66 3 156 90.5 62.8 0 65
67 3 160 92.3 63 0 66
68 3 164 92.1 65.2 0 67
69 3 169 93.8 65.8 0 68
70 3 172 96.9 65.5 0 69
71 3 174 97.8 65.4 0 70
72 3 156 86.8 65.2 0 66
73 3 157 87.2 66.6 0 72
74 3 152 90.8 64.2 0 37
75 3 154 93.7 67.1 0 74
76 3 156 95 71 0 75
77 3 161 95.5 72.2 0 76
78 3 166 95.1 72.5 0 77
79 3 161 86.6 64.2 0 32
80 3 163 87 64.6 0 79
81 3 158 79.3 63.8 0 30
82 3 157 79.5 63.6 0 81
83 3 157 79.8 63.6 0 82
84 3 154 82.2 61.5 0 83
85 3 149 83.5 60.9 0 84
86 3 145 85.7 60.8 0 85
87 3 140 86.8 61.8 0 86
88 3 140 86.9 62 0 87
89 3 155 75.5 64.1 0 83
90 3 155 75 64.1 0 89
91 3 151 73 62.7 0 90
92 3 147 72.1 62.9 0 91
93 3 155 70.8 64.7 0 90
94 3 156 66.8 65 0 93
95 3 158 66.2 65 0 94
96 0 167 76.3 64.9 0 28
97 0 170 77.8 64.5 0 96
98 3 170 78 64.5 0 97
99 3 170 78.4 64.4 0 98
100 3 169 78.7 64.5 0 97
101 3 169 79.4 64.1 0 100
102 3 168 79.8 64.1 0 101
103 1 167 69.9 65.4 0 25
104 1 162 70.3 65.9 0 103
105 1 161 69.9 66.8 0 104
106 1 206 52.9 56 0 17
107 1 205 48.5 54.8 0 106
108 1 202 45.4 52.7 0 107
109 1 198 44.4 49.8 0 108
110 1 194 46.1 49.5 0 109
111 1 190 49.1 49.6 0 110
112 1 185 49.8 50 0 111
113 1 182 50.6 49.8 0 112
114 1 179 52.6 51.4 0 113
115 1 174 54.8 51.4 0 114
116 1 172 59.1 50.5 0 115
117 1 172 59.3 50.3 0 116
118 0 170 63.4 49.8 0 117
119 0 168 67.8 49.8 0 118
120 0 169 68.5 49.5 0 119
121 2 169 69.3 49.8 0 120
122 2 170 70 50 0 121
123 2 170 70.6 50.2 0 122
124 2 171 71.1 50.6 0 123
125 2 168 68.9 49.2 0 120
126 2 167 69.3 49.5 0 125
127 2 166 69.8 49.7 0 126
128 2 165 70.4 49.7 0 127
129 2 165 70.8 49.7 0 128
130 0 168 61.3 51.1 0 117
131 0 165 58.6 52.1 0 130
132 0 166 55.1 53.6 0 131
133 0 165 50.7 54.6 0 132
134 0 165 50.4 54.8 0 133
135 1 184 54.6 50.3 0 113
136 1 184 59 50.6 0 135
137 1 181 62.7 51.1 0 136
138 1 180 67.5 50.7 0 137
139 1 180 69.3 50.4 0 138
140 0 178 72.9 50.1 0 139
141 0 175 73.5 49.7 0 140
142 0 184 69.9 53.2 0 139
143 0 189 71.3 55.2 0 142
144 0 189 71.9 57.2 0 143
