# Supplementary material for: Functional and anatomical specificity in a higher olfactory centre
Source: eLife. 2019 May 21;8:e44590. doi: 10.7554/eLife.44590 (PMC6550879; doi:10.7554/eLife.44590)
Supplement: Supplementary file 4. [file elife-44590-supp4.zip › DyeFill_PV5/PV5c3_131212c0.swc]

# SWC format file
# based on specifications at http://research.mssm.edu/cnic/swc.html
# Created by nat::write.neuron.swc
# PointNo Label X Y Z Radius Parent 
1 1 151 85.3 98.6 0 -1
2 1 154 82.8 96.5 0 1
3 1 159 81.7 94.7 0 2
4 1 163 82.5 93.9 0 3
5 1 168 83.2 92.9 0 4
6 1 173 84.7 92.1 0 5
7 1 178 85.8 90.9 0 6
8 1 182 86.6 89.3 0 7
9 1 186 85.9 87.2 0 8
10 1 190 83.1 85.1 0 9
11 1 191 80.3 85.1 0 10
12 1 187 77.3 84.9 0 11
13 1 183 77.3 83.5 0 12
14 1 179 78.8 81.5 0 13
15 1 178 79.2 81.5 0 14
16 1 177 79.2 80.8 0 15
17 1 176 79.5 80.8 0 16
18 1 175 79.8 80.6 0 17
19 1 175 80.1 80.1 0 18
20 1 172 82.7 77.7 0 19
21 1 170 84.1 77.4 0 20
22 0 170 84.9 77.4 0 21
23 0 170 85.5 77.4 0 22
24 3 167 89.6 76.6 0 23
25 3 165 94.2 76.9 0 24
26 3 162 96.8 74.7 0 25
27 3 162 101 73.8 0 26
28 3 162 101 73.8 0 27
29 3 163 105 72.5 0 28
30 3 162 107 72.4 0 29
31 3 163 101 74.3 0 28
32 3 164 101 74.4 0 31
33 3 165 100 74.7 0 32
34 3 165 100 75 0 33
35 3 166 99.8 75 0 34
36 3 167 99.3 75.1 0 35
37 3 167 98.4 75.2 0 36
38 3 168 98 75.2 0 37
39 3 166 101 74.9 0 34
40 3 166 102 74.9 0 39
41 3 167 103 74.9 0 40
42 3 167 104 74.8 0 41
43 3 167 104 74.8 0 42
44 3 170 84.9 76.6 0 23
45 3 169 84.8 75.7 0 44
46 3 169 85.2 75.1 0 45
47 3 169 85.2 75.1 0 46
48 3 168 85.9 74.7 0 47
49 3 168 86.4 73.9 0 48
50 3 167 87.1 73.5 0 49
51 3 167 87.5 72.8 0 50
52 3 164 91.2 71 0 51
53 3 163 95.8 70.9 0 52
54 3 161 96.9 70.8 0 53
55 3 157 99.3 69.6 0 54
56 3 156 99.6 69.6 0 55
57 3 153 103 68.2 0 56
58 3 149 106 67.2 0 57
59 3 149 109 65.3 0 58
60 3 153 113 65.4 0 59
61 3 154 113 65.6 0 60
62 3 153 97.8 71.6 0 56
63 3 152 98 72.4 0 62
64 3 162 97 70.8 0 54
65 3 163 97.4 70.8 0 64
66 3 164 97.7 70.6 0 65
67 3 164 97.8 70.4 0 66
68 3 169 99.6 69.9 0 67
69 3 170 101 69.8 0 68
70 3 164 96.8 70.2 0 67
71 3 164 95.9 69.9 0 70
72 3 164 94.9 69.8 0 71
73 3 164 94 69.4 0 72
74 3 163 87.4 69.2 0 51
75 3 160 89.9 67 0 74
76 3 156 92.1 64.7 0 75
77 3 154 94.8 63.2 0 76
78 3 151 97.8 62.4 0 77
79 3 150 98.3 62 0 78
80 3 151 98.7 61.6 0 79
81 3 151 99.6 61.6 0 80
82 3 152 100 61.3 0 81
83 3 152 101 61.3 0 82
84 3 152 102 61.4 0 83
85 3 152 103 61.4 0 84
86 3 152 104 61 0 85
87 3 152 105 60.9 0 86
88 3 152 105 60.6 0 87
89 3 152 106 60.6 0 88
90 3 157 105 59.4 0 89
91 3 158 105 59 0 90
92 3 162 108 59 0 91
93 3 167 108 59.4 0 92
94 3 162 105 57.9 0 91
95 3 166 106 57.1 0 94
96 3 152 107 60.7 0 89
97 3 151 107 60.9 0 96
98 3 151 108 61.1 0 97
99 3 150 109 61.2 0 98
100 3 150 109 61.2 0 99
101 3 156 105 61.5 0 85
102 3 161 105 60.3 0 101
103 3 161 105 60.3 0 102
104 3 156 98.7 61.5 0 80
105 3 160 97.4 60.8 0 104
106 3 161 98.5 60.3 0 105
107 3 147 102 62.4 0 79
108 3 147 102 62.3 0 107
109 3 148 102 62.3 0 108
110 3 149 102 62.3 0 109
111 3 147 102 63.2 0 108
112 3 147 102 64.1 0 111
113 3 147 103 64.8 0 112
114 3 155 95.4 63.2 0 77
115 3 156 95.7 63.3 0 114
116 3 157 96.1 63.3 0 115
117 3 158 96 62.5 0 116
118 3 158 95.9 62.5 0 117
119 3 169 85 74.1 0 47
120 3 168 84.7 73.2 0 119
121 3 168 84.1 72.4 0 120
122 3 168 83.9 71.8 0 121
123 3 168 79.8 69.6 0 122
124 3 167 78.1 68.7 0 123
125 3 170 74.2 68.5 0 124
126 3 172 71.2 67.1 0 125
127 3 166 77.9 68.6 0 124
128 3 166 77.3 68.1 0 127
129 3 166 76.4 67.6 0 128
130 3 165 75.9 67.2 0 129
131 3 165 75.7 66.8 0 130
132 3 165 83.1 73.2 0 122
133 3 165 83.2 73.4 0 132
134 0 166 83.2 77.5 0 21
135 0 162 84.4 76.1 0 134
136 0 158 86.5 74.1 0 135
137 0 159 87.8 74.4 0 136
138 1 174 79.9 80 0 19
139 1 173 79.3 79.9 0 138
140 1 172 78.9 79.8 0 139
141 1 171 78.3 79.7 0 140
142 1 171 78 79.6 0 141
143 1 176 76 79.1 0 14
144 1 177 74.1 77.3 0 143
145 1 196 79.7 85.2 0 11
146 1 201 78.8 85.3 0 145
147 1 206 78.2 85.2 0 146
148 1 210 77.4 83.5 0 147
149 1 214 74.5 80.9 0 148
150 1 216 70.9 79.1 0 149
151 1 219 66.8 77.7 0 150
152 1 218 62.8 75 0 151
153 1 217 59.8 71.9 0 152
154 1 217 56.3 68.8 0 153
155 1 213 55.1 66.3 0 154
156 1 209 54.1 63.3 0 155
157 1 206 50.7 61.4 0 156
158 1 203 47.4 59.1 0 157
159 1 200 43.8 57.2 0 158
160 1 196 42.8 55.3 0 159
161 1 191 44.6 54.3 0 160
162 1 191 44.9 54 0 161
163 1 187 47.1 53.3 0 162
164 1 183 45.3 54.9 0 163
165 1 178 45.7 55.2 0 164
166 1 173 45.8 55.5 0 165
167 1 168 46.2 55.5 0 166
168 1 164 48.9 55.1 0 167
169 1 161 52.7 54.5 0 168
170 1 162 57.3 54.5 0 169
171 1 162 58.2 54.5 0 170
172 2 162 59.2 54.5 0 171
173 2 162 60.2 54.5 0 172
174 2 162 60.3 54.5 0 173
175 2 161 64.8 54.5 0 174
176 2 160 66.9 54.5 0 175
177 2 160 67.4 55.2 0 176
178 2 160 67.7 56.1 0 177
179 2 159 67.9 56.8 0 178
180 2 160 67.3 53.6 0 176
181 2 160 67.7 52.7 0 180
182 2 161 67.7 52.1 0 181
183 2 161 60.5 54.4 0 174
184 2 160 60.8 53.9 0 183
185 2 160 61.2 53.5 0 184
186 2 159 61.4 53 0 185
187 2 162 58.1 55.4 0 171
188 2 163 57.8 56.3 0 187
189 2 163 57.5 57.2 0 188
190 2 163 57.4 58.2 0 189
191 2 163 57.4 58.2 0 190
192 1 189 48.1 51.4 0 162
193 1 187 52.4 51.4 0 192
194 1 186 57.2 51.5 0 193
195 1 184 61.3 53 0 194
196 1 180 63.4 53.6 0 195
197 1 177 66.2 53.6 0 196
198 0 173 68.3 53.7 0 197
199 0 171 68.3 53.8 0 198
200 2 172 68.5 54.7 0 199
201 2 172 68.8 55.6 0 200
202 2 172 68.8 55.7 0 201
203 2 171 68.4 52.9 0 199
204 2 170 68.4 52.1 0 203
205 2 169 68.5 52 0 204
206 2 169 68.5 51.8 0 205
207 2 168 68.8 51.2 0 206
208 2 167 69.1 50.6 0 207
209 2 166 69.4 50.1 0 208
210 2 166 69.4 50 0 209
211 2 168 68.7 52.4 0 206
212 2 167 69 53 0 211
213 2 168 69.1 53.9 0 212
214 2 168 69.2 54.4 0 213
215 0 180 69.3 55.1 0 197
216 0 184 70.1 57.8 0 215
217 0 188 70.7 61.1 0 216
218 0 188 71.1 61.7 0 217
219 1 212 58.5 71.6 0 153
220 1 210 59.1 71.4 0 219
221 2 209 59.2 71.4 0 220
222 2 208 59.1 70.9 0 221
223 2 207 59.1 70.5 0 222
224 2 206 59.2 69.8 0 223
225 2 206 59.3 69.5 0 224
226 2 206 59.6 68.8 0 225
227 2 205 59.6 68.4 0 226
228 2 204 59.8 68.3 0 227
229 2 203 60 68.3 0 228
230 2 202 59.6 67.7 0 229
231 2 201 59.6 67.7 0 230
232 2 200 60.1 67.7 0 231
233 2 196 60.7 67.1 0 232
234 2 194 61.2 67.5 0 233
235 2 190 63.8 68 0 234
236 2 185 64.3 68.7 0 235
237 2 180 64.9 69.3 0 236
238 2 175 65.5 69.2 0 237
239 2 173 66.2 69.2 0 238
240 2 174 69.6 71.7 0 239
241 2 174 69.7 71.9 0 240
242 2 171 62.1 68.9 0 239
243 2 170 60.7 69 0 242
244 2 170 60 69 0 243
245 2 169 59.6 69.1 0 244
246 2 168 58.8 69.1 0 245
247 2 168 58 69.1 0 246
248 2 167 57.9 69.1 0 247
249 2 171 59.8 69 0 243
250 2 171 59.1 68.5 0 249
251 2 172 58.5 68 0 250
252 2 172 58.4 68 0 251
253 2 190 60.1 69.3 0 234
254 2 188 59.8 68.9 0 253
255 2 186 58.2 71.8 0 254
256 2 185 56.5 72 0 255
257 2 185 57.7 69.2 0 254
258 2 185 55.9 66.9 0 257
259 2 200 60.6 67.7 0 232
260 2 199 61.3 68.1 0 259
261 2 198 62.1 68.1 0 260
262 2 198 62.2 68.1 0 261
263 2 199 57.4 68.8 0 229
264 2 199 56.2 68.8 0 263
265 2 202 61.3 69.6 0 225
266 2 198 63.8 69.8 0 265
267 2 198 64.1 69.8 0 266
268 2 207 62.9 72.5 0 220
269 2 206 63.9 73.1 0 268
