# Supplementary material for: Functional and anatomical specificity in a higher olfactory centre
Source: eLife. 2019 May 21;8:e44590. doi: 10.7554/eLife.44590 (PMC6550879; doi:10.7554/eLife.44590)
Supplement: Supplementary file 4. [file elife-44590-supp4.zip › EM_AV1/AV1a2_1967862.swc]

# SWC format file
# based on specifications at http://research.mssm.edu/cnic/swc.html
# Created by nat::write.neuron.swc
# PointNo Label X Y Z Radius Parent 
1 7 360270 269162 127000 1941 -1
2 7 360580 269242 126600 -1 1
3 7 357220 268193 126600 -1 2
4 7 355865 267172 126680 -1 3
5 7 355467 266324 126760 -1 4
6 7 355218 265593 126800 -1 5
7 7 355172 265299 126920 -1 6
8 7 354817 264727 127360 -1 7
9 7 354809 264594 127400 -1 8
10 7 354757 264400 127480 -1 9
11 7 354708 264236 127560 -1 10
12 7 354604 264056 127600 -1 11
13 7 354462 263887 127680 -1 12
14 7 354376 263759 127720 -1 13
15 7 354270 263531 127760 -1 14
16 7 354582 262708 128040 -1 15
17 7 354577 262432 128240 -1 16
18 7 354488 262131 128400 -1 17
19 7 354307 261992 128480 -1 18
20 7 354244 261906 128560 -1 19
21 7 354085 261684 128640 -1 20
22 7 353866 261324 128680 -1 21
23 7 353668 261017 128600 -1 22
24 7 353317 260313 128600 -1 23
25 7 353141 259868 128640 -1 24
26 7 352303 259019 128680 -1 25
27 7 351226 257641 128640 -1 26
28 7 350943 257190 128560 -1 27
29 7 350849 256976 128520 -1 28
30 7 350518 256436 128240 -1 29
31 7 350359 256374 128160 -1 30
32 7 350158 256070 128000 -1 31
33 7 350081 255738 127880 -1 32
34 7 350015 255360 127800 -1 33
35 7 350020 255066 127760 -1 34
36 7 350062 254794 127720 -1 35
37 7 350088 254255 127680 -1 36
38 7 350152 253670 127640 -1 37
39 7 350250 253428 127600 -1 38
40 7 350688 252252 127560 -1 39
41 7 351039 251666 127480 -1 40
42 7 351234 251337 127440 -1 41
43 7 351421 250963 127400 -1 42
44 7 351668 250629 127360 -1 43
45 7 351884 250346 127320 -1 44
46 7 352053 250120 127280 -1 45
47 7 352146 250016 127240 -1 46
48 7 352685 249538 127200 -1 47
49 7 352933 249237 127160 -1 48
50 7 353307 248846 127120 -1 49
51 7 354103 247990 127080 -1 50
52 7 354733 247351 127040 -1 51
53 7 355145 246951 127000 -1 52
54 7 355971 245874 126960 -1 53
55 7 356385 245033 126920 -1 54
56 7 356613 244689 126880 -1 55
57 7 356765 244550 126840 -1 56
58 7 356944 244332 126800 -1 57
59 7 357035 244179 126760 -1 58
60 7 357145 243998 126720 -1 59
61 7 357243 243843 126680 -1 60
62 7 357390 243653 126640 -1 61
63 7 357630 243289 126600 -1 62
64 7 357788 243053 126560 -1 63
65 7 358036 242821 126520 -1 64
66 7 358311 242448 126440 -1 65
67 7 358484 242309 126360 -1 66
68 7 358582 242216 126280 -1 67
69 7 358843 241894 126200 -1 68
70 7 359148 241512 126240 -1 69
71 7 359411 241123 126280 -1 70
72 7 359644 240835 126320 -1 71
73 7 359909 240480 126360 -1 72
74 7 360394 239829 126320 -1 73
75 7 360649 239278 126280 -1 74
76 7 360742 239076 126200 -1 75
77 7 360886 238771 126160 -1 76
78 7 361263 237871 126160 -1 77
79 7 362012 236834 126200 -1 78
80 7 362421 236245 126240 -1 79
81 7 362681 236011 126280 -1 80
82 7 362940 235654 126320 -1 81
83 7 363010 235501 126360 -1 82
84 7 363197 235123 126400 -1 83
85 7 363423 234464 126440 -1 84
86 7 363611 234097 126520 -1 85
87 7 363686 233975 126560 -1 86
88 7 363769 233874 126600 -1 87
89 7 363865 233687 126640 -1 88
90 7 363991 233526 126680 -1 89
91 7 364104 233406 126720 -1 90
92 7 364280 233234 126760 -1 91
93 7 364471 232893 126840 -1 92
94 7 364767 232660 126920 -1 93
95 7 364867 232558 126960 -1 94
96 7 365079 232154 127040 -1 95
97 7 365313 231862 127200 -1 96
98 7 365464 231649 127240 -1 97
99 7 365786 231178 127320 -1 98
100 7 366032 230779 127360 -1 99
101 7 366094 230682 127400 -1 100
102 7 366189 230615 127440 -1 101
103 7 366240 230498 127480 -1 102
104 7 366340 230339 127520 -1 103
105 7 366527 230176 127600 -1 104
106 7 366781 229733 127640 -1 105
107 7 366940 229506 127760 -1 106
108 7 367032 229336 127800 -1 107
109 7 367240 228878 127840 -1 108
110 7 367385 228357 127920 -1 109
111 7 367552 228008 128000 -1 110
112 7 367604 227889 128040 -1 111
113 7 367725 227634 128080 -1 112
114 7 367773 227499 128120 -1 113
115 7 367868 227237 128160 -1 114
116 7 368115 226829 128280 -1 115
117 7 368202 226669 128320 -1 116
118 7 368270 226392 128360 -1 117
119 7 368423 226075 128440 -1 118
120 7 368724 225567 128680 -1 119
121 7 368997 225133 128920 -1 120
122 7 369151 224875 129120 -1 121
123 7 369444 224496 129360 -1 122
124 7 369572 224315 129480 -1 123
125 7 369646 224127 129600 -1 124
126 7 369766 223911 129760 -1 125
127 7 369775 223794 129840 -1 126
128 7 369810 223592 129880 -1 127
129 7 369866 223449 129920 -1 128
130 7 369954 223222 130000 -1 129
131 7 370089 222916 130120 -1 130
132 7 370182 222799 130160 -1 131
133 7 370307 222507 130200 -1 132
134 7 370483 222077 130240 -1 133
135 7 370682 221370 130280 -1 134
136 7 370782 221055 130360 -1 135
137 7 370833 220908 130400 -1 136
138 7 370838 220695 130440 -1 137
139 7 371043 219779 130680 -1 138
140 7 371205 219398 130880 -1 139
141 7 371502 218671 131200 -1 140
142 7 371566 218365 131360 -1 141
143 7 371610 218170 131440 -1 142
144 7 371657 218001 131520 -1 143
145 7 371672 217799 131640 -1 144
146 7 371814 217607 131720 -1 145
147 7 371954 217402 131760 -1 146
148 7 371993 217334 131800 -1 147
149 7 372064 217233 131840 -1 148
150 7 372112 217173 131880 -1 149
151 7 372206 217095 131920 -1 150
152 7 372242 217042 131960 -1 151
153 7 372288 216981 132000 -1 152
154 7 372335 216949 132040 -1 153
155 7 372371 216908 132080 -1 154
156 7 372433 216840 132120 -1 155
157 7 372501 216774 132200 -1 156
158 7 372555 216606 132240 -1 157
159 7 372586 216447 132280 -1 158
160 7 372644 216360 132360 -1 159
161 7 372673 216252 132440 -1 160
162 7 372733 216141 132520 -1 161
163 7 372789 216059 132600 -1 162
164 7 372835 215873 132640 -1 163
165 7 372817 215954 132680 -1 164
166 7 372974 215654 133080 -1 165
167 7 373021 215452 133200 -1 166
168 7 373073 215220 133440 -1 167
169 7 373116 215085 133600 -1 168
170 7 373130 214802 133720 -1 169
171 7 373194 214640 133800 -1 170
172 7 373264 214541 133840 -1 171
173 7 373290 214396 133920 -1 172
174 7 373261 214396 133960 -1 173
175 7 373337 214309 134000 -1 174
176 7 373343 214237 134080 -1 175
177 7 373364 214211 134120 -1 176
178 7 373477 213931 134320 -1 177
179 7 373492 213784 134400 -1 178
180 7 373553 213566 134480 -1 179
181 7 373582 213334 134560 -1 180
182 7 373649 213158 134640 -1 181
183 7 373673 213013 134680 -1 182
184 7 373728 212794 134760 -1 183
185 7 373805 212591 134840 -1 184
186 7 373918 212179 134960 -1 185
187 7 374010 211803 135120 -1 186
188 7 374093 211525 135280 -1 187
189 7 374150 211340 135360 -1 188
190 7 374205 211154 135440 -1 189
191 7 374412 210792 135560 -1 190
192 7 374533 210500 135640 -1 191
193 7 374856 209771 135680 -1 192
194 7 375007 209442 135720 -1 193
195 7 375093 209187 135760 -1 194
196 7 375036 208612 135800 -1 195
197 7 375023 208228 135880 -1 196
198 7 375098 207742 136040 -1 197
199 7 375132 207538 136080 -1 198
200 7 375192 207130 136160 -1 199
201 7 375207 207004 136240 -1 200
202 7 375246 206904 136320 -1 201
203 7 375269 206758 136400 -1 202
204 7 375183 206309 136640 -1 203
205 7 375123 205941 136800 -1 204
206 7 375075 205556 136880 -1 205
207 7 375041 205238 137000 -1 206
208 7 375056 204917 137080 -1 207
209 7 375040 204562 137160 -1 208
210 7 375004 204367 137240 -1 209
211 7 374932 204141 137320 -1 210
212 7 374840 203753 137400 -1 211
213 7 374815 203555 137480 -1 212
214 7 374842 203241 137560 -1 213
215 7 374810 202506 137720 -1 214
216 7 374764 202206 137840 -1 215
217 7 374761 201998 137880 -1 216
218 7 374518 201504 137920 -1 217
219 7 374331 201029 138160 -1 218
220 7 374306 200913 138320 -1 219
221 7 374271 200722 138440 -1 220
222 7 374242 200404 138520 -1 221
223 7 374353 199908 138760 -1 222
224 7 374460 199627 138920 -1 223
225 7 374554 199279 139040 -1 224
226 7 374610 198758 139200 -1 225
227 7 374598 198621 139360 -1 226
228 7 374638 198445 139440 -1 227
229 7 374684 198187 139560 -1 228
230 7 374687 197866 139640 -1 229
231 7 374681 197279 139600 -1 230
232 7 374600 196647 139600 -1 231
233 7 374482 196442 139640 -1 232
234 7 374518 196415 139680 -1 233
235 7 374539 196340 139720 -1 234
236 7 374507 196232 139800 -1 235
237 7 374530 196118 139880 -1 236
238 7 374397 195476 139920 -1 237
239 4 374814 196291 139880 -1 238
240 4 374767 196674 139800 -1 239
241 4 374903 197611 139720 -1 240
242 4 374998 197812 139640 -1 241
243 4 374956 198621 139560 -1 242
244 4 375004 198920 139320 -1 243
245 4 375319 199255 139240 -1 244
246 4 375430 199297 139200 -1 245
247 4 375739 199396 139120 -1 246
248 4 375234 199444 139000 -1 247
249 4 374964 199678 138920 -1 248
250 4 374579 200412 138880 -1 249
251 4 374581 200445 138840 -1 250
252 4 374442 200591 138800 -1 251
253 4 374345 200849 138720 -1 252
254 4 374364 201078 138680 -1 253
255 4 374386 201155 138600 -1 254
256 4 374437 201342 138560 -1 255
257 4 374393 201418 138520 -1 256
258 4 374399 201540 138480 -1 257
259 4 374395 201594 138440 -1 258
260 4 374372 201670 138400 -1 259
261 4 374358 201860 138320 -1 260
262 4 374412 202021 138280 -1 261
263 4 374428 202049 138200 -1 262
264 4 374514 202199 138160 -1 263
265 4 374484 202267 138080 -1 264
266 4 374499 202366 138000 -1 265
267 4 374504 202439 137920 -1 266
268 4 374502 202566 137840 -1 267
269 4 374468 202657 137760 -1 268
270 4 374446 202904 137720 -1 269
271 4 374440 203017 137680 -1 270
272 4 374421 203216 137640 -1 271
273 4 374465 203569 137560 -1 272
274 4 374531 203880 137480 -1 273
275 4 374641 204207 137400 -1 274
276 4 374742 204532 137360 -1 275
277 4 374734 204649 137280 -1 276
278 4 374725 204825 137200 -1 277
279 4 374722 204957 137160 -1 278
280 4 374691 205027 137120 -1 279
281 4 374664 205163 137080 -1 280
282 4 374656 205261 137040 -1 281
283 4 374678 205412 137000 -1 282
284 4 374672 205598 136960 -1 283
285 4 374658 205775 136920 -1 284
286 4 374675 205874 136880 -1 285
287 4 374683 205895 136840 -1 286
288 4 374750 205983 136800 -1 287
289 4 374751 206138 136760 -1 288
290 4 374750 206336 136720 -1 289
291 4 374741 206446 136680 -1 290
292 4 374769 206547 136640 -1 291
293 4 374863 207007 136600 -1 292
294 4 374882 207136 136560 -1 293
295 4 374920 207142 136520 -1 294
296 4 374919 207143 136440 -1 295
297 4 374890 207224 136360 -1 296
298 4 374812 207430 136280 -1 297
299 4 374796 207560 136200 -1 298
300 4 374791 207684 136120 -1 299
301 4 374790 207954 136040 -1 300
302 4 374798 208191 136000 -1 301
303 4 374710 208775 135960 -1 302
304 4 374552 209177 135920 -1 303
305 4 374238 209978 135880 -1 304
306 4 374142 210195 135840 -1 305
307 4 373938 210478 135800 -1 306
308 4 373853 210675 135720 -1 307
309 4 373775 210957 135640 -1 308
310 4 373752 210902 135560 -1 309
311 4 373702 210905 135400 -1 310
312 4 373661 211014 135240 -1 311
313 4 373606 211179 135160 -1 312
314 4 373760 211403 135080 -1 313
315 4 373638 211637 135040 -1 314
316 4 373596 211785 134920 -1 315
317 4 373559 211930 134840 -1 316
318 4 373524 212119 134680 -1 317
319 4 373414 212374 134600 -1 318
320 4 373365 212599 134520 -1 319
321 4 373201 213039 134400 -1 320
322 4 373149 213488 134280 -1 321
323 4 373111 213641 134200 -1 322
324 4 373086 213881 134120 -1 323
325 4 373023 214028 134040 -1 324
326 4 372952 214172 133960 -1 325
327 4 372969 214244 133920 -1 326
328 4 372966 214336 133880 -1 327
329 4 372925 214505 133840 -1 328
330 4 372885 214540 133800 -1 329
331 4 372858 214704 133720 -1 330
332 4 372898 214793 133640 -1 331
333 4 372914 214858 133560 -1 332
334 4 372952 214968 133400 -1 333
335 4 372927 215070 133280 -1 334
336 4 372902 215226 133160 -1 335
337 4 372850 215382 133040 -1 336
338 4 372805 215454 132920 -1 337
339 4 372750 215538 132800 -1 338
340 4 372693 215623 132680 -1 339
341 4 372633 215685 132600 -1 340
342 4 372595 215717 132480 -1 341
343 4 372524 215826 132400 -1 342
344 4 372296 216046 132240 -1 343
345 4 372167 216135 132120 -1 344
346 4 372100 216374 132040 -1 345
347 4 372084 216554 131960 -1 346
348 4 372082 216652 131880 -1 347
349 4 372083 216804 131760 -1 348
350 4 372000 216964 131680 -1 349
351 4 371853 217295 131640 -1 350
352 4 371808 217377 131560 -1 351
353 4 371693 217629 131520 -1 352
354 4 371670 217678 131440 -1 353
355 4 371644 217931 131360 -1 354
356 4 371531 218096 131280 -1 355
357 4 371491 218151 131200 -1 356
358 4 371472 218331 131160 -1 357
359 4 371460 218432 131120 -1 358
360 4 371413 218568 131000 -1 359
361 4 371339 218735 130920 -1 360
362 4 371251 218876 130840 -1 361
363 4 371173 219030 130760 -1 362
364 4 371071 219189 130680 -1 363
365 4 370920 219421 130600 -1 364
366 4 370651 219815 130520 -1 365
367 4 370639 219986 130480 -1 366
368 4 370732 220155 130400 -1 367
369 4 370775 220441 130320 -1 368
370 4 370747 220619 130240 -1 369
371 4 370724 220784 130160 -1 370
372 4 370686 221226 130160 -1 371
373 4 370315 221932 130120 -1 372
374 4 370152 222172 130040 -1 373
375 4 370098 222430 129960 -1 374
376 4 370057 222610 129920 -1 375
377 4 369998 222685 129880 -1 376
378 4 369928 222691 129840 -1 377
379 4 369817 222921 129720 -1 378
380 4 369730 223072 129640 -1 379
381 4 369566 223222 129560 -1 380
382 4 369457 223312 129520 -1 381
383 4 369343 223403 129480 -1 382
384 4 369301 223446 129440 -1 383
385 4 369239 223490 129360 -1 384
386 4 369173 223567 129320 -1 385
387 4 369131 223745 129160 -1 386
388 4 369054 224020 129080 -1 387
389 4 369013 224210 129000 -1 388
390 4 368939 224425 128920 -1 389
391 4 368853 224569 128840 -1 390
392 4 368816 224698 128800 -1 391
393 4 368765 224830 128720 -1 392
394 4 368667 224968 128640 -1 393
395 4 368581 225073 128560 -1 394
396 4 368490 225244 128480 -1 395
397 4 368370 225305 128400 -1 396
398 4 368293 225459 128320 -1 397
399 4 368203 225595 128280 -1 398
400 4 368160 225667 128240 -1 399
401 4 368093 225762 128200 -1 400
402 4 368002 225961 128120 -1 401
403 4 367988 225994 128080 -1 402
404 4 367968 226039 128040 -1 403
405 4 367893 226162 128000 -1 404
406 4 367825 226223 127920 -1 405
407 4 367647 226367 127840 -1 406
408 4 367570 226447 127760 -1 407
409 4 367484 226614 127680 -1 408
410 4 367475 226671 127600 -1 409
411 4 367398 226762 127520 -1 410
412 4 367359 226838 127440 -1 411
413 4 367307 226906 127360 -1 412
414 4 367283 226938 127280 -1 413
415 4 367188 227054 127200 -1 414
416 4 367158 227124 127120 -1 415
417 4 367245 227277 127040 -1 416
418 4 367258 227301 127000 -1 417
419 4 367294 227358 126920 -1 418
420 4 367368 227419 126840 -1 419
421 4 367411 227406 126760 -1 420
422 4 367313 227365 126680 -1 421
423 4 367318 227407 126560 -1 422
424 4 367285 227408 126440 -1 423
425 4 367217 227367 126320 -1 424
426 4 367158 227337 126200 -1 425
427 4 367092 227317 126080 -1 426
428 4 366989 227263 125960 -1 427
429 4 366891 227145 125880 -1 428
430 4 366829 226982 125760 -1 429
431 4 366801 226934 125640 -1 430
432 4 366790 226931 125600 -1 431
433 4 366704 226937 125400 -1 432
434 4 366633 226911 125280 -1 433
435 4 366518 226869 125160 -1 434
436 4 366516 226862 125120 -1 435
437 4 366460 226812 125040 -1 436
438 4 366362 226764 124920 -1 437
439 4 366282 226693 124800 -1 438
440 4 366195 226590 124680 -1 439
441 4 366196 226592 124640 -1 440
442 4 366131 226569 124600 -1 441
443 4 366120 226504 124520 -1 442
444 4 366299 226161 124440 -1 443
445 4 365905 226392 124360 -1 444
446 4 365870 226365 124240 -1 445
447 4 365751 226252 124160 -1 446
448 4 365738 226176 124040 -1 447
449 4 365707 226140 124000 -1 448
450 4 365610 226061 123920 -1 449
451 4 365582 226021 123840 -1 450
452 4 365506 225984 123760 -1 451
453 4 365464 225907 123680 -1 452
454 4 365451 225868 123640 -1 453
455 4 365441 225767 123600 -1 454
456 4 365415 225756 123520 -1 455
457 4 365405 225697 123400 -1 456
458 4 365378 225601 123360 -1 457
459 4 365397 225528 123280 -1 458
460 4 365409 225402 123200 -1 459
461 4 365428 225243 123080 -1 460
462 4 365468 225136 123000 -1 461
463 4 365499 225050 122880 -1 462
464 4 365506 224895 122720 -1 463
465 4 365502 224739 122600 -1 464
466 4 365492 224699 122480 -1 465
467 4 365451 224593 122400 -1 466
468 4 365455 224441 122320 -1 467
469 4 365496 224292 122240 -1 468
470 4 365490 224310 122120 -1 469
471 4 365519 224150 122000 -1 470
472 4 365523 224149 121880 -1 471
473 4 365525 224086 121760 -1 472
474 4 365550 224032 121720 -1 473
475 4 365599 223925 121640 -1 474
476 4 365661 223778 121480 -1 475
477 4 365632 223511 121360 -1 476
478 4 365565 223316 121280 -1 477
479 4 365533 222980 121160 -1 478
480 4 365476 222594 121040 -1 479
481 4 365415 222260 120920 -1 480
482 4 365367 221852 120800 -1 481
483 4 365381 221512 120680 -1 482
484 4 365462 221203 120600 -1 483
485 4 365552 220911 120480 -1 484
486 4 365568 220589 120360 -1 485
487 4 365515 220426 120280 -1 486
488 4 365439 220375 120240 -1 487
489 4 365385 220101 120120 -1 488
490 4 365348 219877 120000 -1 489
491 4 365268 219573 119880 -1 490
492 4 365181 219397 119800 -1 491
493 4 365089 219007 119720 -1 492
494 4 365113 218844 119680 -1 493
495 4 365065 218528 119520 -1 494
496 4 365041 218358 119440 -1 495
497 4 365026 217654 119360 -1 496
498 4 365138 217197 119280 -1 497
499 4 365201 216971 119240 -1 498
500 4 365249 216593 119120 -1 499
501 4 365347 216303 119040 -1 500
502 4 365329 216151 118960 -1 501
503 4 365388 215828 118920 -1 502
504 4 365369 215632 118880 -1 503
505 4 365429 215118 118760 -1 504
506 4 365536 214872 118680 -1 505
507 4 365520 214715 118640 -1 506
508 4 365549 214550 118600 -1 507
509 4 365660 214436 118560 -1 508
510 4 365753 214318 118520 -1 509
511 4 365760 214175 118480 -1 510
512 4 365792 213928 118360 -1 511
513 4 365869 213730 118320 -1 512
514 4 365937 213639 118280 -1 513
515 4 366039 213396 118200 -1 514
516 4 366197 213150 118160 -1 515
517 4 366348 212992 118120 -1 516
518 4 366418 212876 118080 -1 517
519 4 366460 212760 118040 -1 518
520 4 366565 212402 117960 -1 519
521 4 366593 212087 117880 -1 520
522 4 366653 211985 117800 -1 521
523 4 366756 211636 117720 -1 522
524 4 366864 211443 117680 -1 523
525 4 366901 211275 117640 -1 524
526 4 366941 211010 117560 -1 525
527 4 367048 210582 117480 -1 526
528 4 367166 210355 117400 -1 527
529 4 367193 210141 117320 -1 528
530 4 367299 209759 117240 -1 529
531 4 367397 209482 117160 -1 530
532 4 367438 209253 117120 -1 531
533 4 367508 208857 117040 -1 532
534 4 367652 208527 116960 -1 533
535 4 367767 208155 116920 -1 534
536 4 367851 207743 116880 -1 535
537 4 367999 206724 116840 -1 536
538 4 368132 206098 116800 -1 537
539 4 368561 204907 116760 -1 538
540 4 368873 204395 116760 -1 539
541 4 368958 204071 116840 -1 540
542 4 369174 203783 116840 -1 541
543 4 369230 203374 116920 -1 542
544 4 369383 203101 116960 -1 543
545 4 369824 202164 117000 -1 544
546 4 369872 201835 117080 -1 545
547 4 370192 201379 117200 -1 546
548 4 370448 200733 117280 -1 547
549 4 370856 199732 117280 -1 548
550 4 371431 198867 117200 -1 549
551 4 371630 198446 117160 -1 550
552 4 372191 197654 117120 -1 551
553 4 372440 197404 117080 -1 552
554 4 372799 197076 117240 -1 553
555 4 372881 197092 117360 -1 554
556 4 373204 196801 117400 -1 555
557 4 373406 196628 117440 -1 556
558 4 373558 196485 117480 -1 557
559 4 373630 196398 117520 -1 558
560 4 373740 196309 117560 -1 559
561 4 373982 196198 117640 -1 560
562 4 374310 195971 117720 -1 561
563 4 374641 195816 117800 -1 562
564 4 375021 195531 117920 -1 563
565 4 375580 195154 118000 -1 564
566 4 376014 194813 118040 -1 565
567 4 376268 194574 118080 -1 566
568 4 376398 194435 118120 -1 567
569 4 376577 194282 118200 -1 568
570 4 376634 194195 118280 -1 569
571 4 376958 194049 118360 -1 570
572 4 377372 193622 118400 -1 571
573 4 377591 193090 118440 -1 572
574 4 378216 192544 118520 -1 573
575 4 378382 192342 118680 -1 574
576 4 378518 192251 118800 -1 575
577 4 378862 192087 119000 -1 576
578 4 379041 191990 119120 -1 577
579 4 379270 191806 119200 -1 578
580 4 380210 191362 119240 -1 579
581 4 380423 191191 119560 -1 580
582 4 380450 191170 119600 -1 581
583 4 380971 190805 119760 -1 582
584 4 381322 190754 119920 -1 583
585 4 381577 190635 119960 -1 584
586 4 381812 190636 120080 -1 585
587 4 382271 190545 120200 -1 586
588 4 382414 190578 120320 -1 587
589 4 382667 190577 120480 -1 588
590 4 382830 190580 120640 -1 589
591 4 383189 190635 120680 -1 590
592 4 383189 190636 120800 -1 591
593 4 383327 190753 120920 -1 592
594 4 383500 190794 121000 -1 593
595 4 383684 190845 121160 -1 594
596 4 383762 190860 121320 -1 595
597 4 383861 190831 121480 -1 596
598 4 384043 191110 121640 -1 597
599 4 384174 191263 121720 -1 598
600 4 384282 191389 121840 -1 599
601 4 384663 191814 121960 -1 600
602 4 385106 192569 122240 -1 601
603 2 385174 192648 122040 -1 602
604 2 385345 192805 121800 -1 603
605 2 385671 193125 121680 -1 604
606 2 385860 193343 121480 -1 605
607 2 386027 193558 121280 -1 606
608 2 386222 194008 121080 -1 607
609 2 386226 194000 121000 -1 608
610 2 386306 194028 120920 -1 609
611 2 386387 194055 120840 -1 610
612 2 386724 194355 120720 -1 611
613 2 387171 194893 120680 -1 612
614 2 387170 194937 120520 -1 613
615 2 387354 195077 120440 -1 614
616 2 387535 195218 120360 -1 615
617 2 387560 195187 120200 -1 616
618 2 388217 195333 120280 -1 617
619 2 388421 195297 120160 -1 618
620 2 388546 195214 120040 -1 619
621 2 388615 195173 119920 -1 620
622 2 388769 195195 119880 -1 621
623 2 389031 195316 119720 -1 622
624 2 389102 195369 119560 -1 623
625 2 389106 195417 119440 -1 624
626 2 389310 195557 119360 -1 625
627 2 389782 195704 119240 -1 626
628 2 389883 195796 119080 -1 627
629 2 390034 195912 118880 -1 628
630 2 390034 195913 118680 -1 629
631 2 390182 196064 118560 -1 630
632 2 390538 196112 118440 -1 631
633 2 390739 196128 118360 -1 632
634 2 390941 196214 118240 -1 633
635 2 391166 196197 118080 -1 634
636 2 391336 196179 118000 -1 635
637 2 391557 196115 117880 -1 636
638 2 391594 196066 117760 -1 637
639 2 391998 196022 117680 -1 638
640 2 392423 195990 117600 -1 639
641 2 392450 195991 117440 -1 640
642 2 392751 196038 117280 -1 641
643 2 393122 196111 117160 -1 642
644 2 393223 196141 117120 -1 643
645 2 393514 196145 117040 -1 644
646 2 394027 196299 116880 -1 645
647 2 394519 196456 116840 -1 646
648 2 394694 196577 116760 -1 647
649 2 395185 196766 116640 -1 648
650 2 395570 196973 116520 -1 649
651 2 395956 197169 116440 -1 650
652 2 396110 197321 116360 -1 651
653 2 396493 197557 116280 -1 652
654 2 396621 197789 116280 -1 653
655 2 396640 197950 116080 -1 654
656 2 397181 198581 116040 -1 655
657 2 397391 199214 115960 -1 656
658 2 397429 199310 115840 -1 657
659 2 397568 199458 115720 -1 658
660 2 397591 200036 115680 -1 659
661 2 397773 200227 115560 -1 660
662 2 397832 200404 115440 -1 661
663 2 397796 200372 115400 -1 662
664 2 397666 200764 115320 -1 663
665 2 397671 200844 115280 -1 664
666 2 397817 201002 115160 -1 665
667 2 397957 201160 115080 -1 666
668 2 398155 201232 115000 -1 667
669 2 398300 201571 114880 -1 668
670 2 399030 202361 114880 -1 669
671 2 399754 203055 114840 -1 670
672 2 400001 203251 114720 -1 671
673 2 400275 203438 114600 -1 672
674 2 400301 203474 114480 -1 673
675 2 400541 203628 114360 -1 674
676 2 400712 203712 114280 -1 675
677 2 400777 203776 114200 -1 676
678 2 400934 203886 114120 -1 677
679 2 400911 204049 114040 -1 678
680 2 401265 204291 113920 -1 679
681 2 401320 204175 113840 -1 680
682 2 401313 204337 113720 -1 681
683 2 401441 204492 113600 -1 682
684 2 401651 204740 113480 -1 683
685 2 401703 205052 113360 -1 684
686 2 401736 205253 113280 -1 685
687 2 401858 205429 113200 -1 686
688 2 401883 205564 113120 -1 687
689 2 402004 205973 113040 -1 688
690 2 402126 206450 112960 -1 689
691 2 402102 206611 112880 -1 690
692 2 402118 206689 112840 -1 691
693 2 402150 206845 112760 -1 692
694 2 402243 207118 112600 -1 693
695 2 402325 207599 112520 -1 694
696 2 402404 208161 112600 -1 695
697 2 402532 209012 112680 -1 696
698 2 402702 209391 112520 -1 697
699 2 402792 209498 112440 -1 698
700 2 402841 209550 112400 -1 699
701 2 402897 209669 112360 -1 700
702 2 403012 209891 112200 -1 701
703 2 402952 210036 112040 -1 702
704 2 402958 210052 112000 -1 703
705 2 403016 210185 111920 -1 704
706 2 403044 210241 111840 -1 705
707 2 402996 210409 111760 -1 706
708 2 402954 210429 111600 -1 707
709 2 402915 210398 111440 -1 708
710 2 402926 210391 111360 -1 709
711 2 402951 210358 111240 -1 710
712 2 402842 210249 111120 -1 711
713 2 402727 210172 111000 -1 712
714 2 402659 210045 110920 -1 713
715 2 402565 209917 110840 -1 714
716 2 402424 209794 110760 -1 715
717 2 402378 209784 110680 -1 716
718 2 402325 209663 110600 -1 717
719 2 402264 209586 110520 -1 718
720 2 402276 209508 110440 -1 719
721 2 402238 209519 110320 -1 720
722 2 402221 209460 110200 -1 721
723 2 402201 209381 110080 -1 722
724 2 402228 209290 109960 -1 723
725 2 402243 209247 109840 -1 724
726 2 402264 209255 109760 -1 725
727 2 402275 209211 109720 -1 726
728 2 402282 209174 109640 -1 727
729 2 402298 209087 109560 -1 728
730 2 402287 209088 109480 -1 729
731 2 402321 208996 109400 -1 730
732 2 402367 208886 109320 -1 731
733 2 402375 208819 109240 -1 732
734 2 402481 208736 109160 -1 733
735 2 402540 208657 109040 -1 734
736 2 402565 208601 108920 -1 735
737 2 402565 208534 108800 -1 736
738 2 402569 208461 108680 -1 737
739 2 402494 208421 108560 -1 738
740 2 402434 208303 108440 -1 739
741 2 402350 208299 108280 -1 740
742 2 402275 208283 108200 -1 741
743 2 402087 208132 108120 -1 742
744 2 401958 208086 108080 -1 743
745 2 401800 207882 108080 -1 744
746 2 401708 207863 108000 -1 745
747 2 401664 207989 107960 -1 746
748 2 401715 208064 107920 -1 747
749 2 401719 208097 107880 -1 748
750 2 401474 207997 107720 -1 749
751 2 401343 207986 107640 -1 750
752 2 401237 208022 107560 -1 751
753 2 401177 208057 107520 -1 752
754 2 401078 208151 107440 -1 753
755 2 401061 208078 107400 -1 754
756 2 401027 208105 107360 -1 755
757 2 400983 208135 107280 -1 756
758 2 400879 208201 107200 -1 757
759 2 400870 208215 107160 -1 758
760 2 400856 208243 107120 -1 759
761 2 400793 208290 107040 -1 760
762 2 400790 208350 107000 -1 761
763 2 400768 208441 106960 -1 762
764 2 400782 208553 106880 -1 763
765 2 400772 208633 106800 -1 764
766 2 400691 208746 106720 -1 765
767 2 400622 208814 106640 -1 766
768 2 400541 208907 106560 -1 767
769 2 400419 209070 106480 -1 768
770 2 400480 209235 106400 -1 769
771 2 400523 209307 106360 -1 770
772 2 400553 209427 106280 -1 771
773 2 400586 209501 106200 -1 772
774 2 400607 209535 106120 -1 773
775 2 400611 209627 106080 -1 774
776 2 400613 209715 106000 -1 775
777 2 400672 209744 105920 -1 776
778 2 400644 209753 105880 -1 777
779 2 400629 209782 105840 -1 778
780 2 400621 209777 105760 -1 779
781 2 400578 209744 105680 -1 780
782 2 400598 209735 105600 -1 781
783 2 400700 209680 105560 -1 782
784 2 400679 209652 105480 -1 783
785 2 400672 209678 105440 -1 784
786 2 400682 209676 105400 -1 785
787 2 400664 209714 105320 -1 786
788 2 400626 209717 105240 -1 787
789 2 400605 209685 105160 -1 788
790 2 400612 209688 105080 -1 789
791 2 400554 209700 105000 -1 790
792 2 400565 209702 104960 -1 791
793 2 400592 209760 104880 -1 792
794 2 400555 209735 104800 -1 793
795 2 400526 209724 104760 -1 794
796 2 400508 209717 104720 -1 795
797 2 400509 209734 104640 -1 796
798 2 400486 209710 104600 -1 797
799 2 400443 209728 104520 -1 798
800 2 400397 209758 104480 -1 799
801 2 400331 210068 104400 -1 800
802 2 400232 209981 104320 -1 801
803 2 400167 209987 104240 -1 802
804 2 400081 209984 104160 -1 803
805 2 400017 210013 104080 -1 804
806 2 399898 210051 104000 -1 805
807 2 399799 210049 103920 -1 806
808 2 399729 210021 103840 -1 807
809 2 399665 210016 103760 -1 808
810 2 399616 210065 103600 -1 809
811 2 399604 210083 103480 -1 810
812 2 399596 210127 103360 -1 811
813 2 399608 210151 103240 -1 812
814 2 399570 210192 103120 -1 813
815 2 399555 210253 103040 -1 814
816 2 399572 210307 102920 -1 815
817 2 399586 210350 102840 -1 816
818 2 399619 210425 102800 -1 817
819 2 399663 210469 102680 -1 818
820 2 399711 210503 102640 -1 819
821 2 399813 210423 102520 -1 820
822 2 399834 210493 102440 -1 821
823 2 399843 210516 102400 -1 822
824 2 399777 210598 102280 -1 823
825 2 399712 210672 102200 -1 824
826 2 399701 210752 102120 -1 825
827 2 399707 210769 102040 -1 826
828 2 399766 210726 101880 -1 827
829 2 399888 210739 101800 -1 828
830 2 399934 210828 101720 -1 829
831 2 400042 210922 101680 -1 830
832 2 400035 210935 101640 -1 831
833 2 402057 208221 107880 -1 749
834 2 402184 208316 107800 -1 833
835 2 402269 208362 107760 -1 834
836 2 402364 208491 107720 -1 835
837 2 402641 208666 107720 -1 836
838 2 402998 208768 107720 -1 837
839 2 403082 208888 107720 -1 838
840 2 403166 209108 107640 -1 839
841 2 403273 209425 107640 -1 840
842 2 403519 209651 107640 -1 841
843 2 403560 209907 107560 -1 842
844 2 403740 210076 107520 -1 843
845 2 403927 210172 107520 -1 844
846 2 404036 210084 107400 -1 845
847 2 404284 210222 107320 -1 846
848 2 404339 210261 107280 -1 847
849 2 404241 210257 107120 -1 848
850 2 404276 210106 107040 -1 849
851 2 404262 210089 106960 -1 850
852 2 404271 210084 106840 -1 851
853 2 404353 210079 106760 -1 852
854 2 404389 210055 106680 -1 853
855 2 404482 210031 106600 -1 854
856 2 404603 210017 106480 -1 855
857 2 404681 209934 106360 -1 856
858 2 404672 209847 106280 -1 857
859 2 404609 209801 106240 -1 858
860 2 404581 209768 106160 -1 859
861 2 404463 209681 106040 -1 860
862 2 404441 209530 105840 -1 861
863 2 404463 209485 105720 -1 862
864 2 404432 209434 105600 -1 863
865 2 404388 209491 105520 -1 864
866 2 404411 209512 105480 -1 865
867 2 404370 209454 105400 -1 866
868 2 404367 209441 105360 -1 867
869 2 404405 209402 105320 -1 868
870 2 404407 209191 105280 -1 869
871 2 404300 209091 105240 -1 870
872 2 404311 209094 105160 -1 871
873 2 404309 209047 105080 -1 872
874 2 404285 209023 105000 -1 873
875 2 404265 209022 104960 -1 874
876 2 404261 209008 104920 -1 875
877 2 404254 208933 104880 -1 876
878 2 404218 208834 104800 -1 877
879 2 404164 208718 104760 -1 878
880 2 404141 208679 104680 -1 879
881 2 404081 208632 104600 -1 880
882 2 403972 208536 104520 -1 881
883 2 403910 208441 104440 -1 882
884 2 403767 208609 104400 -1 883
885 2 403666 208499 104360 -1 884
886 2 403654 208368 104320 -1 885
887 2 403647 208199 104240 -1 886
888 2 403620 207991 104160 -1 887
889 2 403596 207871 104080 -1 888
890 2 403628 207748 104040 -1 889
891 2 403760 207482 104040 -1 890
892 2 403798 207363 103960 -1 891
893 2 403766 207211 103840 -1 892
894 2 403723 207176 103800 -1 893
895 2 403726 207153 103720 -1 894
896 2 403646 207099 103640 -1 895
897 2 403575 207013 103560 -1 896
898 2 403497 206938 103480 -1 897
899 2 403431 206734 103400 -1 898
900 2 403314 206490 103320 -1 899
901 2 403183 206382 103280 -1 900
902 2 403139 206341 103240 -1 901
903 2 403096 206298 103200 -1 902
904 2 403004 206221 103120 -1 903
905 2 402927 206058 103080 -1 904
906 2 402669 205866 103080 -1 905
907 2 402001 205784 103080 -1 906
908 2 401417 205861 103040 -1 907
909 2 401419 205810 102920 -1 908
910 2 401328 205790 102840 -1 909
911 2 401154 205752 102720 -1 910
912 2 400986 205778 102760 -1 911
913 2 400718 205810 102800 -1 912
914 2 400417 205852 102880 -1 913
915 2 400299 205900 102920 -1 914
916 2 401244 205856 103120 -1 908
917 2 401179 205878 103200 -1 916
918 2 400979 205876 103280 -1 917
919 2 400911 205848 103320 -1 918
920 2 400917 205818 103440 -1 919
921 2 400775 205780 103520 -1 920
922 2 400670 205836 103560 -1 921
923 2 400582 205850 103640 -1 922
924 2 400562 205882 103720 -1 923
925 2 400558 205898 103760 -1 924
926 2 402591 205692 102920 -1 906
927 2 402628 205568 102840 -1 926
928 2 402639 205538 102800 -1 927
929 2 402669 205528 102760 -1 928
930 2 402689 205511 102720 -1 929
931 2 402707 205501 102680 -1 930
932 2 402706 205500 102640 -1 931
933 2 402694 205442 102520 -1 932
934 2 402643 205500 102400 -1 933
935 2 402604 205631 102360 -1 934
936 2 402473 205683 102320 -1 935
937 2 402419 205733 102320 -1 936
938 2 402271 205757 102320 -1 937
939 2 402239 205791 102320 -1 938
940 2 402234 205796 102360 -1 939
941 2 402222 205799 102400 -1 940
942 2 402235 205779 102480 -1 941
943 2 402232 205760 102520 -1 942
944 2 402307 205919 102640 -1 943
945 2 402350 205944 102720 -1 944
946 2 402395 205939 102840 -1 945
947 2 402400 205908 102880 -1 946
948 2 403990 209128 105240 -1 871
949 2 403890 209186 105320 -1 948
950 2 403942 209241 105360 -1 949
951 2 404605 210497 107280 -1 848
952 2 404917 210745 107320 -1 951
953 2 405214 211022 107320 -1 952
954 2 405533 211225 107360 -1 953
955 2 405789 211349 107360 -1 954
956 2 405786 211408 107320 -1 955
957 2 405783 211465 107280 -1 956
958 2 405848 211500 107200 -1 957
959 2 406010 211684 107080 -1 958
960 2 406196 211743 107000 -1 959
961 2 406405 211774 106920 -1 960
962 2 406485 211787 106840 -1 961
963 2 406745 211860 106680 -1 962
964 2 406859 211849 106600 -1 963
965 2 407402 211762 106560 -1 964
966 2 407529 211792 106520 -1 965
967 2 407890 212038 106480 -1 966
968 2 407987 212110 106360 -1 967
969 2 407950 212063 106320 -1 968
970 2 408118 212221 106320 -1 969
971 2 408201 212268 106240 -1 970
972 2 408321 212297 106200 -1 971
973 2 408403 212206 106120 -1 972
974 2 408676 212319 106240 -1 973
975 2 408893 212323 106320 -1 974
976 2 409022 212322 106400 -1 975
977 2 409230 212300 106440 -1 976
978 2 409298 212264 106480 -1 977
979 2 409510 212392 106480 -1 978
980 2 409793 212597 106520 -1 979
981 2 410139 212697 106520 -1 980
982 2 410305 212852 106520 -1 981
983 2 410352 212949 106480 -1 982
984 2 410474 212993 106480 -1 983
985 2 410585 213076 106400 -1 984
986 2 410649 213144 106320 -1 985
987 2 410713 213289 106280 -1 986
988 2 410786 213355 106240 -1 987
989 2 410864 213318 106240 -1 988
990 2 410934 213273 106320 -1 989
991 2 411086 213196 106480 -1 990
992 2 411236 213094 106560 -1 991
993 2 411293 212963 106680 -1 992
994 2 411385 213008 106760 -1 993
995 2 411595 213118 106760 -1 994
996 2 411872 213044 106800 -1 995
997 2 411988 212924 106880 -1 996
998 2 412106 212887 107000 -1 997
999 2 412191 212957 107040 -1 998
1000 2 412300 213073 107080 -1 999
1001 2 412428 213095 107120 -1 1000
1002 2 412556 213119 107200 -1 1001
1003 2 412654 213173 107320 -1 1002
1004 2 412794 213240 107480 -1 1003
1005 2 412885 213299 107560 -1 1004
1006 2 412906 213373 107680 -1 1005
1007 2 412996 213369 107800 -1 1006
1008 2 413159 213416 107960 -1 1007
1009 2 413236 213439 108040 -1 1008
1010 2 413344 213376 108080 -1 1009
1011 2 413460 213222 108080 -1 1010
1012 2 413540 213000 108080 -1 1011
1013 2 413653 212902 108120 -1 1012
1014 2 413769 212824 108200 -1 1013
1015 2 413741 212770 108240 -1 1014
1016 2 413753 212706 108280 -1 1015
1017 2 413771 212674 108320 -1 1016
1018 2 413895 212684 108400 -1 1017
1019 2 414215 212668 108520 -1 1018
1020 2 414335 212626 108600 -1 1019
1021 2 414383 212584 108680 -1 1020
1022 2 414409 212608 108720 -1 1021
1023 2 414598 212630 108920 -1 1022
1024 2 414776 212696 109160 -1 1023
1025 2 414784 212692 109200 -1 1024
1026 2 414905 212654 109360 -1 1025
1027 2 415209 212566 109480 -1 1026
1028 2 415281 212576 109680 -1 1027
1029 2 415590 212694 109960 -1 1028
1030 2 415606 212752 110040 -1 1029
1031 2 415623 212810 110120 -1 1030
1032 2 415731 212732 110040 -1 1030
1033 2 415903 212734 109960 -1 1032
1034 2 416029 212692 110040 -1 1033
1035 2 416125 212676 110160 -1 1034
1036 2 416142 212648 110200 -1 1035
1037 2 416118 212668 110320 -1 1036
1038 2 416046 212682 110400 -1 1037
1039 2 415966 212746 110480 -1 1038
1040 2 415821 212786 110520 -1 1039
1041 2 415710 212868 110520 -1 1040
1042 2 416011 212722 110560 -1 1040
1043 2 416105 212688 110640 -1 1042
1044 2 413671 212544 108320 -1 1017
1045 2 413520 212458 108360 -1 1044
1046 2 413396 212450 108400 -1 1045
1047 2 413358 212386 108520 -1 1046
1048 2 413280 212308 108560 -1 1047
1049 2 413356 212446 108600 -1 1047
1050 2 413326 212488 108800 -1 1049
1051 2 413226 212534 108840 -1 1050
1052 2 413161 212506 108880 -1 1051
1053 2 412965 212404 108760 -1 1052
1054 2 413511 213250 108120 -1 1011
1055 2 413654 213330 108120 -1 1054
1056 2 413783 213266 108160 -1 1055
1057 2 413915 213254 108240 -1 1056
1058 2 413979 213238 108280 -1 1057
1059 2 414037 213240 108320 -1 1058
1060 2 413329 213452 108120 -1 1010
1061 2 413378 213530 108240 -1 1060
1062 2 413548 213603 108440 -1 1061
1063 2 413576 213618 108480 -1 1062
1064 2 413640 213649 108560 -1 1063
1065 2 413729 213687 108800 -1 1064
1066 2 413930 213952 108960 -1 1065
1067 2 414018 214066 109040 -1 1066
1068 2 414026 214138 109120 -1 1067
1069 2 414045 214208 109200 -1 1068
1070 2 414161 214289 109320 -1 1069
1071 2 414278 214444 109440 -1 1070
1072 2 414385 214600 109600 -1 1071
1073 2 414349 214737 109720 -1 1072
1074 2 414375 214863 109840 -1 1073
1075 2 414381 215006 109960 -1 1074
1076 2 414373 215002 110160 -1 1075
1077 2 414316 214986 110200 -1 1076
1078 2 414344 215007 110240 -1 1077
1079 2 414341 215027 110320 -1 1078
1080 2 414421 215102 110400 -1 1079
1081 2 414439 215196 110560 -1 1080
1082 2 414436 215285 110680 -1 1081
1083 2 414350 215322 110880 -1 1082
1084 2 414385 215445 111040 -1 1083
1085 2 414437 215616 111240 -1 1084
1086 2 414393 215827 111360 -1 1085
1087 2 414362 216107 111440 -1 1086
1088 2 414222 216461 111520 -1 1087
1089 2 414252 216636 111600 -1 1088
1090 2 414357 217178 111680 -1 1089
1091 2 414447 217356 111720 -1 1090
1092 2 414488 217473 111800 -1 1091
1093 2 414453 217577 111920 -1 1092
1094 2 414434 217607 112000 -1 1093
1095 2 414512 217780 112120 -1 1094
1096 2 414530 217808 112200 -1 1095
1097 2 414476 217892 112320 -1 1096
1098 2 414433 217888 112560 -1 1097
1099 2 414335 217915 112640 -1 1098
1100 2 414249 218012 112880 -1 1099
1101 2 414132 218120 113000 -1 1100
1102 2 414002 218179 113240 -1 1101
1103 2 413892 218256 113320 -1 1102
1104 2 413715 218290 113520 -1 1103
1105 2 413548 218400 113640 -1 1104
1106 2 413322 218492 113760 -1 1105
1107 2 413061 218516 113840 -1 1106
1108 2 412990 218558 113880 -1 1107
1109 2 412819 218597 113960 -1 1108
1110 2 412720 218676 114000 -1 1109
1111 2 412571 219000 114000 -1 1110
1112 2 412265 219378 113680 -1 1111
1113 2 412319 219193 114160 -1 1111
1114 2 412294 219346 114240 -1 1113
1115 2 412237 219388 114360 -1 1114
1116 2 412162 219420 114480 -1 1115
1117 2 412056 219464 114520 -1 1116
1118 2 411951 219507 114560 -1 1117
1119 2 411896 219847 114560 -1 1118
1120 2 412015 220059 114560 -1 1119
1121 2 411956 220199 114560 -1 1120
1122 2 411880 220348 114640 -1 1121
1123 2 411694 220477 114760 -1 1122
1124 2 411655 220636 114920 -1 1123
1125 2 411604 220720 114960 -1 1124
1126 2 411592 220756 115000 -1 1125
1127 2 411565 220769 115040 -1 1126
1128 2 411500 220985 115160 -1 1127
1129 2 411409 221159 115240 -1 1128
1130 2 411428 221321 115320 -1 1129
1131 2 411461 221724 115400 -1 1130
1132 2 411452 222012 115480 -1 1131
1133 2 411644 221653 115480 -1 1132
1134 2 411664 221373 115480 -1 1133
1135 2 411715 221325 115600 -1 1134
1136 2 411755 221383 115640 -1 1135
1137 2 411865 221375 115720 -1 1136
1138 2 411436 222304 115560 -1 1132
1139 2 411426 222462 115600 -1 1138
1140 2 411529 222641 115680 -1 1139
1141 2 411455 222361 115680 -1 1140
1142 2 411359 222315 115760 -1 1141
1143 2 411306 222313 115880 -1 1142
1144 2 411334 222874 115720 -1 1140
1145 2 411254 223027 115800 -1 1144
1146 2 411080 223139 115840 -1 1145
1147 2 411037 223172 115920 -1 1146
1148 2 411050 223270 116000 -1 1147
1149 2 411074 223308 116080 -1 1148
1150 2 411095 223432 116200 -1 1149
1151 2 411010 223589 116240 -1 1150
1152 2 410997 223724 116320 -1 1151
1153 2 410991 223791 116360 -1 1152
1154 2 411031 223819 116440 -1 1153
1155 2 411054 223935 116480 -1 1154
1156 2 411050 224025 116520 -1 1155
1157 2 411040 224083 116560 -1 1156
1158 2 411083 223709 116600 -1 1157
1159 2 410983 223613 116680 -1 1158
1160 2 410855 224333 116600 -1 1157
1161 2 410606 224529 116560 -1 1160
1162 2 410538 224509 116480 -1 1161
1163 2 410271 224653 116640 -1 1162
1164 2 410193 224647 116760 -1 1163
1165 2 410159 224663 116840 -1 1164
1166 2 409793 224699 116720 -1 1165
1167 2 409578 224659 116640 -1 1166
1168 2 409234 224591 116560 -1 1167
1169 2 409152 224341 116520 -1 1168
1170 2 409108 224267 116480 -1 1169
1171 2 409123 224259 116440 -1 1170
1172 2 408992 224389 116560 -1 1169
1173 2 408753 224345 116600 -1 1172
1174 2 408515 224293 116600 -1 1173
1175 2 408469 224235 116560 -1 1174
1176 2 408274 224187 116600 -1 1175
1177 2 408086 224099 116560 -1 1176
1178 2 407835 224043 116480 -1 1177
1179 2 407557 224005 116400 -1 1178
1180 2 407336 224025 116400 -1 1179
1181 2 407228 224033 116360 -1 1180
1182 2 407042 224247 116240 -1 1181
1183 2 406841 224407 116200 -1 1182
1184 2 406625 224435 116240 -1 1183
1185 2 407898 211998 106240 -1 969
1186 2 407865 211917 106160 -1 1185
1187 2 407846 211941 106080 -1 1186
1188 2 407760 211965 106000 -1 1187
1189 2 407841 211870 105920 -1 1188
1190 2 407895 211734 105800 -1 1189
1191 2 407957 211710 105760 -1 1190
1192 2 407959 211694 105680 -1 1191
1193 2 407919 211640 105600 -1 1192
1194 2 407911 211628 105560 -1 1193
1195 2 407903 211564 105480 -1 1194
1196 2 407947 211552 105360 -1 1195
1197 2 407907 211538 105240 -1 1196
1198 2 407620 212185 105960 -1 1188
1199 2 407600 212265 105920 -1 1198
1200 2 407527 212371 105840 -1 1199
1201 2 407455 212521 105760 -1 1200
1202 2 403835 210420 107520 -1 845
1203 2 403820 210448 107560 -1 1202
1204 2 403847 210470 107600 -1 1203
1205 2 403926 210485 107640 -1 1204
1206 2 403073 209293 107480 -1 840
1207 2 403073 209360 107360 -1 1206
1208 2 403050 209371 107320 -1 1207
1209 2 402953 211209 111760 -1 707
1210 2 402773 211873 111760 -1 1209
1211 2 402965 212344 111760 -1 1210
1212 2 403001 212577 111680 -1 1211
1213 2 403176 212929 111600 -1 1212
1214 2 403314 213413 111720 -1 1213
1215 2 403591 213860 111760 -1 1214
1216 2 403642 214505 111720 -1 1215
1217 2 403529 214948 111680 -1 1216
1218 2 403392 215056 111480 -1 1217
1219 2 403159 215587 111360 -1 1218
1220 2 402774 216106 111280 -1 1219
1221 2 402794 216264 111200 -1 1220
1222 2 403140 217559 111200 -1 1221
1223 2 403201 217404 111280 -1 1222
1224 2 403587 217592 111320 -1 1223
1225 2 403591 217625 111400 -1 1224
1226 2 403921 217597 111480 -1 1225
1227 2 404352 217696 111560 -1 1226
1228 2 404476 217736 111720 -1 1227
1229 2 404444 217790 111840 -1 1228
1230 2 404455 217791 111960 -1 1229
1231 2 404437 217716 112000 -1 1230
1232 2 404448 217703 112080 -1 1231
1233 2 404506 217664 112120 -1 1232
1234 2 404616 217637 112160 -1 1233
1235 2 404716 217652 112200 -1 1234
1236 2 404833 217616 112280 -1 1235
1237 2 404877 217626 112320 -1 1236
1238 2 404925 217619 112360 -1 1237
1239 2 405006 217594 112400 -1 1238
1240 2 405063 217563 112480 -1 1239
1241 2 405186 217553 112520 -1 1240
1242 2 405224 217547 112600 -1 1241
1243 2 405277 217472 112640 -1 1242
1244 2 405310 217470 112680 -1 1243
1245 2 405335 217487 112840 -1 1244
1246 2 405301 217434 112960 -1 1245
1247 2 405256 217416 113040 -1 1246
1248 2 405254 217411 113120 -1 1247
1249 2 405296 217349 113200 -1 1248
1250 2 405208 217300 113240 -1 1249
1251 2 405390 217267 113320 -1 1250
1252 2 405427 217270 113400 -1 1251
1253 2 405496 217154 113440 -1 1252
1254 2 405495 217142 113480 -1 1253
1255 2 405495 217142 113520 -1 1254
1256 2 405491 217135 113560 -1 1255
1257 2 405475 217119 113600 -1 1256
1258 2 405475 217116 113640 -1 1257
1259 2 405499 217083 113680 -1 1258
1260 2 405545 217057 113720 -1 1259
1261 2 405546 217040 113760 -1 1260
1262 2 405554 217068 113800 -1 1261
1263 2 405654 217024 113840 -1 1262
1264 2 405701 217004 113880 -1 1263
1265 2 405707 216985 113960 -1 1264
1266 2 405681 216917 114000 -1 1265
1267 2 405686 216864 114040 -1 1266
1268 2 405682 216802 114080 -1 1267
1269 2 405689 216823 114160 -1 1268
1270 2 405714 216754 114240 -1 1269
1271 2 405755 216658 114320 -1 1270
1272 2 405814 216565 114400 -1 1271
1273 2 405834 216503 114480 -1 1272
1274 2 405888 216397 114560 -1 1273
1275 2 405877 216402 114680 -1 1274
1276 2 405818 216387 114760 -1 1275
1277 2 405826 216348 114840 -1 1276
1278 2 405811 216365 114920 -1 1277
1279 2 405865 216374 115000 -1 1278
1280 2 405948 216379 115080 -1 1279
1281 2 406090 216416 115200 -1 1280
1282 2 406167 216440 115320 -1 1281
1283 2 406324 216401 115400 -1 1282
1284 2 406338 216447 115480 -1 1283
1285 2 406356 216462 115560 -1 1284
1286 2 406438 216493 115640 -1 1285
1287 2 406480 216522 115680 -1 1286
1288 2 406544 216507 115720 -1 1287
1289 2 406569 216521 115760 -1 1288
1290 2 406609 216540 115800 -1 1289
1291 2 406601 216526 115880 -1 1290
1292 2 406645 216512 115960 -1 1291
1293 2 406717 216424 116040 -1 1292
1294 2 406697 216412 116120 -1 1293
1295 2 406681 216380 116200 -1 1294
1296 2 406669 216345 116280 -1 1295
1297 2 406645 216297 116320 -1 1296
1298 2 406657 216271 116360 -1 1297
1299 2 406670 216243 116400 -1 1298
1300 2 406813 216177 116480 -1 1299
1301 2 406988 216129 116560 -1 1300
1302 2 407040 216113 116680 -1 1301
1303 2 407141 216028 116800 -1 1302
1304 2 407234 215989 116880 -1 1303
1305 2 407293 215958 117040 -1 1304
1306 2 407225 215971 117160 -1 1305
1307 2 407310 216008 117320 -1 1306
1308 2 407311 216016 117440 -1 1307
1309 2 407401 216030 117600 -1 1308
1310 2 407473 215987 117720 -1 1309
1311 2 407550 215979 117840 -1 1310
1312 2 407649 216091 118000 -1 1311
1313 2 407838 216214 118120 -1 1312
1314 2 407901 216194 118280 -1 1313
1315 2 408072 216278 118360 -1 1314
1316 2 408145 216290 118440 -1 1315
1317 2 408228 216302 118560 -1 1316
1318 2 408629 216265 118600 -1 1317
1319 2 408513 216257 118720 -1 1318
1320 2 408514 216316 118840 -1 1319
1321 2 408605 216373 118920 -1 1320
1322 2 408609 216267 119000 -1 1321
1323 2 408573 216227 119120 -1 1322
1324 2 408514 216280 119200 -1 1323
1325 2 408456 216255 119320 -1 1324
1326 2 408493 216168 119440 -1 1325
1327 2 408578 216056 119560 -1 1326
1328 2 408628 216025 119680 -1 1327
1329 2 408748 216044 119760 -1 1328
1330 2 408839 216024 119880 -1 1329
1331 2 408952 216050 120000 -1 1330
1332 2 409055 216085 120080 -1 1331
1333 2 409088 216127 120120 -1 1332
1334 2 409127 216160 120160 -1 1333
1335 2 409206 216232 120200 -1 1334
1336 2 409209 216230 120240 -1 1335
1337 2 409150 216289 120280 -1 1336
1338 2 409161 216327 120320 -1 1337
1339 2 409161 216310 120360 -1 1338
1340 2 409156 216219 120400 -1 1339
1341 2 409127 216250 120440 -1 1340
1342 2 409122 216259 120480 -1 1341
1343 2 409122 216318 120560 -1 1342
1344 2 409123 216286 120640 -1 1343
1345 2 409144 216268 120720 -1 1344
1346 2 409214 216302 120800 -1 1345
1347 2 409184 216331 120880 -1 1346
1348 2 409217 216410 121000 -1 1347
1349 2 409293 216438 121080 -1 1348
1350 2 409380 216388 121160 -1 1349
1351 2 409498 216330 121240 -1 1350
1352 2 409506 216334 121280 -1 1351
1353 2 409529 216311 121320 -1 1352
1354 2 409524 216314 121400 -1 1353
1355 2 409564 216296 121480 -1 1354
1356 2 409562 216274 121560 -1 1355
1357 2 409583 216250 121600 -1 1356
1358 2 409595 216236 121680 -1 1357
1359 2 409640 216209 121720 -1 1358
1360 2 409645 216189 121840 -1 1359
1361 2 409576 216128 121920 -1 1360
1362 2 409579 215994 122000 -1 1361
1363 2 409572 215867 122080 -1 1362
1364 2 409551 215765 122120 -1 1363
1365 2 409528 215676 122200 -1 1364
1366 2 409531 215616 122280 -1 1365
1367 2 409496 215494 122320 -1 1366
1368 2 409498 215497 122400 -1 1367
1369 2 409500 215485 122480 -1 1368
1370 2 409527 215391 122560 -1 1369
1371 2 409585 215368 122600 -1 1370
1372 2 409634 215324 122680 -1 1371
1373 2 409680 215314 122760 -1 1372
1374 2 409779 215319 122800 -1 1373
1375 2 409758 215305 122840 -1 1374
1376 2 409807 215233 122880 -1 1375
1377 2 409845 215240 122920 -1 1376
1378 2 409844 215248 122960 -1 1377
1379 2 409877 215203 123040 -1 1378
1380 2 409801 215162 123080 -1 1379
1381 2 409783 215132 123120 -1 1380
1382 2 409826 215108 123160 -1 1381
1383 2 409829 215049 123240 -1 1382
1384 2 409871 215017 123320 -1 1383
1385 2 409908 214978 123360 -1 1384
1386 2 409908 214958 123440 -1 1385
1387 2 409933 214923 123520 -1 1386
1388 2 409931 214906 123600 -1 1387
1389 2 409979 214877 123680 -1 1388
1390 2 409925 214832 123760 -1 1389
1391 2 409920 214815 123840 -1 1390
1392 2 409904 214800 123920 -1 1391
1393 2 409925 214856 124000 -1 1392
1394 2 409971 214903 124080 -1 1393
1395 2 410041 214784 124160 -1 1394
1396 2 410038 214727 124240 -1 1395
1397 2 410021 214710 124280 -1 1396
1398 2 410014 214689 124360 -1 1397
1399 2 410011 214695 124440 -1 1398
1400 2 410018 214653 124520 -1 1399
1401 2 410147 214587 124600 -1 1400
1402 2 410255 214605 124680 -1 1401
1403 2 410362 214645 124760 -1 1402
1404 2 410412 214636 124880 -1 1403
1405 2 410555 214611 124960 -1 1404
1406 2 410588 214549 125040 -1 1405
1407 2 410670 214456 125160 -1 1406
1408 2 410731 214407 125240 -1 1407
1409 2 410851 214354 125320 -1 1408
1410 2 410919 214309 125400 -1 1409
1411 2 410946 214318 125480 -1 1410
1412 2 410999 214313 125560 -1 1411
1413 2 411013 214315 125640 -1 1412
1414 2 411070 214291 125720 -1 1413
1415 2 411102 214298 125800 -1 1414
1416 2 411180 214279 125880 -1 1415
1417 2 411183 214207 125960 -1 1416
1418 2 411201 214182 126040 -1 1417
1419 2 411200 214127 126120 -1 1418
1420 2 411217 214062 126200 -1 1419
1421 2 411230 214005 126280 -1 1420
1422 2 411209 213953 126360 -1 1421
1423 2 411202 213891 126400 -1 1422
1424 2 411201 213849 126480 -1 1423
1425 2 411243 213831 126560 -1 1424
1426 2 411261 213800 126640 -1 1425
1427 2 411328 213769 126680 -1 1426
1428 2 411336 213710 126720 -1 1427
1429 2 411332 213623 126800 -1 1428
1430 2 411303 213626 126880 -1 1429
1431 2 411287 213629 126960 -1 1430
1432 2 411231 213618 127040 -1 1431
1433 2 411181 213521 127120 -1 1432
1434 2 411142 213511 127160 -1 1433
1435 2 411218 213394 127240 -1 1434
1436 2 411266 213357 127320 -1 1435
1437 2 411283 213323 127360 -1 1436
1438 2 411255 213198 127440 -1 1437
1439 2 411246 213123 127520 -1 1438
1440 2 411305 213087 127560 -1 1439
1441 2 411304 213029 127640 -1 1440
1442 2 411302 213002 127680 -1 1441
1443 2 411320 213011 127720 -1 1442
1444 2 411339 212992 127760 -1 1443
1445 2 411357 212949 127800 -1 1444
1446 2 411374 212924 127840 -1 1445
1447 2 411394 212854 127880 -1 1446
1448 2 411392 212835 127920 -1 1447
1449 2 411451 212781 127960 -1 1448
1450 2 411504 212807 128000 -1 1449
1451 2 411579 212800 128040 -1 1450
1452 2 411623 212768 128080 -1 1451
1453 2 411634 212716 128120 -1 1452
1454 2 411634 212681 128160 -1 1453
1455 2 411693 212640 128200 -1 1454
1456 2 411717 212629 128240 -1 1455
1457 2 411756 212617 128280 -1 1456
1458 2 411775 212608 128320 -1 1457
1459 2 411768 212578 128360 -1 1458
1460 2 411737 212546 128400 -1 1459
1461 2 411738 212531 128440 -1 1460
1462 2 411766 212510 128480 -1 1461
1463 2 411800 212480 128520 -1 1462
1464 2 411830 212441 128560 -1 1463
1465 2 411884 212428 128600 -1 1464
1466 2 411946 212412 128640 -1 1465
1467 2 412010 212385 128680 -1 1466
1468 2 412079 212353 128720 -1 1467
1469 2 412175 212272 128760 -1 1468
1470 2 412231 212203 128800 -1 1469
1471 2 412253 212180 128840 -1 1470
1472 2 412272 212141 128880 -1 1471
1473 2 412424 212002 128920 -1 1472
1474 2 412510 211975 128960 -1 1473
1475 2 412584 211938 129000 -1 1474
1476 2 412704 211724 129040 -1 1475
1477 2 412711 211666 129080 -1 1476
1478 2 412713 211656 129120 -1 1477
1479 2 412698 211620 129200 -1 1478
1480 2 412686 211506 129200 -1 1479
1481 2 412577 211166 129240 -1 1480
1482 2 412513 211006 129280 -1 1481
1483 2 412490 210832 129320 -1 1482
1484 2 412513 210679 129360 -1 1483
1485 2 412539 210662 129440 -1 1484
1486 2 412557 210657 129480 -1 1485
1487 2 412583 210611 129520 -1 1486
1488 2 412531 210354 129560 -1 1487
1489 2 412636 210418 129600 -1 1488
1490 2 412728 210489 129640 -1 1489
1491 2 412743 210533 129680 -1 1490
1492 2 412757 210540 129720 -1 1491
1493 2 412826 210566 129760 -1 1492
1494 2 412902 210606 129800 -1 1493
1495 2 412917 210608 129840 -1 1494
1496 2 412916 210619 129880 -1 1495
1497 2 412946 210631 129920 -1 1496
1498 2 412943 210615 129960 -1 1497
1499 2 412940 210587 130000 -1 1498
1500 2 412914 210500 130040 -1 1499
1501 2 412882 210180 130080 -1 1500
1502 2 412877 210275 130120 -1 1501
1503 2 412943 210259 130160 -1 1502
1504 2 412947 210268 130280 -1 1503
1505 2 412947 210206 130360 -1 1504
1506 2 412977 210146 130440 -1 1505
1507 2 413007 210137 130480 -1 1506
1508 2 413020 210113 130520 -1 1507
1509 2 413040 210065 130560 -1 1508
1510 2 413000 210021 130640 -1 1509
1511 2 413065 209953 130680 -1 1510
1512 2 413012 209974 130760 -1 1511
1513 2 412888 209904 130800 -1 1512
1514 2 412887 209902 130880 -1 1513
1515 2 412868 209858 130960 -1 1514
1516 2 412898 209807 131040 -1 1515
1517 2 412968 209860 131120 -1 1516
1518 2 412966 209805 131160 -1 1517
1519 2 412995 209769 131200 -1 1518
1520 2 412987 209765 131280 -1 1519
1521 2 412959 209757 131320 -1 1520
1522 2 412963 209763 131360 -1 1521
1523 2 412950 209731 131400 -1 1522
1524 2 412950 209729 131440 -1 1523
1525 2 413052 209707 131480 -1 1524
1526 2 413157 209727 131520 -1 1525
1527 2 413031 209541 131560 -1 1526
1528 2 413065 209506 131600 -1 1527
1529 2 413093 209487 131640 -1 1528
1530 2 412505 211061 129200 -1 1481
1531 2 412386 211005 129080 -1 1530
1532 2 412378 211009 129000 -1 1531
1533 2 412389 211039 128920 -1 1532
1534 2 412377 210990 128840 -1 1533
1535 2 412408 210872 128760 -1 1534
1536 2 412413 210813 128640 -1 1535
1537 2 412401 210766 128560 -1 1536
1538 2 412353 210727 128440 -1 1537
1539 2 412274 210627 128320 -1 1538
1540 2 412139 210507 128280 -1 1539
1541 2 412232 210403 128200 -1 1540
1542 2 412247 210298 128120 -1 1541
1543 2 412223 210308 128040 -1 1542
1544 2 412143 210301 127960 -1 1543
1545 2 411938 210138 127880 -1 1544
1546 2 411820 210154 127800 -1 1545
1547 2 411719 210185 127720 -1 1546
1548 2 411626 210202 127680 -1 1547
1549 2 411579 210194 127600 -1 1548
1550 2 411545 210179 127520 -1 1549
1551 2 411513 210204 127440 -1 1550
1552 2 411406 210229 127360 -1 1551
1553 2 411486 210242 127240 -1 1552
1554 2 411482 210244 127200 -1 1553
1555 2 411433 210305 127120 -1 1554
1556 2 408776 216202 118520 -1 1318
1557 2 408887 216164 118480 -1 1556
1558 2 409269 216095 118400 -1 1557
1559 2 409501 216151 118320 -1 1558
1560 2 409605 216163 118280 -1 1559
1561 2 409748 216142 118160 -1 1560
1562 2 409969 216068 118120 -1 1561
1563 2 410221 216006 118120 -1 1562
1564 2 410285 215808 118120 -1 1563
1565 2 410161 215566 118120 -1 1564
1566 2 410094 215369 118080 -1 1565
1567 2 410141 215166 118000 -1 1566
1568 2 410000 214978 117920 -1 1567
1569 2 409898 214859 117880 -1 1568
1570 2 409810 214788 117880 -1 1569
1571 2 409786 214775 117920 -1 1570
1572 2 409783 214710 117960 -1 1571
1573 2 409805 214669 118000 -1 1572
1574 2 409808 214633 118040 -1 1573
1575 2 409660 214533 118040 -1 1574
1576 2 409568 214377 118040 -1 1575
1577 2 409371 214284 118080 -1 1576
1578 2 409349 214220 118080 -1 1577
1579 2 409243 214130 118080 -1 1578
1580 2 408964 213907 118040 -1 1579
1581 2 408783 213857 118000 -1 1580
1582 2 408719 213800 117960 -1 1581
1583 2 408690 213710 117920 -1 1582
1584 2 408716 213622 117920 -1 1583
1585 2 408701 213565 117960 -1 1584
1586 2 408553 213523 117960 -1 1585
1587 2 408464 213478 117920 -1 1586
1588 2 408396 213385 117880 -1 1587
1589 2 408328 213122 117840 -1 1588
1590 2 408295 213024 117800 -1 1589
1591 2 408296 212841 117760 -1 1590
1592 2 408283 212684 117680 -1 1591
1593 2 408379 212621 117640 -1 1592
1594 2 408381 212601 117600 -1 1593
1595 2 408389 212598 117560 -1 1594
1596 2 408391 212534 117520 -1 1595
1597 2 408365 212423 117480 -1 1596
1598 2 408358 212344 117440 -1 1597
1599 2 408329 212308 117360 -1 1598
1600 2 408341 212303 117320 -1 1599
1601 2 410825 216032 118120 -1 1563
1602 2 411509 215892 118120 -1 1601
1603 2 411899 215998 118160 -1 1602
1604 2 411863 215837 118280 -1 1603
1605 2 411380 216105 118280 -1 1604
1606 2 411054 216247 118360 -1 1605
1607 2 411077 216351 118480 -1 1606
1608 2 410869 216207 118480 -1 1607
1609 2 410821 216217 118480 -1 1608
1610 2 410608 216216 118520 -1 1609
1611 2 410523 216235 118560 -1 1610
1612 2 410435 216251 118600 -1 1611
1613 2 410484 216302 118760 -1 1612
1614 2 410451 216239 118520 -1 1611
1615 2 410484 216254 118320 -1 1614
1616 2 411134 216337 118560 -1 1607
1617 2 411123 216370 118600 -1 1616
1618 2 412580 216017 118360 -1 1604
1619 2 412738 216163 118480 -1 1618
1620 2 412700 216233 118520 -1 1619
1621 2 412666 216392 118600 -1 1620
1622 2 412592 216390 118680 -1 1621
1623 2 411519 216005 117880 -1 1602
1624 2 411537 216066 117800 -1 1623
1625 2 411556 216100 117760 -1 1624
1626 2 411798 216230 117720 -1 1625
1627 2 412033 216126 117640 -1 1626
1628 2 412151 216094 117560 -1 1627
1629 2 412354 216029 117480 -1 1628
1630 2 412568 215975 117440 -1 1629
1631 2 412707 216012 117400 -1 1630
1632 2 412863 215978 117360 -1 1631
1633 2 413043 215927 117320 -1 1632
1634 2 413093 215894 117280 -1 1633
1635 2 413202 215802 117200 -1 1634
1636 2 413309 215783 117120 -1 1635
1637 2 413434 215771 117080 -1 1636
1638 2 413560 215779 117040 -1 1637
1639 2 413629 215743 116920 -1 1638
1640 2 413726 215670 116800 -1 1639
1641 2 413803 215717 116720 -1 1640
1642 2 413870 215679 116640 -1 1641
1643 2 413879 215650 116560 -1 1642
1644 2 413854 215570 116480 -1 1643
1645 2 413854 215435 116400 -1 1644
1646 2 413874 215334 116320 -1 1645
1647 2 413941 215188 116200 -1 1646
1648 2 413980 215097 116120 -1 1647
1649 2 414068 214985 116040 -1 1648
1650 2 414136 214932 115960 -1 1649
1651 2 414214 214894 115920 -1 1650
1652 2 414239 214853 115880 -1 1651
1653 2 414286 214862 115840 -1 1652
1654 2 414382 214826 115760 -1 1653
1655 2 414504 214806 115680 -1 1654
1656 2 414663 214695 115600 -1 1655
1657 2 414761 214634 115520 -1 1656
1658 2 414867 214581 115480 -1 1657
1659 2 414928 214543 115440 -1 1658
1660 2 415009 214487 115400 -1 1659
1661 2 415052 214468 115320 -1 1660
1662 2 415081 214453 115280 -1 1661
1663 2 415214 214456 115200 -1 1662
1664 2 415431 214493 115120 -1 1663
1665 2 415496 214467 115040 -1 1664
1666 2 415506 214558 115000 -1 1665
1667 2 415458 214580 114960 -1 1666
1668 2 415373 214630 114960 -1 1667
1669 2 415335 214711 114960 -1 1668
1670 2 415263 214745 114960 -1 1669
1671 2 415212 214734 114880 -1 1670
1672 2 415147 214724 114840 -1 1671
1673 2 415145 214717 114800 -1 1672
1674 2 415089 214702 114760 -1 1673
1675 2 415046 214711 114720 -1 1674
1676 2 414822 214715 114720 -1 1675
1677 2 414728 214774 114760 -1 1676
1678 2 414658 214788 114800 -1 1677
1679 2 414576 214789 114840 -1 1678
1680 2 415653 214656 114960 -1 1667
1681 2 415812 214754 114920 -1 1680
1682 2 415866 214981 114920 -1 1681
1683 2 415857 215042 114960 -1 1682
1684 2 415869 215072 115000 -1 1683
1685 2 415902 215098 115040 -1 1684
1686 2 416025 215156 115040 -1 1685
1687 2 416095 215217 115000 -1 1686
1688 2 416128 215257 114960 -1 1687
1689 2 416231 215311 114880 -1 1688
1690 2 416281 215341 114840 -1 1689
1691 2 416336 215341 114800 -1 1690
1692 2 416328 215353 114760 -1 1691
1693 2 415730 214224 115040 -1 1665
1694 2 415819 214200 115040 -1 1693
1695 2 415865 214206 115000 -1 1694
1696 2 415859 214253 114960 -1 1695
1697 2 414873 214419 115480 -1 1658
1698 2 414785 214349 115480 -1 1697
1699 2 414771 214260 115480 -1 1698
1700 2 414602 214069 115520 -1 1699
1701 2 414662 214070 115600 -1 1700
1702 2 411365 216407 117680 -1 1626
1703 2 411319 216399 117600 -1 1702
1704 2 403358 217701 111560 -1 1226
1705 2 403416 217656 111600 -1 1704
1706 2 403375 217616 111720 -1 1705
1707 2 402998 217379 110920 -1 1222
1708 2 402978 217353 110880 -1 1707
1709 2 402976 217226 110680 -1 1708
1710 2 403002 217159 110600 -1 1709
1711 2 403710 217571 110400 -1 1710
1712 2 403794 217586 110280 -1 1711
1713 2 403896 217647 110120 -1 1712
1714 2 404029 217665 109960 -1 1713
1715 2 404080 217657 109920 -1 1714
1716 2 404181 217641 109840 -1 1715
1717 2 404408 217692 109760 -1 1716
1718 2 404516 217689 109680 -1 1717
1719 2 404717 217719 109600 -1 1718
1720 2 404917 217705 109600 -1 1719
1721 2 404982 217721 109560 -1 1720
1722 2 405021 217700 109520 -1 1721
1723 2 405038 217686 109480 -1 1722
1724 2 405075 217657 109440 -1 1723
1725 2 405127 217658 109360 -1 1724
1726 2 405219 217721 109320 -1 1725
1727 2 405297 217891 109280 -1 1726
1728 2 405428 217963 109240 -1 1727
1729 2 405656 217917 109240 -1 1728
1730 2 405773 217842 109200 -1 1729
1731 2 406256 217799 109200 -1 1730
1732 2 406257 217743 109120 -1 1731
1733 2 406180 217685 109040 -1 1732
1734 2 406177 217648 108960 -1 1733
1735 2 406092 217535 108880 -1 1734
1736 2 406037 217470 108840 -1 1735
1737 2 406013 217445 108800 -1 1736
1738 2 405975 217435 108760 -1 1737
1739 2 405946 217435 108720 -1 1738
1740 2 405876 217418 108680 -1 1739
1741 2 405827 217417 108640 -1 1740
1742 2 405775 217442 108600 -1 1741
1743 2 405740 217401 108520 -1 1742
1744 2 405697 217373 108480 -1 1743
1745 2 405617 217323 108400 -1 1744
1746 2 405586 217308 108360 -1 1745
1747 2 405564 217309 108280 -1 1746
1748 2 405515 217279 108200 -1 1747
1749 2 405494 217244 108120 -1 1748
1750 2 405427 217231 108040 -1 1749
1751 2 405407 217194 108000 -1 1750
1752 2 405373 217186 107960 -1 1751
1753 2 405344 217177 107920 -1 1752
1754 2 406544 217869 109200 -1 1731
1755 2 406466 217878 109280 -1 1754
1756 2 406463 217879 109320 -1 1755
1757 2 406706 217907 109200 -1 1754
1758 2 406781 217934 109160 -1 1757
1759 2 406942 217967 109120 -1 1758
1760 2 407110 217988 109080 -1 1759
1761 2 407219 218062 109040 -1 1760
1762 2 407246 218142 109000 -1 1761
1763 2 407282 218241 108960 -1 1762
1764 2 407392 218317 108960 -1 1763
1765 2 407530 218323 108960 -1 1764
1766 2 407738 218365 108960 -1 1765
1767 2 407853 218456 108920 -1 1766
1768 2 407897 218586 108920 -1 1767
1769 2 408016 218650 108920 -1 1768
1770 2 408004 218826 108920 -1 1769
1771 2 408010 218958 108960 -1 1770
1772 2 408039 219010 109000 -1 1771
1773 2 408057 219057 109040 -1 1772
1774 2 408063 219078 109080 -1 1773
1775 2 408056 219102 109120 -1 1774
1776 2 408054 219134 109160 -1 1775
1777 2 408052 219148 109200 -1 1776
1778 2 408107 219161 109280 -1 1777
1779 2 408248 219239 109320 -1 1778
1780 2 408233 219264 109400 -1 1779
1781 2 408204 219269 109480 -1 1780
1782 2 408180 219313 109560 -1 1781
1783 2 408183 219413 109640 -1 1782
1784 2 408159 219518 109720 -1 1783
1785 2 408188 219647 109800 -1 1784
1786 2 408204 219783 109840 -1 1785
1787 2 408239 219975 109880 -1 1786
1788 2 408241 220177 109880 -1 1787
1789 2 408287 220207 109960 -1 1788
1790 2 408357 220304 110000 -1 1789
1791 2 408379 220330 110040 -1 1790
1792 2 407976 218796 108840 -1 1770
1793 2 407932 218781 108760 -1 1792
1794 2 407934 218799 108720 -1 1793
1795 2 404558 217722 109480 -1 1719
1796 2 404502 217683 109360 -1 1795
1797 2 404477 217723 109280 -1 1796
1798 2 404474 217725 109240 -1 1797
1799 2 404480 217722 109200 -1 1798
1800 2 404492 217746 109160 -1 1799
1801 2 404451 217778 109120 -1 1800
1802 2 404333 217820 109040 -1 1801
1803 2 404271 217862 108960 -1 1802
1804 2 404191 217922 108920 -1 1803
1805 2 404162 217938 108880 -1 1804
1806 2 403065 217052 110520 -1 1710
1807 2 402970 216647 110400 -1 1806
1808 2 403055 216480 110280 -1 1807
1809 2 403185 216463 110200 -1 1808
1810 2 403181 216447 110160 -1 1809
1811 2 402985 217777 110520 -1 1806
1812 2 403082 218847 110480 -1 1811
1813 2 403144 219140 110360 -1 1812
1814 2 403048 219325 110240 -1 1813
1815 2 402888 219500 110160 -1 1814
1816 2 402782 219607 110080 -1 1815
1817 2 402746 219702 110000 -1 1816
1818 2 402626 219842 109840 -1 1817
1819 2 402576 219878 109680 -1 1818
1820 2 402516 220025 109600 -1 1819
1821 2 402485 220107 109520 -1 1820
1822 2 402509 220212 109440 -1 1821
1823 2 402500 220299 109320 -1 1822
1824 2 402497 220294 109200 -1 1823
1825 2 402494 220296 109080 -1 1824
1826 2 402369 220341 109000 -1 1825
1827 2 402195 220294 108920 -1 1826
1828 2 402182 220328 108800 -1 1827
1829 2 401929 220415 108640 -1 1828
1830 2 401752 220474 108560 -1 1829
1831 2 401606 220490 108480 -1 1830
1832 2 401523 220557 108400 -1 1831
1833 2 401341 220717 108320 -1 1832
1834 2 401289 220906 108240 -1 1833
1835 2 400900 221068 108160 -1 1834
1836 2 400851 221138 108080 -1 1835
1837 2 400590 221177 108000 -1 1836
1838 2 400288 221222 107880 -1 1837
1839 2 400105 221345 107760 -1 1838
1840 2 399969 221405 107680 -1 1839
1841 2 399718 221465 107600 -1 1840
1842 2 399426 221542 107520 -1 1841
1843 2 399092 221731 107480 -1 1842
1844 2 398958 221845 107320 -1 1843
1845 2 398621 221915 107240 -1 1844
1846 2 398241 222005 107160 -1 1845
1847 2 398126 222121 107040 -1 1846
1848 2 397988 222217 106960 -1 1847
1849 2 397839 222378 106880 -1 1848
1850 2 397882 222490 106720 -1 1849
1851 2 397859 222674 106520 -1 1850
1852 2 397888 222706 106360 -1 1851
1853 2 397897 222663 106200 -1 1852
1854 2 397770 222806 106040 -1 1853
1855 2 397772 222858 105920 -1 1854
1856 2 397814 222882 105760 -1 1855
1857 2 397745 222960 105640 -1 1856
1858 2 397759 223028 105520 -1 1857
1859 2 397793 223029 105400 -1 1858
1860 2 397852 223071 105200 -1 1859
1861 2 397790 223099 105080 -1 1860
1862 2 397779 223141 104920 -1 1861
1863 2 397689 223121 104840 -1 1862
1864 2 397810 223152 104760 -1 1863
1865 2 397826 223142 104640 -1 1864
1866 2 397781 223173 104520 -1 1865
1867 2 397845 223416 104400 -1 1866
1868 2 397814 223391 104240 -1 1867
1869 2 397666 223451 104000 -1 1868
1870 2 397607 223427 103920 -1 1869
1871 2 397526 223434 103840 -1 1870
1872 2 397531 223505 103720 -1 1871
1873 2 397526 223473 103600 -1 1872
1874 2 397478 223438 103520 -1 1873
1875 2 397474 223440 103400 -1 1874
1876 2 397350 223481 103320 -1 1875
1877 2 397201 223734 103240 -1 1876
1878 2 397223 223653 103080 -1 1877
1879 2 397210 223530 102960 -1 1878
1880 2 397194 223466 102840 -1 1879
1881 2 397213 223538 102760 -1 1880
1882 2 397287 223639 102640 -1 1881
1883 2 397287 223682 102520 -1 1882
1884 2 397326 223726 102360 -1 1883
1885 2 397370 223733 102240 -1 1884
1886 2 397433 223836 102080 -1 1885
1887 2 397402 223881 101960 -1 1886
1888 2 397454 223973 101840 -1 1887
1889 2 397538 223990 101760 -1 1888
1890 2 397554 223990 101640 -1 1889
1891 2 397558 224048 101520 -1 1890
1892 2 397595 224127 101400 -1 1891
1893 2 397598 224207 101320 -1 1892
1894 2 397690 224273 101240 -1 1893
1895 2 397761 224354 101160 -1 1894
1896 2 397778 224358 101040 -1 1895
1897 2 397826 224430 100960 -1 1896
1898 2 397826 224526 100880 -1 1897
1899 2 397766 224723 100800 -1 1898
1900 2 397767 224818 100720 -1 1899
1901 2 397707 224909 100600 -1 1900
1902 2 397551 225422 100520 -1 1901
1903 2 397528 225546 100480 -1 1902
1904 2 397504 225670 100440 -1 1903
1905 2 397675 225657 100320 -1 1904
1906 2 397855 225749 100200 -1 1905
1907 2 397849 225886 100080 -1 1906
1908 2 397898 225914 99960 -1 1907
1909 2 397846 226022 99840 -1 1908
1910 2 397808 226202 99720 -1 1909
1911 2 397840 226219 99680 -1 1910
1912 2 397961 226318 99520 -1 1911
1913 2 398063 226532 99400 -1 1912
1914 2 398270 226565 99320 -1 1913
1915 2 398379 226633 99200 -1 1914
1916 2 398519 226704 99080 -1 1915
1917 2 398665 226789 98960 -1 1916
1918 2 399136 226967 98920 -1 1917
1919 2 399329 227239 98880 -1 1918
1920 2 399671 227701 98840 -1 1919
1921 2 399716 227620 98720 -1 1920
1922 2 399815 227453 98600 -1 1921
1923 2 400007 227458 98480 -1 1922
1924 2 400268 227474 98360 -1 1923
1925 2 400675 227952 98360 -1 1924
1926 2 400847 228059 98440 -1 1925
1927 2 401127 228325 98560 -1 1926
1928 2 401303 228430 98680 -1 1927
1929 2 401497 228699 98800 -1 1928
1930 2 401761 229430 98880 -1 1929
1931 2 401830 229610 98880 -1 1930
1932 2 401746 230014 98880 -1 1931
1933 2 401826 230272 98960 -1 1932
1934 2 401930 230385 99040 -1 1933
1935 2 402051 230585 99160 -1 1934
1936 2 402120 230836 99240 -1 1935
1937 2 402171 231024 99320 -1 1936
1938 2 402287 231328 99400 -1 1937
1939 2 403219 232404 99400 -1 1938
1940 2 403515 232789 99440 -1 1939
1941 2 403828 233295 99480 -1 1940
1942 2 404043 233661 99520 -1 1941
1943 2 404263 234077 99440 -1 1942
1944 2 404392 234212 99360 -1 1943
1945 2 404524 234788 99360 -1 1944
1946 2 404581 234901 99280 -1 1945
1947 2 404768 235052 99240 -1 1946
1948 2 404949 235134 99160 -1 1947
1949 2 405163 235234 99120 -1 1948
1950 2 405171 235263 98960 -1 1949
1951 2 405295 235418 98800 -1 1950
1952 2 405454 235982 98760 -1 1951
1953 2 405582 236847 98760 -1 1952
1954 2 405657 236912 98720 -1 1953
1955 2 405956 237173 98560 -1 1954
1956 2 406131 237933 98800 -1 1955
1957 2 406174 238339 98880 -1 1956
1958 2 406178 238623 99000 -1 1957
1959 2 406224 238968 99080 -1 1958
1960 2 406252 239147 99160 -1 1959
1961 2 406276 239318 99280 -1 1960
1962 2 406321 239477 99320 -1 1961
1963 2 406304 239578 99400 -1 1962
1964 2 406281 239739 99480 -1 1963
1965 2 406250 239926 99680 -1 1964
1966 2 406409 240084 99840 -1 1965
1967 2 406568 240242 100080 -1 1966
1968 2 406740 240315 100400 -1 1967
1969 2 406733 240485 100680 -1 1968
1970 2 406592 240711 100880 -1 1969
1971 2 406379 240864 101040 -1 1970
1972 2 406516 240931 101160 -1 1971
1973 2 406684 241077 101280 -1 1972
1974 2 406720 241167 101440 -1 1973
1975 2 406792 241345 101600 -1 1974
1976 2 406852 241591 101680 -1 1975
1977 2 406881 241740 101800 -1 1976
1978 2 406892 241907 101960 -1 1977
1979 2 406739 242287 102080 -1 1978
1980 2 406612 242426 102200 -1 1979
1981 2 406597 242537 102320 -1 1980
1982 2 406620 242731 102440 -1 1981
1983 2 406664 242953 102520 -1 1982
1984 2 406958 243347 102640 -1 1983
1985 2 407004 243502 102720 -1 1984
1986 2 407044 243697 102920 -1 1985
1987 2 407128 243871 103080 -1 1986
1988 2 407440 245026 103120 -1 1987
1989 2 407366 245203 103360 -1 1988
1990 2 407305 245325 103800 -1 1989
1991 2 407417 245392 103880 -1 1990
1992 2 407473 245425 103920 -1 1991
1993 2 407458 245485 104000 -1 1992
1994 2 407450 245515 104040 -1 1993
1995 2 407450 245527 104080 -1 1994
1996 2 407432 245613 104160 -1 1995
1997 2 405654 236969 98880 -1 1954
1998 2 405726 237349 99200 -1 1997
1999 2 405726 237649 99640 -1 1998
2000 2 405698 237697 99720 -1 1999
2001 2 405175 234889 98800 -1 1951
2002 2 405191 234870 98680 -1 2001
2003 2 405203 234861 98640 -1 2002
2004 2 405199 234833 98600 -1 2003
2005 2 399545 227983 98880 -1 1920
2006 2 399460 228099 98920 -1 2005
2007 2 399381 228199 99000 -1 2006
2008 2 399302 228376 99040 -1 2007
2009 2 399299 228412 99120 -1 2008
2010 2 399222 228495 99200 -1 2009
2011 2 399210 228683 99320 -1 2010
2012 2 399210 228811 99400 -1 2011
2013 2 399170 228899 99440 -1 2012
2014 2 399135 228931 99480 -1 2013
2015 2 399026 229232 99600 -1 2014
2016 2 398926 229452 99680 -1 2015
2017 2 399070 229591 99760 -1 2016
2018 2 399194 229631 99880 -1 2017
2019 2 399044 229727 1e+05 -1 2018
2020 2 399186 229728 100160 -1 2019
2021 2 399131 229712 100320 -1 2020
2022 2 399059 229672 100480 -1 2021
2023 2 399063 229656 100520 -1 2022
2024 2 399074 229608 100640 -1 2023
2025 2 399099 229608 100720 -1 2024
2026 2 399075 229599 100840 -1 2025
2027 2 399155 229360 100960 -1 2026
2028 2 399262 229228 101040 -1 2027
2029 2 399115 230076 100920 -1 2026
2030 2 399151 230128 101040 -1 2029
2031 2 399175 230207 101120 -1 2030
2032 2 399231 230425 101200 -1 2031
2033 2 399236 230567 101280 -1 2032
2034 2 399232 230712 101320 -1 2033
2035 2 399164 230780 101400 -1 2034
2036 2 399115 230979 101520 -1 2035
2037 2 399040 231011 101600 -1 2036
2038 2 399040 231067 101680 -1 2037
2039 2 399075 231108 101760 -1 2038
2040 2 399095 231143 101840 -1 2039
2041 2 399041 231199 101960 -1 2040
2042 2 398938 231257 102040 -1 2041
2043 2 398858 231308 102120 -1 2042
2044 2 398852 231411 102200 -1 2043
2045 2 398786 231519 102280 -1 2044
2046 2 398796 231623 102360 -1 2045
2047 2 398806 231855 102440 -1 2046
2048 2 398662 232035 102480 -1 2047
2049 2 398624 232089 102520 -1 2048
2050 2 398648 232388 102640 -1 2049
2051 2 398606 232484 102720 -1 2050
2052 2 398564 232521 102800 -1 2051
2053 2 398539 232726 102880 -1 2052
2054 2 398538 232733 102960 -1 2053
2055 2 398444 232839 103080 -1 2054
2056 2 398367 232925 103160 -1 2055
2057 2 398336 232935 103240 -1 2056
2058 2 398148 233071 103360 -1 2057
2059 2 398036 233156 103440 -1 2058
2060 2 397992 233293 103600 -1 2059
2061 2 397896 233379 103680 -1 2060
2062 2 397652 233580 103760 -1 2061
2063 2 397459 233716 103920 -1 2062
2064 2 397375 234035 104200 -1 2063
2065 2 397367 234097 104240 -1 2064
2066 2 397392 234134 104280 -1 2065
2067 2 397400 234240 104360 -1 2066
2068 2 397370 234238 104440 -1 2067
2069 2 397377 234306 104520 -1 2068
2070 2 397322 234338 104600 -1 2069
2071 2 397198 234444 104680 -1 2070
2072 2 397155 234493 104720 -1 2071
2073 2 397122 234481 104800 -1 2072
2074 2 397128 234484 104880 -1 2073
2075 2 397112 234498 104960 -1 2074
2076 2 397166 234540 105080 -1 2075
2077 2 397154 234523 105120 -1 2076
2078 2 397192 234564 105160 -1 2077
2079 2 397212 234560 105200 -1 2078
2080 2 397215 234583 105240 -1 2079
2081 2 397252 234637 105280 -1 2080
2082 2 397244 234627 105320 -1 2081
2083 2 397333 234633 105360 -1 2082
2084 2 397458 234693 105400 -1 2083
2085 2 397558 234753 105480 -1 2084
2086 2 397589 234842 105520 -1 2085
2087 2 397596 234875 105560 -1 2086
2088 2 397572 234922 105600 -1 2087
2089 2 397548 235110 105600 -1 2088
2090 2 397590 235315 105720 -1 2089
2091 2 397679 235515 105800 -1 2090
2092 2 397704 235696 105880 -1 2091
2093 2 397702 235860 106040 -1 2092
2094 2 397674 236063 106160 -1 2093
2095 2 397722 236295 106160 -1 2094
2096 2 397710 236438 106240 -1 2095
2097 2 397560 236576 106360 -1 2096
2098 2 397633 236501 106400 -1 2097
2099 2 397698 236502 106440 -1 2098
2100 2 397681 236483 106480 -1 2099
2101 2 397658 236466 106520 -1 2100
2102 2 397881 236577 106280 -1 2096
2103 2 398184 236956 106280 -1 2102
2104 2 398331 237327 106280 -1 2103
2105 2 398439 237475 106320 -1 2104
2106 2 398499 237638 106360 -1 2105
2107 2 398660 238063 106400 -1 2106
2108 2 398945 238202 106520 -1 2107
2109 2 399097 238163 106640 -1 2108
2110 2 399041 238156 106680 -1 2109
2111 2 399058 238105 106760 -1 2110
2112 2 399240 238065 106880 -1 2111
2113 2 399440 238139 106960 -1 2112
2114 2 399548 238092 107120 -1 2113
2115 2 399636 238057 107280 -1 2114
2116 2 399701 238146 107400 -1 2115
2117 2 399962 238180 107560 -1 2116
2118 2 400054 238250 107680 -1 2117
2119 2 400254 238489 107800 -1 2118
2120 2 400405 238581 107880 -1 2119
2121 2 400614 238605 108000 -1 2120
2122 2 400887 238714 108160 -1 2121
2123 2 401040 238724 108200 -1 2122
2124 2 401242 238714 108280 -1 2123
2125 2 401305 238752 108320 -1 2124
2126 2 401396 238841 108400 -1 2125
2127 2 401447 238897 108440 -1 2126
2128 2 401507 238915 108480 -1 2127
2129 2 401578 238938 108520 -1 2128
2130 2 401663 238932 108560 -1 2129
2131 2 401759 238930 108600 -1 2130
2132 2 401832 238961 108640 -1 2131
2133 2 402035 239339 108720 -1 2132
2134 2 402128 239380 108800 -1 2133
2135 2 402154 239387 108840 -1 2134
2136 2 402207 239402 108920 -1 2135
2137 2 402304 239450 108960 -1 2136
2138 2 402261 239454 109000 -1 2137
2139 2 402303 239444 109040 -1 2138
2140 2 399027 229792 100960 -1 2026
2141 2 399023 229768 101040 -1 2140
2142 2 399020 229766 101120 -1 2141
2143 2 399479 229388 100720 -1 2025
2144 2 399547 229353 100760 -1 2143
2145 2 399570 229338 100800 -1 2144
2146 2 399637 229291 100880 -1 2145
2147 2 399642 229286 100920 -1 2146
2148 2 397345 226963 99720 -1 1911
2149 2 397214 227022 99840 -1 2148
2150 2 403168 209717 112040 -1 703
2151 2 403388 209689 112040 -1 2150
2152 2 403520 209663 112000 -1 2151
2153 2 403623 209692 111960 -1 2152
2154 2 403865 209659 111920 -1 2153
2155 2 403995 209661 111880 -1 2154
2156 2 404325 209656 111840 -1 2155
2157 2 404529 209679 111800 -1 2156
2158 2 404606 209718 111760 -1 2157
2159 2 404706 209709 111720 -1 2158
2160 2 404798 209697 111680 -1 2159
2161 2 404878 209672 111600 -1 2160
2162 2 404963 209682 111560 -1 2161
2163 2 405044 209704 111520 -1 2162
2164 2 405105 209757 111480 -1 2163
2165 2 405287 209655 111440 -1 2164
2166 2 405640 209569 111440 -1 2165
2167 2 405644 209557 111400 -1 2166
2168 2 405657 209555 111360 -1 2167
2169 2 398287 201500 114720 -1 669
2170 2 398331 201487 114680 -1 2169
2171 2 398345 201476 114640 -1 2170
2172 2 398417 201417 114600 -1 2171
2173 2 398443 201432 114560 -1 2172
2174 2 398536 201518 114480 -1 2173
2175 2 398629 201599 114320 -1 2174
2176 2 398698 201693 114240 -1 2175
2177 2 397621 199061 115720 -1 659
2178 2 397531 198894 115600 -1 2177
2179 2 397523 198807 115520 -1 2178
2180 2 397590 198717 115480 -1 2179
2181 2 397761 198647 115440 -1 2180
2182 2 397798 198637 115400 -1 2181
2183 2 397602 198765 115320 -1 2182
2184 2 397788 198547 115240 -1 2183
2185 2 387017 194703 120080 -1 615
2186 2 387013 194815 120040 -1 2185
2187 2 386795 194813 119920 -1 2186
2188 2 386704 194856 119840 -1 2187
2189 2 386860 194482 119800 -1 2188
2190 2 386817 194421 119760 -1 2189
2191 2 386818 194406 119720 -1 2190
2192 2 386832 194385 119680 -1 2191
2193 2 386880 194287 119600 -1 2192
2194 2 386945 194315 119520 -1 2193
2195 2 386968 194354 119480 -1 2194
2196 2 387021 194393 119400 -1 2195
2197 2 387040 194408 119360 -1 2196
2198 2 387064 194432 119320 -1 2197
2199 2 387122 194458 119280 -1 2198
2200 2 387167 194453 119240 -1 2199
2201 2 387216 194481 119200 -1 2200
2202 2 387266 194484 119160 -1 2201
2203 2 387325 194510 119080 -1 2202
2204 2 387294 194543 119040 -1 2203
2205 2 387285 194562 119000 -1 2204
2206 2 387269 194582 118960 -1 2205
2207 2 387268 194615 118920 -1 2206
2208 2 386694 194913 119760 -1 2188
2209 2 386784 195012 119680 -1 2208
2210 2 386797 195077 119640 -1 2209
2211 2 386784 195150 119560 -1 2210
2212 2 386757 195191 119480 -1 2211
2213 2 386689 195388 119440 -1 2212
2214 2 386701 195440 119440 -1 2213
2215 2 386835 195438 119440 -1 2214
2216 2 386897 195366 119440 -1 2215
2217 2 386993 195325 119360 -1 2216
2218 2 386969 195271 119560 -1 2216
2219 2 386931 195253 119600 -1 2218
2220 2 386636 195494 119480 -1 2214
2221 2 386600 195521 119520 -1 2220
2222 2 386591 195574 119600 -1 2221
2223 2 385409 192299 122640 -1 602
2224 2 385569 192082 122840 -1 2223
2225 2 385580 191983 123040 -1 2224
2226 2 385657 191952 123240 -1 2225
2227 2 385706 191888 123400 -1 2226
2228 2 385627 191880 123520 -1 2227
2229 2 385719 191918 123640 -1 2228
2230 2 385722 191944 123840 -1 2229
2231 2 385842 191948 124040 -1 2230
2232 2 386116 191811 124200 -1 2231
2233 2 386159 191675 124320 -1 2232
2234 2 386324 191577 124480 -1 2233
2235 2 386317 191554 124520 -1 2234
2236 2 386357 191478 124680 -1 2235
2237 2 386407 191352 124880 -1 2236
2238 2 386414 191299 125040 -1 2237
2239 2 386506 191126 125160 -1 2238
2240 2 386565 191040 125320 -1 2239
2241 2 386752 190992 125480 -1 2240
2242 2 386829 190946 125600 -1 2241
2243 2 386884 190848 125720 -1 2242
2244 2 386964 190719 125880 -1 2243
2245 2 386934 190581 126040 -1 2244
2246 2 386946 190412 126160 -1 2245
2247 2 387056 190225 126360 -1 2246
2248 2 387091 190123 126480 -1 2247
2249 2 387156 189908 126640 -1 2248
2250 2 387291 189688 126800 -1 2249
2251 2 387434 189584 126920 -1 2250
2252 2 387587 189479 127120 -1 2251
2253 2 387800 189416 127360 -1 2252
2254 2 387818 189426 127400 -1 2253
2255 2 387870 189457 127520 -1 2254
2256 2 388022 189213 127520 -1 2255
2257 2 388037 189156 127560 -1 2256
2258 2 388065 189102 127600 -1 2257
2259 2 388293 189104 127640 -1 2258
2260 2 388573 188930 127680 -1 2259
2261 2 388721 188937 127920 -1 2260
2262 2 388887 188943 128080 -1 2261
2263 2 389225 188913 128200 -1 2262
2264 2 389546 188683 128320 -1 2263
2265 2 389533 188633 128560 -1 2264
2266 2 389504 188516 129120 -1 2265
2267 2 389660 188283 129200 -1 2266
2268 2 389623 188250 129400 -1 2267
2269 2 389728 188076 129480 -1 2268
2270 2 389814 187954 129560 -1 2269
2271 2 389813 187955 129680 -1 2270
2272 2 389521 188078 129720 -1 2271
2273 2 389349 188066 129720 -1 2272
2274 2 389305 188177 129720 -1 2273
2275 2 389237 188215 129720 -1 2274
2276 2 389194 188229 129680 -1 2275
2277 2 389103 188243 129600 -1 2276
2278 2 389058 188249 129560 -1 2277
2279 2 389866 187866 129760 -1 2271
2280 2 389933 187816 129800 -1 2279
2281 2 390000 187765 129840 -1 2280
2282 2 390118 187726 129920 -1 2281
2283 2 390218 187731 130000 -1 2282
2284 2 390307 187790 130040 -1 2283
2285 2 390342 187828 130160 -1 2284
2286 2 390263 187834 130200 -1 2285
2287 2 390332 187689 130280 -1 2286
2288 2 390325 187673 130360 -1 2287
2289 2 390352 187736 130440 -1 2288
2290 2 390517 187789 130480 -1 2289
2291 2 390521 187786 130560 -1 2290
2292 2 390393 187335 130560 -1 2291
2293 2 390439 187177 130600 -1 2292
2294 2 390454 186975 130640 -1 2293
2295 2 390430 186790 130720 -1 2294
2296 2 390344 186544 130760 -1 2295
2297 2 390348 186338 130800 -1 2296
2298 2 390327 186149 130920 -1 2297
2299 2 390327 185954 131000 -1 2298
2300 2 390347 185852 131080 -1 2299
2301 2 390347 185643 131200 -1 2300
2302 2 390329 185533 131280 -1 2301
2303 2 390349 185493 131360 -1 2302
2304 2 390381 185346 131400 -1 2303
2305 2 390374 185308 131440 -1 2304
2306 2 390369 185260 131480 -1 2305
2307 2 390366 185189 131600 -1 2306
2308 2 390377 185143 131680 -1 2307
2309 2 390410 185102 131800 -1 2308
2310 2 390401 185013 131880 -1 2309
2311 2 390410 184993 131920 -1 2310
2312 2 390409 184992 132000 -1 2311
2313 2 390383 184987 132080 -1 2312
2314 2 390365 184858 132160 -1 2313
2315 2 390444 184838 132240 -1 2314
2316 2 390496 184792 132320 -1 2315
2317 2 390514 184709 132360 -1 2316
2318 2 390564 184711 132400 -1 2317
2319 2 390590 184691 132440 -1 2318
2320 2 390604 184661 132480 -1 2319
2321 2 390661 184313 132520 -1 2320
2322 2 390799 183957 132560 -1 2321
2323 2 391043 183775 132680 -1 2322
2324 2 391409 183488 132720 -1 2323
2325 2 391529 183108 132800 -1 2324
2326 2 391653 182970 132880 -1 2325
2327 2 391711 182832 132920 -1 2326
2328 2 391705 182600 133000 -1 2327
2329 2 391706 182461 133080 -1 2328
2330 2 391780 182141 133160 -1 2329
2331 2 391777 182128 133240 -1 2330
2332 2 391895 182068 133280 -1 2331
2333 2 391938 182035 133360 -1 2332
2334 2 392183 181528 133400 -1 2333
2335 2 392490 181247 133320 -1 2334
2336 2 392798 180895 133320 -1 2335
2337 2 392936 180751 133240 -1 2336
2338 2 393050 180510 133200 -1 2337
2339 2 393384 180086 133240 -1 2338
2340 2 393483 180007 133280 -1 2339
2341 2 393562 179908 133320 -1 2340
2342 2 393701 179718 133360 -1 2341
2343 2 393896 179426 133400 -1 2342
2344 2 394043 179141 133480 -1 2343
2345 2 394096 178923 133520 -1 2344
2346 2 394110 178853 133560 -1 2345
2347 2 394122 178774 133640 -1 2346
2348 2 394160 178672 133720 -1 2347
2349 2 394151 178641 133800 -1 2348
2350 2 394165 178534 133840 -1 2349
2351 2 394162 178431 133880 -1 2350
2352 2 394172 178364 133920 -1 2351
2353 2 394189 178231 133960 -1 2352
2354 2 394199 178256 134000 -1 2353
2355 2 394185 177833 134000 -1 2354
2356 2 394226 177504 134040 -1 2355
2357 2 394231 177251 133960 -1 2356
2358 2 394325 176845 133920 -1 2357
2359 2 394410 176633 133880 -1 2358
2360 2 394530 176411 133840 -1 2359
2361 2 394536 176346 133800 -1 2360
2362 2 394590 176261 133760 -1 2361
2363 2 394584 176218 133720 -1 2362
2364 2 394609 176211 133640 -1 2363
2365 2 394591 176187 133560 -1 2364
2366 2 394585 176078 133400 -1 2365
2367 2 394593 176053 133360 -1 2366
2368 2 394622 175930 133280 -1 2367
2369 2 394717 175748 133240 -1 2368
2370 2 394805 175621 133200 -1 2369
2371 2 394865 175531 133160 -1 2370
2372 2 394934 175382 133120 -1 2371
2373 2 394951 175304 133080 -1 2372
2374 2 395030 175187 133000 -1 2373
2375 2 395070 175102 132960 -1 2374
2376 2 395097 175017 132920 -1 2375
2377 2 395174 174960 132880 -1 2376
2378 2 395209 174884 132840 -1 2377
2379 2 395257 174749 132800 -1 2378
2380 2 395281 174689 132760 -1 2379
2381 2 395309 174459 132720 -1 2380
2382 2 395327 174349 132680 -1 2381
2383 2 395350 174232 132640 -1 2382
2384 2 395371 174206 132560 -1 2383
2385 2 395520 174063 132480 -1 2384
2386 2 395570 173985 132440 -1 2385
2387 2 395654 173856 132400 -1 2386
2388 2 395750 173726 132360 -1 2387
2389 2 395802 173644 132320 -1 2388
2390 2 395826 173527 132280 -1 2389
2391 2 395821 173471 132240 -1 2390
2392 2 395816 173409 132200 -1 2391
2393 2 395801 173382 132160 -1 2392
2394 2 395757 173386 132120 -1 2393
2395 2 395696 173264 132080 -1 2394
2396 2 395653 173296 132040 -1 2395
2397 2 395598 173256 132000 -1 2396
2398 2 395574 173255 131880 -1 2397
2399 2 395567 173290 131760 -1 2398
2400 2 395558 173323 131640 -1 2399
2401 2 395627 173155 131600 -1 2400
2402 2 395743 173053 131520 -1 2401
2403 2 395772 172874 131480 -1 2402
2404 2 395822 172771 131440 -1 2403
2405 2 395839 172714 131400 -1 2404
2406 2 395853 172677 131360 -1 2405
2407 2 395864 172596 131320 -1 2406
2408 2 395850 172539 131280 -1 2407
2409 2 395842 172488 131240 -1 2408
2410 2 395863 172466 131200 -1 2409
2411 2 395863 172450 131160 -1 2410
2412 2 395881 172381 131120 -1 2411
2413 2 395891 172338 131080 -1 2412
2414 2 395926 172292 131040 -1 2413
2415 2 396018 172255 131000 -1 2414
2416 2 396020 172216 130960 -1 2415
2417 2 396066 172152 130920 -1 2416
2418 2 396058 172116 130880 -1 2417
2419 2 396067 172027 130840 -1 2418
2420 2 396094 172038 130800 -1 2419
2421 2 396125 172015 130760 -1 2420
2422 2 396188 171987 130720 -1 2421
2423 2 396189 171989 130680 -1 2422
2424 2 396255 171923 130640 -1 2423
2425 2 396247 171863 130600 -1 2424
2426 2 396241 171782 130560 -1 2425
2427 2 396324 171740 130520 -1 2426
2428 2 396337 171683 130480 -1 2427
2429 2 396383 171504 130440 -1 2428
2430 2 396450 171466 130400 -1 2429
2431 2 396444 171438 130360 -1 2430
2432 2 396435 171411 130320 -1 2431
2433 2 396417 171314 130280 -1 2432
2434 2 396393 171269 130240 -1 2433
2435 2 396415 171203 130200 -1 2434
2436 2 396478 171121 130160 -1 2435
2437 2 396522 171078 130120 -1 2436
2438 2 396519 171009 130080 -1 2437
2439 2 396516 170883 130040 -1 2438
2440 2 396596 170708 130000 -1 2439
2441 2 396612 170608 129960 -1 2440
2442 2 396617 170376 129920 -1 2441
2443 2 396608 170267 129880 -1 2442
2444 2 396550 170093 129840 -1 2443
2445 2 396244 169849 129800 -1 2444
2446 2 396183 169659 129760 -1 2445
2447 2 396133 169388 129640 -1 2446
2448 2 395953 169171 129560 -1 2447
2449 2 395951 169119 129480 -1 2448
2450 2 395920 169021 129400 -1 2449
2451 2 395901 168975 129360 -1 2450
2452 2 395886 168915 129320 -1 2451
2453 2 395772 168813 129280 -1 2452
2454 2 395579 168700 129200 -1 2453
2455 2 395339 168521 129160 -1 2454
2456 2 395202 168318 129120 -1 2455
2457 2 395104 168016 129080 -1 2456
2458 2 395015 167396 129080 -1 2457
2459 2 394906 167112 129080 -1 2458
2460 2 394733 166556 129080 -1 2459
2461 2 394719 166408 129120 -1 2460
2462 2 394565 166172 129200 -1 2461
2463 2 394532 166100 129280 -1 2462
2464 2 394488 165932 129320 -1 2463
2465 2 394479 165837 129360 -1 2464
2466 2 394463 165669 129360 -1 2465
2467 2 394303 165581 129360 -1 2466
2468 2 394021 165548 129320 -1 2467
2469 2 393965 165223 129280 -1 2468
2470 2 393673 165111 129280 -1 2469
2471 2 393463 164979 129240 -1 2470
2472 2 393333 164831 129280 -1 2471
2473 2 393150 164751 129280 -1 2472
2474 2 392938 164771 129280 -1 2473
2475 2 392378 164741 129320 -1 2474
2476 2 392267 164731 129400 -1 2475
2477 2 392200 164726 129440 -1 2476
2478 2 392094 164732 129480 -1 2477
2479 2 391975 164710 129560 -1 2478
2480 2 391866 164709 129640 -1 2479
2481 2 391682 164727 129720 -1 2480
2482 2 391558 164728 129800 -1 2481
2483 2 391499 164685 129840 -1 2482
2484 2 391422 164708 129880 -1 2483
2485 2 391351 164712 129920 -1 2484
2486 2 391264 164714 129960 -1 2485
2487 2 391186 164722 130000 -1 2486
2488 2 391136 164706 130040 -1 2487
2489 2 391096 164725 130080 -1 2488
2490 2 390858 164735 130160 -1 2489
2491 2 390852 164724 130280 -1 2490
2492 2 390761 164707 130320 -1 2491
2493 2 390605 164724 130360 -1 2492
2494 2 390569 164689 130400 -1 2493
2495 2 390481 164677 130480 -1 2494
2496 2 390402 164660 130520 -1 2495
2497 2 390262 164620 130600 -1 2496
2498 2 390101 164583 130680 -1 2497
2499 2 390030 164588 130720 -1 2498
2500 2 389983 164597 130760 -1 2499
2501 2 389838 164608 130840 -1 2500
2502 2 389745 164584 130880 -1 2501
2503 2 389617 164544 130920 -1 2502
2504 2 389529 164541 130960 -1 2503
2505 2 389485 164558 131000 -1 2504
2506 2 389470 164526 131040 -1 2505
2507 2 389410 164518 131080 -1 2506
2508 2 389341 164503 131120 -1 2507
2509 2 389269 164516 131160 -1 2508
2510 2 389140 164524 131200 -1 2509
2511 2 389113 164514 131240 -1 2510
2512 2 389077 164501 131280 -1 2511
2513 2 389032 164501 131320 -1 2512
2514 2 388960 164471 131360 -1 2513
2515 2 388889 164439 131400 -1 2514
2516 2 388811 164404 131440 -1 2515
2517 2 388603 164410 131480 -1 2516
2518 2 388544 164339 131520 -1 2517
2519 2 388364 164283 131560 -1 2518
2520 2 388296 164261 131600 -1 2519
2521 2 388226 164263 131640 -1 2520
2522 2 388171 164269 131680 -1 2521
2523 2 388066 164248 131720 -1 2522
2524 2 387906 164220 131760 -1 2523
2525 2 387645 164162 131800 -1 2524
2526 2 387518 164067 131760 -1 2525
2527 2 387458 164032 131720 -1 2526
2528 2 387436 163991 131680 -1 2527
2529 2 387405 163962 131640 -1 2528
2530 2 387457 163966 131600 -1 2529
2531 2 387587 163795 131560 -1 2530
2532 2 387524 163659 131520 -1 2531
2533 2 387494 163518 131480 -1 2532
2534 2 387493 163496 131440 -1 2533
2535 2 387493 163495 131360 -1 2534
2536 2 387496 163431 131280 -1 2535
2537 2 387514 163325 131240 -1 2536
2538 2 387521 163252 131200 -1 2537
2539 2 387547 163256 131160 -1 2538
2540 2 387546 163255 131120 -1 2539
2541 2 387526 164126 131880 -1 2525
2542 2 387411 164112 131960 -1 2541
2543 2 387337 164097 132040 -1 2542
2544 2 387242 164138 132080 -1 2543
2545 2 387228 164163 132120 -1 2544
2546 2 387207 164203 132160 -1 2545
2547 2 387194 164192 132200 -1 2546
2548 2 387076 164234 132280 -1 2547
2549 2 386967 164272 132320 -1 2548
2550 2 386910 164328 132360 -1 2549
2551 2 386608 164378 132400 -1 2550
2552 2 386464 164428 132440 -1 2551
2553 2 386274 164442 132440 -1 2552
2554 2 386190 164474 132480 -1 2553
2555 2 386140 164486 132520 -1 2554
2556 2 385996 164503 132560 -1 2555
2557 2 385604 164477 132600 -1 2556
2558 2 385208 164428 132640 -1 2557
2559 2 385080 164475 132720 -1 2558
2560 2 385013 164500 132760 -1 2559
2561 2 384927 164511 132800 -1 2560
2562 2 384867 164439 132840 -1 2561
2563 2 384732 164411 132880 -1 2562
2564 2 384660 164402 132920 -1 2563
2565 2 384643 164355 132960 -1 2564
2566 2 384579 164296 133000 -1 2565
2567 2 384528 164246 133040 -1 2566
2568 2 384420 164187 133080 -1 2567
2569 2 384380 164160 133120 -1 2568
2570 2 384374 164159 133160 -1 2569
2571 2 384183 164183 133240 -1 2570
2572 2 384068 164115 133280 -1 2571
2573 2 384003 164091 133320 -1 2572
2574 2 383909 164013 133360 -1 2573
2575 2 383857 163977 133400 -1 2574
2576 2 383833 163946 133440 -1 2575
2577 2 383795 163941 133480 -1 2576
2578 2 383738 163922 133520 -1 2577
2579 2 383715 163899 133560 -1 2578
2580 2 383610 163870 133600 -1 2579
2581 2 383563 163825 133640 -1 2580
2582 2 383478 163804 133680 -1 2581
2583 2 383286 163786 133720 -1 2582
2584 2 383165 163753 133760 -1 2583
2585 2 382950 163640 133800 -1 2584
2586 2 382936 163601 133840 -1 2585
2587 2 382860 163520 133920 -1 2586
2588 2 382832 163456 133960 -1 2587
2589 2 382722 163324 134000 -1 2588
2590 2 382652 163208 134040 -1 2589
2591 2 382593 163107 134080 -1 2590
2592 2 382453 162622 134120 -1 2591
2593 2 382295 162483 134160 -1 2592
2594 2 382196 162384 134200 -1 2593
2595 2 382091 162235 134240 -1 2594
2596 2 381987 161996 134280 -1 2595
2597 2 381585 161791 134320 -1 2596
2598 2 381351 161747 134360 -1 2597
2599 2 381223 161617 134400 -1 2598
2600 2 381160 161565 134440 -1 2599
2601 2 380918 161261 134480 -1 2600
2602 2 380881 160838 134520 -1 2601
2603 2 380850 160830 134600 -1 2602
2604 2 380776 160845 134680 -1 2603
2605 2 380713 160866 134760 -1 2604
2606 2 380655 161118 134840 -1 2605
2607 2 380645 161136 134880 -1 2606
2608 2 381134 160621 134480 -1 2602
2609 2 381361 160422 134400 -1 2608
2610 2 381363 160422 134360 -1 2609
2611 2 380855 160868 134400 -1 2602
2612 2 380874 160974 134320 -1 2611
2613 2 380908 160976 134280 -1 2612
2614 2 392071 181581 133440 -1 2334
2615 2 392049 181605 133560 -1 2614
2616 2 391980 181494 133720 -1 2615
2617 2 391894 181375 133840 -1 2616
2618 2 391879 181310 133920 -1 2617
2619 2 391930 181223 134040 -1 2618
2620 2 391912 181163 134160 -1 2619
2621 2 391985 181082 134200 -1 2620
2622 2 391977 181040 134240 -1 2621
2623 2 391996 181044 134280 -1 2622
2624 2 392004 180979 134320 -1 2623
2625 2 391978 180921 134360 -1 2624
2626 2 391926 180813 134480 -1 2625
2627 2 391842 180773 134560 -1 2626
2628 2 391734 180767 134640 -1 2627
2629 2 391730 180752 134760 -1 2628
2630 2 391744 180756 134800 -1 2629
2631 2 391989 180883 134840 -1 2630
2632 2 392182 181134 134800 -1 2631
2633 2 392433 181147 134840 -1 2632
2634 2 392512 181075 134880 -1 2633
2635 2 392636 180996 134920 -1 2634
2636 2 392823 180912 134960 -1 2635
2637 2 392849 180844 135040 -1 2636
2638 2 392507 181165 134800 -1 2633
2639 2 392533 181203 134760 -1 2638
2640 2 392544 181218 134720 -1 2639
2641 2 391726 180715 134840 -1 2630
2642 2 391699 180670 134920 -1 2641
2643 2 391667 180567 135000 -1 2642
2644 2 391633 180390 135080 -1 2643
2645 2 391601 180298 135120 -1 2644
2646 2 391561 180326 135200 -1 2645
2647 2 391551 180289 135280 -1 2646
2648 2 391619 180258 135360 -1 2647
2649 2 391368 180310 135400 -1 2648
2650 2 391360 180311 135440 -1 2649
2651 2 391334 180315 135480 -1 2650
2652 2 391257 180332 135520 -1 2651
2653 2 391215 180309 135560 -1 2652
2654 2 391187 180297 135600 -1 2653
2655 2 391153 180264 135680 -1 2654
2656 2 391097 180239 135800 -1 2655
2657 2 391071 180242 135840 -1 2656
2658 2 391016 180231 135880 -1 2657
2659 2 390988 180181 135960 -1 2658
2660 2 390945 180164 136000 -1 2659
2661 2 390870 180169 136040 -1 2660
2662 2 390837 180169 136120 -1 2661
2663 2 390762 180156 136200 -1 2662
2664 2 390611 180066 136280 -1 2663
2665 2 390511 180090 136400 -1 2664
2666 2 390363 180074 136520 -1 2665
2667 2 390308 179993 136640 -1 2666
2668 2 390324 179883 136760 -1 2667
2669 2 390326 179766 136840 -1 2668
2670 2 390310 179634 136880 -1 2669
2671 2 390284 179561 136960 -1 2670
2672 2 390283 179496 137040 -1 2671
2673 2 390231 179490 137160 -1 2672
2674 2 390178 179459 137200 -1 2673
2675 2 390141 179446 137240 -1 2674
2676 2 390078 179432 137280 -1 2675
2677 2 390058 179426 137320 -1 2676
2678 2 390011 179447 137360 -1 2677
2679 2 389999 179403 137400 -1 2678
2680 2 389956 179424 137480 -1 2679
2681 2 389916 179378 137560 -1 2680
2682 2 389880 179309 137680 -1 2681
2683 2 389793 179271 137960 -1 2682
2684 2 389839 179307 138200 -1 2683
2685 2 389883 179373 138320 -1 2684
2686 2 389883 179386 138360 -1 2685
2687 2 389938 179454 138480 -1 2686
2688 2 389955 179542 138520 -1 2687
2689 2 389956 179554 138560 -1 2688
2690 2 389943 179574 138600 -1 2689
2691 2 389949 179638 138640 -1 2690
2692 2 389919 179670 138680 -1 2691
2693 2 389938 179705 138720 -1 2692
2694 2 389936 179686 138760 -1 2693
2695 2 389945 179728 138800 -1 2694
2696 2 389968 179807 138880 -1 2695
2697 2 389720 180038 138920 -1 2696
2698 2 389555 180300 138880 -1 2697
2699 2 389413 180538 138840 -1 2698
2700 2 389282 180618 138800 -1 2699
2701 2 389077 180680 138800 -1 2700
2702 2 388653 180698 138800 -1 2701
2703 2 388582 180682 138760 -1 2702
2704 2 388501 180717 138720 -1 2703
2705 2 388304 180658 138720 -1 2704
2706 2 388204 180658 138680 -1 2705
2707 2 387982 180780 138680 -1 2706
2708 2 387632 180984 138640 -1 2707
2709 2 386956 181222 138640 -1 2708
2710 2 386721 181466 138720 -1 2709
2711 2 386637 181546 138800 -1 2710
2712 2 386429 181669 138920 -1 2711
2713 2 386145 181783 139000 -1 2712
2714 2 386017 181832 139040 -1 2713
2715 2 386023 181854 139120 -1 2714
2716 2 385714 182480 139120 -1 2715
2717 2 385674 183013 139120 -1 2716
2718 2 385373 183273 139120 -1 2717
2719 2 384973 183705 139120 -1 2718
2720 2 384902 183964 139120 -1 2719
2721 2 384796 184156 139120 -1 2720
2722 2 384784 184470 139120 -1 2721
2723 2 384569 184813 139080 -1 2722
2724 2 384624 184806 139040 -1 2723
2725 2 384615 184960 138960 -1 2724
2726 2 384622 184967 138880 -1 2725
2727 2 384696 185099 138680 -1 2726
2728 2 384679 185148 138560 -1 2727
2729 2 384678 185289 138520 -1 2728
2730 2 384770 184993 138520 -1 2729
2731 2 384803 184935 138440 -1 2730
2732 2 384800 184939 138400 -1 2731
2733 2 384651 185404 138440 -1 2729
2734 2 384686 185398 138400 -1 2733
2735 2 384580 185704 138360 -1 2734
2736 2 384612 186101 138360 -1 2735
2737 2 384148 186478 138360 -1 2736
2738 2 384020 186438 138160 -1 2737
2739 2 383993 186513 138080 -1 2738
2740 2 383714 186691 137920 -1 2739
2741 2 383513 186929 137800 -1 2740
2742 2 383453 187011 137720 -1 2741
2743 2 383333 187079 137720 -1 2742
2744 2 383377 187307 137720 -1 2743
2745 2 383348 187311 137640 -1 2744
2746 2 383358 187252 137600 -1 2745
2747 2 383392 187184 137560 -1 2746
2748 2 383325 187439 137720 -1 2744
2749 2 383393 187651 137720 -1 2748
2750 2 383434 187665 137840 -1 2749
2751 2 383429 187884 137600 -1 2749
2752 2 383360 188044 137600 -1 2751
2753 2 383328 188199 137480 -1 2752
2754 2 383154 188393 137400 -1 2753
2755 2 383069 188440 137320 -1 2754
2756 2 382881 188496 137280 -1 2755
2757 2 382808 188405 137240 -1 2756
2758 2 382783 188528 137160 -1 2757
2759 2 382777 188531 137120 -1 2758
2760 2 382690 187872 137200 -1 2757
2761 2 382662 187832 137160 -1 2760
2762 2 382618 187795 137120 -1 2761
2763 2 382601 187774 137080 -1 2762
2764 2 383991 186530 138560 -1 2737
2765 2 384203 186370 138600 -1 2764
2766 2 384201 186370 138640 -1 2765
2767 2 384202 186367 138680 -1 2766
2768 2 384442 186263 138680 -1 2767
2769 2 384745 186231 138680 -1 2768
2770 2 385057 186219 138680 -1 2769
2771 2 385235 186211 138760 -1 2770
2772 2 385351 186165 138800 -1 2771
2773 2 385400 186123 138840 -1 2772
2774 2 383955 186497 138720 -1 2767
2775 2 383706 186566 138760 -1 2774
2776 2 383692 186568 138840 -1 2775
2777 2 383512 186592 138920 -1 2776
2778 2 383461 186597 139000 -1 2777
2779 2 383425 186603 139080 -1 2778
2780 2 383331 186624 139200 -1 2779
2781 2 383309 186567 139240 -1 2780
2782 2 383315 186610 139280 -1 2781
2783 2 383384 186580 139320 -1 2782
2784 2 383548 186518 139400 -1 2783
2785 2 383563 186523 139480 -1 2784
2786 2 384852 185288 138360 -1 2734
2787 2 384892 185337 138240 -1 2786
2788 2 384561 184791 139160 -1 2722
2789 2 384485 184931 139240 -1 2788
2790 2 386090 181739 139160 -1 2715
2791 2 385877 181899 139240 -1 2790
2792 2 385881 182222 139280 -1 2791
2793 2 385890 182184 139320 -1 2792
2794 2 385921 182212 139360 -1 2793
2795 2 385919 182214 139400 -1 2794
2796 2 389684 180028 138960 -1 2697
2797 2 389633 180084 139000 -1 2796
2798 2 389408 180453 139040 -1 2797
2799 2 389375 180547 139080 -1 2798
2800 2 389349 180583 139120 -1 2799
2801 2 389350 180605 139160 -1 2800
2802 2 389323 180702 139200 -1 2801
2803 2 389245 180741 139240 -1 2802
2804 2 389034 180932 139280 -1 2803
2805 2 389146 180825 139320 -1 2804
2806 2 389119 180849 139360 -1 2805
2807 2 389127 180973 139440 -1 2806
2808 2 389141 181024 139480 -1 2807
2809 2 389145 181076 139560 -1 2808
2810 2 389112 181205 139600 -1 2809
2811 2 389088 181246 139680 -1 2810
2812 2 388942 181260 139840 -1 2811
2813 2 388876 181305 139920 -1 2812
2814 2 388798 181444 139960 -1 2813
2815 2 388700 181525 140000 -1 2814
2816 2 388701 181609 140040 -1 2815
2817 2 388606 181834 140120 -1 2816
2818 2 388573 181931 140160 -1 2817
2819 2 388570 181994 140200 -1 2818
2820 2 388583 182111 140280 -1 2819
2821 2 388596 182248 140320 -1 2820
2822 2 388570 182292 140400 -1 2821
2823 2 388552 182371 140480 -1 2822
2824 2 388529 182472 140560 -1 2823
2825 2 388552 182493 140600 -1 2824
2826 2 388541 182556 140640 -1 2825
2827 2 388595 182628 140680 -1 2826
2828 2 388587 182753 140720 -1 2827
2829 2 388520 183332 140840 -1 2828
2830 2 388457 183383 140880 -1 2829
2831 2 388381 183345 140960 -1 2830
2832 2 388327 183324 141000 -1 2831
2833 2 388016 182958 141000 -1 2832
2834 2 387819 182930 141040 -1 2833
2835 2 387776 182888 141000 -1 2834
2836 2 387684 182881 140960 -1 2835
2837 2 387627 182902 140880 -1 2836
2838 2 387573 182881 140840 -1 2837
2839 2 387500 182859 140760 -1 2838
2840 2 387490 182876 140720 -1 2839
2841 2 387486 182886 140680 -1 2840
2842 2 388320 183319 141040 -1 2832
2843 2 388214 183315 141120 -1 2842
2844 2 388075 183385 141160 -1 2843
2845 2 388003 183432 141200 -1 2844
2846 2 387994 183464 141240 -1 2845
2847 2 387985 183497 141280 -1 2846
2848 2 387943 183577 141320 -1 2847
2849 2 387751 183704 141360 -1 2848
2850 2 387722 183784 141400 -1 2849
2851 2 387710 183793 141440 -1 2850
2852 2 387697 183817 141480 -1 2851
2853 2 387661 183862 141520 -1 2852
2854 2 387711 183850 141560 -1 2853
2855 2 387802 183881 141600 -1 2854
2856 2 387819 183902 141640 -1 2855
2857 2 387698 183910 141680 -1 2856
2858 2 387351 184002 141680 -1 2857
2859 2 387299 184016 141720 -1 2858
2860 2 387246 184032 141760 -1 2859
2861 2 387212 184057 141800 -1 2860
2862 2 387201 184066 141840 -1 2861
2863 2 387192 184039 141880 -1 2862
2864 2 387157 184033 141920 -1 2863
2865 2 387156 184033 142000 -1 2864
2866 2 387132 184041 142040 -1 2865
2867 2 387075 184067 142080 -1 2866
2868 2 387076 184097 142120 -1 2867
2869 2 387612 183910 141720 -1 2857
2870 2 387586 183922 141760 -1 2869
2871 2 388108 183914 141600 -1 2855
2872 2 388282 183880 141680 -1 2871
2873 2 388262 183878 141760 -1 2872
2874 2 388232 183900 141840 -1 2873
2875 2 387512 183787 141360 -1 2849
2876 2 387434 183762 141320 -1 2875
2877 2 387395 183771 141280 -1 2876
2878 2 387365 183800 141240 -1 2877
2879 2 387331 183833 141200 -1 2878
2880 2 387313 183860 141160 -1 2879
2881 2 387296 183835 141080 -1 2880
2882 2 387294 183834 141040 -1 2881
2883 2 388105 183223 141280 -1 2846
2884 2 388165 183160 141360 -1 2883
2885 2 388173 183146 141400 -1 2884
2886 2 388503 183524 140800 -1 2829
2887 2 388501 183649 140760 -1 2886
2888 2 388535 183694 140600 -1 2887
2889 2 388678 183772 140400 -1 2888
2890 2 388657 183822 140320 -1 2889
2891 2 388669 183858 140280 -1 2890
2892 2 388676 183886 140200 -1 2891
2893 2 388674 183948 140120 -1 2892
2894 2 388818 184109 140040 -1 2893
2895 2 388883 184158 140000 -1 2894
2896 2 388917 184170 139920 -1 2895
2897 2 389090 184263 139880 -1 2896
2898 2 389114 184311 139800 -1 2897
2899 2 389307 184347 139800 -1 2898
2900 2 389359 184435 139800 -1 2899
2901 2 389367 184432 139880 -1 2900
2902 2 389372 184430 139920 -1 2901
2903 2 389088 184348 139720 -1 2898
2904 2 389132 184353 139640 -1 2903
2905 2 389121 184362 139600 -1 2904
2906 2 389893 179876 139040 -1 2797
2907 2 389888 179843 139080 -1 2906
2908 2 389911 179838 139120 -1 2907
2909 2 389904 179884 139200 -1 2908
2910 2 389903 179893 139240 -1 2909
2911 2 391790 180140 135400 -1 2648
2912 2 391872 180127 135440 -1 2911
2913 2 391966 180128 135480 -1 2912
2914 2 392084 180115 135600 -1 2913
2915 2 392167 180121 135640 -1 2914
2916 2 392250 180101 135720 -1 2915
2917 2 392284 180171 135760 -1 2916
2918 2 392181 180161 135840 -1 2917
2919 2 392144 180152 135920 -1 2918
2920 2 392121 180096 136000 -1 2919
2921 2 392127 180018 136080 -1 2920
2922 2 392146 180004 136160 -1 2921
2923 2 392133 179946 136240 -1 2922
2924 2 392141 179947 136280 -1 2923
2925 2 392130 179903 136320 -1 2924
2926 2 392130 179900 136400 -1 2925
2927 2 392141 179898 136440 -1 2926
2928 2 392166 179885 136520 -1 2927
2929 2 392194 179855 136600 -1 2928
2930 2 392232 179876 136720 -1 2929
2931 2 392246 179857 136800 -1 2930
2932 2 392277 179845 136920 -1 2931
2933 2 392289 179845 136960 -1 2932
2934 2 392312 179846 137000 -1 2933
2935 2 392427 179868 137080 -1 2934
2936 2 392443 179876 137120 -1 2935
2937 2 392446 179849 137160 -1 2936
2938 2 392488 179826 137200 -1 2937
2939 2 392533 179839 137240 -1 2938
2940 2 392560 179885 137280 -1 2939
2941 2 392670 179883 137320 -1 2940
2942 2 392649 179844 137360 -1 2941
2943 2 392678 179758 137400 -1 2942
2944 2 392710 179722 137480 -1 2943
2945 2 390731 187946 130600 -1 2291
2946 2 391048 188046 130640 -1 2945
2947 2 391111 188041 130680 -1 2946
2948 2 391306 188042 130760 -1 2947
2949 2 391527 188008 130800 -1 2948
2950 2 391564 188021 130840 -1 2949
2951 2 391606 188028 130880 -1 2950
2952 2 391647 188114 130920 -1 2951
2953 2 391716 188181 130960 -1 2952
2954 2 391798 188210 131000 -1 2953
2955 2 391808 188258 131080 -1 2954
2956 2 391819 188294 131120 -1 2955
2957 2 391835 188372 131160 -1 2956
2958 2 391859 188434 131200 -1 2957
2959 2 391878 188488 131240 -1 2958
2960 2 391877 188540 131280 -1 2959
2961 2 391861 188560 131320 -1 2960
2962 2 391870 188627 131360 -1 2961
2963 2 391915 188728 131400 -1 2962
2964 2 392219 189003 131400 -1 2963
2965 2 392498 189116 131440 -1 2964
2966 2 392690 189299 131520 -1 2965
2967 2 392878 189423 131560 -1 2966
2968 2 393047 189529 131600 -1 2967
2969 2 393109 189594 131640 -1 2968
2970 2 393162 189638 131680 -1 2969
2971 2 393199 189659 131760 -1 2970
2972 2 393309 189691 131800 -1 2971
2973 2 393385 189763 131840 -1 2972
2974 2 393395 189799 131880 -1 2973
2975 2 393396 189844 131920 -1 2974
2976 2 393178 190190 131960 -1 2975
2977 2 393286 190516 132000 -1 2976
2978 2 393405 190700 131960 -1 2977
2979 2 393401 190884 131960 -1 2978
2980 2 393424 191203 132000 -1 2979
2981 2 393390 191754 132040 -1 2980
2982 2 393402 191731 132160 -1 2981
2983 2 393383 191633 132200 -1 2982
2984 2 393383 191634 132280 -1 2983
2985 2 392836 191487 132280 -1 2984
2986 2 392984 191472 132360 -1 2985
2987 2 393013 191520 132400 -1 2986
2988 2 393004 191542 132480 -1 2987
2989 2 393054 191544 132520 -1 2988
2990 2 393452 192140 132400 -1 2984
2991 2 393471 192310 132440 -1 2990
2992 2 393485 192457 132480 -1 2991
2993 2 393402 192557 132520 -1 2992
2994 2 393376 192618 132560 -1 2993
2995 2 393391 192795 132600 -1 2994
2996 2 393434 192782 132640 -1 2995
2997 2 393485 192839 132680 -1 2996
2998 2 393475 192901 132720 -1 2997
2999 2 393474 192997 132760 -1 2998
3000 2 393544 193139 132800 -1 2999
3001 2 393458 193132 132920 -1 3000
3002 2 393386 193256 133000 -1 3001
3003 2 393359 193350 133120 -1 3002
3004 2 393320 193407 133160 -1 3003
3005 2 393320 193439 133240 -1 3004
3006 2 393209 193713 133280 -1 3005
3007 2 393111 194216 133320 -1 3006
3008 2 392963 194377 133400 -1 3007
3009 2 392876 194504 133480 -1 3008
3010 2 392821 194682 133560 -1 3009
3011 2 392786 194753 133600 -1 3010
3012 2 392741 194835 133680 -1 3011
3013 2 392625 195004 133760 -1 3012
3014 2 392561 195151 133840 -1 3013
3015 2 392422 195335 133920 -1 3014
3016 2 392341 195343 133960 -1 3015
3017 2 392208 195408 134040 -1 3016
3018 2 392152 195517 134080 -1 3017
3019 2 392097 195563 134160 -1 3018
3020 2 391986 195712 134200 -1 3019
3021 2 391959 195743 134240 -1 3020
3022 2 391851 195803 134320 -1 3021
3023 2 391841 195836 134400 -1 3022
3024 2 391800 195871 134440 -1 3023
3025 2 391762 195931 134520 -1 3024
3026 2 391687 196030 134560 -1 3025
3027 2 391634 196043 134600 -1 3026
3028 2 391600 196110 134640 -1 3027
3029 2 391585 196138 134680 -1 3028
3030 2 391560 196211 134720 -1 3029
3031 2 391539 196216 134760 -1 3030
3032 2 391517 196230 134800 -1 3031
3033 2 391496 196238 134840 -1 3032
3034 2 391459 196258 134880 -1 3033
3035 2 391424 196282 134920 -1 3034
3036 2 391354 196319 134960 -1 3035
3037 2 391322 196332 135000 -1 3036
3038 2 391260 196326 135040 -1 3037
3039 2 391158 196439 135120 -1 3038
3040 2 391123 196494 135160 -1 3039
3041 2 390926 196659 135240 -1 3040
3042 2 390493 197078 135280 -1 3041
3043 2 390303 197378 135320 -1 3042
3044 2 390251 197443 135360 -1 3043
3045 2 390199 197460 135400 -1 3044
3046 2 390130 197516 135440 -1 3045
3047 2 390041 197602 135520 -1 3046
3048 2 390026 197632 135560 -1 3047
3049 2 390010 197654 135640 -1 3048
3050 2 389966 197747 135680 -1 3049
3051 2 389949 197724 135720 -1 3050
3052 2 389959 197811 135760 -1 3051
3053 2 389939 197856 135800 -1 3052
3054 2 389886 197886 135880 -1 3053
3055 2 389736 197959 135960 -1 3054
3056 2 389658 198027 136000 -1 3055
3057 2 389553 198099 136040 -1 3056
3058 2 389452 198153 136120 -1 3057
3059 2 389325 198233 136200 -1 3058
3060 2 389247 198288 136240 -1 3059
3061 2 389218 198313 136280 -1 3060
3062 2 389173 198329 136320 -1 3061
3063 2 389082 198405 136400 -1 3062
3064 2 389020 198427 136440 -1 3063
3065 2 388788 198426 136480 -1 3064
3066 2 388757 198429 136560 -1 3065
3067 2 388694 198467 136600 -1 3066
3068 2 388626 198492 136640 -1 3067
3069 2 388211 198535 136680 -1 3068
3070 2 388042 198533 136760 -1 3069
3071 2 387987 198563 136800 -1 3070
3072 2 387889 198590 136840 -1 3071
3073 2 387787 198626 136920 -1 3072
3074 2 387696 198651 137000 -1 3073
3075 2 387609 198606 137080 -1 3074
3076 2 387273 198982 137080 -1 3075
3077 2 387118 199154 137040 -1 3076
3078 2 387105 199146 136960 -1 3077
3079 2 387090 199141 136840 -1 3078
3080 2 387620 198521 137120 -1 3075
3081 2 387562 198519 137240 -1 3080
3082 2 387450 198541 137280 -1 3081
3083 2 387332 198448 137360 -1 3082
3084 2 387310 198553 137400 -1 3083
3085 2 387258 198638 137440 -1 3084
3086 2 387287 198617 137480 -1 3085
3087 2 387236 198603 137520 -1 3086
3088 2 387153 198577 137600 -1 3087
3089 2 387184 198585 137680 -1 3088
3090 2 387280 198527 137680 -1 3089
3091 2 387324 198301 137680 -1 3090
3092 2 387281 198257 137760 -1 3091
3093 2 387205 198261 137800 -1 3092
3094 2 386857 198457 137840 -1 3093
3095 2 386863 198447 137960 -1 3094
3096 2 386892 198444 138000 -1 3095
3097 2 386844 198900 138000 -1 3096
3098 2 386682 198998 138080 -1 3097
3099 2 386609 199041 138160 -1 3098
3100 2 386545 198989 138240 -1 3099
3101 2 386563 199016 138280 -1 3100
3102 2 386571 199053 138320 -1 3101
3103 2 386566 199091 138360 -1 3102
3104 2 386554 199103 138440 -1 3103
3105 2 386555 199085 138480 -1 3104
3106 2 386561 199071 138520 -1 3105
3107 2 386585 199082 138560 -1 3106
3108 2 386930 198361 138080 -1 3096
3109 2 387042 198373 138240 -1 3108
3110 2 386986 198344 138400 -1 3109
3111 2 386937 198376 138520 -1 3110
3112 2 386963 198411 138600 -1 3111
3113 2 386981 198428 138640 -1 3112
3114 2 386797 198425 138680 -1 3113
3115 2 386737 198105 138720 -1 3114
3116 2 386518 198004 138800 -1 3115
3117 2 386475 198000 138880 -1 3116
3118 2 386423 198014 138960 -1 3117
3119 2 386292 198012 139080 -1 3118
3120 2 386194 198008 139120 -1 3119
3121 2 386124 197966 139160 -1 3120
3122 2 386060 197934 139200 -1 3121
3123 2 386045 197953 139240 -1 3122
3124 2 386019 197978 139280 -1 3123
3125 2 386009 197994 139320 -1 3124
3126 2 385965 198056 139400 -1 3125
3127 2 386016 198144 139480 -1 3126
3128 2 386235 198160 139560 -1 3127
3129 2 386375 198181 139640 -1 3128
3130 2 386477 198178 139680 -1 3129
3131 2 386547 198143 139720 -1 3130
3132 2 386598 198093 139800 -1 3131
3133 2 386735 197991 139880 -1 3132
3134 2 386795 197933 139920 -1 3133
3135 2 386883 197890 140040 -1 3134
3136 2 386981 197861 140160 -1 3135
3137 2 387199 197901 140400 -1 3136
3138 2 387396 197853 140520 -1 3137
3139 2 387497 197840 140600 -1 3138
3140 2 387500 197839 140640 -1 3139
3141 2 387506 197859 140720 -1 3140
3142 2 387506 197861 140760 -1 3141
3143 2 387537 197804 140840 -1 3142
3144 2 387664 197457 140840 -1 3143
3145 2 387872 196883 140840 -1 3144
3146 2 387908 196498 140800 -1 3145
3147 2 387909 196163 140800 -1 3146
3148 2 387766 195941 140880 -1 3147
3149 2 387622 195764 140880 -1 3148
3150 2 387348 195634 140880 -1 3149
3151 2 387212 195576 140920 -1 3150
3152 2 387219 195524 141000 -1 3151
3153 2 387370 195413 141040 -1 3152
3154 2 387329 195129 141000 -1 3153
3155 2 387346 195009 140960 -1 3154
3156 2 387394 194853 140880 -1 3155
3157 2 387496 194823 140880 -1 3156
3158 2 387578 194804 140840 -1 3157
3159 2 387658 194782 140800 -1 3158
3160 2 387702 194727 140720 -1 3159
3161 2 387657 194728 140640 -1 3160
3162 2 388035 196160 140720 -1 3147
3163 2 388092 196183 140640 -1 3162
3164 2 388090 196184 140600 -1 3163
3165 2 387361 198016 140840 -1 3143
3166 2 387377 198126 140840 -1 3165
3167 2 387343 198152 140880 -1 3166
3168 2 387340 198151 140920 -1 3167
3169 2 387289 198109 141000 -1 3168
3170 2 387159 198277 141040 -1 3169
3171 2 387132 198588 141040 -1 3170
3172 2 387224 198735 141040 -1 3171
3173 2 387322 198786 141000 -1 3172
3174 2 387330 198827 140960 -1 3173
3175 2 387348 198857 140920 -1 3174
3176 2 387397 198896 140880 -1 3175
3177 2 387437 198943 140840 -1 3176
3178 2 387479 198978 140800 -1 3177
3179 2 387520 199005 140760 -1 3178
3180 2 387578 199057 140720 -1 3179
3181 2 387686 199136 140680 -1 3180
3182 2 387714 199175 140640 -1 3181
3183 2 387676 199169 140560 -1 3182
3184 2 387663 199134 140520 -1 3183
3185 2 387683 199119 140480 -1 3184
3186 2 387668 199103 140440 -1 3185
3187 2 387668 199106 140400 -1 3186
3188 2 387672 199102 140360 -1 3187
3189 2 387134 198394 141120 -1 3170
3190 2 387009 198461 141200 -1 3189
3191 2 387025 198613 141280 -1 3190
3192 2 387034 198642 141320 -1 3191
3193 2 376673 199941 139200 -1 246
3194 2 376777 200021 139240 -1 3193
3195 2 376821 200043 139320 -1 3194
3196 2 376890 200178 139440 -1 3195
3197 2 376934 200224 139520 -1 3196
3198 2 376956 200213 139560 -1 3197
3199 2 377023 200180 139680 -1 3198
3200 2 377086 200185 139800 -1 3199
3201 2 377362 200337 139880 -1 3200
3202 2 377450 200428 139960 -1 3201
3203 2 377790 200058 140000 -1 3202
3204 2 378068 199889 140040 -1 3203
3205 2 378228 199879 140080 -1 3204
3206 2 378278 199881 140120 -1 3205
3207 2 378442 199851 140160 -1 3206
3208 2 378526 199791 140200 -1 3207
3209 2 378765 199696 140240 -1 3208
3210 2 378944 199647 140320 -1 3209
3211 2 379012 199623 140400 -1 3210
3212 2 379040 199610 140480 -1 3211
3213 2 379042 199634 140520 -1 3212
3214 2 379054 199630 140560 -1 3213
3215 2 379108 199636 140600 -1 3214
3216 2 379169 199610 140640 -1 3215
3217 2 379337 199554 140680 -1 3216
3218 2 379505 199384 140720 -1 3217
3219 2 379674 199187 140760 -1 3218
3220 2 379707 199162 140840 -1 3219
3221 2 379731 199062 140880 -1 3220
3222 2 379815 198860 140920 -1 3221
3223 2 379932 198772 140960 -1 3222
3224 2 380016 198726 141000 -1 3223
3225 2 380077 198670 141040 -1 3224
3226 2 380092 198615 141080 -1 3225
3227 2 380095 198507 141120 -1 3226
3228 2 380084 198333 141160 -1 3227
3229 2 379960 198281 141160 -1 3228
3230 2 379920 198255 141200 -1 3229
3231 2 379906 198144 141240 -1 3230
3232 2 379960 198120 141240 -1 3231
3233 2 380068 198138 141240 -1 3232
3234 2 380264 197967 141240 -1 3233
3235 2 380086 197814 141240 -1 3234
3236 2 380066 197660 141240 -1 3235
3237 2 380089 197598 141240 -1 3236
3238 2 380106 197531 141320 -1 3237
3239 2 380094 197493 141360 -1 3238
3240 2 380013 197283 141400 -1 3239
3241 2 379895 197121 141440 -1 3240
3242 2 379896 197010 141360 -1 3241
3243 2 379956 196953 141320 -1 3242
3244 2 380003 196906 141280 -1 3243
3245 2 380058 196889 141320 -1 3244
3246 2 380142 196885 141360 -1 3245
3247 2 380142 196767 141360 -1 3246
3248 2 380144 196734 141400 -1 3247
3249 2 380194 196611 141440 -1 3248
3250 2 380238 196504 141480 -1 3249
3251 2 380271 196445 141520 -1 3250
3252 2 380535 196335 141560 -1 3251
3253 2 380861 196293 141560 -1 3252
3254 2 380828 196275 141640 -1 3253
3255 2 380797 196253 141720 -1 3254
3256 2 380861 196247 141800 -1 3255
3257 2 380883 196182 141840 -1 3256
3258 2 380844 196186 141920 -1 3257
3259 2 380819 196164 141960 -1 3258
3260 2 381111 195888 141840 -1 3257
3261 2 381175 195820 141880 -1 3260
3262 2 381265 195776 141880 -1 3261
3263 2 381255 195751 141920 -1 3262
3264 2 377701 201075 140000 -1 3202
3265 2 378009 201417 140120 -1 3264
3266 2 378258 201784 140120 -1 3265
3267 2 378413 202012 140160 -1 3266
3268 2 378505 202141 140240 -1 3267
3269 2 378855 202374 140280 -1 3268
3270 2 378933 202363 140320 -1 3269
3271 2 379524 202717 140360 -1 3270
3272 2 379840 202844 140280 -1 3271
3273 2 380293 203225 140280 -1 3272
3274 2 380424 203441 140320 -1 3273
3275 2 380690 203728 140400 -1 3274
3276 2 380726 203719 140440 -1 3275
3277 2 381140 203909 140480 -1 3276
3278 2 381340 203980 140520 -1 3277
3279 2 381786 204217 140600 -1 3278
3280 2 382222 204462 140480 -1 3279
3281 2 382826 204952 140440 -1 3280
3282 2 383062 205065 140360 -1 3281
3283 2 383374 205244 140440 -1 3282
3284 2 383523 205380 140520 -1 3283
3285 2 383715 205415 140640 -1 3284
3286 2 383914 205444 140800 -1 3285
3287 2 384111 205509 140920 -1 3286
3288 2 384198 205520 140960 -1 3287
3289 2 384239 205563 141040 -1 3288
3290 2 384286 205630 141160 -1 3289
3291 2 384144 205202 141120 -1 3290
3292 2 384122 205099 141160 -1 3291
3293 2 384249 204734 141200 -1 3292
3294 2 384202 204671 141320 -1 3293
3295 2 384171 204623 141360 -1 3294
3296 2 384229 204601 141400 -1 3295
3297 2 384539 204439 141400 -1 3296
3298 2 384717 204322 141480 -1 3297
3299 2 384898 204254 141520 -1 3298
3300 2 385072 204171 141520 -1 3299
3301 2 385157 204135 141440 -1 3300
3302 2 385425 204074 141440 -1 3301
3303 2 385691 204016 141360 -1 3302
3304 2 385765 204001 141280 -1 3303
3305 2 385847 203979 141200 -1 3304
3306 2 386006 203966 141120 -1 3305
3307 2 386107 203979 141080 -1 3306
3308 2 386161 203988 141040 -1 3307
3309 2 386206 203978 141000 -1 3308
3310 2 386226 203990 140960 -1 3309
3311 2 386318 204036 140880 -1 3310
3312 2 386384 204035 140840 -1 3311
3313 2 386412 204023 140800 -1 3312
3314 2 386419 204024 140760 -1 3313
3315 2 386436 204068 140720 -1 3314
3316 2 386438 204077 140680 -1 3315
3317 2 386434 204088 140600 -1 3316
3318 2 386410 204098 140560 -1 3317
3319 2 386484 204128 140520 -1 3318
3320 2 386504 204152 140480 -1 3319
3321 2 386622 204071 140480 -1 3320
3322 2 386629 204054 140440 -1 3321
3323 2 386621 204087 140360 -1 3322
3324 2 386612 204065 140320 -1 3323
3325 2 386615 204059 140280 -1 3324
3326 2 386507 204252 140440 -1 3320
3327 2 386506 204302 140400 -1 3326
3328 2 386493 204338 140360 -1 3327
3329 2 386524 204346 140320 -1 3328
3330 2 386544 204358 140240 -1 3329
3331 2 386595 204427 140200 -1 3330
3332 2 386581 204496 140160 -1 3331
3333 2 386577 204610 140120 -1 3332
3334 2 386679 204717 140160 -1 3333
3335 2 386745 204739 140200 -1 3334
3336 2 386813 204719 140240 -1 3335
3337 2 386844 204717 140320 -1 3336
3338 2 386857 204719 140360 -1 3337
3339 2 386512 204573 140000 -1 3333
3340 2 386478 204545 139920 -1 3339
3341 2 386403 204600 139840 -1 3340
3342 2 386333 204638 139760 -1 3341
3343 2 386372 204716 139720 -1 3342
3344 2 386370 204757 139680 -1 3343
3345 2 386340 204775 139600 -1 3344
3346 2 386344 204803 139520 -1 3345
3347 2 386328 204844 139440 -1 3346
3348 2 386360 204948 139400 -1 3347
3349 2 386379 204983 139320 -1 3348
3350 2 386466 205103 139200 -1 3349
3351 2 386482 205142 139160 -1 3350
3352 2 386493 205146 139080 -1 3351
3353 2 386465 205163 139000 -1 3352
3354 2 386442 205156 138920 -1 3353
3355 2 386427 205156 138880 -1 3354
3356 2 386416 205161 138840 -1 3355
3357 2 386425 205259 138800 -1 3356
3358 2 386373 205374 138760 -1 3357
3359 2 386353 205440 138680 -1 3358
3360 2 386351 205445 138600 -1 3359
3361 2 386318 205476 138520 -1 3360
3362 2 386297 205465 138440 -1 3361
3363 2 386250 205470 138360 -1 3362
3364 2 386168 205461 138280 -1 3363
3365 2 386035 205343 138160 -1 3364
3366 2 385949 205284 138080 -1 3365
3367 2 385867 204925 138000 -1 3366
3368 2 385816 204824 137960 -1 3367
3369 2 385771 204714 137920 -1 3368
3370 2 385871 204593 137880 -1 3369
3371 2 386068 204490 137840 -1 3370
3372 2 386107 204464 137760 -1 3371
3373 2 386195 204482 137680 -1 3372
3374 2 386239 204488 137640 -1 3373
3375 2 386450 204470 137560 -1 3374
3376 2 386555 204421 137520 -1 3375
3377 2 386609 204388 137480 -1 3376
3378 2 386618 204352 137440 -1 3377
3379 2 386794 204413 137400 -1 3378
3380 2 385733 204751 138000 -1 3368
3381 2 385722 204748 138080 -1 3380
3382 2 385708 204701 138160 -1 3381
3383 2 385726 204665 138240 -1 3382
3384 2 385738 204689 138280 -1 3383
3385 2 385796 204712 138320 -1 3384
3386 2 386210 204579 139680 -1 3342
3387 2 386183 204499 139600 -1 3386
3388 2 386160 204487 139560 -1 3387
3389 2 383997 204745 141440 -1 3296
3390 2 383891 204696 141480 -1 3389
3391 2 383839 204673 141520 -1 3390
3392 2 383797 204662 141600 -1 3391
3393 2 384365 205903 141200 -1 3290
3394 2 384535 206162 141240 -1 3393
3395 2 384655 206282 141280 -1 3394
3396 2 384779 206408 141320 -1 3395
3397 2 384916 206454 141440 -1 3396
3398 2 384915 206457 141520 -1 3397
3399 2 384911 206460 141600 -1 3398
3400 2 385061 206560 141680 -1 3399
3401 2 385402 206649 141640 -1 3400
3402 2 385497 206551 141680 -1 3401
3403 2 385575 206492 141720 -1 3402
3404 2 385720 206402 141720 -1 3403
3405 2 385762 206390 141760 -1 3404
3406 2 385830 206447 141800 -1 3405
3407 2 385876 206416 141880 -1 3406
3408 2 385891 206369 141960 -1 3407
3409 2 385964 206320 142040 -1 3408
3410 2 386036 206315 142120 -1 3409
3411 2 386043 206299 142200 -1 3410
3412 2 385985 206325 142320 -1 3411
3413 2 385958 206375 142400 -1 3412
3414 2 385910 206399 142480 -1 3413
3415 2 385843 206512 142560 -1 3414
3416 2 385852 206576 142640 -1 3415
3417 2 385943 206663 142880 -1 3416
3418 2 385926 206713 142920 -1 3417
3419 2 385879 206728 142960 -1 3418
3420 2 385759 206749 143040 -1 3419
3421 2 385700 206779 143160 -1 3420
3422 2 385694 206809 143240 -1 3421
3423 2 385689 206844 143320 -1 3422
3424 2 385674 206877 143400 -1 3423
3425 2 385493 206971 143480 -1 3424
3426 2 385502 207003 143520 -1 3425
3427 2 385486 206992 143600 -1 3426
3428 2 385384 206991 143680 -1 3427
3429 2 385322 207010 143760 -1 3428
3430 2 385268 206975 143920 -1 3429
3431 2 385127 206603 141360 -1 3396
3432 2 385323 206659 141360 -1 3431
3433 2 385547 206816 141320 -1 3432
3434 2 385913 206993 141240 -1 3433
3435 2 386048 206965 141160 -1 3434
3436 2 386194 206993 141080 -1 3435
3437 2 386399 206981 141040 -1 3436
3438 2 386464 206926 141000 -1 3437
3439 2 386661 206834 140960 -1 3438
3440 2 386692 206702 141000 -1 3439
3441 2 386739 206524 141040 -1 3440
3442 2 386587 206478 141160 -1 3441
3443 2 386449 206373 141240 -1 3442
3444 2 386376 206353 141320 -1 3443
3445 2 386341 206330 141360 -1 3444
3446 2 386272 206310 141440 -1 3445
3447 2 386237 206304 141480 -1 3446
3448 2 386219 206260 141560 -1 3447
3449 2 386257 206205 141640 -1 3448
3450 2 386307 206175 141720 -1 3449
3451 2 386319 206162 141760 -1 3450
3452 2 386310 206156 141800 -1 3451
3453 2 386315 206164 141840 -1 3452
3454 2 386359 206151 141920 -1 3453
3455 2 386357 206157 142000 -1 3454
3456 2 386382 206187 142080 -1 3455
3457 2 386424 206211 142200 -1 3456
3458 2 386438 206215 142240 -1 3457
3459 2 384747 205785 141360 -1 3395
3460 2 384841 205702 141440 -1 3459
3461 2 384926 205618 141520 -1 3460
3462 2 384830 205439 141560 -1 3461
3463 2 384862 205349 141600 -1 3462
3464 2 385083 205113 141640 -1 3463
3465 2 385165 205065 141680 -1 3464
3466 2 385178 205069 141720 -1 3465
3467 2 377494 199850 139240 -1 3194
3468 2 377565 199834 139200 -1 3467
3469 2 377589 199693 139160 -1 3468
3470 2 377588 199440 139120 -1 3469
3471 2 377681 199400 139040 -1 3470
3472 2 377875 199340 138960 -1 3471
3473 2 377969 199256 138920 -1 3472
3474 2 377946 199213 138880 -1 3473
3475 2 377921 199153 138840 -1 3474
3476 2 377904 199128 138800 -1 3475
3477 2 377916 199074 138720 -1 3476
3478 2 377944 199034 138680 -1 3477
3479 2 378017 199028 138600 -1 3478
3480 2 378168 199021 138560 -1 3479
3481 2 378190 199007 138480 -1 3480
3482 2 378220 199028 138440 -1 3481
3483 2 378226 199042 138400 -1 3482
3484 3 374417 195191 140040 -1 238
3485 3 374418 194743 140160 -1 3484
3486 3 374258 194440 140280 -1 3485
3487 3 374237 194333 140320 -1 3486
3488 3 374213 194223 140360 -1 3487
3489 3 374162 194019 140440 -1 3488
3490 3 374084 193218 140560 -1 3489
3491 3 374044 193043 140720 -1 3490
3492 3 374060 192572 140840 -1 3491
3493 3 374018 192366 140960 -1 3492
3494 3 374002 192173 141040 -1 3493
3495 3 373995 192079 141080 -1 3494
3496 3 373960 191643 141240 -1 3495
3497 3 373608 191466 141560 -1 3496
3498 3 373492 191261 141640 -1 3497
3499 3 373489 191051 141800 -1 3498
3500 3 373522 190904 141880 -1 3499
3501 3 373587 190677 141920 -1 3500
3502 3 373676 190146 141960 -1 3501
3503 3 373762 189906 142040 -1 3502
3504 3 373496 189789 142120 -1 3503
3505 3 373330 189569 142200 -1 3504
3506 3 373354 189303 142320 -1 3505
3507 3 373314 189020 142400 -1 3506
3508 3 373345 188865 142440 -1 3507
3509 3 373436 188802 142480 -1 3508
3510 3 373532 188737 142560 -1 3509
3511 3 373554 188539 142640 -1 3510
3512 3 373452 188031 142720 -1 3511
3513 3 373443 187885 142800 -1 3512
3514 3 373513 187719 142880 -1 3513
3515 3 373611 187615 142960 -1 3514
3516 3 373683 187579 143040 -1 3515
3517 3 373643 187448 143120 -1 3516
3518 3 373658 187364 143200 -1 3517
3519 3 373597 187283 143280 -1 3518
3520 3 373504 187124 143360 -1 3519
3521 3 373420 186983 143480 -1 3520
3522 3 373397 186905 143560 -1 3521
3523 3 373287 186736 143600 -1 3522
3524 3 373167 186622 143680 -1 3523
3525 3 373095 186501 143760 -1 3524
3526 3 372816 186233 143960 -1 3525
3527 3 372877 186141 144000 -1 3526
3528 3 373741 185156 144000 -1 3527
3529 3 374013 185159 144000 -1 3528
3530 3 374301 185374 143920 -1 3529
3531 3 374576 185636 143760 -1 3530
3532 3 374774 185848 143680 -1 3531
3533 3 374825 185920 143600 -1 3532
3534 3 374854 185954 143560 -1 3533
3535 3 374896 185974 143520 -1 3534
3536 3 374939 185986 143440 -1 3535
3537 3 374957 186009 143360 -1 3536
3538 3 374916 186002 143280 -1 3537
3539 3 374892 185996 143240 -1 3538
3540 3 374878 185985 143200 -1 3539
3541 3 374865 185989 143160 -1 3540
3542 3 374861 185983 143120 -1 3541
3543 3 374902 185988 143080 -1 3542
3544 3 374891 185986 143040 -1 3543
3545 3 374866 185979 143000 -1 3544
3546 3 374825 185989 142920 -1 3545
3547 3 374803 185997 142880 -1 3546
3548 3 374791 185989 142840 -1 3547
3549 3 374509 185323 143760 -1 3531
3550 3 374452 185250 143720 -1 3549
3551 3 374388 185285 143680 -1 3550
3552 3 374376 185299 143640 -1 3551
3553 3 374346 185320 143600 -1 3552
3554 3 372985 185957 144080 -1 3527
3555 3 372754 185644 144360 -1 3554
3556 3 372746 185647 144400 -1 3555
3557 3 372687 185276 144560 -1 3556
3558 3 372625 185272 144680 -1 3557
3559 3 372625 185013 144720 -1 3558
3560 3 372828 184652 144760 -1 3559
3561 3 373292 184200 144760 -1 3560
3562 3 373257 184054 144920 -1 3561
3563 3 373253 183966 145000 -1 3562
3564 3 373184 183891 145120 -1 3563
3565 3 373102 183921 145200 -1 3564
3566 3 373119 183923 145280 -1 3565
3567 3 373197 183848 145360 -1 3566
3568 3 373279 183775 145440 -1 3567
3569 3 373165 183590 145560 -1 3568
3570 3 373142 183543 145640 -1 3569
3571 3 373149 183262 145760 -1 3570
3572 3 373046 183104 145920 -1 3571
3573 3 372970 182920 146080 -1 3572
3574 3 372773 182836 146240 -1 3573
3575 3 372586 182628 146560 -1 3574
3576 3 372511 182643 146640 -1 3575
3577 3 372522 182316 146800 -1 3576
3578 3 372526 182118 146920 -1 3577
3579 3 372512 182079 147040 -1 3578
3580 3 372534 182077 147160 -1 3579
3581 3 372539 182343 147280 -1 3580
3582 3 372487 182162 147400 -1 3581
3583 3 372470 182028 147520 -1 3582
3584 3 372461 181978 147560 -1 3583
3585 3 372393 181993 147760 -1 3584
3586 3 372349 181865 147920 -1 3585
3587 3 372300 181814 148120 -1 3586
3588 3 372251 181830 148160 -1 3587
3589 3 372008 181736 148400 -1 3588
3590 3 371747 181576 148560 -1 3589
3591 3 371687 181490 148680 -1 3590
3592 3 371426 181331 148840 -1 3591
3593 3 371059 181179 149000 -1 3592
3594 3 370903 181067 149160 -1 3593
3595 3 370891 180994 149480 -1 3594
3596 3 370956 180934 149560 -1 3595
3597 3 371035 180962 149640 -1 3596
3598 3 371132 181009 149720 -1 3597
3599 3 371234 180940 149800 -1 3598
3600 3 371239 180966 149880 -1 3599
3601 3 371306 181079 150000 -1 3600
3602 3 371266 181096 150040 -1 3601
3603 3 371216 181149 150160 -1 3602
3604 3 371186 180945 150280 -1 3603
3605 3 371257 180696 150360 -1 3604
3606 3 370909 180367 150480 -1 3605
3607 3 370651 179994 150600 -1 3606
3608 3 370383 179653 150720 -1 3607
3609 3 370272 179420 150840 -1 3608
3610 3 370284 179379 150920 -1 3609
3611 3 370278 179350 150960 -1 3610
3612 3 370482 179151 151120 -1 3611
3613 3 370480 179130 151200 -1 3612
3614 3 370480 179096 151320 -1 3613
3615 3 370311 179025 151480 -1 3614
3616 3 370138 178884 151560 -1 3615
3617 3 369949 178420 151720 -1 3616
3618 3 369882 178239 151920 -1 3617
3619 3 369826 178048 152080 -1 3618
3620 3 369746 177919 152160 -1 3619
3621 3 369516 177756 152320 -1 3620
3622 3 369419 177707 152400 -1 3621
3623 3 369472 177640 152480 -1 3622
3624 3 369527 177575 152520 -1 3623
3625 3 369523 177520 152600 -1 3624
3626 3 369402 177257 152720 -1 3625
3627 3 369282 177234 152840 -1 3626
3628 3 369189 177011 152960 -1 3627
3629 3 369161 176737 153040 -1 3628
3630 3 369162 176750 153240 -1 3629
3631 3 369139 176676 153440 -1 3630
3632 3 369035 176533 153640 -1 3631
3633 3 368860 176652 153840 -1 3632
3634 3 369024 176586 154000 -1 3633
3635 3 369916 176357 154000 -1 3634
3636 3 369914 176346 153960 -1 3635
3637 3 369944 176356 153920 -1 3636
3638 3 369069 176583 154040 -1 3634
3639 3 369018 176511 154240 -1 3638
3640 3 369096 176485 154320 -1 3639
3641 3 369223 176454 154440 -1 3640
3642 3 369146 176399 154600 -1 3641
3643 3 369117 176352 154920 -1 3642
3644 3 369177 176440 155120 -1 3643
3645 3 368881 176083 155200 -1 3644
3646 3 368541 176053 155280 -1 3645
3647 3 368532 176026 155320 -1 3646
3648 3 368530 175828 155440 -1 3647
3649 3 368450 175637 155640 -1 3648
3650 3 368313 175553 155720 -1 3649
3651 3 368177 175465 155800 -1 3650
3652 3 368111 175424 155840 -1 3651
3653 3 368086 175381 156040 -1 3652
3654 3 367834 175129 156360 -1 3653
3655 3 367710 174905 156520 -1 3654
3656 3 367667 174850 156560 -1 3655
3657 3 367300 175290 156560 -1 3656
3658 3 367223 175301 156600 -1 3657
3659 3 367194 175355 156640 -1 3658
3660 3 367161 175395 156680 -1 3659
3661 3 367146 175411 156720 -1 3660
3662 3 367122 175455 156760 -1 3661
3663 3 367072 175506 156800 -1 3662
3664 3 367081 175502 156840 -1 3663
3665 3 367052 175543 156880 -1 3664
3666 3 366954 175582 157040 -1 3665
3667 3 366879 175604 157120 -1 3666
3668 3 366874 175713 157200 -1 3667
3669 3 366995 175835 157280 -1 3668
3670 3 367007 175924 157320 -1 3669
3671 3 367041 175951 157360 -1 3670
3672 3 367077 175931 157440 -1 3671
3673 3 367169 175940 157520 -1 3672
3674 3 367242 175929 157560 -1 3673
3675 3 367147 175992 157640 -1 3674
3676 3 367114 176011 157720 -1 3675
3677 3 367172 175979 157840 -1 3676
3678 3 367219 175953 157920 -1 3677
3679 3 367269 175965 157960 -1 3678
3680 3 367470 174571 156720 -1 3656
3681 3 367372 174681 156880 -1 3680
3682 3 367304 174769 157000 -1 3681
3683 3 367395 174092 157000 -1 3682
3684 3 367739 173931 157000 -1 3683
3685 3 367883 173723 157000 -1 3684
3686 3 368082 173627 157000 -1 3685
3687 3 368122 173604 157040 -1 3686
3688 3 368193 173602 157080 -1 3687
3689 3 368357 173609 157160 -1 3688
3690 3 368376 173640 157200 -1 3689
3691 3 368519 173797 157240 -1 3690
3692 3 368658 173860 157280 -1 3691
3693 3 368693 173867 157320 -1 3692
3694 3 366732 174292 157040 -1 3682
3695 3 366543 174248 157160 -1 3694
3696 3 366316 174180 157240 -1 3695
3697 3 366203 174149 157280 -1 3696
3698 3 366129 174100 157360 -1 3697
3699 3 365916 174084 157440 -1 3698
3700 3 366952 173812 157440 -1 3699
3701 3 366928 173797 157480 -1 3700
3702 3 366865 173750 157560 -1 3701
3703 3 366799 173713 157600 -1 3702
3704 3 366790 173694 157640 -1 3703
3705 3 366790 173701 157680 -1 3704
3706 3 365716 174233 157560 -1 3699
3707 3 365631 174221 157640 -1 3706
3708 3 365589 174216 157680 -1 3707
3709 3 365485 174032 157880 -1 3708
3710 3 365421 173943 158040 -1 3709
3711 3 365404 173907 158080 -1 3710
3712 3 365363 173823 158160 -1 3711
3713 3 365151 173061 158280 -1 3712
3714 3 365311 172549 158320 -1 3713
3715 3 365385 172155 158320 -1 3714
3716 3 366090 171748 158320 -1 3715
3717 3 366087 171788 158560 -1 3716
3718 3 365952 171780 158600 -1 3717
3719 3 365890 171786 158640 -1 3718
3720 3 365879 171797 158680 -1 3719
3721 3 365888 171797 158720 -1 3720
3722 3 366180 171686 158280 -1 3716
3723 3 366278 171602 158200 -1 3722
3724 3 366305 171549 158080 -1 3723
3725 3 366344 171492 158000 -1 3724
3726 3 366466 171426 157880 -1 3725
3727 3 366635 171386 157840 -1 3726
3728 3 366948 171334 157880 -1 3727
3729 3 367123 171338 157920 -1 3728
3730 3 367329 171408 157960 -1 3729
3731 3 367461 171577 157960 -1 3730
3732 3 367669 171757 157960 -1 3731
3733 3 367851 171660 157880 -1 3732
3734 3 368117 171638 157840 -1 3733
3735 3 368170 171622 157800 -1 3734
3736 3 368261 171622 157760 -1 3735
3737 3 368353 171509 157720 -1 3736
3738 3 368390 171420 157680 -1 3737
3739 3 368424 171345 157640 -1 3738
3740 3 368727 171293 157640 -1 3739
3741 3 368910 171355 157640 -1 3740
3742 3 369063 171343 157600 -1 3741
3743 3 369144 171254 157560 -1 3742
3744 3 369186 171218 157520 -1 3743
3745 3 369233 171188 157480 -1 3744
3746 3 369308 171155 157400 -1 3745
3747 3 369346 171130 157360 -1 3746
3748 3 369355 171122 157320 -1 3747
3749 3 365303 171821 158440 -1 3715
3750 3 365084 171292 158640 -1 3749
3751 3 364954 170907 158720 -1 3750
3752 3 364855 170681 158840 -1 3751
3753 3 364890 170694 159000 -1 3752
3754 3 364785 170661 159080 -1 3753
3755 3 364488 170521 159200 -1 3754
3756 3 364272 170395 159360 -1 3755
3757 3 364230 170345 159480 -1 3756
3758 3 364211 170305 159560 -1 3757
3759 3 363787 169981 159560 -1 3758
3760 3 363552 169633 159600 -1 3759
3761 3 363704 169327 159600 -1 3760
3762 3 363581 169289 159760 -1 3761
3763 3 363523 169347 159840 -1 3762
3764 3 363389 169294 159920 -1 3763
3765 3 363348 169280 160000 -1 3764
3766 3 363311 169243 160120 -1 3765
3767 3 363291 169181 160200 -1 3766
3768 3 363350 169123 160240 -1 3767
3769 3 363477 169012 160320 -1 3768
3770 3 363475 168967 160520 -1 3769
3771 3 363475 168944 160640 -1 3770
3772 3 363520 168917 160680 -1 3771
3773 3 363752 168783 160880 -1 3772
3774 3 363777 168783 161000 -1 3773
3775 3 363830 168763 161320 -1 3774
3776 3 363902 168727 161400 -1 3775
3777 3 363967 168716 161480 -1 3776
3778 3 364263 168736 161560 -1 3777
3779 3 364383 168679 161640 -1 3778
3780 3 364317 168748 161760 -1 3779
3781 3 364100 168787 161800 -1 3780
3782 3 364215 168787 161840 -1 3781
3783 3 364181 168781 161960 -1 3782
3784 3 364294 168746 162080 -1 3783
3785 3 364314 168736 162240 -1 3784
3786 3 364357 168791 162400 -1 3785
3787 3 364384 168871 162560 -1 3786
3788 3 364299 168991 162680 -1 3787
3789 3 364278 169039 162720 -1 3788
3790 3 364869 169353 162800 -1 3789
3791 3 364960 169418 162920 -1 3790
3792 3 365065 169484 163000 -1 3791
3793 3 365478 169610 163120 -1 3792
3794 3 365613 169678 163200 -1 3793
3795 3 365688 169677 163280 -1 3794
3796 3 366012 169757 163360 -1 3795
3797 3 367045 170216 163400 -1 3796
3798 3 367107 170383 163280 -1 3797
3799 3 367086 170346 163240 -1 3798
3800 3 367123 170454 163200 -1 3799
3801 3 367162 170371 163120 -1 3800
3802 3 367128 170338 163080 -1 3801
3803 3 366839 170291 163200 -1 3799
3804 3 366753 170317 163160 -1 3803
3805 3 366732 170339 163120 -1 3804
3806 3 366697 170367 163040 -1 3805
3807 3 366532 170391 163000 -1 3806
3808 3 366602 170366 162920 -1 3807
3809 3 366588 170386 162840 -1 3808
3810 3 366543 170369 162800 -1 3809
3811 3 366517 170320 162760 -1 3810
3812 3 366343 170441 163000 -1 3807
3813 3 366248 170546 163080 -1 3812
3814 3 366174 170576 163120 -1 3813
3815 3 366094 170679 163120 -1 3814
3816 3 365984 170721 163120 -1 3815
3817 3 365822 170837 163120 -1 3816
3818 3 365716 171062 163080 -1 3817
3819 3 365685 171047 163040 -1 3818
3820 3 365701 171174 163040 -1 3819
3821 3 365739 171270 163000 -1 3820
3822 3 365755 171312 162960 -1 3821
3823 3 365812 171331 162880 -1 3822
3824 3 365816 171369 162800 -1 3823
3825 3 365806 171430 162720 -1 3824
3826 3 365851 171515 162640 -1 3825
3827 3 365872 171565 162560 -1 3826
3828 3 365910 171561 162520 -1 3827
3829 3 365752 171727 162520 -1 3828
3830 3 365664 171869 162520 -1 3829
3831 3 365644 172001 162520 -1 3830
3832 3 365557 172170 162480 -1 3831
3833 3 365484 172266 162480 -1 3832
3834 3 365366 172308 162480 -1 3833
3835 3 365374 172319 162560 -1 3834
3836 3 365317 172287 162440 -1 3834
3837 3 365308 172369 162400 -1 3836
3838 3 365305 172430 162320 -1 3837
3839 3 365313 172463 162280 -1 3838
3840 3 365353 172598 162240 -1 3839
3841 3 365369 172697 162280 -1 3840
3842 3 365427 172917 162280 -1 3841
3843 3 365468 173032 162200 -1 3842
3844 3 365484 173095 162160 -1 3843
3845 3 365530 173154 162080 -1 3844
3846 3 365631 173201 162040 -1 3845
3847 3 365690 173315 162000 -1 3846
3848 3 365710 173376 161960 -1 3847
3849 3 365683 173481 161920 -1 3848
3850 3 365642 173629 161960 -1 3849
3851 3 365655 173728 162040 -1 3850
3852 3 365643 173884 162120 -1 3851
3853 3 365551 173868 162160 -1 3852
3854 3 365517 173853 162200 -1 3853
3855 3 365464 173795 162280 -1 3854
3856 3 365429 173798 162320 -1 3855
3857 3 365422 173807 162360 -1 3856
3858 3 365649 173978 162160 -1 3852
3859 3 365671 174035 162240 -1 3858
3860 3 365755 174122 162320 -1 3859
3861 3 365810 174193 162400 -1 3860
3862 3 365821 174215 162440 -1 3861
3863 3 365878 174225 162480 -1 3862
3864 3 365938 174047 162480 -1 3863
3865 3 366006 173977 162480 -1 3864
3866 3 366058 173709 162480 -1 3865
3867 3 366047 173795 162600 -1 3866
3868 3 366044 173806 162640 -1 3867
3869 3 365984 173853 162640 -1 3868
3870 3 365999 174043 162640 -1 3869
3871 3 365923 174123 162640 -1 3870
3872 3 365896 174165 162720 -1 3871
3873 3 365842 174411 162720 -1 3872
3874 3 366014 174429 162760 -1 3873
3875 3 366059 174439 162840 -1 3874
3876 3 366166 174407 162880 -1 3875
3877 3 366200 173787 162720 -1 3868
3878 3 366330 173845 162800 -1 3877
3879 3 366414 173847 162800 -1 3878
3880 3 366559 173926 162840 -1 3879
3881 3 366508 173974 162920 -1 3880
3882 3 365952 171434 162440 -1 3828
3883 3 365925 171365 162360 -1 3882
3884 3 365601 170972 162960 -1 3819
3885 3 365578 170961 162880 -1 3884
3886 3 365558 170926 162800 -1 3885
3887 3 368510 171090 163480 -1 3797
3888 3 369183 171510 163520 -1 3887
3889 3 369799 171654 163480 -1 3888
3890 3 369831 171665 163360 -1 3889
3891 3 369670 171692 163280 -1 3890
3892 3 369722 171641 163240 -1 3891
3893 3 369868 171634 163160 -1 3892
3894 3 369818 171488 163080 -1 3893
3895 3 369868 171536 163000 -1 3894
3896 3 369871 171540 162960 -1 3895
3897 3 369849 171540 162920 -1 3896
3898 3 370018 171601 163520 -1 3889
3899 3 370470 171497 163600 -1 3898
3900 3 370691 171450 163640 -1 3899
3901 3 370638 171786 163800 -1 3900
3902 3 370805 171903 164040 -1 3901
3903 3 371028 171929 164080 -1 3902
3904 3 371053 171955 164120 -1 3903
3905 3 371237 172060 164120 -1 3904
3906 3 371361 171924 164120 -1 3905
3907 3 371461 171792 164080 -1 3906
3908 3 371477 171786 164040 -1 3907
3909 3 371529 171797 164120 -1 3907
3910 3 371544 171787 164160 -1 3909
3911 3 371571 171794 164200 -1 3910
3912 3 371596 171814 164240 -1 3911
3913 3 371634 171833 164280 -1 3912
3914 3 371729 171838 164320 -1 3913
3915 3 371748 171831 164360 -1 3914
3916 3 371808 171809 164400 -1 3915
3917 3 371110 171973 164160 -1 3904
3918 3 371153 171962 164240 -1 3917
3919 3 371200 172106 164280 -1 3918
3920 3 371202 172112 164320 -1 3919
3921 3 371250 172136 164360 -1 3920
3922 3 371304 172191 164560 -1 3921
3923 3 371259 172288 164640 -1 3922
3924 3 371239 172463 164680 -1 3923
3925 3 371227 172595 164720 -1 3924
3926 3 371186 172670 164760 -1 3925
3927 3 371350 172838 164800 -1 3926
3928 3 371424 172912 164840 -1 3927
3929 3 371631 172917 165000 -1 3928
3930 3 371860 172874 165160 -1 3929
3931 3 372145 172829 165280 -1 3930
3932 3 372478 172942 165480 -1 3931
3933 3 372581 172996 165520 -1 3932
3934 3 372645 173014 165600 -1 3933
3935 3 372919 173024 165760 -1 3934
3936 3 372918 173075 165840 -1 3935
3937 3 372687 173049 166000 -1 3936
3938 3 372664 173000 166080 -1 3937
3939 3 372720 172992 166160 -1 3938
3940 3 372691 173001 166200 -1 3939
3941 3 372382 172687 166320 -1 3940
3942 3 372483 172731 166400 -1 3941
3943 3 372506 172750 166480 -1 3942
3944 3 372460 172707 166640 -1 3943
3945 3 372491 172742 166720 -1 3944
3946 3 372526 172753 166800 -1 3945
3947 3 372380 172802 166880 -1 3946
3948 3 372399 172750 166960 -1 3947
3949 3 372440 172686 167000 -1 3948
3950 3 372780 172450 167000 -1 3949
3951 3 372804 172364 167080 -1 3950
3952 3 372861 172098 167080 -1 3951
3953 3 373003 171948 167040 -1 3952
3954 3 373091 171924 167000 -1 3953
3955 3 373157 171908 166920 -1 3954
3956 3 372390 172700 167040 -1 3949
3957 3 372386 172761 167160 -1 3956
3958 3 372400 172763 167240 -1 3957
3959 3 372456 172740 167320 -1 3958
3960 3 372415 172744 167440 -1 3959
3961 3 372384 172723 167520 -1 3960
3962 3 372383 172739 167600 -1 3961
3963 3 372394 172798 167800 -1 3962
3964 3 372398 172764 167840 -1 3963
3965 3 372398 172699 167920 -1 3964
3966 3 372749 172428 168000 -1 3965
3967 3 372972 172309 168080 -1 3966
3968 3 373062 172232 168120 -1 3967
3969 3 373317 172282 168160 -1 3968
3970 3 373413 172281 168200 -1 3969
3971 3 373424 172327 168320 -1 3970
3972 3 373469 172435 168400 -1 3971
3973 3 373599 172525 168560 -1 3972
3974 3 373679 172611 168640 -1 3973
3975 3 373774 172638 168720 -1 3974
3976 3 373844 172610 168800 -1 3975
3977 3 373843 172582 168840 -1 3976
3978 3 374007 172581 168920 -1 3977
3979 3 374024 172558 169000 -1 3978
3980 3 374149 172512 169160 -1 3979
3981 3 374279 172508 169240 -1 3980
3982 3 374340 172451 169320 -1 3981
3983 3 374386 172479 169400 -1 3982
3984 3 374438 172473 169480 -1 3983
3985 3 374504 172468 169560 -1 3984
3986 3 374634 172468 169720 -1 3985
3987 3 374645 172536 169800 -1 3986
3988 3 374657 172581 169880 -1 3987
3989 3 374634 172553 169960 -1 3988
3990 3 374686 172587 170040 -1 3989
3991 3 374708 172627 170120 -1 3990
3992 3 374732 172644 170200 -1 3991
3993 3 374720 172656 170280 -1 3992
3994 3 374675 172728 170360 -1 3993
3995 3 374697 172844 170440 -1 3994
3996 3 374695 172870 170520 -1 3995
3997 3 374675 172909 170600 -1 3996
3998 3 374685 172984 170680 -1 3997
3999 3 374765 173125 170760 -1 3998
4000 3 374839 173174 170840 -1 3999
4001 3 374833 173210 170920 -1 4000
4002 3 374799 173124 171080 -1 4001
4003 3 374862 172921 171240 -1 4002
4004 3 374929 172871 171320 -1 4003
4005 3 374800 172983 171400 -1 4004
4006 3 374816 172999 171480 -1 4005
4007 3 374810 173028 171560 -1 4006
4008 3 374861 172994 171600 -1 4007
4009 3 374911 172960 171640 -1 4008
4010 3 374901 172998 171680 -1 4009
4011 3 374120 173535 171680 -1 4010
4012 3 374160 173601 171720 -1 4011
4013 3 374199 173748 171760 -1 4012
4014 3 374211 173819 171800 -1 4013
4015 3 374041 174209 171800 -1 4014
4016 3 374067 174294 171840 -1 4015
4017 3 374115 174335 171880 -1 4016
4018 3 374115 174341 171920 -1 4017
4019 3 374120 174329 171960 -1 4018
4020 3 374104 174328 172000 -1 4019
4021 3 374001 174358 172040 -1 4020
4022 3 373978 174402 172080 -1 4021
4023 3 373933 174460 172160 -1 4022
4024 3 373943 174611 172160 -1 4023
4025 3 373929 174649 172200 -1 4024
4026 3 373908 174728 172280 -1 4025
4027 3 373808 174731 172360 -1 4026
4028 3 373782 174720 172440 -1 4027
4029 3 373772 174684 172520 -1 4028
4030 3 373801 174677 172600 -1 4029
4031 3 373856 174707 172680 -1 4030
4032 3 373820 174679 172760 -1 4031
4033 3 373775 174653 172800 -1 4032
4034 3 373781 174632 172840 -1 4033
4035 3 373950 174454 172200 -1 4023
4036 3 374220 173869 171840 -1 4014
4037 3 374239 173911 171880 -1 4036
4038 3 374279 173854 171920 -1 4037
4039 3 374341 173871 171960 -1 4038
4040 3 374381 173911 172000 -1 4039
4041 3 374460 173956 172040 -1 4040
4042 3 374482 174027 172120 -1 4041
4043 3 374477 174046 172160 -1 4042
4044 3 374499 174034 172200 -1 4043
4045 3 374516 173985 172240 -1 4044
4046 3 374521 173950 172280 -1 4045
4047 3 374506 173899 172320 -1 4046
4048 3 374532 173905 172360 -1 4047
4049 3 374500 173888 172400 -1 4048
4050 3 374471 173830 172480 -1 4049
4051 3 374495 173825 172520 -1 4050
4052 3 374534 173836 172560 -1 4051
4053 3 374583 173894 172600 -1 4052
4054 3 374567 173951 172640 -1 4053
4055 3 374561 174008 172680 -1 4054
4056 3 374556 174068 172720 -1 4055
4057 3 374567 174143 172800 -1 4056
4058 3 374556 174173 172840 -1 4057
4059 3 375194 172769 171720 -1 4010
4060 3 375534 172361 171800 -1 4059
4061 3 375624 172363 171840 -1 4060
4062 3 375653 172378 171920 -1 4061
4063 3 375789 172310 172000 -1 4062
4064 3 375857 172195 172080 -1 4063
4065 3 375919 172202 172240 -1 4064
4066 3 376179 171908 172320 -1 4065
4067 3 376287 171765 172400 -1 4066
4068 3 376364 171758 172440 -1 4067
4069 3 376502 171636 172520 -1 4068
4070 3 376687 171475 172560 -1 4069
4071 3 376300 171781 172600 -1 4070
4072 3 376088 171743 172720 -1 4071
4073 3 375794 171651 172840 -1 4072
4074 3 375610 171502 172840 -1 4073
4075 3 375548 171418 172880 -1 4074
4076 3 375207 171257 172920 -1 4075
4077 3 375021 171186 172960 -1 4076
4078 3 374970 171171 173000 -1 4077
4079 3 374941 171092 173040 -1 4078
4080 3 376868 171314 172600 -1 4070
4081 3 376931 171201 172680 -1 4080
4082 3 376943 171036 172840 -1 4081
4083 3 377001 170965 172880 -1 4082
4084 3 377237 170833 172880 -1 4083
4085 3 377292 170801 172800 -1 4084
4086 3 377532 170627 172760 -1 4085
4087 3 377679 170562 172720 -1 4086
4088 3 377887 170478 172720 -1 4087
4089 3 377954 170462 172680 -1 4088
4090 3 378067 170494 172640 -1 4089
4091 3 378255 170604 172640 -1 4090
4092 3 378335 170596 172640 -1 4091
4093 3 378551 170676 172640 -1 4092
4094 3 378611 170788 172640 -1 4093
4095 3 378723 170912 172640 -1 4094
4096 3 378831 170968 172640 -1 4095
4097 3 379047 170952 172640 -1 4096
4098 3 379151 170984 172640 -1 4097
4099 3 379223 171071 172600 -1 4098
4100 3 379388 171194 172560 -1 4099
4101 3 379545 171270 172560 -1 4100
4102 3 379579 171287 172600 -1 4101
4103 3 379763 171204 172640 -1 4102
4104 3 379827 171187 172720 -1 4103
4105 3 380092 171161 172760 -1 4104
4106 3 380159 171114 172840 -1 4105
4107 3 380218 171009 172920 -1 4106
4108 3 380215 171003 173040 -1 4107
4109 3 377399 170706 172680 -1 4087
4110 3 377303 170802 172600 -1 4109
4111 3 377247 170877 172480 -1 4110
4112 3 377203 170907 172440 -1 4111
4113 3 377212 170928 172400 -1 4112
4114 3 377067 170911 172320 -1 4113
4115 3 377048 170902 172280 -1 4114
4116 3 377032 170893 172240 -1 4115
4117 3 376956 170866 172160 -1 4116
4118 3 376924 170853 172080 -1 4117
4119 3 376915 170818 172000 -1 4118
4120 3 377060 170888 172920 -1 4083
4121 3 377072 170855 173000 -1 4120
4122 3 376960 170691 173080 -1 4121
4123 3 376880 170636 173120 -1 4122
4124 3 376864 170551 173200 -1 4123
4125 3 376821 170546 173240 -1 4124
4126 3 376767 170279 173400 -1 4125
4127 3 376749 170030 173560 -1 4126
4128 3 376744 170012 173600 -1 4127
4129 3 376734 170012 173640 -1 4128
4130 3 376717 169968 173720 -1 4129
4131 3 376772 169950 173760 -1 4130
4132 3 376814 169904 173800 -1 4131
4133 3 376891 169855 173840 -1 4132
4134 3 376919 169810 173880 -1 4133
4135 3 376999 169742 173960 -1 4134
4136 3 377101 169578 174040 -1 4135
4137 3 377219 169464 174080 -1 4136
4138 3 377349 169406 174160 -1 4137
4139 3 377376 169351 174200 -1 4138
4140 3 377394 169328 174240 -1 4139
4141 3 377411 169329 174280 -1 4140
4142 3 377520 169244 174360 -1 4141
4143 3 377525 169221 174400 -1 4142
4144 3 377530 169192 174480 -1 4143
4145 3 377553 169056 174560 -1 4144
4146 3 377631 168928 174640 -1 4145
4147 3 377621 168836 174720 -1 4146
4148 3 377683 168779 174800 -1 4147
4149 3 377751 168712 174920 -1 4148
4150 3 377824 168616 174960 -1 4149
4151 3 377892 168497 175120 -1 4150
4152 3 377954 168445 175160 -1 4151
4153 3 378028 168368 175280 -1 4152
4154 3 378022 168260 175400 -1 4153
4155 3 378045 168209 175480 -1 4154
4156 3 378192 168157 175520 -1 4155
4157 3 378292 168129 175640 -1 4156
4158 3 378390 167994 175840 -1 4157
4159 3 378616 167637 175920 -1 4158
4160 3 378797 167455 176000 -1 4159
4161 3 379157 167196 176080 -1 4160
4162 3 379244 167032 176160 -1 4161
4163 3 379702 166727 176280 -1 4162
4164 3 379866 166571 176360 -1 4163
4165 3 380110 166527 176400 -1 4164
4166 3 380131 166516 176440 -1 4165
4167 3 380364 166445 176520 -1 4166
4168 3 380410 166336 176600 -1 4167
4169 3 380590 166181 176680 -1 4168
4170 3 380708 166058 176760 -1 4169
4171 3 380794 165985 176840 -1 4170
4172 3 381007 165822 176920 -1 4171
4173 3 381100 165764 177000 -1 4172
4174 3 381100 165763 177040 -1 4173
4175 3 381378 165684 177160 -1 4174
4176 3 381568 165612 177240 -1 4175
4177 3 382344 165069 177320 -1 4176
4178 3 382835 164716 177400 -1 4177
4179 3 383328 164192 177440 -1 4178
4180 3 383417 164087 177520 -1 4179
4181 3 383410 163921 177600 -1 4180
4182 3 383430 163818 177680 -1 4181
4183 3 383465 163782 177760 -1 4182
4184 3 383639 163664 177840 -1 4183
4185 3 383683 163525 177920 -1 4184
4186 3 383692 163393 178000 -1 4185
4187 3 383723 163314 178080 -1 4186
4188 3 383763 163190 178160 -1 4187
4189 3 383854 163146 178240 -1 4188
4190 3 383955 162930 178320 -1 4189
4191 3 384006 162828 178400 -1 4190
4192 3 384115 162639 178480 -1 4191
4193 3 384131 162590 178560 -1 4192
4194 3 384233 162444 178640 -1 4193
4195 3 384402 162347 178720 -1 4194
4196 3 384379 162288 178800 -1 4195
4197 3 384289 162216 178880 -1 4196
4198 3 384279 162046 179000 -1 4197
4199 3 384316 161829 179040 -1 4198
4200 3 384312 161725 179120 -1 4199
4201 3 384367 161456 179200 -1 4200
4202 3 384380 161409 179280 -1 4201
4203 3 384311 161273 179360 -1 4202
4204 3 384301 161176 179400 -1 4203
4205 3 384380 160967 179440 -1 4204
4206 3 384453 160910 179480 -1 4205
4207 3 384380 160842 179560 -1 4206
4208 3 384252 160774 179640 -1 4207
4209 3 384247 160659 179720 -1 4208
4210 3 384267 160489 179760 -1 4209
4211 3 384585 160399 179720 -1 4210
4212 3 384686 160431 179640 -1 4211
4213 3 384755 160499 179520 -1 4212
4214 3 384302 160319 179840 -1 4210
4215 3 384374 160354 179920 -1 4214
4216 3 384385 160174 180000 -1 4215
4217 3 384357 160192 180040 -1 4216
4218 3 384100 160135 180040 -1 4217
4219 3 384040 160015 180040 -1 4218
4220 3 383920 159859 180000 -1 4219
4221 3 383792 159831 180000 -1 4220
4222 3 383736 160019 180000 -1 4221
4223 3 383648 160059 180000 -1 4222
4224 3 383533 160016 180000 -1 4223
4225 3 384355 160166 180120 -1 4217
4226 3 384362 160106 180160 -1 4225
4227 3 384435 160169 180240 -1 4226
4228 3 384493 160169 180320 -1 4227
4229 3 384531 160229 180400 -1 4228
4230 3 384531 160260 180480 -1 4229
4231 3 384504 160195 180560 -1 4230
4232 3 384351 159977 180600 -1 4231
4233 3 384284 159722 180640 -1 4232
4234 3 384282 159556 180760 -1 4233
4235 3 384362 159253 180840 -1 4234
4236 3 384458 159089 180880 -1 4235
4237 3 384588 158993 181000 -1 4236
4238 3 384622 158907 181040 -1 4237
4239 3 384996 158348 181080 -1 4238
4240 3 385307 157895 181080 -1 4239
4241 3 385320 157802 181040 -1 4240
4242 3 385235 157635 180840 -1 4241
4243 3 385232 157406 180760 -1 4242
4244 3 385233 157293 180720 -1 4243
4245 3 385248 157253 180680 -1 4244
4246 3 385216 157163 180600 -1 4245
4247 3 385184 156895 180520 -1 4246
4248 3 385236 156734 180440 -1 4247
4249 3 385311 156494 180400 -1 4248
4250 3 385364 156423 180360 -1 4249
4251 3 385416 156352 180320 -1 4250
4252 3 385539 156201 180240 -1 4251
4253 3 385664 156065 180160 -1 4252
4254 3 385631 155840 180120 -1 4253
4255 3 385608 155711 180040 -1 4254
4256 3 385604 155606 179920 -1 4255
4257 3 385836 155406 179920 -1 4256
4258 3 385976 155327 180040 -1 4257
4259 3 386154 155368 180120 -1 4258
4260 3 386243 155296 180240 -1 4259
4261 3 386268 155388 180400 -1 4260
4262 3 386199 155504 180400 -1 4261
4263 3 386184 155540 180440 -1 4262
4264 3 386167 155577 180480 -1 4263
4265 3 386136 155592 180520 -1 4264
4266 3 385624 155593 179880 -1 4256
4267 3 385663 155565 179800 -1 4266
4268 3 385681 155712 179680 -1 4267
4269 3 385713 155752 179600 -1 4268
4270 3 385767 155756 179520 -1 4269
4271 3 385769 155762 179400 -1 4270
4272 3 385752 155748 179320 -1 4271
4273 3 385704 155808 179240 -1 4272
4274 3 385680 155837 179200 -1 4273
4275 3 385604 155861 179120 -1 4274
4276 3 385572 155864 179040 -1 4275
4277 3 385448 155881 178880 -1 4276
4278 3 385399 155910 178800 -1 4277
4279 3 385543 156078 178800 -1 4278
4280 3 385656 156233 178720 -1 4279
4281 3 385796 156374 178680 -1 4280
4282 3 385736 156503 178720 -1 4281
4283 3 385725 156706 178760 -1 4282
4284 3 385700 156861 178800 -1 4283
4285 3 385645 157010 178840 -1 4284
4286 3 385652 157051 178880 -1 4285
4287 3 385628 157186 178920 -1 4286
4288 3 385108 155908 178680 -1 4278
4289 3 384904 156016 178600 -1 4288
4290 3 384789 156086 178560 -1 4289
4291 3 384744 156118 178520 -1 4290
4292 3 384699 156150 178480 -1 4291
4293 3 384643 156205 178400 -1 4292
4294 3 384576 156275 178360 -1 4293
4295 3 384420 156382 178320 -1 4294
4296 3 384303 156469 178240 -1 4295
4297 3 384144 156601 178200 -1 4296
4298 3 384021 156665 178120 -1 4297
4299 3 383856 156797 178000 -1 4298
4300 3 383832 156866 177880 -1 4299
4301 3 383738 156919 177760 -1 4300
4302 3 383683 156970 177680 -1 4301
4303 3 383644 157013 177600 -1 4302
4304 3 383604 157068 177520 -1 4303
4305 3 383609 157145 177360 -1 4304
4306 3 383609 157233 177240 -1 4305
4307 3 383517 157351 177120 -1 4306
4308 3 383492 157362 177000 -1 4307
4309 3 383368 157435 176880 -1 4308
4310 3 383325 157603 176800 -1 4309
4311 3 383308 157638 176680 -1 4310
4312 3 383188 157690 176560 -1 4311
4313 3 383122 157784 176480 -1 4312
4314 3 383050 157894 176400 -1 4313
4315 3 383041 157959 176280 -1 4314
4316 3 383069 158053 176240 -1 4315
4317 3 383030 158041 176200 -1 4316
4318 3 383041 158086 176160 -1 4317
4319 3 383040 158086 176120 -1 4318
4320 3 383089 158085 176040 -1 4319
4321 3 383108 158121 175960 -1 4320
4322 3 383141 158240 175880 -1 4321
4323 3 383169 158290 175800 -1 4322
4324 3 383281 158306 175720 -1 4323
4325 3 383428 158308 175640 -1 4324
4326 3 383472 158334 175560 -1 4325
4327 3 383637 158364 175480 -1 4326
4328 3 383965 158548 175440 -1 4327
4329 3 384697 158720 175440 -1 4328
4330 3 385037 158696 175440 -1 4329
4331 3 385429 158640 175440 -1 4330
4332 3 385176 158538 175640 -1 4331
4333 3 385125 158544 175720 -1 4332
4334 3 385128 158530 175800 -1 4333
4335 3 385120 158517 175880 -1 4334
4336 3 385147 158513 175960 -1 4335
4337 3 385237 158508 176040 -1 4336
4338 3 385309 158478 176080 -1 4337
4339 3 385336 158518 176120 -1 4338
4340 3 385365 158529 176160 -1 4339
4341 3 385436 158495 176200 -1 4340
4342 3 385441 158480 176280 -1 4341
4343 3 385865 158620 175440 -1 4331
4344 3 386180 158671 175400 -1 4343
4345 3 386776 158598 175360 -1 4344
4346 3 387018 158594 175320 -1 4345
4347 3 387265 158570 175280 -1 4346
4348 3 387376 158705 175200 -1 4347
4349 3 387458 158781 175120 -1 4348
4350 3 387565 158825 175040 -1 4349
4351 3 387633 158936 174920 -1 4350
4352 3 387653 159156 174840 -1 4351
4353 3 387638 159379 174800 -1 4352
4354 3 387525 159682 174760 -1 4353
4355 3 387633 160142 174760 -1 4354
4356 3 387619 160158 174800 -1 4355
4357 3 387830 160722 174800 -1 4356
4358 3 388242 160946 174800 -1 4357
4359 3 388288 160952 174720 -1 4358
4360 3 388345 160928 174640 -1 4359
4361 3 388413 160871 174560 -1 4360
4362 3 388497 160876 174480 -1 4361
4363 3 388545 160920 174400 -1 4362
4364 3 388580 161021 174360 -1 4363
4365 3 388481 161007 174280 -1 4364
4366 3 388337 161080 174200 -1 4365
4367 3 388222 161123 174160 -1 4366
4368 3 388181 161152 174080 -1 4367
4369 3 388176 161188 174040 -1 4368
4370 3 388156 161183 174000 -1 4369
4371 3 388577 161124 174400 -1 4364
4372 3 388581 161170 174480 -1 4371
4373 3 388589 161193 174520 -1 4372
4374 3 388597 161217 174560 -1 4373
4375 3 387590 160190 174880 -1 4356
4376 3 387517 160192 174920 -1 4375
4377 3 387445 160159 174960 -1 4376
4378 3 387137 160167 174960 -1 4377
4379 3 387002 160204 175040 -1 4378
4380 3 386945 160157 175120 -1 4379
4381 3 386965 160144 175160 -1 4380
4382 3 387589 160319 174960 -1 4377
4383 3 387594 160348 175040 -1 4382
4384 3 387620 160246 175200 -1 4383
4385 3 387641 160198 175360 -1 4384
4386 3 387753 160677 174880 -1 4375
4387 3 388149 160833 174880 -1 4386
4388 3 388317 160901 174880 -1 4387
4389 3 388381 160876 174960 -1 4388
4390 3 388440 160867 175000 -1 4389
4391 3 388531 160865 175080 -1 4390
4392 3 388561 160870 175160 -1 4391
4393 3 388568 160906 175200 -1 4392
4394 3 388618 160847 175280 -1 4393
4395 3 388590 160999 175320 -1 4394
4396 3 388621 161058 175360 -1 4395
4397 3 388622 161146 175440 -1 4396
4398 3 388629 161297 175520 -1 4397
4399 3 388657 161406 175560 -1 4398
4400 3 388729 161486 175560 -1 4399
4401 3 388737 161538 175560 -1 4400
4402 3 388745 161545 175600 -1 4401
4403 3 388671 161562 175680 -1 4402
4404 3 388611 161623 175760 -1 4403
4405 3 388478 161627 175840 -1 4404
4406 3 388384 161744 175880 -1 4405
4407 3 388374 161816 175880 -1 4406
4408 3 388300 161912 175880 -1 4407
4409 3 388283 161932 175920 -1 4408
4410 3 388228 162116 175960 -1 4409
4411 3 388219 162117 176000 -1 4410
4412 3 388198 162121 176080 -1 4411
4413 3 388203 162154 176160 -1 4412
4414 3 388224 162191 176240 -1 4413
4415 3 388233 162207 176320 -1 4414
4416 3 388219 162269 176400 -1 4415
4417 3 388199 162300 176480 -1 4416
4418 3 388235 162322 176520 -1 4417
4419 3 388286 162322 176560 -1 4418
4420 3 388397 162344 176640 -1 4419
4421 3 388547 162186 176640 -1 4420
4422 3 388563 162165 176680 -1 4421
4423 3 388761 161965 176680 -1 4422
4424 3 388759 161887 176720 -1 4423
4425 3 388732 161860 176760 -1 4424
4426 3 388868 161902 176640 -1 4423
4427 3 388930 161886 176600 -1 4426
4428 3 388992 161871 176560 -1 4427
4429 3 389054 161731 176560 -1 4428
4430 3 389060 161631 176640 -1 4429
4431 3 389111 161725 176520 -1 4429
4432 3 389139 161734 176440 -1 4431
4433 3 388450 162422 176680 -1 4420
4434 3 388514 162463 176720 -1 4433
4435 3 388584 162711 176760 -1 4434
4436 3 388563 162836 176800 -1 4435
4437 3 388486 163072 176880 -1 4436
4438 3 388471 163207 176960 -1 4437
4439 3 388487 163236 177000 -1 4438
4440 3 388531 163387 177040 -1 4439
4441 3 388615 163489 177080 -1 4440
4442 3 388733 163571 177080 -1 4441
4443 3 388727 163605 177120 -1 4442
4444 3 388717 163835 177120 -1 4443
4445 3 388743 164055 177080 -1 4444
4446 3 388860 164100 177080 -1 4445
4447 3 388895 164110 177120 -1 4446
4448 3 388984 164089 177160 -1 4447
4449 3 389158 164081 177160 -1 4448
4450 3 389245 164101 177120 -1 4449
4451 3 389309 164285 177120 -1 4450
4452 3 389396 164416 177080 -1 4451
4453 3 389496 164458 177080 -1 4452
4454 3 389528 164532 177080 -1 4453
4455 3 389580 164641 177160 -1 4454
4456 3 388741 164117 177040 -1 4445
4457 3 388667 164285 177040 -1 4456
4458 3 388717 164411 177040 -1 4457
4459 3 388837 164437 177040 -1 4458
4460 3 388825 164447 177080 -1 4459
4461 3 388757 164487 177280 -1 4460
4462 3 388766 164499 177360 -1 4461
4463 3 388761 164560 177400 -1 4462
4464 3 388754 164644 177440 -1 4463
4465 3 388724 164706 177520 -1 4464
4466 3 388729 164704 177560 -1 4465
4467 3 388735 164701 177600 -1 4466
4468 3 388657 161367 175680 -1 4399
4469 3 388153 161173 174880 -1 4387
4470 3 388073 161295 174960 -1 4469
4471 3 387950 161397 175040 -1 4470
4472 3 387792 161453 175040 -1 4471
4473 3 387796 161460 175080 -1 4472
4474 3 387766 161686 175080 -1 4473
4475 3 387759 161758 175120 -1 4474
4476 3 387637 161921 175120 -1 4475
4477 3 387635 161979 175120 -1 4476
4478 3 387598 162058 175040 -1 4477
4479 3 387460 162092 175040 -1 4478
4480 3 387422 162271 175080 -1 4479
4481 3 387421 162398 175120 -1 4480
4482 3 387397 162440 175200 -1 4481
4483 3 387417 162694 175200 -1 4482
4484 3 387453 162728 175160 -1 4483
4485 3 387615 162784 175120 -1 4484
4486 3 387671 162822 175080 -1 4485
4487 3 387685 162854 175040 -1 4486
4488 3 387701 162881 175000 -1 4487
4489 3 387803 161491 175200 -1 4473
4490 3 388013 161412 175080 -1 4471
4491 3 388019 161441 175120 -1 4490
4492 3 388027 161448 175160 -1 4491
4493 3 388035 161455 175200 -1 4492
4494 3 387641 160166 174680 -1 4355
4495 3 387185 160191 174680 -1 4494
4496 3 386970 160375 174680 -1 4495
4497 3 386962 160359 174600 -1 4496
4498 3 387041 160311 174520 -1 4497
4499 3 387153 160301 174480 -1 4498
4500 3 386688 160546 174720 -1 4496
4501 3 386561 160536 174800 -1 4500
4502 3 386497 160565 174880 -1 4501
4503 3 386482 160466 175040 -1 4502
4504 3 386498 160435 175080 -1 4503
4505 3 386633 160353 175120 -1 4504
4506 3 386629 160351 175160 -1 4505
4507 3 386402 160515 175080 -1 4504
4508 3 386357 160525 175120 -1 4507
4509 3 386333 160533 175160 -1 4508
4510 3 387645 159878 174600 -1 4494
4511 3 387793 159831 174520 -1 4510
4512 3 387828 160064 174440 -1 4511
4513 3 387840 160105 174360 -1 4512
4514 3 387860 160071 174280 -1 4513
4515 3 385318 157872 181120 -1 4240
4516 3 385295 157919 181200 -1 4515
4517 3 385143 158187 181320 -1 4516
4518 3 385053 158285 181400 -1 4517
4519 3 384933 158322 181520 -1 4518
4520 3 384893 158336 181560 -1 4519
4521 3 384746 158331 181600 -1 4520
4522 3 384657 158222 181680 -1 4521
4523 3 384582 158240 181720 -1 4522
4524 3 384544 158269 181760 -1 4523
4525 3 372751 172232 168160 -1 3968
4526 3 372355 172349 168200 -1 4525
4527 3 372112 172304 168240 -1 4526
4528 3 372061 172367 168280 -1 4527
4529 3 371959 172463 168320 -1 4528
4530 3 371941 172446 168360 -1 4529
4531 3 371993 172373 168400 -1 4530
4532 3 371974 172372 168440 -1 4531
4533 3 371860 172465 168480 -1 4532
4534 3 371870 172516 168520 -1 4533
4535 3 371830 172515 168560 -1 4534
4536 3 371824 171968 164560 -1 3922
4537 3 372271 172037 164560 -1 4536
4538 3 372512 172198 164520 -1 4537
4539 3 372588 172304 164400 -1 4538
4540 3 372580 172387 164320 -1 4539
4541 3 372555 172416 164280 -1 4540
4542 3 372504 172376 164240 -1 4541
4543 3 372503 172394 164200 -1 4542
4544 3 372475 172457 164120 -1 4543
4545 3 372451 172543 164040 -1 4544
4546 3 372462 172612 163960 -1 4545
4547 3 372506 172630 163880 -1 4546
4548 3 372554 172710 163800 -1 4547
4549 3 372504 172730 163720 -1 4548
4550 3 372532 172682 163640 -1 4549
4551 3 372564 172619 163600 -1 4550
4552 3 372590 172713 163520 -1 4551
4553 3 372693 172743 163400 -1 4552
4554 3 372777 172713 163360 -1 4553
4555 3 372836 172810 163280 -1 4554
4556 3 372835 172830 163200 -1 4555
4557 3 372892 172911 163160 -1 4556
4558 3 372949 173087 163120 -1 4557
4559 3 372840 173240 163000 -1 4558
4560 3 372817 173233 162960 -1 4559
4561 3 372577 173081 162960 -1 4560
4562 3 372234 173122 162960 -1 4561
4563 3 372070 173111 162960 -1 4562
4564 3 371993 173110 163000 -1 4563
4565 3 371881 173148 163000 -1 4564
4566 3 371863 173322 163040 -1 4565
4567 3 371802 173437 163120 -1 4566
4568 3 371758 173492 163160 -1 4567
4569 3 371679 173371 163200 -1 4568
4570 3 371476 173288 163280 -1 4569
4571 3 371347 173322 163360 -1 4570
4572 3 371253 173422 163360 -1 4571
4573 3 371127 173468 163400 -1 4572
4574 3 370992 173480 163440 -1 4573
4575 3 370954 173496 163480 -1 4574
4576 3 370910 173511 163520 -1 4575
4577 3 372852 173506 163000 -1 4559
4578 3 372851 173704 162960 -1 4577
4579 3 372943 174000 162960 -1 4578
4580 3 372895 174184 162960 -1 4579
4581 3 372934 174686 162960 -1 4580
4582 3 372932 174688 163000 -1 4581
4583 3 372930 174685 163040 -1 4582
4584 3 373231 174739 163160 -1 4583
4585 3 373350 174717 163240 -1 4584
4586 3 373314 174667 163360 -1 4585
4587 3 373277 174698 163440 -1 4586
4588 3 373092 174778 163520 -1 4587
4589 3 372943 174953 163560 -1 4588
4590 3 372936 174999 163640 -1 4589
4591 3 373058 174785 162880 -1 4581
4592 3 373399 174969 162880 -1 4591
4593 3 373491 175176 162920 -1 4592
4594 3 373505 175264 162960 -1 4593
4595 3 373533 175306 163000 -1 4594
4596 3 373497 175334 163040 -1 4595
4597 3 373344 175450 163120 -1 4596
4598 3 373409 175515 163200 -1 4597
4599 3 373443 175496 163280 -1 4598
4600 3 373420 175490 163360 -1 4599
4601 3 373347 175510 163440 -1 4600
4602 3 373319 175540 163480 -1 4601
4603 3 373327 175561 163520 -1 4602
4604 3 373293 175572 163560 -1 4603
4605 3 373375 175609 163600 -1 4604
4606 3 373367 175634 163640 -1 4605
4607 3 373460 175637 163720 -1 4606
4608 3 373471 175665 163800 -1 4607
4609 3 373429 175762 163880 -1 4608
4610 3 373469 175778 163920 -1 4609
4611 3 373497 175862 164080 -1 4610
4612 3 373557 175906 164200 -1 4611
4613 3 373649 176074 164240 -1 4612
4614 3 373729 176266 164320 -1 4613
4615 3 373761 176298 164400 -1 4614
4616 3 373433 175710 164200 -1 4612
4617 3 373493 175578 164280 -1 4616
4618 3 373481 175450 164200 -1 4617
4619 3 373473 175406 164160 -1 4618
4620 3 373681 175382 164320 -1 4619
4621 3 373645 175494 164480 -1 4620
4622 3 373517 175690 164880 -1 4621
4623 3 373365 175706 164960 -1 4622
4624 3 373225 175670 165000 -1 4623
4625 3 373125 175606 165080 -1 4624
4626 3 373037 175594 165200 -1 4625
4627 3 373069 175718 165280 -1 4626
4628 3 373125 175974 165400 -1 4627
4629 3 372945 176098 165520 -1 4628
4630 3 372805 176290 165600 -1 4629
4631 3 372605 176358 165680 -1 4630
4632 3 372541 176482 165800 -1 4631
4633 3 372349 176194 165920 -1 4632
4634 3 372229 175982 166160 -1 4633
4635 3 372225 175810 166160 -1 4634
4636 3 371873 175446 166320 -1 4635
4637 3 371901 175418 166400 -1 4636
4638 3 373120 174834 162840 -1 4591
4639 3 373171 174936 162600 -1 4638
4640 3 373201 175006 162520 -1 4639
4641 3 373198 175101 162440 -1 4640
4642 3 373136 175137 162360 -1 4641
4643 3 373047 175149 162280 -1 4642
4644 3 373018 175165 162240 -1 4643
4645 3 372908 175114 162160 -1 4644
4646 3 372881 175226 162080 -1 4645
4647 3 372853 175282 162000 -1 4646
4648 3 372806 175306 161960 -1 4647
4649 3 372738 175353 161920 -1 4648
4650 3 372600 175445 161840 -1 4649
4651 3 372199 175672 161760 -1 4650
4652 3 372157 175603 161680 -1 4651
4653 3 372125 175755 161680 -1 4652
4654 3 371949 175899 161680 -1 4653
4655 3 371800 175949 161600 -1 4654
4656 3 371806 176301 161560 -1 4655
4657 3 371750 176497 161560 -1 4656
4658 3 371922 176901 161560 -1 4657
4659 3 371902 177205 161600 -1 4658
4660 3 371886 177260 161680 -1 4659
4661 3 371918 177368 161800 -1 4660
4662 3 371970 177435 161840 -1 4661
4663 3 372001 177488 161880 -1 4662
4664 3 371938 177582 161960 -1 4663
4665 3 371913 177622 162000 -1 4664
4666 3 371969 177650 162080 -1 4665
4667 3 371977 177707 162120 -1 4666
4668 3 371971 177775 162200 -1 4667
4669 3 371959 177823 162280 -1 4668
4670 3 371990 177825 162360 -1 4669
4671 3 372283 177813 162360 -1 4670
4672 3 372435 177665 162360 -1 4671
4673 3 372627 177653 162280 -1 4672
4674 3 372669 177661 162240 -1 4673
4675 3 372798 177689 162240 -1 4674
4676 3 372920 177645 162240 -1 4675
4677 3 372998 177543 162240 -1 4676
4678 3 373236 177491 162240 -1 4677
4679 3 373492 177637 162240 -1 4678
4680 3 373570 177611 162280 -1 4679
4681 3 371821 177917 162400 -1 4670
4682 3 371820 177977 162480 -1 4681
4683 3 371842 178154 162560 -1 4682
4684 3 371897 178272 162640 -1 4683
4685 3 371947 178312 162680 -1 4684
4686 3 372070 178323 162760 -1 4685
4687 3 372244 178350 162880 -1 4686
4688 3 372488 178388 163000 -1 4687
4689 3 372728 178406 163080 -1 4688
4690 3 372847 178485 163160 -1 4689
4691 3 372979 178552 163240 -1 4690
4692 3 373033 178542 163320 -1 4691
4693 3 373038 178495 163400 -1 4692
4694 3 372983 178509 163480 -1 4693
4695 3 373020 178534 163520 -1 4694
4696 3 373208 178705 163520 -1 4695
4697 3 373346 178751 163440 -1 4696
4698 3 373374 178748 163400 -1 4697
4699 3 373401 178745 163360 -1 4698
4700 3 373490 178806 163280 -1 4699
4701 3 373598 178815 163200 -1 4700
4702 3 373635 178820 163120 -1 4701
4703 3 373718 178845 163040 -1 4702
4704 3 373744 178856 162960 -1 4703
4705 3 373792 178872 162880 -1 4704
4706 3 373797 178806 162800 -1 4705
4707 3 373812 178784 162720 -1 4706
4708 3 373827 178785 162640 -1 4707
4709 3 373937 178779 162560 -1 4708
4710 3 374026 178789 162480 -1 4709
4711 3 374178 178770 162400 -1 4710
4712 3 374169 178799 162360 -1 4711
4713 3 374173 178810 162280 -1 4712
4714 3 374173 178813 162200 -1 4713
4715 3 374185 178809 162160 -1 4714
4716 3 372978 178604 163640 -1 4695
4717 3 372884 178619 163760 -1 4716
4718 3 372875 178633 163840 -1 4717
4719 3 372874 178649 163920 -1 4718
4720 3 372842 178704 164040 -1 4719
4721 3 372848 178728 164120 -1 4720
4722 3 372881 178897 164200 -1 4721
4723 3 372959 179037 164240 -1 4722
4724 3 373005 179067 164280 -1 4723
4725 3 373115 179097 164320 -1 4724
4726 3 373188 179044 164400 -1 4725
4727 3 373284 178982 164480 -1 4726
4728 3 373376 178925 164560 -1 4727
4729 3 373374 178897 164600 -1 4728
4730 3 373416 178874 164640 -1 4729
4731 3 373534 178914 164640 -1 4730
4732 3 373544 178992 164640 -1 4731
4733 3 373535 178977 164760 -1 4732
4734 3 373539 179004 164800 -1 4733
4735 3 373586 179060 164640 -1 4732
4736 3 373597 179082 164600 -1 4735
4737 3 373606 179104 164560 -1 4736
4738 3 371980 175782 161520 -1 4655
4739 3 372069 175779 161440 -1 4738
4740 3 372052 175722 161320 -1 4739
4741 3 372064 175512 161240 -1 4740
4742 3 372079 175477 161160 -1 4741
4743 3 372993 175379 161880 -1 4649
4744 3 373025 175457 161800 -1 4743
4745 3 372878 175592 161760 -1 4744
4746 3 373012 175550 161720 -1 4745
4747 3 373030 175644 161640 -1 4746
4748 3 372996 175688 161560 -1 4747
4749 3 373002 175712 161480 -1 4748
4750 3 372988 175816 161440 -1 4749
4751 3 372998 175859 161360 -1 4750
4752 3 373090 175933 161280 -1 4751
4753 3 373044 176000 161240 -1 4752
4754 3 372983 176032 161200 -1 4753
4755 3 372907 176031 161120 -1 4754
4756 3 372874 176011 161080 -1 4755
4757 3 372975 172034 164640 -1 4537
4758 3 373292 172000 164680 -1 4757
4759 3 373791 171976 164720 -1 4758
4760 3 374013 171992 164680 -1 4759
4761 3 374135 171937 164600 -1 4760
4762 3 374231 171894 164560 -1 4761
4763 3 374390 171844 164520 -1 4762
4764 3 374995 171670 164480 -1 4763
4765 3 374842 171664 164360 -1 4764
4766 3 374709 171662 164280 -1 4765
4767 3 374611 171576 164200 -1 4766
4768 3 374565 171469 164160 -1 4767
4769 3 374460 171313 164120 -1 4768
4770 3 374415 171219 164040 -1 4769
4771 3 374389 171154 163960 -1 4770
4772 3 374410 171158 163880 -1 4771
4773 3 374351 171091 163800 -1 4772
4774 3 374192 171038 163760 -1 4773
4775 3 374189 170874 163680 -1 4774
4776 3 374212 170847 163600 -1 4775
4777 3 374229 171067 163520 -1 4776
4778 3 374461 171059 163440 -1 4777
4779 3 374616 170924 163400 -1 4778
4780 3 374614 170736 163360 -1 4779
4781 3 374635 170524 163320 -1 4780
4782 3 374612 170427 163240 -1 4781
4783 3 374574 170348 163160 -1 4782
4784 3 374516 170336 163120 -1 4783
4785 3 374479 170325 163080 -1 4784
4786 3 374502 171302 164160 -1 4769
4787 3 374588 171251 164240 -1 4786
4788 3 374561 171294 164320 -1 4787
4789 3 374563 171539 164120 -1 4768
4790 3 374561 171540 164080 -1 4789
4791 3 374571 171593 164040 -1 4790
4792 3 374604 171682 164000 -1 4791
4793 3 374617 171692 163960 -1 4792
4794 3 374630 171705 163920 -1 4793
4795 3 374625 171718 163840 -1 4794
4796 3 374640 171718 163760 -1 4795
4797 3 374693 171750 163680 -1 4796
4798 3 374730 171840 163640 -1 4797
4799 3 374782 171803 163560 -1 4798
4800 3 374802 171771 163520 -1 4799
4801 3 375391 171582 164480 -1 4764
4802 3 375603 171651 164560 -1 4801
4803 3 375886 171879 164600 -1 4802
4804 3 376190 171926 164760 -1 4803
4805 3 376139 171985 164880 -1 4804
4806 3 376328 172127 165000 -1 4805
4807 3 376368 172226 165040 -1 4806
4808 3 376408 172325 165080 -1 4807
4809 3 376448 172400 165120 -1 4808
4810 3 376499 172491 165200 -1 4809
4811 3 376579 172568 165280 -1 4810
4812 3 376732 172720 165360 -1 4811
4813 3 376887 172819 165400 -1 4812
4814 3 377092 173172 165480 -1 4813
4815 3 377236 173240 165560 -1 4814
4816 3 377399 173272 165600 -1 4815
4817 3 377478 173351 165640 -1 4816
4818 3 377491 173451 165680 -1 4817
4819 3 377537 173494 165720 -1 4818
4820 3 377703 173556 165760 -1 4819
4821 3 377795 173656 165800 -1 4820
4822 3 377895 173741 165840 -1 4821
4823 3 377857 173798 165920 -1 4822
4824 3 377878 173829 165960 -1 4823
4825 3 378163 174100 166000 -1 4824
4826 3 378080 174325 166040 -1 4825
4827 3 377971 174526 166160 -1 4826
4828 3 377424 174287 166280 -1 4827
4829 3 377670 174345 166320 -1 4828
4830 3 377722 174279 166360 -1 4829
4831 3 377572 174478 166400 -1 4830
4832 3 377332 174662 166440 -1 4831
4833 3 377144 174770 166480 -1 4832
4834 3 377077 174787 166520 -1 4833
4835 3 376729 174796 166520 -1 4834
4836 3 376730 174886 166400 -1 4835
4837 3 376575 174688 166520 -1 4835
4838 3 376499 174727 166520 -1 4837
4839 3 376375 174807 166560 -1 4838
4840 3 376356 174829 166600 -1 4839
4841 3 376325 174837 166640 -1 4840
4842 3 376354 174894 166680 -1 4841
4843 3 376255 174882 166720 -1 4842
4844 3 376171 174906 166760 -1 4843
4845 3 375934 174927 166800 -1 4844
4846 3 375801 174918 166880 -1 4845
4847 3 375797 174912 166920 -1 4846
4848 3 377442 174631 166480 -1 4832
4849 3 377450 174726 166560 -1 4848
4850 3 377362 174772 166640 -1 4849
4851 3 377449 174960 166680 -1 4850
4852 3 377453 174988 166720 -1 4851
4853 3 377458 174978 166760 -1 4852
4854 3 377414 175019 166840 -1 4853
4855 3 377388 175172 166960 -1 4854
4856 3 377443 175172 167000 -1 4855
4857 3 377536 175161 167040 -1 4856
4858 3 377606 175174 167080 -1 4857
4859 3 377847 175186 167160 -1 4858
4860 3 377922 175242 167240 -1 4859
4861 3 377944 175309 167280 -1 4860
4862 3 377953 175405 167320 -1 4861
4863 3 378014 175531 167400 -1 4862
4864 3 378201 175593 167440 -1 4863
4865 3 378250 175864 167400 -1 4864
4866 3 378235 175875 167360 -1 4865
4867 3 378128 175856 167320 -1 4866
4868 3 378132 175888 167240 -1 4867
4869 3 378139 175935 167200 -1 4868
4870 3 378048 176074 167160 -1 4869
4871 3 378070 176338 167160 -1 4870
4872 3 378039 176546 167120 -1 4871
4873 3 378120 176642 167040 -1 4872
4874 3 378112 176723 167000 -1 4873
4875 3 378057 176748 166960 -1 4874
4876 3 378032 176767 166920 -1 4875
4877 3 378055 176787 166880 -1 4876
4878 3 378108 176792 166840 -1 4877
4879 3 378152 176835 166800 -1 4878
4880 3 378155 176882 166760 -1 4879
4881 3 378264 176903 166680 -1 4880
4882 3 378306 176872 166640 -1 4881
4883 3 378377 176865 166600 -1 4882
4884 3 378387 176877 166560 -1 4883
4885 3 378431 176965 166520 -1 4884
4886 3 378483 177099 166480 -1 4885
4887 3 378536 177205 166400 -1 4886
4888 3 378585 177242 166320 -1 4887
4889 3 378135 177042 166280 -1 4888
4890 3 378776 177415 166200 -1 4889
4891 3 378831 177440 166160 -1 4890
4892 3 378868 177464 166120 -1 4891
4893 3 378906 177492 166080 -1 4892
4894 3 378989 177533 166040 -1 4893
4895 3 379089 177557 166000 -1 4894
4896 3 379199 177613 165920 -1 4895
4897 3 379264 177623 165880 -1 4896
4898 3 379321 177692 165800 -1 4897
4899 3 379317 177707 165720 -1 4898
4900 3 379337 177727 165680 -1 4899
4901 3 379390 177750 165640 -1 4900
4902 3 379385 177798 165600 -1 4901
4903 3 379452 177806 165560 -1 4902
4904 3 379507 177870 165480 -1 4903
4905 3 379526 177871 165440 -1 4904
4906 3 379548 177888 165400 -1 4905
4907 3 379515 177865 165360 -1 4906
4908 3 379504 177900 165320 -1 4907
4909 3 378683 175762 167400 -1 4864
4910 3 378869 175722 167360 -1 4909
4911 3 378805 175731 167200 -1 4910
4912 3 378746 175706 167160 -1 4911
4913 3 378759 175687 167080 -1 4912
4914 3 378782 175673 167040 -1 4913
4915 3 378808 175674 167000 -1 4914
4916 3 378879 175649 166960 -1 4915
4917 3 378976 175649 166880 -1 4916
4918 3 379013 175599 166840 -1 4917
4919 3 379163 175465 166840 -1 4918
4920 3 379249 175199 166840 -1 4919
4921 3 379405 175077 166840 -1 4920
4922 3 379391 174955 166840 -1 4921
4923 3 379337 174882 166920 -1 4922
4924 3 379269 174806 167040 -1 4923
4925 3 379255 174791 167080 -1 4924
4926 3 379052 175596 166800 -1 4918
4927 3 379084 175583 166760 -1 4926
4928 3 379080 175577 166720 -1 4927
4929 3 379307 175567 167360 -1 4910
4930 3 379440 175471 167320 -1 4929
4931 3 379467 175438 167240 -1 4930
4932 3 379480 175451 167160 -1 4931
4933 3 379539 175462 167120 -1 4932
4934 3 379625 175433 167080 -1 4933
4935 3 379763 175368 167000 -1 4934
4936 3 379754 175349 166920 -1 4935
4937 3 379528 175223 167320 -1 4930
4938 3 379575 175065 167400 -1 4937
4939 3 379603 174994 167440 -1 4938
4940 3 377314 175608 166720 -1 4852
4941 3 377138 175875 166680 -1 4940
4942 3 376988 176190 166640 -1 4941
4943 3 376987 176231 166600 -1 4942
4944 3 376795 176309 166520 -1 4943
4945 3 376489 176430 166440 -1 4944
4946 3 376424 176469 166400 -1 4945
4947 3 376418 176506 166360 -1 4946
4948 3 376444 176589 166320 -1 4947
4949 3 376648 176850 166200 -1 4948
4950 3 376725 176931 166120 -1 4949
4951 3 376729 176948 166040 -1 4950
4952 3 376750 177033 165920 -1 4951
4953 3 376741 177108 165880 -1 4952
4954 3 376746 177171 165840 -1 4953
4955 3 376707 177235 165760 -1 4954
4956 3 376731 177297 165680 -1 4955
4957 3 376749 177319 165560 -1 4956
4958 3 376791 177392 165440 -1 4957
4959 3 376835 177460 165320 -1 4958
4960 3 376814 177450 165200 -1 4959
4961 3 376748 177455 165080 -1 4960
4962 3 376709 177507 165040 -1 4961
4963 3 376703 177539 165000 -1 4962
4964 3 376707 177560 164960 -1 4963
4965 3 378577 174944 166720 -1 4852
4966 3 378634 174998 166800 -1 4965
4967 3 378554 174926 166920 -1 4966
4968 3 378493 174944 166960 -1 4967
4969 3 378572 174138 166400 -1 4830
4970 3 378841 174294 166480 -1 4969
4971 3 379773 174506 166440 -1 4970
4972 3 380935 174658 166440 -1 4971
4973 3 381132 174666 166560 -1 4972
4974 3 381155 174663 166600 -1 4973
4975 3 381354 174671 166640 -1 4974
4976 3 381403 174757 166680 -1 4975
4977 3 381430 174751 166720 -1 4976
4978 3 381480 174731 166760 -1 4977
4979 3 381583 174717 166800 -1 4978
4980 3 381637 174716 166880 -1 4979
4981 3 381733 174735 166960 -1 4980
4982 3 381840 174793 167000 -1 4981
4983 3 381898 174760 167080 -1 4982
4984 3 381939 174765 167120 -1 4983
4985 3 382026 174756 167160 -1 4984
4986 3 382157 174817 167200 -1 4985
4987 3 382228 174863 167240 -1 4986
4988 3 382612 174991 167240 -1 4987
4989 3 382857 174962 167280 -1 4988
4990 3 383165 175063 167320 -1 4989
4991 3 383379 175081 167360 -1 4990
4992 3 382870 175326 167440 -1 4991
4993 3 382642 175332 167480 -1 4992
4994 3 382571 175319 167560 -1 4993
4995 3 382542 175313 167640 -1 4994
4996 3 383468 175034 167400 -1 4991
4997 3 383661 175030 167440 -1 4996
4998 3 384002 174906 167440 -1 4997
4999 3 383690 174766 167440 -1 4998
5000 3 383551 174657 167360 -1 4999
5001 3 383513 174603 167320 -1 5000
5002 3 383510 174582 167280 -1 5001
5003 3 383471 174500 167240 -1 5002
5004 3 383438 174387 167160 -1 5003
5005 3 383469 174243 167080 -1 5004
5006 3 383514 174191 166960 -1 5005
5007 3 383644 174189 166800 -1 5006
5008 3 383704 174112 166680 -1 5007
5009 3 383718 174056 166640 -1 5008
5010 3 383783 174005 166600 -1 5009
5011 3 383777 174004 166560 -1 5010
5012 3 383795 174007 166520 -1 5011
5013 3 383806 173984 166480 -1 5012
5014 3 383837 173964 166400 -1 5013
5015 3 383497 173705 166280 -1 5014
5016 3 384023 174016 166200 -1 5015
5017 3 384086 174035 166120 -1 5016
5018 3 384115 174039 166040 -1 5017
5019 3 384149 174081 165960 -1 5018
5020 3 384106 174061 165840 -1 5019
5021 3 384075 174060 165760 -1 5020
5022 3 383994 174038 165680 -1 5021
5023 3 383868 173950 165640 -1 5022
5024 3 383830 173900 165560 -1 5023
5025 3 383768 173762 165520 -1 5024
5026 3 383599 173589 165480 -1 5025
5027 3 383387 173424 165440 -1 5026
5028 3 383236 173227 165400 -1 5027
5029 3 383137 173012 165320 -1 5028
5030 3 383065 172996 165280 -1 5029
5031 3 383018 172936 165240 -1 5030
5032 3 382854 172883 165200 -1 5031
5033 3 382768 172858 165160 -1 5032
5034 3 382734 172827 165120 -1 5033
5035 3 382682 172754 165040 -1 5034
5036 3 382657 172626 164960 -1 5035
5037 3 382655 172471 164880 -1 5036
5038 3 382704 172287 164840 -1 5037
5039 3 382729 172161 164800 -1 5038
5040 3 382778 171972 164720 -1 5039
5041 3 382872 171815 164640 -1 5040
5042 3 382931 171648 164600 -1 5041
5043 3 382938 171522 164520 -1 5042
5044 3 382928 171351 164400 -1 5043
5045 3 382881 171282 164320 -1 5044
5046 3 382854 171216 164280 -1 5045
5047 3 382834 171117 164240 -1 5046
5048 3 382771 170962 164160 -1 5047
5049 3 382757 170872 164080 -1 5048
5050 3 382791 170784 164000 -1 5049
5051 3 382831 170631 163960 -1 5050
5052 3 382923 170572 163880 -1 5051
5053 3 382948 170561 163800 -1 5052
5054 3 383046 170519 163720 -1 5053
5055 3 383091 170510 163680 -1 5054
5056 3 383082 170481 163640 -1 5055
5057 3 383136 170451 163600 -1 5056
5058 3 383129 170425 163560 -1 5057
5059 3 383156 170378 163480 -1 5058
5060 3 383138 170349 163400 -1 5059
5061 3 383110 170300 163240 -1 5060
5062 3 382994 170235 163120 -1 5061
5063 3 382932 169920 163040 -1 5062
5064 3 382997 169729 163000 -1 5063
5065 3 383025 169555 162920 -1 5064
5066 3 383017 169464 162880 -1 5065
5067 3 383037 169381 162840 -1 5066
5068 3 383060 169310 162800 -1 5067
5069 3 383061 169241 162760 -1 5068
5070 3 383136 169114 162680 -1 5069
5071 3 383159 169106 162640 -1 5070
5072 3 383191 169095 162600 -1 5071
5073 3 383248 169090 162560 -1 5072
5074 3 383289 169001 162520 -1 5073
5075 3 383364 168910 162480 -1 5074
5076 3 383394 168861 162440 -1 5075
5077 3 383425 168825 162400 -1 5076
5078 3 383476 168740 162320 -1 5077
5079 3 383528 168656 162240 -1 5078
5080 3 383547 168602 162200 -1 5079
5081 3 383666 168553 162160 -1 5080
5082 3 383724 168507 162120 -1 5081
5083 3 383826 168440 162040 -1 5082
5084 3 383867 168435 162000 -1 5083
5085 3 383898 168470 161960 -1 5084
5086 3 383955 168496 161920 -1 5085
5087 3 383978 168492 161880 -1 5086
5088 3 383930 168437 161800 -1 5087
5089 3 383868 168315 161720 -1 5088
5090 3 383853 168219 161640 -1 5089
5091 3 383807 168252 161560 -1 5090
5092 3 383816 168246 161480 -1 5091
5093 3 383905 168245 161360 -1 5092
5094 3 383989 168216 161280 -1 5093
5095 3 383970 168197 161240 -1 5094
5096 3 383879 168188 161200 -1 5095
5097 3 383815 168215 161160 -1 5096
5098 3 383690 168282 161120 -1 5097
5099 3 383626 168285 161160 -1 5098
5100 3 383570 168270 161200 -1 5099
5101 3 383507 168265 161240 -1 5100
5102 3 383424 168211 161320 -1 5101
5103 3 383324 168190 161400 -1 5102
5104 3 383220 168175 161480 -1 5103
5105 3 383131 168179 161520 -1 5104
5106 3 383011 168135 161520 -1 5105
5107 3 382961 168043 161520 -1 5106
5108 3 382971 167909 161360 -1 5107
5109 3 382971 167888 161280 -1 5108
5110 3 382972 167886 161200 -1 5109
5111 3 382980 167868 161160 -1 5110
5112 3 382999 167861 161080 -1 5111
5113 3 383021 167832 161000 -1 5112
5114 3 383035 167818 160960 -1 5113
5115 3 382982 168130 161600 -1 5106
5116 3 382865 168107 161720 -1 5115
5117 3 382752 168052 161800 -1 5116
5118 3 382658 168010 161880 -1 5117
5119 3 382559 167948 161960 -1 5118
5120 3 382471 167843 162000 -1 5119
5121 3 382271 167730 162040 -1 5120
5122 3 382081 167680 162160 -1 5121
5123 3 382007 167739 162200 -1 5122
5124 3 381913 167757 162240 -1 5123
5125 3 381842 167748 162280 -1 5124
5126 3 381782 167739 162360 -1 5125
5127 3 381724 167720 162440 -1 5126
5128 3 381697 167712 162480 -1 5127
5129 3 381592 167709 162520 -1 5128
5130 3 381492 167701 162560 -1 5129
5131 3 381404 167702 162600 -1 5130
5132 3 381271 167661 162680 -1 5131
5133 3 381200 167691 162720 -1 5132
5134 3 381167 167680 162760 -1 5133
5135 3 382978 169764 163080 -1 5063
5136 3 382892 169554 163120 -1 5135
5137 3 382724 169401 163200 -1 5136
5138 3 382559 169295 163240 -1 5137
5139 3 382550 169294 163280 -1 5138
5140 3 382522 169275 163320 -1 5139
5141 3 382496 169223 163400 -1 5140
5142 3 382450 169105 163480 -1 5141
5143 3 382394 169036 163520 -1 5142
5144 3 382333 168987 163560 -1 5143
5145 3 382224 168890 163640 -1 5144
5146 3 382199 168866 163680 -1 5145
5147 3 382169 168858 163720 -1 5146
5148 3 382158 168853 163760 -1 5147
5149 3 382135 168850 163800 -1 5148
5150 3 382125 168827 163840 -1 5149
5151 3 382099 168798 163880 -1 5150
5152 3 382103 168781 163920 -1 5151
5153 3 382077 168744 163960 -1 5152
5154 3 382047 168719 164000 -1 5153
5155 3 382030 168684 164040 -1 5154
5156 3 382002 168669 164080 -1 5155
5157 3 382005 168659 164120 -1 5156
5158 3 382008 168630 164160 -1 5157
5159 3 381974 168605 164200 -1 5158
5160 3 381984 168572 164240 -1 5159
5161 3 381992 168523 164280 -1 5160
5162 3 382001 168497 164320 -1 5161
5163 3 382005 168456 164360 -1 5162
5164 3 381983 168437 164400 -1 5163
5165 3 381976 168397 164440 -1 5164
5166 3 381959 168354 164480 -1 5165
5167 3 381926 168294 164520 -1 5166
5168 3 381900 168261 164560 -1 5167
5169 3 381853 168205 164600 -1 5168
5170 3 381764 168071 164640 -1 5169
5171 3 381682 168096 164680 -1 5170
5172 3 381614 168055 164760 -1 5171
5173 3 381608 168071 164800 -1 5172
5174 3 381988 167773 164640 -1 5170
5175 3 382088 167598 164560 -1 5174
5176 3 382111 167510 164480 -1 5175
5177 3 382104 167362 164440 -1 5176
5178 3 382063 167212 164400 -1 5177
5179 3 382202 166980 164320 -1 5178
5180 3 382264 166853 164280 -1 5179
5181 3 382604 166683 164280 -1 5180
5182 3 382738 166531 164280 -1 5181
5183 3 382926 166480 164240 -1 5182
5184 3 383064 166467 164200 -1 5183
5185 3 383145 166450 164160 -1 5184
5186 3 383201 166421 164080 -1 5185
5187 3 383261 166410 164000 -1 5186
5188 3 383397 166309 163920 -1 5187
5189 3 383561 166343 163840 -1 5188
5190 3 383725 166330 163800 -1 5189
5191 3 383716 166316 163720 -1 5190
5192 3 383690 166291 163640 -1 5191
5193 3 383688 166270 163560 -1 5192
5194 3 383651 166195 163520 -1 5193
5195 3 383647 166144 163480 -1 5194
5196 3 383626 166210 163400 -1 5195
5197 3 383638 166201 163320 -1 5196
5198 3 383635 166193 163240 -1 5197
5199 3 383693 166117 163160 -1 5198
5200 3 383701 166030 163080 -1 5199
5201 3 383690 166018 163000 -1 5200
5202 3 383702 165983 162960 -1 5201
5203 3 383779 165927 162920 -1 5202
5204 3 383857 165859 162880 -1 5203
5205 3 383895 165779 162880 -1 5204
5206 3 384051 165766 162840 -1 5205
5207 3 384130 165729 162800 -1 5206
5208 3 384209 165694 162760 -1 5207
5209 3 384316 165688 162720 -1 5208
5210 3 384429 165690 162680 -1 5209
5211 3 384508 165653 162640 -1 5210
5212 3 384566 165645 162600 -1 5211
5213 3 382924 170101 163000 -1 5063
5214 3 382986 170228 162960 -1 5213
5215 3 383064 170279 162920 -1 5214
5216 3 383120 170335 162880 -1 5215
5217 3 383134 170314 162840 -1 5216
5218 3 384250 175014 167560 -1 4998
5219 3 384575 175031 167600 -1 5218
5220 3 384774 175086 167640 -1 5219
5221 3 384959 175123 167720 -1 5220
5222 3 385163 175107 167800 -1 5221
5223 3 385278 175057 167920 -1 5222
5224 3 385403 175093 167960 -1 5223
5225 3 385513 175085 168000 -1 5224
5226 3 386674 175257 168040 -1 5225
5227 3 387057 175101 168000 -1 5226
5228 3 387434 174653 167920 -1 5227
5229 3 387674 174296 167760 -1 5228
5230 3 387767 174235 167720 -1 5229
5231 3 387782 174229 167640 -1 5230
5232 3 388518 173947 167560 -1 5231
5233 3 388669 173657 167520 -1 5232
5234 3 388791 173538 167440 -1 5233
5235 3 388939 172838 167440 -1 5234
5236 3 389129 172508 167520 -1 5235
5237 3 389263 172313 167600 -1 5236
5238 3 389283 172242 167640 -1 5237
5239 3 389079 171731 167720 -1 5238
5240 3 388839 171086 167720 -1 5239
5241 3 388939 170574 167640 -1 5240
5242 3 388943 170533 167600 -1 5241
5243 3 388966 170497 167560 -1 5242
5244 3 389095 170329 167520 -1 5243
5245 3 389186 170232 167480 -1 5244
5246 3 389179 170219 167440 -1 5245
5247 3 389597 169995 167400 -1 5246
5248 3 389720 169961 167360 -1 5247
5249 3 389933 169799 167400 -1 5248
5250 3 390035 169690 167440 -1 5249
5251 3 390050 169668 167480 -1 5250
5252 3 390035 169601 167600 -1 5251
5253 3 390230 169445 167640 -1 5252
5254 3 390331 169422 167720 -1 5253
5255 3 390419 169367 167760 -1 5254
5256 3 390438 169388 167800 -1 5255
5257 3 390442 169360 167840 -1 5256
5258 3 390462 169312 167880 -1 5257
5259 3 390482 169268 167920 -1 5258
5260 3 390498 169131 168040 -1 5259
5261 3 390522 169087 168120 -1 5260
5262 3 390603 168961 168240 -1 5261
5263 3 390606 168961 168320 -1 5262
5264 3 390610 168948 168400 -1 5263
5265 3 390697 168959 168440 -1 5264
5266 3 390753 168838 168440 -1 5265
5267 3 390772 168796 168400 -1 5266
5268 3 390818 168756 168360 -1 5267
5269 3 390848 168713 168320 -1 5268
5270 3 380152 174594 166400 -1 4971
5271 3 380482 174571 166360 -1 5270
5272 3 380382 174569 166320 -1 5271
5273 3 379954 174382 166280 -1 5272
5274 3 380546 174673 166200 -1 5273
5275 3 380642 174673 166120 -1 5274
5276 3 376506 172595 165400 -1 4812
5277 3 376365 172586 165440 -1 5276
5278 3 376327 172600 165480 -1 5277
5279 3 376281 172599 165520 -1 5278
5280 3 376202 172591 165560 -1 5279
5281 3 376159 172572 165600 -1 5280
5282 3 376100 172559 165640 -1 5281
5283 3 376008 172584 165720 -1 5282
5284 3 375834 172674 165760 -1 5283
5285 3 375792 172686 165840 -1 5284
5286 3 375771 172668 165920 -1 5285
5287 3 375759 172648 165960 -1 5286
5288 3 375744 172612 166000 -1 5287
5289 3 375796 172552 166040 -1 5288
5290 3 375876 172530 166080 -1 5289
5291 3 375917 172515 166160 -1 5290
5292 3 375899 172494 166200 -1 5291
5293 3 375632 172248 166320 -1 5292
5294 3 375733 172156 166360 -1 5293
5295 3 375752 172202 166400 -1 5294
5296 3 375751 172199 166440 -1 5295
5297 3 375720 172173 166480 -1 5296
5298 3 375695 172182 166560 -1 5297
5299 3 375712 172187 166600 -1 5298
5300 3 375716 172131 166640 -1 5299
5301 3 375647 172054 166640 -1 5300
5302 3 375651 171955 166640 -1 5301
5303 3 375602 171865 166600 -1 5302
5304 3 375463 171787 166640 -1 5303
5305 3 375356 171753 166680 -1 5304
5306 3 375185 171704 166720 -1 5305
5307 3 375146 171684 166760 -1 5306
5308 3 375109 171654 166800 -1 5307
5309 3 375104 171554 166880 -1 5308
5310 3 375110 171496 166920 -1 5309
5311 3 375068 171396 166960 -1 5310
5312 3 374963 171337 167000 -1 5311
5313 3 374888 171288 167040 -1 5312
5314 3 374837 171291 167080 -1 5313
5315 3 374754 171306 167120 -1 5314
5316 3 374589 171319 167160 -1 5315
5317 3 374586 171342 167200 -1 5316
5318 3 374594 171350 167240 -1 5317
5319 3 376354 172036 165160 -1 4809
5320 3 376374 172012 165200 -1 5319
5321 3 376393 171951 165240 -1 5320
5322 3 376349 171763 165240 -1 5321
5323 3 376339 171629 165240 -1 5322
5324 3 376179 171529 165240 -1 5323
5325 3 376047 171519 165200 -1 5324
5326 3 375994 171474 165160 -1 5325
5327 3 376020 171188 165120 -1 5326
5328 3 375974 171012 165160 -1 5327
5329 3 375937 170929 165200 -1 5328
5330 3 375885 170817 165280 -1 5329
5331 3 375837 170675 165360 -1 5330
5332 3 375843 170639 165440 -1 5331
5333 3 375794 170580 165480 -1 5332
5334 3 375746 170522 165520 -1 5333
5335 3 375702 170454 165560 -1 5334
5336 3 375632 170330 165640 -1 5335
5337 3 375630 170092 165640 -1 5336
5338 3 375706 170036 165600 -1 5337
5339 3 375862 169972 165560 -1 5338
5340 3 376083 169897 165480 -1 5339
5341 3 376189 169843 165400 -1 5340
5342 3 376289 169819 165360 -1 5341
5343 3 376415 169775 165320 -1 5342
5344 3 376434 169778 165240 -1 5343
5345 3 376422 169784 165200 -1 5344
5346 3 368763 171214 163600 -1 3899
5347 3 368489 171163 163800 -1 5346
5348 3 368472 171122 163960 -1 5347
5349 3 368471 171114 164000 -1 5348
5350 3 368453 171089 164040 -1 5349
5351 3 370865 171225 163440 -1 3898
5352 3 371101 171117 163400 -1 5351
5353 3 371341 170981 163400 -1 5352
5354 3 371362 170956 163360 -1 5353
5355 3 371374 170984 163320 -1 5354
5356 3 371434 170942 163240 -1 5355
5357 3 371492 170890 163200 -1 5356
5358 3 371571 170819 163160 -1 5357
5359 3 371609 170770 163120 -1 5358
5360 3 371644 170689 163040 -1 5359
5361 3 371711 170597 163000 -1 5360
5362 3 371769 170491 162960 -1 5361
5363 3 371797 170448 162920 -1 5362
5364 3 371824 170430 162880 -1 5363
5365 3 371821 170431 162800 -1 5364
5366 3 371861 170387 162760 -1 5365
5367 3 371873 170378 162720 -1 5366
5368 3 371928 170287 162680 -1 5367
5369 3 371958 170291 162640 -1 5368
5370 3 372238 170393 162600 -1 5369
5371 3 372285 170364 162560 -1 5370
5372 3 372321 170304 162480 -1 5371
5373 3 372315 170258 162400 -1 5372
5374 3 372459 170136 162400 -1 5373
5375 3 372577 170114 162400 -1 5374
5376 3 372671 170041 162360 -1 5375
5377 3 372719 170020 162280 -1 5376
5378 3 372850 170018 162240 -1 5377
5379 3 372903 169989 162200 -1 5378
5380 3 373050 169961 162160 -1 5379
5381 3 373146 169997 162120 -1 5380
5382 3 373309 170098 162080 -1 5381
5383 3 373319 170110 162040 -1 5382
5384 3 373324 170119 162000 -1 5383
5385 3 371999 170053 162600 -1 5369
5386 3 372005 170036 162520 -1 5385
5387 3 371991 169989 162480 -1 5386
5388 3 371971 169995 162440 -1 5387
5389 3 371917 169979 162360 -1 5388
5390 3 371883 169977 162280 -1 5389
5391 3 371879 169973 162200 -1 5390
5392 3 371944 169945 162120 -1 5391
5393 3 372056 169922 162040 -1 5392
5394 3 372111 169890 162000 -1 5393
5395 3 372136 169786 161960 -1 5394
5396 3 372171 169788 161920 -1 5395
5397 3 372202 169747 161880 -1 5396
5398 3 372216 169700 161840 -1 5397
5399 3 372042 169773 161760 -1 5398
5400 3 372266 169562 161680 -1 5399
5401 3 372255 169502 161640 -1 5400
5402 3 372223 169454 161560 -1 5401
5403 3 372111 169422 161520 -1 5402
5404 3 372084 169399 161480 -1 5403
5405 3 372074 169372 161400 -1 5404
5406 3 372047 169339 161320 -1 5405
5407 3 372043 169306 161280 -1 5406
5408 3 372063 169253 161240 -1 5407
5409 3 372011 169218 161160 -1 5408
5410 3 371937 169142 161160 -1 5409
5411 3 371923 169121 161200 -1 5410
5412 3 371949 169052 161240 -1 5411
5413 3 371907 169020 161320 -1 5412
5414 3 371882 169009 161360 -1 5413
5415 3 371781 168987 161440 -1 5414
5416 3 371645 168969 161480 -1 5415
5417 3 371492 168951 161520 -1 5416
5418 3 371386 168928 161560 -1 5417
5419 3 371346 168730 161560 -1 5418
5420 3 371377 168707 161520 -1 5419
5421 3 371417 168913 161640 -1 5418
5422 3 371429 168939 161720 -1 5421
5423 3 372013 169187 161120 -1 5409
5424 3 372113 169244 161040 -1 5423
5425 3 372269 169249 161000 -1 5424
5426 3 372462 169164 161040 -1 5425
5427 3 372541 169145 161120 -1 5426
5428 3 372856 169047 161120 -1 5427
5429 3 372943 169041 161040 -1 5428
5430 3 372854 169056 161160 -1 5428
5431 3 366256 170516 163400 -1 3797
5432 3 366216 170438 163600 -1 5431
5433 3 366220 170427 163640 -1 5432
5434 3 365912 170410 163640 -1 5433
5435 3 365748 170616 163640 -1 5434
5436 3 365570 170610 163640 -1 5435
5437 3 365367 170606 163720 -1 5436
5438 3 365163 170613 163840 -1 5437
5439 3 364900 170649 163920 -1 5438
5440 3 364556 170577 164040 -1 5439
5441 3 364497 170527 164120 -1 5440
5442 3 364427 170532 164200 -1 5441
5443 3 364313 170570 164200 -1 5442
5444 3 364321 170549 164280 -1 5443
5445 3 364305 170538 164360 -1 5444
5446 3 364283 170529 164480 -1 5445
5447 3 364234 170494 164560 -1 5446
5448 3 364295 170640 164120 -1 5443
5449 3 364325 170704 164000 -1 5448
5450 3 364368 170714 163960 -1 5449
5451 3 364428 170736 163920 -1 5450
5452 3 364455 170757 163880 -1 5451
5453 3 364243 169067 162760 -1 3789
5454 3 364242 168921 162840 -1 5453
5455 3 364269 168903 162880 -1 5454
5456 3 364225 168581 163000 -1 5455
5457 3 364368 168540 163200 -1 5456
5458 3 364350 168441 163400 -1 5457
5459 3 364245 168282 163520 -1 5458
5460 3 364169 168205 163640 -1 5459
5461 3 364016 168069 163760 -1 5460
5462 3 363903 167837 163920 -1 5461
5463 3 364054 167751 164080 -1 5462
5464 3 364098 167734 164360 -1 5463
5465 3 364077 167698 164480 -1 5464
5466 3 364062 167700 164520 -1 5465
5467 3 363977 167697 164640 -1 5466
5468 3 364003 167491 164680 -1 5467
5469 3 364042 167263 164720 -1 5468
5470 3 364017 167281 164760 -1 5469
5471 3 364004 167264 164800 -1 5470
5472 3 363996 167221 164840 -1 5471
5473 3 363981 167165 164920 -1 5472
5474 3 363986 167038 165000 -1 5473
5475 3 364010 166870 165120 -1 5474
5476 3 364008 166803 165200 -1 5475
5477 3 364080 166686 165240 -1 5476
5478 3 364166 166766 165320 -1 5477
5479 3 364148 166716 165400 -1 5478
5480 3 364087 166571 165480 -1 5479
5481 3 364091 166616 165640 -1 5480
5482 3 364112 166485 165720 -1 5481
5483 3 364090 166485 165800 -1 5482
5484 3 364170 166319 165920 -1 5483
5485 3 364153 166195 166080 -1 5484
5486 3 364089 166212 166200 -1 5485
5487 3 363283 165531 166320 -1 5486
5488 3 363614 165791 166360 -1 5487
5489 3 363630 165746 166480 -1 5488
5490 3 363597 165682 166600 -1 5489
5491 3 363548 165839 166720 -1 5490
5492 3 363555 165707 166800 -1 5491
5493 3 363542 165381 166840 -1 5492
5494 3 363521 165122 166920 -1 5493
5495 3 363267 164371 167040 -1 5494
5496 3 362147 162800 167040 -1 5495
5497 3 362045 162611 167000 -1 5496
5498 3 361679 162391 166840 -1 5497
5499 3 361583 161903 166840 -1 5498
5500 3 361687 161737 166720 -1 5499
5501 3 361662 161616 166560 -1 5500
5502 3 361606 161469 166520 -1 5501
5503 3 361578 161050 166520 -1 5502
5504 3 361919 160827 166480 -1 5503
5505 3 362121 160761 166400 -1 5504
5506 3 362142 160765 166360 -1 5505
5507 3 361794 160585 166320 -1 5506
5508 3 361574 161034 166560 -1 5503
5509 3 361574 161024 166640 -1 5508
5510 3 361464 161063 166720 -1 5509
5511 3 361301 161071 166760 -1 5510
5512 3 361186 161029 166840 -1 5511
5513 3 361023 160960 166920 -1 5512
5514 3 360882 160821 166880 -1 5513
5515 3 360858 160765 166840 -1 5514
5516 3 360815 160712 166800 -1 5515
5517 3 360665 160675 166760 -1 5516
5518 3 360595 160684 166800 -1 5517
5519 3 360564 160657 166840 -1 5518
5520 3 360365 160581 166880 -1 5519
5521 3 360281 160505 166880 -1 5520
5522 3 360293 160317 166840 -1 5521
5523 3 360110 160148 166800 -1 5522
5524 3 360105 159855 166760 -1 5523
5525 3 360195 159804 166720 -1 5524
5526 3 360423 159671 166720 -1 5525
5527 3 360702 159751 166720 -1 5526
5528 3 360810 159623 166720 -1 5527
5529 3 360839 159439 166720 -1 5528
5530 3 360913 159375 166760 -1 5529
5531 3 360975 159352 166800 -1 5530
5532 3 360970 159341 166840 -1 5531
5533 3 360971 159306 166880 -1 5532
5534 3 360963 159281 166920 -1 5533
5535 3 360930 159257 166960 -1 5534
5536 3 360907 159236 167000 -1 5535
5537 3 361629 161483 166440 -1 5502
5538 3 361401 161691 166440 -1 5537
5539 3 361224 161729 166480 -1 5538
5540 3 361098 161799 166520 -1 5539
5541 3 361574 161402 166360 -1 5537
5542 3 361183 161161 166320 -1 5541
5543 3 362204 161835 166200 -1 5542
5544 3 362134 161716 166080 -1 5543
5545 3 362235 161504 166040 -1 5544
5546 3 362274 161473 165920 -1 5545
5547 3 362358 161793 165920 -1 5546
5548 3 362370 161783 165880 -1 5547
5549 3 362395 161801 165840 -1 5548
5550 3 362426 161834 165800 -1 5549
5551 3 362441 161860 165760 -1 5550
5552 3 362437 161834 165720 -1 5551
5553 3 362467 161886 165680 -1 5552
5554 3 362476 161907 165640 -1 5553
5555 3 362465 161910 165560 -1 5554
5556 3 362479 161912 165520 -1 5555
5557 3 362440 161929 165440 -1 5556
5558 3 362374 161946 165400 -1 5557
5559 3 362295 161970 165360 -1 5558
5560 3 362255 161968 165320 -1 5559
5561 3 362243 161969 165280 -1 5560
5562 3 362670 161802 165920 -1 5547
5563 3 362873 161837 165880 -1 5562
5564 3 363027 161804 165840 -1 5563
5565 3 363062 161806 165800 -1 5564
5566 3 362230 161281 165880 -1 5546
5567 3 362226 161240 165800 -1 5566
5568 3 362265 161173 165720 -1 5567
5569 3 362310 161032 165680 -1 5568
5570 3 362360 160905 165640 -1 5569
5571 3 362406 160788 165560 -1 5570
5572 3 362343 160656 165440 -1 5571
5573 3 362241 160584 165360 -1 5572
5574 3 362198 160469 165280 -1 5573
5575 3 362145 160303 165200 -1 5574
5576 3 362137 160304 165080 -1 5575
5577 3 361997 160250 165000 -1 5576
5578 3 361929 160223 164960 -1 5577
5579 3 361835 160178 164920 -1 5578
5580 3 361779 160087 164840 -1 5579
5581 3 361565 159938 164760 -1 5580
5582 3 361514 159892 164640 -1 5581
5583 3 361516 159555 164520 -1 5582
5584 3 361515 159381 164400 -1 5583
5585 3 361545 159267 164320 -1 5584
5586 3 361594 159233 164240 -1 5585
5587 3 361593 159140 164120 -1 5586
5588 3 361670 158990 164000 -1 5587
5589 3 361496 158983 163920 -1 5588
5590 3 361457 158924 163840 -1 5589
5591 3 361410 158852 163720 -1 5590
5592 3 361128 158772 163640 -1 5591
5593 3 360962 158722 163560 -1 5592
5594 3 360927 158638 163480 -1 5593
5595 3 360869 158511 163360 -1 5594
5596 3 360838 158329 163200 -1 5595
5597 3 360976 157963 163120 -1 5596
5598 3 360924 157824 163040 -1 5597
5599 3 360847 157823 162960 -1 5598
5600 3 360788 157729 162840 -1 5599
5601 3 360563 157560 162760 -1 5600
5602 3 360400 157279 162720 -1 5601
5603 3 360054 156861 162640 -1 5602
5604 3 360084 156735 162520 -1 5603
5605 3 360177 156446 162360 -1 5604
5606 3 360352 155731 162080 -1 5605
5607 3 360632 155127 161920 -1 5606
5608 3 360710 155002 161880 -1 5607
5609 3 360873 154763 161800 -1 5608
5610 3 361188 154266 161600 -1 5609
5611 3 361375 154046 161600 -1 5610
5612 3 361375 154028 161640 -1 5611
5613 3 361398 154008 161680 -1 5612
5614 3 361398 153984 161720 -1 5613
5615 3 361280 153940 161920 -1 5614
5616 3 361008 153892 162200 -1 5615
5617 3 360824 153728 162360 -1 5616
5618 3 360840 153508 162440 -1 5617
5619 3 360904 153412 162400 -1 5618
5620 3 361012 153376 162200 -1 5619
5621 3 360928 153348 162560 -1 5618
5622 3 361482 154117 161360 -1 5610
5623 3 361678 154198 161040 -1 5622
5624 3 361737 154083 160840 -1 5623
5625 3 361845 153903 160600 -1 5624
5626 3 361884 153031 160400 -1 5625
5627 3 361832 152600 160200 -1 5626
5628 3 361867 152496 160040 -1 5627
5629 3 361894 152420 159920 -1 5628
5630 3 361872 152316 159880 -1 5629
5631 3 361879 152265 159800 -1 5630
5632 3 361912 152233 159680 -1 5631
5633 3 361925 152202 159640 -1 5632
5634 3 361958 152162 159520 -1 5633
5635 3 361964 152112 159440 -1 5634
5636 3 361974 152066 159360 -1 5635
5637 3 361983 152016 159160 -1 5636
5638 3 361940 151499 159120 -1 5637
5639 3 361869 151101 159040 -1 5638
5640 3 361801 150917 158920 -1 5639
5641 3 361783 150831 159000 -1 5640
5642 3 361776 150800 159080 -1 5641
5643 3 361720 150849 159120 -1 5642
5644 3 361682 150850 159160 -1 5643
5645 3 361683 150881 159200 -1 5644
5646 3 361785 150844 158840 -1 5640
5647 3 361818 150746 158800 -1 5646
5648 3 361857 150700 158680 -1 5647
5649 3 361867 150433 158640 -1 5648
5650 3 361881 150352 158520 -1 5649
5651 3 361926 150270 158400 -1 5650
5652 3 361985 150002 158360 -1 5651
5653 3 362084 150124 158360 -1 5652
5654 3 362260 150168 158360 -1 5653
5655 3 362336 150200 158480 -1 5654
5656 3 362364 150141 158560 -1 5655
5657 3 362378 150112 158600 -1 5656
5658 3 362572 150088 158720 -1 5657
5659 3 362602 150096 158760 -1 5658
5660 3 362030 149966 158280 -1 5652
5661 3 361991 149755 158200 -1 5660
5662 3 362022 149637 158120 -1 5661
5663 3 361933 149983 158080 -1 5662
5664 3 361964 150039 158040 -1 5663
5665 3 361951 150035 158000 -1 5664
5666 3 361958 150039 157960 -1 5665
5667 3 361921 150140 157920 -1 5666
5668 3 361868 150204 157880 -1 5667
5669 3 361818 150219 157800 -1 5668
5670 3 361790 150190 157720 -1 5669
5671 3 361756 150189 157640 -1 5670
5672 3 361717 150199 157560 -1 5671
5673 3 361685 150176 157480 -1 5672
5674 3 361659 150155 157400 -1 5673
5675 3 361660 150126 157320 -1 5674
5676 3 361616 150097 157240 -1 5675
5677 3 361579 150055 157160 -1 5676
5678 3 361560 149997 157080 -1 5677
5679 3 361539 149936 157000 -1 5678
5680 3 361554 149876 156920 -1 5679
5681 3 361570 149857 156880 -1 5680
5682 3 361633 149819 156800 -1 5681
5683 3 361634 149821 156720 -1 5682
5684 3 361601 149813 156680 -1 5683
5685 3 361560 149807 156640 -1 5684
5686 3 361512 149746 156560 -1 5685
5687 3 361538 149730 156480 -1 5686
5688 3 361566 149712 156400 -1 5687
5689 3 361684 149734 156320 -1 5688
5690 3 361764 149742 156280 -1 5689
5691 3 361793 149729 156240 -1 5690
5692 3 361866 149770 156200 -1 5691
5693 3 361962 149823 156120 -1 5692
5694 3 362034 149864 156040 -1 5693
5695 3 362048 149882 156000 -1 5694
5696 3 362051 149895 155960 -1 5695
5697 3 362074 149518 158040 -1 5662
5698 3 362054 149315 157920 -1 5697
5699 3 362091 149207 157840 -1 5698
5700 3 362186 148941 157720 -1 5699
5701 3 362289 148791 157640 -1 5700
5702 3 362317 148734 157560 -1 5701
5703 3 362342 148651 157480 -1 5702
5704 3 362363 148469 157440 -1 5703
5705 3 362448 148408 157400 -1 5704
5706 3 362361 148265 157320 -1 5705
5707 3 362376 148092 157280 -1 5706
5708 3 362287 147732 157200 -1 5707
5709 3 362321 147569 157160 -1 5708
5710 3 362323 147509 157120 -1 5709
5711 3 362313 147464 157080 -1 5710
5712 3 362241 147391 157000 -1 5711
5713 3 362245 147303 156960 -1 5712
5714 3 362384 147132 156800 -1 5713
5715 3 362467 146950 156680 -1 5714
5716 3 362541 146906 156600 -1 5715
5717 3 362523 146821 156520 -1 5716
5718 3 362573 146753 156400 -1 5717
5719 3 362601 146650 156280 -1 5718
5720 3 362700 146595 156240 -1 5719
5721 3 362748 146522 156160 -1 5720
5722 3 362918 146454 156080 -1 5721
5723 3 363083 146350 155880 -1 5722
5724 3 363179 146211 155720 -1 5723
5725 3 363258 146056 155560 -1 5724
5726 3 363371 145894 155440 -1 5725
5727 3 363408 145845 155400 -1 5726
5728 3 363828 145503 155360 -1 5727
5729 3 364148 145209 155280 -1 5728
5730 3 364577 144767 155240 -1 5729
5731 3 364993 144215 155120 -1 5730
5732 3 365231 143969 155080 -1 5731
5733 3 365349 143741 155000 -1 5732
5734 3 365364 143573 154920 -1 5733
5735 3 365471 143452 154800 -1 5734
5736 3 365579 143331 154720 -1 5735
5737 3 365840 143020 154600 -1 5736
5738 3 366163 142499 154600 -1 5737
5739 3 366176 141902 154480 -1 5738
5740 3 365636 141591 154480 -1 5739
5741 3 365544 141636 154400 -1 5740
5742 3 365410 141664 154360 -1 5741
5743 3 365273 141694 154320 -1 5742
5744 3 365066 141856 154360 -1 5743
5745 3 364900 141890 154400 -1 5744
5746 3 364833 141931 154440 -1 5745
5747 3 364917 141857 154480 -1 5746
5748 3 364905 141829 154520 -1 5747
5749 3 364894 141767 154560 -1 5748
5750 3 364903 141837 154600 -1 5749
5751 3 365814 141015 154440 -1 5740
5752 3 365812 141025 154400 -1 5751
5753 3 365803 141048 154360 -1 5752
5754 3 365805 141056 154320 -1 5753
5755 3 365791 141054 154280 -1 5754
5756 3 365674 141077 154240 -1 5755
5757 3 365496 141086 154200 -1 5756
5758 3 365330 141055 154160 -1 5757
5759 3 365206 141012 154120 -1 5758
5760 3 365159 140962 154080 -1 5759
5761 3 365116 140936 154040 -1 5760
5762 3 365072 140881 154000 -1 5761
5763 3 365072 140879 153960 -1 5762
5764 3 365049 140862 153920 -1 5763
5765 3 365006 140836 153880 -1 5764
5766 3 365002 140828 153840 -1 5765
5767 3 365000 140806 153800 -1 5766
5768 3 364988 140777 153760 -1 5767
5769 3 364944 140669 154000 -1 5762
5770 3 364859 140603 153960 -1 5769
5771 3 364792 140562 153920 -1 5770
5772 3 364734 140568 153880 -1 5771
5773 3 364698 140552 153840 -1 5772
5774 3 364685 140538 153800 -1 5773
5775 3 364696 140469 153760 -1 5774
5776 3 364863 140480 153880 -1 5772
5777 3 365073 140482 153920 -1 5776
5778 3 365167 140503 153960 -1 5777
5779 3 365199 140469 154000 -1 5778
5780 3 365184 141056 154040 -1 5760
5781 3 365180 141101 154000 -1 5780
5782 3 365132 141150 153960 -1 5781
5783 3 365032 141242 153920 -1 5782
5784 3 364934 141423 153880 -1 5783
5785 3 364910 141516 153840 -1 5784
5786 3 364924 141521 153800 -1 5785
5787 3 364857 141516 153760 -1 5786
5788 3 364789 141502 153720 -1 5787
5789 3 364702 141435 153680 -1 5788
5790 3 364541 141394 153720 -1 5789
5791 3 364509 141392 153760 -1 5790
5792 3 364549 141391 153800 -1 5791
5793 3 365776 140899 154480 -1 5751
5794 3 365653 141153 154440 -1 5793
5795 3 365670 140409 154440 -1 5793
5796 3 365643 140254 154360 -1 5795
5797 3 365679 140105 154280 -1 5796
5798 3 365538 139919 154240 -1 5797
5799 3 365524 139828 154200 -1 5798
5800 3 365510 139754 154120 -1 5799
5801 3 365484 139573 154040 -1 5800
5802 3 365523 139233 153960 -1 5801
5803 3 365524 138849 153920 -1 5802
5804 3 365442 138755 153880 -1 5803
5805 3 365377 138696 153800 -1 5804
5806 3 365272 138463 153720 -1 5805
5807 3 365169 138283 153680 -1 5806
5808 3 365122 138193 153640 -1 5807
5809 3 365128 138137 153600 -1 5808
5810 3 365455 137625 153600 -1 5809
5811 3 365221 136804 153600 -1 5810
5812 3 365040 136299 153560 -1 5811
5813 3 365050 136116 153600 -1 5812
5814 3 365068 136085 153640 -1 5813
5815 3 365063 136061 153720 -1 5814
5816 3 365173 136013 153760 -1 5815
5817 3 365179 135983 153800 -1 5816
5818 3 365151 135970 153840 -1 5817
5819 3 365125 136098 153920 -1 5818
5820 3 365073 136171 154000 -1 5819
5821 3 364968 136160 154040 -1 5820
5822 3 364942 136167 154080 -1 5821
5823 3 365101 136332 154040 -1 5820
5824 3 365058 136439 154080 -1 5823
5825 3 365041 136472 154120 -1 5824
5826 3 365047 136516 154160 -1 5825
5827 3 364958 136524 154200 -1 5826
5828 3 364869 136552 154240 -1 5827
5829 3 364860 136542 154280 -1 5828
5830 3 365187 135827 153720 -1 5816
5831 3 365204 135697 153680 -1 5830
5832 3 365491 135315 153640 -1 5831
5833 3 365621 135038 153600 -1 5832
5834 3 365722 135041 153560 -1 5833
5835 3 365697 135039 153520 -1 5834
5836 3 365538 135101 153680 -1 5832
5837 3 365519 135069 153720 -1 5836
5838 3 365487 134992 153760 -1 5837
5839 3 365478 134955 153800 -1 5838
5840 3 365429 134944 153840 -1 5839
5841 3 365446 134912 153880 -1 5840
5842 3 365379 134920 153920 -1 5841
5843 3 365357 134948 153960 -1 5842
5844 3 365272 134970 154000 -1 5843
5845 3 365248 134985 154040 -1 5844
5846 3 365205 134979 154080 -1 5845
5847 3 365205 135008 154120 -1 5846
5848 3 365240 135000 154160 -1 5847
5849 3 365265 135012 154200 -1 5848
5850 3 365289 135072 154240 -1 5849
5851 3 365250 135120 154280 -1 5850
5852 3 365193 135226 154320 -1 5851
5853 3 365082 135330 154360 -1 5852
5854 3 365023 135357 154400 -1 5853
5855 3 365007 135384 154440 -1 5854
5856 3 365006 135424 154480 -1 5855
5857 3 365008 135457 154520 -1 5856
5858 3 365027 135479 154560 -1 5857
5859 3 365020 135511 154600 -1 5858
5860 3 365028 135519 154640 -1 5859
5861 3 365110 135578 154680 -1 5860
5862 3 365217 135626 154720 -1 5861
5863 3 365208 135654 154760 -1 5862
5864 3 365262 135718 154800 -1 5863
5865 3 365294 135773 154840 -1 5864
5866 3 365317 135793 154880 -1 5865
5867 3 365383 135864 154920 -1 5866
5868 3 365451 135892 154960 -1 5867
5869 3 365547 135923 155000 -1 5868
5870 3 365563 135947 155040 -1 5869
5871 3 365603 136033 155080 -1 5870
5872 3 365595 136105 155120 -1 5871
5873 3 365503 136305 155080 -1 5872
5874 3 365531 136392 155040 -1 5873
5875 3 365523 136387 155000 -1 5874
5876 3 365524 136410 154960 -1 5875
5877 3 365582 136161 155160 -1 5872
5878 3 365590 136173 155200 -1 5877
5879 3 364839 136253 153480 -1 5812
5880 3 364792 136192 153400 -1 5879
5881 3 364652 135983 153360 -1 5880
5882 3 364499 135869 153320 -1 5881
5883 3 364446 135820 153280 -1 5882
5884 3 364230 135739 153240 -1 5883
5885 3 364218 135704 153200 -1 5884
5886 3 364134 135658 153120 -1 5885
5887 3 364048 135677 153080 -1 5886
5888 3 363826 135786 153040 -1 5887
5889 3 363813 135672 152960 -1 5888
5890 3 363836 135612 152880 -1 5889
5891 3 363616 135587 152800 -1 5890
5892 3 363496 135525 152680 -1 5891
5893 3 363290 135359 152600 -1 5892
5894 3 363197 135302 152520 -1 5893
5895 3 362987 135159 152400 -1 5894
5896 3 362942 135088 152240 -1 5895
5897 3 362927 134994 152200 -1 5896
5898 3 362912 134980 152160 -1 5897
5899 3 363065 134785 152160 -1 5898
5900 3 363179 134737 152160 -1 5899
5901 3 363177 134597 152160 -1 5900
5902 3 363219 134530 152120 -1 5901
5903 3 363308 134454 152080 -1 5902
5904 3 363482 134332 152040 -1 5903
5905 3 363493 134284 152000 -1 5904
5906 3 362891 134963 152120 -1 5898
5907 3 362754 135034 152080 -1 5906
5908 3 362734 135027 152040 -1 5907
5909 3 362685 135030 152000 -1 5908
5910 3 362660 135009 151960 -1 5909
5911 3 362598 134987 151920 -1 5910
5912 3 362587 134978 151880 -1 5911
5913 3 362592 134985 151840 -1 5912
5914 3 362582 135068 151720 -1 5913
5915 3 362622 135092 151640 -1 5914
5916 3 362703 135177 151560 -1 5915
5917 3 362772 135197 151480 -1 5916
5918 3 362772 135190 151320 -1 5917
5919 3 362852 135327 151200 -1 5918
5920 3 362963 135450 151080 -1 5919
5921 3 362958 135442 150960 -1 5920
5922 3 362942 135461 150840 -1 5921
5923 3 362977 135544 150760 -1 5922
5924 3 363197 135960 150640 -1 5923
5925 3 363544 136424 150520 -1 5924
5926 3 363900 136871 150360 -1 5925
5927 3 363995 137088 150280 -1 5926
5928 3 364015 137191 150240 -1 5927
5929 3 364162 137614 150240 -1 5928
5930 3 364190 137747 150200 -1 5929
5931 3 364212 137796 150160 -1 5930
5932 3 364183 137831 150120 -1 5931
5933 3 364131 137814 150080 -1 5932
5934 3 364047 137796 150040 -1 5933
5935 3 364008 137828 150000 -1 5934
5936 3 363990 137740 149960 -1 5935
5937 3 363966 137564 149920 -1 5936
5938 3 363892 137780 149920 -1 5936
5939 3 363776 137738 149880 -1 5938
5940 3 363674 137647 149840 -1 5939
5941 3 363496 137421 149760 -1 5940
5942 3 363476 137387 149720 -1 5941
5943 3 363377 137260 149680 -1 5942
5944 3 363293 137176 149640 -1 5943
5945 3 363197 137030 149600 -1 5944
5946 3 364011 137005 150200 -1 5928
5947 3 363763 136583 150160 -1 5946
5948 3 363516 135696 150200 -1 5947
5949 3 363481 135009 150200 -1 5948
5950 3 363719 134713 150200 -1 5949
5951 3 363704 134627 150120 -1 5950
5952 3 363693 134547 150080 -1 5951
5953 3 363746 134458 150040 -1 5952
5954 3 363782 134278 150000 -1 5953
5955 3 363717 133977 149960 -1 5954
5956 3 363703 133715 149920 -1 5955
5957 3 363713 133413 149880 -1 5956
5958 3 363670 132883 149840 -1 5957
5959 3 363558 132416 149800 -1 5958
5960 3 363529 132075 149760 -1 5959
5961 3 363329 131582 149680 -1 5960
5962 3 363304 131236 149640 -1 5961
5963 3 363161 130929 149600 -1 5962
5964 3 363108 130487 149560 -1 5963
5965 3 363166 130387 149440 -1 5964
5966 3 363191 130275 149400 -1 5965
5967 3 363187 130176 149360 -1 5966
5968 3 363263 130074 149320 -1 5967
5969 3 363301 130024 149280 -1 5968
5970 3 363354 129916 149240 -1 5969
5971 3 363370 129912 149160 -1 5970
5972 3 363284 129965 149120 -1 5971
5973 3 363203 129909 149080 -1 5972
5974 3 363179 129861 149040 -1 5973
5975 3 363174 129841 149000 -1 5974
5976 3 363158 129796 148960 -1 5975
5977 3 363239 129797 148880 -1 5976
5978 3 363237 129826 148800 -1 5977
5979 3 363227 129868 148720 -1 5978
5980 3 363213 129874 148680 -1 5979
5981 3 363364 129891 148560 -1 5980
5982 3 363394 129890 148520 -1 5981
5983 3 363419 129908 148440 -1 5982
5984 3 363417 129921 148360 -1 5983
5985 3 363342 129917 148320 -1 5984
5986 3 363333 129936 148240 -1 5985
5987 3 363343 129945 148160 -1 5986
5988 3 363258 129938 148080 -1 5987
5989 3 363258 129943 148000 -1 5988
5990 3 363241 129894 147920 -1 5989
5991 3 363217 129832 147840 -1 5990
5992 3 363205 129791 147760 -1 5991
5993 3 363185 129760 147640 -1 5992
5994 3 363210 129852 147600 -1 5993
5995 3 363194 129946 147560 -1 5994
5996 3 363159 130002 147520 -1 5995
5997 3 363160 129974 147440 -1 5996
5998 3 362683 134827 151880 -1 5912
5999 3 362658 134490 151920 -1 5998
6000 3 362660 134505 151960 -1 5999
6001 3 362656 134527 152000 -1 6000
6002 3 362682 134277 151960 -1 5999
6003 3 362650 134187 152000 -1 6002
6004 3 362653 134158 152040 -1 6003
6005 3 362656 134180 152080 -1 6004
6006 3 362413 134151 152040 -1 6003
6007 3 362406 134155 152080 -1 6006
6008 3 362378 134215 152160 -1 6007
6009 3 362339 134270 152240 -1 6008
6010 3 362253 134324 152320 -1 6009
6011 3 362212 134360 152360 -1 6010
6012 3 362211 134350 152400 -1 6011
6013 3 362216 134359 152440 -1 6012
6014 3 362228 134366 152520 -1 6013
6015 3 362234 134369 152560 -1 6014
6016 3 362234 134363 152640 -1 6015
6017 3 362198 134329 152680 -1 6016
6018 3 362131 134317 152720 -1 6017
6019 3 362048 134318 152760 -1 6018
6020 3 361944 134280 152840 -1 6019
6021 3 361851 134214 152880 -1 6020
6022 3 361800 134169 152920 -1 6021
6023 3 361768 134166 152960 -1 6022
6024 3 361743 134192 153000 -1 6023
6025 3 361746 134236 153040 -1 6024
6026 3 361733 134240 153080 -1 6025
6027 3 361711 134236 153120 -1 6026
6028 3 361603 134225 153160 -1 6027
6029 3 361557 134183 153160 -1 6028
6030 3 363781 135772 153120 -1 5887
6031 3 363752 135762 153160 -1 6030
6032 3 363715 135755 153200 -1 6031
6033 3 363714 135752 153240 -1 6032
6034 3 363752 135819 153280 -1 6033
6035 3 364604 138464 153600 -1 5809
6036 3 364555 138480 153560 -1 6035
6037 3 364250 138444 153520 -1 6036
6038 3 364237 138451 153480 -1 6037
6039 3 364209 138427 153440 -1 6038
6040 3 364164 138419 153400 -1 6039
6041 3 364095 138410 153360 -1 6040
6042 3 363975 138425 153320 -1 6041
6043 3 363871 138475 153280 -1 6042
6044 3 363792 138508 153240 -1 6043
6045 3 363796 138559 153160 -1 6044
6046 3 363775 138657 153120 -1 6045
6047 3 363748 138684 153080 -1 6046
6048 3 363676 138665 153040 -1 6047
6049 3 363616 138583 153080 -1 6048
6050 3 363587 138490 153120 -1 6049
6051 3 363560 138458 153160 -1 6050
6052 3 363502 138380 153200 -1 6051
6053 3 363506 138382 153240 -1 6052
6054 3 363509 138365 153280 -1 6053
6055 3 366113 141171 154520 -1 5793
6056 3 365857 141217 154600 -1 6055
6057 3 365840 141336 154680 -1 6056
6058 3 365824 141706 154760 -1 6057
6059 3 365986 141877 154800 -1 6058
6060 3 365976 142027 154880 -1 6059
6061 3 366119 140573 154520 -1 5793
6062 3 366057 140581 154600 -1 6061
6063 3 365977 140590 154680 -1 6062
6064 3 363085 145933 155440 -1 5726
6065 3 362926 145784 155400 -1 6064
6066 3 362860 145731 155360 -1 6065
6067 3 362723 145720 155320 -1 6066
6068 3 362696 145715 155280 -1 6067
6069 3 362670 145743 155240 -1 6068
6070 3 362632 145723 155160 -1 6069
6071 3 362584 145681 155080 -1 6070
6072 3 362484 145619 154880 -1 6071
6073 3 362363 145470 154760 -1 6072
6074 3 362259 145416 154680 -1 6073
6075 3 362186 145370 154600 -1 6074
6076 3 362155 145282 154520 -1 6075
6077 3 361727 145290 154520 -1 6076
6078 3 361465 145333 154560 -1 6077
6079 3 361239 145281 154600 -1 6078
6080 3 361023 145306 154600 -1 6079
6081 3 360800 145298 154560 -1 6080
6082 3 360744 145298 154520 -1 6081
6083 3 360654 145300 154480 -1 6082
6084 3 360561 145290 154440 -1 6083
6085 3 362136 145237 154480 -1 6076
6086 3 362112 145193 154400 -1 6085
6087 3 362111 145228 154320 -1 6086
6088 3 362072 145221 154240 -1 6087
6089 3 362070 145170 154160 -1 6088
6090 3 362056 144995 154080 -1 6089
6091 3 362104 144900 154000 -1 6090
6092 3 362211 144825 153920 -1 6091
6093 3 362301 144748 153840 -1 6092
6094 3 362337 144686 153760 -1 6093
6095 3 362324 144452 153560 -1 6094
6096 3 362277 144351 153480 -1 6095
6097 3 362235 144321 153440 -1 6096
6098 3 362234 144197 153360 -1 6097
6099 3 362225 144069 153280 -1 6098
6100 3 362080 143984 153160 -1 6099
6101 3 361991 143968 153080 -1 6100
6102 3 361951 143975 153000 -1 6101
6103 3 361919 143974 152920 -1 6102
6104 3 361840 143972 152880 -1 6103
6105 3 361581 143959 152840 -1 6104
6106 3 361522 143881 152720 -1 6105
6107 3 361518 143862 152680 -1 6106
6108 3 361554 143886 152640 -1 6107
6109 3 361536 143845 152560 -1 6108
6110 3 361451 143781 152480 -1 6109
6111 3 361481 143715 152400 -1 6110
6112 3 361436 143625 152280 -1 6111
6113 3 361383 143504 152160 -1 6112
6114 3 361306 143461 152040 -1 6113
6115 3 361176 143381 151920 -1 6114
6116 3 361126 143252 151840 -1 6115
6117 3 361087 143281 151720 -1 6116
6118 3 361060 143241 151560 -1 6117
6119 3 361032 143178 151400 -1 6118
6120 3 361201 143197 151240 -1 6119
6121 3 361365 143217 151200 -1 6120
6122 3 361481 143173 151240 -1 6121
6123 3 361580 143137 151280 -1 6122
6124 3 361053 143269 151200 -1 6120
6125 3 361033 143269 151160 -1 6124
6126 3 360984 143278 151080 -1 6125
6127 3 360872 143267 150960 -1 6126
6128 3 360772 143299 150840 -1 6127
6129 3 360756 143368 150720 -1 6128
6130 3 360994 143785 150600 -1 6129
6131 3 361044 143875 150600 -1 6130
6132 3 360997 144012 150600 -1 6131
6133 3 360999 144137 150600 -1 6132
6134 3 361226 144545 150480 -1 6133
6135 3 361474 145007 150320 -1 6134
6136 3 360791 143649 150760 -1 6133
6137 3 361106 144114 150480 -1 6130
6138 3 361224 144308 150400 -1 6137
6139 3 361311 144553 150280 -1 6138
6140 3 361282 144560 150200 -1 6139
6141 3 361258 144518 150120 -1 6140
6142 3 361214 144403 150000 -1 6141
6143 3 360985 144093 149880 -1 6142
6144 3 360795 143688 149760 -1 6143
6145 3 360599 143444 149680 -1 6144
6146 3 360267 143025 149520 -1 6145
6147 3 360262 142933 149360 -1 6146
6148 3 360240 142803 149200 -1 6147
6149 3 360225 142778 149080 -1 6148
6150 3 360226 142770 148960 -1 6149
6151 3 360193 142758 148880 -1 6150
6152 3 360124 142765 148800 -1 6151
6153 3 359924 142689 148800 -1 6152
6154 3 359939 142486 148800 -1 6153
6155 3 359863 142453 148840 -1 6154
6156 3 359802 142455 148920 -1 6155
6157 3 359784 142467 149000 -1 6156
6158 3 359726 142498 149040 -1 6157
6159 3 359686 142522 149080 -1 6158
6160 3 359722 142398 149080 -1 6159
6161 3 359746 142273 149040 -1 6160
6162 3 359831 142115 149000 -1 6161
6163 3 359834 142099 148960 -1 6162
6164 3 359711 142535 149120 -1 6159
6165 3 359741 142481 149200 -1 6164
6166 3 359992 142485 148720 -1 6154
6167 3 360110 142829 148680 -1 6152
6168 3 360253 142822 148560 -1 6167
6169 3 360315 142808 148480 -1 6168
6170 3 360383 142722 148400 -1 6169
6171 3 360408 142684 148280 -1 6170
6172 3 360430 142506 148160 -1 6171
6173 3 360430 142454 148080 -1 6172
6174 3 360438 142350 147960 -1 6173
6175 3 360419 142292 147840 -1 6174
6176 3 360231 142310 147760 -1 6175
6177 3 360139 142309 147640 -1 6176
6178 3 360093 142220 147400 -1 6177
6179 3 359858 142123 147160 -1 6178
6180 3 359858 142334 147000 -1 6179
6181 3 359797 142437 146840 -1 6180
6182 3 359805 142486 146720 -1 6181
6183 3 359852 142512 146680 -1 6182
6184 3 359707 142458 146640 -1 6183
6185 3 359737 142416 146520 -1 6184
6186 3 359560 142414 146360 -1 6185
6187 3 359388 142537 146200 -1 6186
6188 3 359026 142717 146040 -1 6187
6189 3 358895 142747 145960 -1 6188
6190 3 358792 142849 145880 -1 6189
6191 3 358547 142902 145800 -1 6190
6192 3 358369 142855 145720 -1 6191
6193 3 358135 142893 145640 -1 6192
6194 3 358082 142911 145600 -1 6193
6195 3 358050 142904 145520 -1 6194
6196 3 357968 142937 145400 -1 6195
6197 3 357959 142950 145320 -1 6196
6198 3 357952 142924 145200 -1 6197
6199 3 357958 142903 145080 -1 6198
6200 3 358010 142909 144960 -1 6199
6201 3 358064 142964 144880 -1 6200
6202 3 358135 143021 144760 -1 6201
6203 3 358177 143140 144680 -1 6202
6204 3 358207 143224 144600 -1 6203
6205 3 358171 143284 144480 -1 6204
6206 3 358153 143301 144320 -1 6205
6207 3 358202 143380 144240 -1 6206
6208 3 358284 143432 144200 -1 6207
6209 3 358352 143537 144120 -1 6208
6210 3 358357 143532 144000 -1 6209
6211 3 358374 143544 143960 -1 6210
6212 3 358410 143577 143920 -1 6211
6213 3 358546 143910 143760 -1 6212
6214 3 358558 143973 143720 -1 6213
6215 3 358658 144097 143600 -1 6214
6216 3 358798 144290 143480 -1 6215
6217 3 358871 144560 143440 -1 6216
6218 3 358902 144489 143400 -1 6217
6219 3 358929 144441 143280 -1 6218
6220 3 358942 144434 143200 -1 6219
6221 3 359030 144382 143120 -1 6220
6222 3 359021 144359 142920 -1 6221
6223 3 359113 144386 142840 -1 6222
6224 3 359179 144403 142720 -1 6223
6225 3 359289 144402 142640 -1 6224
6226 3 359450 144438 142560 -1 6225
6227 3 359532 144454 142480 -1 6226
6228 3 359670 144414 142400 -1 6227
6229 3 359737 144402 142320 -1 6228
6230 3 359802 144437 142280 -1 6229
6231 3 359813 144423 142200 -1 6230
6232 3 359856 144472 142120 -1 6231
6233 3 359812 144636 142120 -1 6232
6234 3 359806 144765 142120 -1 6233
6235 3 359872 144847 142120 -1 6234
6236 3 359882 144952 142080 -1 6235
6237 3 359912 145043 142120 -1 6236
6238 3 359892 145177 142160 -1 6237
6239 3 359784 145137 142160 -1 6238
6240 3 359754 145190 142200 -1 6239
6241 3 359751 145277 142240 -1 6240
6242 3 359682 145362 142280 -1 6241
6243 3 359520 145333 142320 -1 6242
6244 3 359358 145227 142320 -1 6243
6245 3 359213 145283 142360 -1 6244
6246 3 359134 145306 142400 -1 6245
6247 3 359069 145321 142440 -1 6246
6248 3 358754 145337 142440 -1 6247
6249 3 358473 145262 142400 -1 6248
6250 3 358286 145175 142440 -1 6249
6251 3 358298 145151 142520 -1 6250
6252 3 358300 145183 142600 -1 6251
6253 3 358318 145192 142640 -1 6252
6254 3 358608 145411 142520 -1 6248
6255 3 358434 145477 142680 -1 6254
6256 3 358469 145583 142920 -1 6255
6257 3 359321 145177 142240 -1 6244
6258 3 359878 144436 142040 -1 6232
6259 3 359983 144464 141960 -1 6258
6260 3 360032 144470 141880 -1 6259
6261 3 360080 144481 141800 -1 6260
6262 3 360117 144492 141760 -1 6261
6263 3 360122 144522 141720 -1 6262
6264 3 360127 144525 141680 -1 6263
6265 3 360057 144530 141640 -1 6264
6266 3 360002 144493 141600 -1 6265
6267 3 360011 144514 141480 -1 6266
6268 3 359989 144544 141400 -1 6267
6269 3 360006 144565 141280 -1 6268
6270 3 359988 144628 141160 -1 6269
6271 3 359963 144678 141120 -1 6270
6272 3 359955 144714 141040 -1 6271
6273 3 359909 144743 141000 -1 6272
6274 3 359646 144636 140920 -1 6273
6275 3 359527 144592 140840 -1 6274
6276 3 359438 144582 140760 -1 6275
6277 3 359354 144605 140720 -1 6276
6278 3 359283 144618 140640 -1 6277
6279 3 359183 144547 140560 -1 6278
6280 3 359154 144516 140520 -1 6279
6281 3 359120 144549 140480 -1 6280
6282 3 359106 144562 140440 -1 6281
6283 3 359113 144580 140400 -1 6282
6284 3 359113 144591 140360 -1 6283
6285 3 359124 144566 140280 -1 6284
6286 3 359134 144592 140160 -1 6285
6287 3 359058 144598 140000 -1 6286
6288 3 358946 144592 139840 -1 6287
6289 3 358931 144599 139760 -1 6288
6290 3 358886 144556 139680 -1 6289
6291 3 358843 144411 139600 -1 6290
6292 3 358830 144383 139560 -1 6291
6293 3 358804 144305 139480 -1 6292
6294 3 358737 144209 139400 -1 6293
6295 3 358650 144129 139320 -1 6294
6296 3 358603 144170 139280 -1 6295
6297 3 358625 144132 139240 -1 6296
6298 3 358608 144084 139160 -1 6297
6299 3 358588 144103 139120 -1 6298
6300 3 358561 144054 139080 -1 6299
6301 3 358517 143954 139000 -1 6300
6302 3 358495 143889 138920 -1 6301
6303 3 358341 143833 138840 -1 6302
6304 3 358309 143751 138760 -1 6303
6305 3 358309 143634 138680 -1 6304
6306 3 358318 143548 138600 -1 6305
6307 3 358261 143456 138520 -1 6306
6308 3 358268 143386 138480 -1 6307
6309 3 358281 143334 138440 -1 6308
6310 3 358283 143298 138360 -1 6309
6311 3 358270 143325 138280 -1 6310
6312 3 358228 143282 138160 -1 6311
6313 3 358181 143226 138080 -1 6312
6314 3 358139 143149 138000 -1 6313
6315 3 358158 143000 137920 -1 6314
6316 3 358154 142880 137840 -1 6315
6317 3 358092 142746 137760 -1 6316
6318 3 358087 142660 137680 -1 6317
6319 3 358121 142722 137560 -1 6318
6320 3 358081 142647 137520 -1 6319
6321 3 358214 142581 137400 -1 6320
6322 3 358188 142530 137320 -1 6321
6323 3 358162 142461 137240 -1 6322
6324 3 358146 142305 137160 -1 6323
6325 3 358182 142250 137080 -1 6324
6326 3 358164 142101 137000 -1 6325
6327 3 358120 141963 136920 -1 6326
6328 3 358152 141817 136840 -1 6327
6329 3 358170 141801 136800 -1 6328
6330 3 358207 141522 136800 -1 6329
6331 3 358049 141292 136800 -1 6330
6332 3 357920 141060 136880 -1 6331
6333 3 357797 140822 136880 -1 6332
6334 3 357637 140610 136800 -1 6333
6335 3 357592 140455 136720 -1 6334
6336 3 357564 140314 136640 -1 6335
6337 3 357461 140174 136600 -1 6336
6338 3 357250 139878 136600 -1 6337
6339 3 357246 139733 136560 -1 6338
6340 3 357245 139553 136520 -1 6339
6341 3 357223 139406 136480 -1 6340
6342 3 357153 139267 136400 -1 6341
6343 3 357086 139178 136360 -1 6342
6344 3 357048 139100 136320 -1 6343
6345 3 357067 139075 136280 -1 6344
6346 3 357010 138993 136240 -1 6345
6347 3 356966 138955 136200 -1 6346
6348 3 356698 138852 136200 -1 6347
6349 3 356346 138544 136200 -1 6348
6350 3 356208 138266 136200 -1 6349
6351 3 356162 137965 136160 -1 6350
6352 3 356202 137874 136120 -1 6351
6353 3 356199 137791 136080 -1 6352
6354 3 356197 137556 136040 -1 6353
6355 3 356188 137400 135960 -1 6354
6356 3 356178 137274 135920 -1 6355
6357 3 356132 137145 135880 -1 6356
6358 3 355902 137012 135880 -1 6357
6359 3 355864 136944 135800 -1 6358
6360 3 355799 136709 135800 -1 6359
6361 3 355799 136538 135840 -1 6360
6362 3 355844 136437 135880 -1 6361
6363 3 355808 136351 135920 -1 6362
6364 3 355806 136349 136000 -1 6363
6365 3 356043 136287 136080 -1 6364
6366 3 356107 136273 136160 -1 6365
6367 3 356176 136281 136240 -1 6366
6368 3 356193 136289 136320 -1 6367
6369 3 356117 136248 136400 -1 6368
6370 3 356006 136220 136440 -1 6369
6371 3 355999 136252 136480 -1 6370
6372 3 356033 136281 136560 -1 6371
6373 3 356049 136323 136600 -1 6372
6374 3 356068 136352 136640 -1 6373
6375 3 356087 136382 136680 -1 6374
6376 3 356098 136405 136720 -1 6375
6377 3 355762 136946 135760 -1 6359
6378 3 355778 136890 135720 -1 6377
6379 3 355805 136828 135680 -1 6378
6380 3 355535 137046 135760 -1 6377
6381 3 355395 137040 135760 -1 6380
6382 3 355209 137128 135760 -1 6381
6383 3 355078 137171 135720 -1 6382
6384 3 357822 140881 136960 -1 6332
6385 3 358193 142896 137560 -1 6319
6386 3 358357 143075 137520 -1 6385
6387 3 358470 143049 137400 -1 6386
6388 3 358572 143058 137320 -1 6387
6389 3 358587 143055 137240 -1 6388
6390 3 358599 143069 137160 -1 6389
6391 3 358588 143130 137080 -1 6390
6392 3 358635 143125 137000 -1 6391
6393 3 358781 143128 136920 -1 6392
6394 3 358955 143182 136840 -1 6393
6395 3 359063 143150 136800 -1 6394
6396 3 359095 143080 136760 -1 6395
6397 3 359080 142972 136760 -1 6396
6398 3 359089 142896 136800 -1 6397
6399 3 359112 142588 136760 -1 6398
6400 3 359096 142464 136640 -1 6399
6401 3 359122 142451 136600 -1 6400
6402 3 359066 142414 136800 -1 6399
6403 3 359070 142216 136800 -1 6402
6404 3 359198 142107 136680 -1 6403
6405 3 359278 142042 136640 -1 6404
6406 3 358966 142144 136800 -1 6403
6407 3 358883 142143 136840 -1 6406
6408 3 358689 142239 136840 -1 6407
6409 3 358637 142255 136880 -1 6408
6410 3 358577 142271 136920 -1 6409
6411 3 358224 143297 137520 -1 6386
6412 3 358203 143287 137560 -1 6411
6413 3 358223 143250 137640 -1 6412
6414 3 358228 143247 137680 -1 6413
6415 3 357834 142598 137840 -1 6316
6416 3 357794 142492 137840 -1 6415
6417 3 357790 142491 137880 -1 6416
6418 3 357684 142443 137960 -1 6417
6419 3 357647 142424 138000 -1 6418
6420 3 357613 142280 138000 -1 6419
6421 3 357683 142150 138000 -1 6420
6422 3 357687 142108 137920 -1 6421
6423 3 357674 142125 137840 -1 6422
6424 3 357668 142137 137800 -1 6423
6425 3 357515 142090 137920 -1 6422
6426 3 357455 142038 137920 -1 6425
6427 3 357422 142002 137960 -1 6426
6428 3 357429 141996 138000 -1 6427
6429 3 357713 142199 138040 -1 6421
6430 3 357739 142264 138120 -1 6429
6431 3 357764 142285 138160 -1 6430
6432 3 359356 144925 140720 -1 6277
6433 3 359388 144984 140760 -1 6432
6434 3 359428 145011 140800 -1 6433
6435 3 359461 145015 140840 -1 6434
6436 3 359826 141882 146360 -1 6186
6437 3 359801 141800 146280 -1 6436
6438 3 359690 141708 146240 -1 6437
6439 3 359577 141556 146200 -1 6438
6440 3 359383 141381 146200 -1 6439
6441 3 359391 141378 146160 -1 6440
6442 3 359284 141231 146080 -1 6441
6443 3 359214 141219 145960 -1 6442
6444 3 359234 141222 145920 -1 6443
6445 3 359374 141350 146240 -1 6440
6446 3 359359 141338 146280 -1 6445
6447 3 359957 141765 146400 -1 6436
6448 3 360232 141663 146400 -1 6447
6449 3 360256 141668 146360 -1 6448
6450 3 360261 141665 146320 -1 6449
6451 3 360318 141712 146480 -1 6448
6452 3 360337 141714 146520 -1 6451
6453 3 361447 143929 152880 -1 6105
6454 3 361319 143916 152920 -1 6453
6455 3 361202 143883 152960 -1 6454
6456 3 361174 144005 153000 -1 6455
6457 3 361130 143992 153040 -1 6456
6458 3 361094 143981 153080 -1 6457
6459 3 361041 143946 153120 -1 6458
6460 3 360922 143909 153160 -1 6459
6461 3 360823 143936 153200 -1 6460
6462 3 360638 144001 153240 -1 6461
6463 3 360456 144175 153240 -1 6462
6464 3 360443 144160 153320 -1 6463
6465 3 360461 144160 153400 -1 6464
6466 3 361720 152097 159680 -1 5632
6467 3 361744 151917 159680 -1 6466
6468 3 361746 151854 159720 -1 6467
6469 3 361718 151757 159760 -1 6468
6470 3 360402 155440 161880 -1 5608
6471 3 360090 155349 161880 -1 6470
6472 3 359955 155363 161840 -1 6471
6473 3 359863 155394 161800 -1 6472
6474 3 359481 155292 161760 -1 6473
6475 3 359181 155063 161720 -1 6474
6476 3 359247 155143 161680 -1 6475
6477 3 359109 154936 161720 -1 6475
6478 3 359143 154856 161680 -1 6477
6479 3 359131 154794 161640 -1 6478
6480 3 358895 154466 161600 -1 6479
6481 3 358775 154401 161560 -1 6480
6482 3 358665 154339 161520 -1 6481
6483 3 358615 154351 161600 -1 6481
6484 3 358579 154390 161640 -1 6483
6485 3 358482 154460 161680 -1 6484
6486 3 358234 154428 161680 -1 6485
6487 3 358026 154377 161680 -1 6486
6488 3 357638 154253 161680 -1 6487
6489 3 357425 154236 161720 -1 6488
6490 3 357384 154240 161760 -1 6489
6491 3 357269 154204 161840 -1 6490
6492 3 357130 154161 161880 -1 6491
6493 3 357024 154160 161960 -1 6492
6494 3 356905 154074 162000 -1 6493
6495 3 356791 153989 162040 -1 6494
6496 3 356734 153781 162080 -1 6495
6497 3 356533 153668 162120 -1 6496
6498 3 356477 153630 162160 -1 6497
6499 3 356408 153629 162200 -1 6498
6500 3 356434 153606 162240 -1 6499
6501 3 356457 153600 162320 -1 6500
6502 3 356471 153620 162360 -1 6501
6503 3 356478 153617 162400 -1 6502
6504 3 356496 153595 162440 -1 6503
6505 3 356538 153569 162520 -1 6504
6506 3 356538 153568 162600 -1 6505
6507 3 356517 153596 162640 -1 6506
6508 3 360565 157600 162600 -1 5601
6509 3 360556 157592 162480 -1 6508
6510 3 360438 157589 162320 -1 6509
6511 3 360116 157690 162240 -1 6510
6512 3 359484 157456 162200 -1 6511
6513 3 359482 157026 162040 -1 6512
6514 3 359536 156921 162000 -1 6513
6515 3 359663 157011 161920 -1 6514
6516 3 359733 156958 161840 -1 6515
6517 3 359748 156933 161760 -1 6516
6518 3 359724 156917 161680 -1 6517
6519 3 359415 156917 161640 -1 6518
6520 3 359203 156713 161640 -1 6519
6521 3 359141 156649 161600 -1 6520
6522 3 359112 156605 161560 -1 6521
6523 3 359064 156576 161480 -1 6522
6524 3 359006 156533 161440 -1 6523
6525 3 358968 156534 161400 -1 6524
6526 3 358943 156524 161360 -1 6525
6527 3 358954 156547 161280 -1 6526
6528 3 358959 156553 161200 -1 6527
6529 3 358920 156524 161120 -1 6528
6530 3 358922 156465 161040 -1 6529
6531 3 358853 156432 161000 -1 6530
6532 3 358849 156407 160960 -1 6531
6533 3 358866 156310 160880 -1 6532
6534 3 358914 156322 160800 -1 6533
6535 3 359170 156094 160800 -1 6534
6536 3 359274 156050 160800 -1 6535
6537 3 359440 156026 160840 -1 6536
6538 3 358850 156306 160760 -1 6534
6539 3 358854 156301 160680 -1 6538
6540 3 358858 156293 160600 -1 6539
6541 3 358888 156260 160520 -1 6540
6542 3 358863 156243 160480 -1 6541
6543 3 358786 156171 160440 -1 6542
6544 3 358728 156124 160400 -1 6543
6545 3 358660 156070 160360 -1 6544
6546 3 358443 155961 160320 -1 6545
6547 3 358263 155902 160240 -1 6546
6548 3 357977 155901 160200 -1 6547
6549 3 357869 155891 160120 -1 6548
6550 3 357573 155825 160000 -1 6549
6551 3 357454 155773 159920 -1 6550
6552 3 357311 155754 159840 -1 6551
6553 3 357089 155789 159760 -1 6552
6554 3 357016 155855 159680 -1 6553
6555 3 356961 155904 159600 -1 6554
6556 3 356815 155917 159520 -1 6555
6557 3 356585 155938 159400 -1 6556
6558 3 356530 155937 159320 -1 6557
6559 3 356479 155874 159240 -1 6558
6560 3 356441 155820 159120 -1 6559
6561 3 356372 155836 159040 -1 6560
6562 3 356259 155791 158960 -1 6561
6563 3 355988 155940 158960 -1 6562
6564 3 355657 155921 158800 -1 6563
6565 3 355475 155928 158680 -1 6564
6566 3 355278 155886 158600 -1 6565
6567 3 355209 155711 158480 -1 6566
6568 3 355070 155524 158400 -1 6567
6569 3 354996 155524 158320 -1 6568
6570 3 354981 155437 158200 -1 6569
6571 3 354941 155416 158160 -1 6570
6572 3 354821 155323 158000 -1 6571
6573 3 354781 155219 157880 -1 6572
6574 3 354651 155198 157720 -1 6573
6575 3 354527 155144 157600 -1 6574
6576 3 354509 154966 157480 -1 6575
6577 3 354344 154807 157320 -1 6576
6578 3 354085 154595 157240 -1 6577
6579 3 353803 154314 157160 -1 6578
6580 3 353635 154382 157040 -1 6579
6581 3 353439 154250 156960 -1 6580
6582 3 353231 154119 156880 -1 6581
6583 3 353038 153922 156760 -1 6582
6584 3 352831 153731 156680 -1 6583
6585 3 352654 153625 156600 -1 6584
6586 3 352579 153574 156560 -1 6585
6587 3 352476 153498 156400 -1 6586
6588 3 352521 153505 156320 -1 6587
6589 3 352634 153527 156200 -1 6588
6590 3 352778 153582 156120 -1 6589
6591 3 352826 153659 156040 -1 6590
6592 3 352909 153711 156000 -1 6591
6593 3 352862 153724 155920 -1 6592
6594 3 352881 153713 155840 -1 6593
6595 3 352864 153832 155760 -1 6594
6596 3 352855 153820 155680 -1 6595
6597 3 352823 153855 155640 -1 6596
6598 3 352788 153871 155600 -1 6597
6599 3 352806 153861 155560 -1 6598
6600 3 352877 153832 155520 -1 6599
6601 3 352915 153810 155480 -1 6600
6602 3 352891 153778 155400 -1 6601
6603 3 352854 153772 155360 -1 6602
6604 3 352754 153787 155320 -1 6603
6605 3 352724 153784 155280 -1 6604
6606 3 352616 153779 155240 -1 6605
6607 3 352473 153772 155200 -1 6606
6608 3 352461 153752 155160 -1 6607
6609 3 352381 153779 155120 -1 6608
6610 3 352305 153837 155080 -1 6609
6611 3 352245 153850 155040 -1 6610
6612 3 352169 153895 155000 -1 6611
6613 3 352189 153790 154960 -1 6612
6614 3 352171 153760 154920 -1 6613
6615 3 351915 154012 154960 -1 6612
6616 3 351751 154034 154920 -1 6615
6617 3 351675 154032 154880 -1 6616
6618 3 352720 153777 155200 -1 6606
6619 3 352722 153767 155160 -1 6618
6620 3 352723 153738 155120 -1 6619
6621 3 352711 153703 155080 -1 6620
6622 3 352699 153679 155040 -1 6621
6623 3 352693 153665 155000 -1 6622
6624 3 352661 153630 154960 -1 6623
6625 3 352634 153563 154920 -1 6624
6626 3 352616 153537 154880 -1 6625
6627 3 352591 153495 154840 -1 6626
6628 3 352592 153446 154800 -1 6627
6629 3 352622 153434 154760 -1 6628
6630 3 352640 153468 154720 -1 6629
6631 3 352631 153462 154680 -1 6630
6632 3 352628 153451 154640 -1 6631
6633 3 352651 153438 154600 -1 6632
6634 3 352678 153436 154560 -1 6633
6635 3 352683 153458 154480 -1 6634
6636 3 352646 153467 154440 -1 6635
6637 3 352609 153464 154400 -1 6636
6638 3 352608 153468 154360 -1 6637
6639 3 352674 153441 154320 -1 6638
6640 3 352670 153345 154280 -1 6639
6641 3 352657 153315 154240 -1 6640
6642 3 352686 153278 154200 -1 6641
6643 3 352792 153248 154160 -1 6642
6644 3 352799 153185 154120 -1 6643
6645 3 352770 153147 154080 -1 6644
6646 3 352690 153096 154040 -1 6645
6647 3 352662 153085 154000 -1 6646
6648 3 352637 153074 153960 -1 6647
6649 3 352629 153056 153920 -1 6648
6650 3 352615 153011 153880 -1 6649
6651 3 352474 153469 156640 -1 6585
6652 3 352494 153445 156680 -1 6651
6653 3 352577 153378 156760 -1 6652
6654 3 352561 153316 156840 -1 6653
6655 3 352491 153226 156880 -1 6654
6656 3 352371 152965 156880 -1 6655
6657 3 352434 152895 156920 -1 6656
6658 3 352448 152812 156960 -1 6657
6659 3 352439 152837 157000 -1 6658
6660 3 352422 152858 157040 -1 6659
6661 3 352434 152841 157080 -1 6660
6662 3 352462 152773 157120 -1 6661
6663 3 352495 152752 157160 -1 6662
6664 3 352548 152723 157200 -1 6663
6665 3 352578 152697 157240 -1 6664
6666 3 352582 152697 157280 -1 6665
6667 3 352609 152705 157320 -1 6666
6668 3 352637 152715 157360 -1 6667
6669 3 352731 152600 157400 -1 6668
6670 3 352752 152500 157360 -1 6669
6671 3 352734 152482 157320 -1 6670
6672 3 352703 152472 157280 -1 6671
6673 3 352847 152517 157440 -1 6669
6674 3 352923 152503 157480 -1 6673
6675 3 353163 152420 157520 -1 6674
6676 3 353316 152329 157560 -1 6675
6677 3 353493 152212 157520 -1 6676
6678 3 353510 152121 157560 -1 6677
6679 3 353486 152062 157600 -1 6678
6680 3 353540 151867 157560 -1 6679
6681 3 353723 151806 157520 -1 6680
6682 3 353822 151760 157480 -1 6681
6683 3 353835 151784 157520 -1 6682
6684 3 353846 151819 157560 -1 6683
6685 3 353829 151805 157600 -1 6684
6686 3 353481 152074 157640 -1 6679
6687 3 353489 152102 157680 -1 6686
6688 3 353518 152151 157720 -1 6687
6689 3 353566 152178 157760 -1 6688
6690 3 353594 152168 157800 -1 6689
6691 3 353613 152174 157840 -1 6690
6692 3 353637 152209 157880 -1 6691
6693 3 353606 152264 157920 -1 6692
6694 3 353569 152402 157960 -1 6693
6695 3 353561 152482 158000 -1 6694
6696 3 353596 152575 158040 -1 6695
6697 3 353650 152673 158080 -1 6696
6698 3 353692 152719 158120 -1 6697
6699 3 353831 152813 158120 -1 6698
6700 3 353878 152833 158160 -1 6699
6701 3 353907 152841 158200 -1 6700
6702 3 353906 152862 158240 -1 6701
6703 3 353715 152131 157960 -1 6693
6704 3 353751 152132 158000 -1 6703
6705 3 353756 152148 158040 -1 6704
6706 3 353768 152158 158080 -1 6705
6707 3 353775 152163 158120 -1 6706
6708 3 353753 152171 158160 -1 6707
6709 3 353738 152192 158200 -1 6708
6710 3 353723 152235 158240 -1 6709
6711 3 353686 152282 158280 -1 6710
6712 3 353642 152317 158320 -1 6711
6713 3 353633 152363 158360 -1 6712
6714 3 353615 152389 158400 -1 6713
6715 3 353610 152420 158440 -1 6714
6716 3 353585 152466 158480 -1 6715
6717 3 353559 152490 158520 -1 6716
6718 3 353436 152520 158560 -1 6717
6719 3 353290 152515 158600 -1 6718
6720 3 353265 152509 158640 -1 6719
6721 3 353297 152509 158680 -1 6720
6722 3 353332 152504 158720 -1 6721
6723 3 353364 152522 158760 -1 6722
6724 3 353391 152539 158800 -1 6723
6725 3 353415 152563 158840 -1 6724
6726 3 353428 152540 158880 -1 6725
6727 3 353406 152504 158920 -1 6726
6728 3 353423 152532 158960 -1 6727
6729 3 354610 155316 158400 -1 6568
6730 3 354569 155357 158480 -1 6729
6731 3 354542 155404 158560 -1 6730
6732 3 354447 155488 158680 -1 6731
6733 3 354419 155583 158640 -1 6732
6734 3 354430 155613 158600 -1 6733
6735 3 354411 155639 158560 -1 6734
6736 3 354402 155638 158520 -1 6735
6737 3 354393 155621 158480 -1 6736
6738 3 354426 155487 158720 -1 6732
6739 3 354372 155518 158800 -1 6738
6740 3 354340 155539 158840 -1 6739
6741 3 354309 155525 158920 -1 6740
6742 3 354211 155530 159000 -1 6741
6743 3 354164 155572 159040 -1 6742
6744 3 354145 155587 159080 -1 6743
6745 3 354126 155610 159120 -1 6744
6746 3 354119 155628 159200 -1 6745
6747 3 353941 155594 159200 -1 6746
6748 3 353836 155594 159240 -1 6747
6749 3 353751 155568 159280 -1 6748
6750 3 353614 155525 159360 -1 6749
6751 3 353463 155503 159440 -1 6750
6752 3 353346 155497 159480 -1 6751
6753 3 353301 155538 159560 -1 6752
6754 3 353296 155550 159600 -1 6753
6755 3 353244 155555 159640 -1 6754
6756 3 353208 155555 159720 -1 6755
6757 3 353119 155611 159760 -1 6756
6758 3 353021 155661 159800 -1 6757
6759 3 352878 155690 159840 -1 6758
6760 3 352668 155728 159920 -1 6759
6761 3 352605 155727 160000 -1 6760
6762 3 352574 155731 160080 -1 6761
6763 3 352605 155729 160120 -1 6762
6764 3 352585 155658 160160 -1 6763
6765 3 352574 155624 160200 -1 6764
6766 3 352527 155586 160240 -1 6765
6767 3 352452 155553 160280 -1 6766
6768 3 352353 155557 160320 -1 6767
6769 3 352297 155601 160360 -1 6768
6770 3 352235 155627 160400 -1 6769
6771 3 354247 155748 159240 -1 6746
6772 3 354219 155896 159280 -1 6771
6773 3 354129 156026 159280 -1 6772
6774 3 354089 156081 159320 -1 6773
6775 3 354074 156150 159360 -1 6774
6776 3 354051 156166 159400 -1 6775
6777 3 354046 156147 159440 -1 6776
6778 3 354001 156242 159520 -1 6777
6779 3 353931 156296 159560 -1 6778
6780 3 353801 156382 159600 -1 6779
6781 3 353705 156424 159640 -1 6780
6782 3 353661 156465 159680 -1 6781
6783 3 353606 156502 159760 -1 6782
6784 3 353559 156541 159800 -1 6783
6785 3 354263 155841 159320 -1 6772
6786 3 354278 155814 159360 -1 6785
6787 3 354299 155816 159400 -1 6786
6788 3 354324 155798 159440 -1 6787
6789 3 354335 155786 159480 -1 6788
6790 3 354365 155837 159520 -1 6789
6791 3 354395 155846 159560 -1 6790
6792 3 354405 155887 159600 -1 6791
6793 3 354379 155946 159640 -1 6792
6794 3 354335 155979 159680 -1 6793
6795 3 354255 156012 159720 -1 6794
6796 3 354175 156072 159760 -1 6795
6797 3 354156 156118 159800 -1 6796
6798 3 354124 156112 159880 -1 6797
6799 3 354115 156073 159960 -1 6798
6800 3 354102 156127 160040 -1 6799
6801 3 354103 156142 160080 -1 6800
6802 3 354120 156157 160120 -1 6801
6803 3 354114 156144 160160 -1 6802
6804 3 354119 156151 160200 -1 6803
6805 3 354148 156165 160240 -1 6804
6806 3 354155 156141 160280 -1 6805
6807 3 354162 156131 160320 -1 6806
6808 3 354162 156175 160360 -1 6807
6809 3 354128 156233 160400 -1 6808
6810 3 354160 156304 160440 -1 6809
6811 3 354188 156339 160480 -1 6810
6812 3 354192 156327 160520 -1 6811
6813 3 359417 157316 162240 -1 6512
6814 3 359359 157424 162360 -1 6813
6815 3 359330 157504 162440 -1 6814
6816 3 359298 157486 162480 -1 6815
6817 3 359281 157656 162560 -1 6816
6818 3 359253 157675 162600 -1 6817
6819 3 359022 157339 162600 -1 6818
6820 3 358934 157335 162600 -1 6819
6821 3 358794 157403 162600 -1 6820
6822 3 360145 157701 162200 -1 6511
6823 3 360220 157642 162160 -1 6822
6824 3 360263 157613 162080 -1 6823
6825 3 360352 157607 162040 -1 6824
6826 3 360452 157604 161960 -1 6825
6827 3 360358 157744 161920 -1 6826
6828 3 360346 157800 161880 -1 6827
6829 3 360391 157842 161840 -1 6828
6830 3 360645 158788 163480 -1 5594
6831 3 360577 159036 163480 -1 6830
6832 3 360563 159129 163520 -1 6831
6833 3 360572 159194 163560 -1 6832
6834 3 360548 159304 163600 -1 6833
6835 3 360466 159292 163640 -1 6834
6836 3 360414 159230 163720 -1 6835
6837 3 360312 159238 163800 -1 6836
6838 3 360326 159212 163880 -1 6837
6839 3 360296 159207 163920 -1 6838
6840 3 360280 159202 163960 -1 6839
6841 3 360137 159386 163840 -1 6838
6842 3 360077 159446 163800 -1 6841
6843 3 360097 159525 163760 -1 6842
6844 3 360108 159600 163720 -1 6843
6845 3 360101 159732 163680 -1 6844
6846 3 360172 159798 163720 -1 6845
6847 3 360118 159913 163760 -1 6846
6848 3 360087 159957 163800 -1 6847
6849 3 360116 159899 163840 -1 6848
6850 3 362123 158875 164000 -1 5588
6851 3 362192 158862 163920 -1 6850
6852 3 362399 158818 163880 -1 6851
6853 3 362525 158778 163840 -1 6852
6854 3 362561 158759 163800 -1 6853
6855 3 362718 158697 163760 -1 6854
6856 3 362842 158582 163680 -1 6855
6857 3 362940 158470 163640 -1 6856
6858 3 363186 158414 163720 -1 6857
6859 3 363189 158433 163760 -1 6858
6860 3 363208 158439 163800 -1 6859
6861 3 363344 158346 163840 -1 6860
6862 3 363437 158248 163880 -1 6861
6863 3 363546 158148 163920 -1 6862
6864 3 363647 158031 163960 -1 6863
6865 3 363762 157910 164000 -1 6864
6866 3 363842 157795 164040 -1 6865
6867 3 363982 157677 164080 -1 6866
6868 3 364076 157538 164120 -1 6867
6869 3 364139 157471 164160 -1 6868
6870 3 364179 157430 164200 -1 6869
6871 3 364296 157335 164240 -1 6870
6872 3 364345 157330 164280 -1 6871
6873 3 364407 157375 164320 -1 6872
6874 3 364518 157378 164360 -1 6873
6875 3 364708 157369 164400 -1 6874
6876 3 364816 157453 164440 -1 6875
6877 3 364785 157542 164480 -1 6876
6878 3 364673 157622 164480 -1 6877
6879 3 364497 157616 164480 -1 6878
6880 3 364500 157591 164440 -1 6879
6881 3 364463 157649 164520 -1 6879
6882 3 364436 157652 164560 -1 6881
6883 3 364392 157681 164600 -1 6882
6884 3 364348 157701 164640 -1 6883
6885 3 364310 157910 164680 -1 6884
6886 3 364325 158016 164640 -1 6885
6887 3 364327 158025 164600 -1 6886
6888 3 364347 157989 164720 -1 6885
6889 3 364393 158030 164760 -1 6888
6890 3 364493 158086 164760 -1 6889
6891 3 364643 158122 164800 -1 6890
6892 3 365053 158070 164840 -1 6891
6893 3 365098 158059 164880 -1 6892
6894 3 365186 158037 164920 -1 6893
6895 3 365248 157940 164960 -1 6894
6896 3 365260 157960 165000 -1 6895
6897 3 365193 157974 165040 -1 6896
6898 3 364771 157591 164520 -1 6877
6899 3 364806 157676 164560 -1 6898
6900 3 364963 157746 164600 -1 6899
6901 3 365030 157736 164520 -1 6899
6902 3 365002 157311 164440 -1 6875
6903 3 365243 157368 164480 -1 6902
6904 3 365307 157390 164520 -1 6903
6905 3 365391 157427 164560 -1 6904
6906 3 365590 157452 164600 -1 6905
6907 3 365684 157515 164640 -1 6906
6908 3 365768 157588 164600 -1 6907
6909 3 365879 157649 164560 -1 6908
6910 3 365898 157688 164600 -1 6909
6911 3 365888 157682 164520 -1 6909
6912 3 365911 157700 164480 -1 6911
6913 3 363645 158030 164040 -1 6865
6914 3 363628 158049 164080 -1 6913
6915 3 363652 158002 164120 -1 6914
6916 3 363646 157991 164160 -1 6915
6917 3 362753 158643 163640 -1 6856
6918 3 362742 158745 163600 -1 6917
6919 3 362757 158762 163560 -1 6918
6920 3 362737 158760 163520 -1 6919
6921 3 362740 158769 163480 -1 6920
6922 3 362621 160223 165000 -1 5577
6923 3 362736 160233 164920 -1 6922
6924 3 362922 160142 164800 -1 6923
6925 3 363000 160082 164760 -1 6924
6926 3 363120 160109 164680 -1 6925
6927 3 363180 160087 164640 -1 6926
6928 3 363242 160078 164600 -1 6927
6929 3 363299 160064 164560 -1 6928
6930 3 363253 160024 164480 -1 6929
6931 3 363202 160038 164400 -1 6930
6932 3 363185 160026 164320 -1 6931
6933 3 363225 160005 164240 -1 6932
6934 3 363315 160025 164160 -1 6933
6935 3 363381 160064 164080 -1 6934
6936 3 363460 160069 164040 -1 6935
6937 3 363516 160074 163960 -1 6936
6938 3 363564 160101 163880 -1 6937
6939 3 363706 160159 163800 -1 6938
6940 3 364058 160130 163760 -1 6939
6941 3 364172 160048 163720 -1 6940
6942 3 364240 159970 163680 -1 6941
6943 3 364268 160010 163640 -1 6942
6944 3 364300 160124 163600 -1 6943
6945 3 364350 160175 163560 -1 6944
6946 3 364398 160203 163520 -1 6945
6947 3 364454 160165 163480 -1 6946
6948 3 364492 160110 163440 -1 6947
6949 3 364553 160068 163360 -1 6948
6950 3 364603 160023 163280 -1 6949
6951 3 364631 159982 163200 -1 6950
6952 3 364693 159961 163120 -1 6951
6953 3 364742 159900 163040 -1 6952
6954 3 364806 159891 162960 -1 6953
6955 3 364847 159907 162920 -1 6954
6956 3 364889 159926 162880 -1 6955
6957 3 364938 159923 162840 -1 6956
6958 3 364969 159913 162800 -1 6957
6959 3 364980 159916 162760 -1 6958
6960 3 365002 159918 162720 -1 6959
6961 3 365051 159894 162680 -1 6960
6962 3 365094 159883 162640 -1 6961
6963 3 365119 159881 162600 -1 6962
6964 3 365147 159850 162560 -1 6963
6965 3 365221 159838 162480 -1 6964
6966 3 365244 159849 162440 -1 6965
6967 3 365273 159868 162400 -1 6966
6968 3 365297 159861 162360 -1 6967
6969 3 365319 159845 162280 -1 6968
6970 3 365284 159894 162200 -1 6969
6971 3 365261 159985 162120 -1 6970
6972 3 365242 160060 162080 -1 6971
6973 3 365223 160116 162040 -1 6972
6974 3 365241 160239 161960 -1 6973
6975 3 365290 160338 161880 -1 6974
6976 3 365387 160410 161800 -1 6975
6977 3 365451 160394 161680 -1 6976
6978 3 365464 160531 161640 -1 6977
6979 3 365448 160559 161560 -1 6978
6980 3 365374 160696 161480 -1 6979
6981 3 365359 160819 161440 -1 6980
6982 3 365407 160849 161400 -1 6981
6983 3 365456 160850 161360 -1 6982
6984 3 365490 160859 161320 -1 6983
6985 3 365528 160905 161280 -1 6984
6986 3 365571 160939 161240 -1 6985
6987 3 365661 161035 161200 -1 6986
6988 3 365703 161004 161160 -1 6987
6989 3 365741 161044 161120 -1 6988
6990 3 365773 160820 161120 -1 6989
6991 3 365880 160762 161080 -1 6990
6992 3 365987 160602 161040 -1 6991
6993 3 366038 160444 161080 -1 6992
6994 3 366168 160367 161120 -1 6993
6995 3 366168 160263 161160 -1 6994
6996 3 366152 160227 161200 -1 6995
6997 3 366158 160251 161240 -1 6996
6998 3 365793 161158 161080 -1 6989
6999 3 363518 160155 163760 -1 6939
7000 3 363509 160169 163720 -1 6999
7001 3 363437 160182 163680 -1 7000
7002 3 363394 160212 163640 -1 7001
7003 3 363374 160244 163600 -1 7002
7004 3 363396 160315 163520 -1 7003
7005 3 363396 160269 163440 -1 7004
7006 3 363398 160243 163400 -1 7005
7007 3 363379 160252 163360 -1 7006
7008 3 363368 160243 163320 -1 7007
7009 3 363326 160244 163280 -1 7008
7010 3 363340 160240 163240 -1 7009
7011 3 363274 160253 163160 -1 7010
7012 3 363242 160259 163120 -1 7011
7013 3 363226 160249 163080 -1 7012
7014 3 363217 160223 163040 -1 7013
7015 3 363177 160216 163000 -1 7014
7016 3 363137 160219 162960 -1 7015
7017 3 363101 160261 162920 -1 7016
7018 3 363088 160250 162880 -1 7017
7019 3 363083 160243 162840 -1 7018
7020 3 363035 160232 162800 -1 7019
7021 3 363001 160265 162760 -1 7020
7022 3 362901 160366 162720 -1 7021
7023 3 362775 160478 162680 -1 7022
7024 3 362727 160501 162640 -1 7023
7025 3 362701 160507 162600 -1 7024
7026 3 362693 160513 162560 -1 7025
7027 3 362612 160542 162480 -1 7026
7028 3 362561 160553 162440 -1 7027
7029 3 362515 160576 162400 -1 7028
7030 3 362478 160605 162360 -1 7029
7031 3 362425 160625 162320 -1 7030
7032 3 362387 160642 162280 -1 7031
7033 3 362295 163344 167080 -1 5496
7034 3 361943 163685 167120 -1 7033
7035 3 361647 163775 167120 -1 7034
7036 3 361186 163654 167160 -1 7035
7037 3 361168 163637 167200 -1 7036
7038 3 361081 163504 167280 -1 7037
7039 3 361038 163498 167320 -1 7038
7040 3 360877 163434 167400 -1 7039
7041 3 360585 163235 167480 -1 7040
7042 3 360674 163159 167560 -1 7041
7043 3 360702 163090 167600 -1 7042
7044 3 360682 163001 167640 -1 7043
7045 3 360907 163121 167720 -1 7044
7046 3 360940 163093 167760 -1 7045
7047 3 361166 162885 167800 -1 7046
7048 3 361320 162645 167800 -1 7047
7049 3 361436 162607 167800 -1 7048
7050 3 361472 162539 167840 -1 7049
7051 3 361479 162435 167880 -1 7050
7052 3 361494 162449 167960 -1 7051
7053 3 361555 162456 168040 -1 7052
7054 3 361486 162434 168120 -1 7053
7055 3 361400 162326 168240 -1 7054
7056 3 361373 162314 168280 -1 7055
7057 3 361370 162310 168320 -1 7056
7058 3 361398 162278 168360 -1 7057
7059 3 361403 162276 168400 -1 7058
7060 3 363524 165120 167080 -1 5494
7061 3 363781 165090 167240 -1 7060
7062 3 363889 165249 167360 -1 7061
7063 3 363945 165296 167480 -1 7062
7064 3 363946 165340 167520 -1 7063
7065 3 364211 165095 167520 -1 7064
7066 3 364467 165003 167520 -1 7065
7067 3 364535 164929 167440 -1 7066
7068 3 364505 164940 167360 -1 7067
7069 3 364455 164977 167240 -1 7068
7070 3 363946 165430 167600 -1 7064
7071 3 363966 165474 167720 -1 7070
7072 3 363968 165385 167840 -1 7071
7073 3 363949 165389 167880 -1 7072
7074 3 363922 165291 167920 -1 7073
7075 3 363867 164992 167960 -1 7074
7076 3 363939 164798 168000 -1 7075
7077 3 363927 164743 168040 -1 7076
7078 3 363897 164630 168120 -1 7077
7079 3 363888 164583 168160 -1 7078
7080 3 363477 165467 168120 -1 7079
7081 3 363570 165499 168200 -1 7080
7082 3 363549 165489 168320 -1 7081
7083 3 363322 165595 168480 -1 7082
7084 3 363206 165700 168520 -1 7083
7085 3 363198 165724 168560 -1 7084
7086 3 363086 165704 168560 -1 7085
7087 3 362684 165872 168560 -1 7086
7088 3 362325 165973 168560 -1 7087
7089 3 362181 166103 168560 -1 7088
7090 3 362183 166106 168520 -1 7089
7091 3 362185 166110 168480 -1 7090
7092 3 362116 166184 168640 -1 7089
7093 3 363374 165658 168560 -1 7085
7094 3 363464 165568 168560 -1 7093
7095 3 363333 165704 168680 -1 7094
7096 3 363264 165748 168760 -1 7095
7097 3 363878 164535 168200 -1 7079
7098 3 363857 164440 168280 -1 7097
7099 3 363885 164296 168400 -1 7098
7100 3 363918 164279 168440 -1 7099
7101 3 364016 164232 168560 -1 7100
7102 3 363926 164220 168880 -1 7101
7103 3 363433 164187 168880 -1 7102
7104 3 363280 163989 168880 -1 7103
7105 3 363342 163883 168880 -1 7104
7106 3 363450 163859 168840 -1 7105
7107 3 363532 163841 168760 -1 7106
7108 3 363483 163816 168640 -1 7107
7109 3 363441 163805 168560 -1 7108
7110 3 363255 163885 168560 -1 7109
7111 3 363163 163957 168720 -1 7110
7112 3 363204 163832 168520 -1 7110
7113 3 363192 163817 168480 -1 7112
7114 3 363040 163893 168480 -1 7113
7115 3 362894 163869 168480 -1 7114
7116 3 362822 163917 168480 -1 7115
7117 3 362580 163957 168480 -1 7116
7118 3 362539 163987 168600 -1 7117
7119 3 362538 163987 168640 -1 7118
7120 3 362536 163989 168680 -1 7119
7121 3 363430 163763 168480 -1 7113
7122 3 363498 163709 168400 -1 7121
7123 3 363599 163635 168320 -1 7122
7124 3 363616 163648 168280 -1 7123
7125 3 363913 164220 168920 -1 7102
7126 3 364112 164186 169040 -1 7125
7127 3 364169 164181 169080 -1 7126
7128 3 364158 164191 169280 -1 7127
7129 3 364124 164236 169480 -1 7128
7130 3 364066 164216 169680 -1 7129
7131 3 363978 164256 169840 -1 7130
7132 3 363958 164260 169920 -1 7131
7133 3 363968 164304 170000 -1 7132
7134 3 363982 164356 170200 -1 7133
7135 3 364001 164372 170320 -1 7134
7136 3 364022 164417 170520 -1 7135
7137 3 364117 164389 170680 -1 7136
7138 3 364086 164424 170800 -1 7137
7139 3 364149 164409 170920 -1 7138
7140 3 364186 164380 171000 -1 7139
7141 3 364254 164320 171120 -1 7140
7142 3 364258 164274 171240 -1 7141
7143 3 364294 164258 171360 -1 7142
7144 3 364316 164247 171440 -1 7143
7145 3 364329 164327 171560 -1 7144
7146 3 364398 164328 171640 -1 7145
7147 3 364573 164245 171720 -1 7146
7148 3 364710 164150 171760 -1 7147
7149 3 364206 164480 171840 -1 7148
7150 3 364181 164424 171960 -1 7149
7151 3 364050 164373 172120 -1 7150
7152 3 363954 164382 172240 -1 7151
7153 3 363854 164380 172400 -1 7152
7154 3 363762 164328 172520 -1 7153
7155 3 363705 164250 172680 -1 7154
7156 3 363692 164123 172880 -1 7155
7157 3 363742 164038 173040 -1 7156
7158 3 363901 163790 173120 -1 7157
7159 3 363942 163769 173160 -1 7158
7160 3 364018 163710 173240 -1 7159
7161 3 364011 163777 173400 -1 7160
7162 3 363973 163790 173600 -1 7161
7163 3 363906 163761 173760 -1 7162
7164 3 364166 163641 173880 -1 7163
7165 3 364224 163516 174000 -1 7164
7166 3 364351 163345 174040 -1 7165
7167 3 364373 163209 174160 -1 7166
7168 3 364422 163106 174240 -1 7167
7169 3 364446 163057 174280 -1 7168
7170 3 364505 162930 174480 -1 7169
7171 3 364495 162791 174600 -1 7170
7172 3 364541 162733 174760 -1 7171
7173 3 364474 162654 174920 -1 7172
7174 3 364461 162481 175080 -1 7173
7175 3 364497 162393 175200 -1 7174
7176 3 364417 162302 175360 -1 7175
7177 3 364498 162038 175640 -1 7176
7178 3 364545 161945 175800 -1 7177
7179 3 364619 161789 175880 -1 7178
7180 3 364729 161554 176000 -1 7179
7181 3 365071 161081 176120 -1 7180
7182 3 365233 160974 176160 -1 7181
7183 3 365717 160866 176160 -1 7182
7184 3 365761 160814 176200 -1 7183
7185 3 365772 160800 176280 -1 7184
7186 3 365215 160829 176280 -1 7182
7187 3 365131 160481 176400 -1 7186
7188 3 365140 160217 176440 -1 7187
7189 3 365146 159947 176480 -1 7188
7190 3 365202 159661 176520 -1 7189
7191 3 365220 159568 176560 -1 7190
7192 3 365223 159500 176600 -1 7191
7193 3 365298 159353 176720 -1 7192
7194 3 365322 159357 176760 -1 7193
7195 3 365323 159338 176840 -1 7194
7196 3 365374 159314 176920 -1 7195
7197 3 365438 159287 176960 -1 7196
7198 3 365565 159176 177080 -1 7197
7199 3 365718 159149 177200 -1 7198
7200 3 365771 159151 177320 -1 7199
7201 3 365904 159132 177440 -1 7200
7202 3 366123 159226 177600 -1 7201
7203 3 366278 159111 177720 -1 7202
7204 3 366250 159055 177800 -1 7203
7205 3 366233 159040 177840 -1 7204
7206 3 366215 159031 177880 -1 7205
7207 3 366314 158956 178000 -1 7206
7208 3 366658 158724 178000 -1 7207
7209 3 366850 158607 178160 -1 7208
7210 3 367134 158819 178160 -1 7209
7211 3 367382 158759 178160 -1 7210
7212 3 366887 158462 178280 -1 7209
7213 3 367534 159186 178280 -1 7212
7214 3 367606 159302 178240 -1 7213
7215 3 367754 159438 178200 -1 7214
7216 3 367787 159503 178160 -1 7215
7217 3 367898 159668 178080 -1 7216
7218 3 367922 159784 178000 -1 7217
7219 3 368058 159844 177920 -1 7218
7220 3 368148 159831 177880 -1 7219
7221 3 368191 159875 177840 -1 7220
7222 3 368201 159943 177760 -1 7221
7223 3 368234 160078 177720 -1 7222
7224 3 368534 160274 177680 -1 7223
7225 3 368554 160291 177600 -1 7224
7226 3 368486 160360 177480 -1 7225
7227 3 368557 160273 177440 -1 7226
7228 3 368541 160274 177400 -1 7227
7229 3 368587 160209 177360 -1 7228
7230 3 368603 160153 177320 -1 7229
7231 3 368595 160133 177280 -1 7230
7232 3 368560 160102 177240 -1 7231
7233 3 368471 160035 177200 -1 7232
7234 3 368435 159993 177160 -1 7233
7235 3 368415 159965 177120 -1 7234
7236 3 368384 159877 177080 -1 7235
7237 3 368232 159661 177080 -1 7236
7238 3 368288 159573 177080 -1 7237
7239 3 368261 159499 177000 -1 7238
7240 3 368271 159502 176960 -1 7239
7241 3 368255 159499 176920 -1 7240
7242 3 368155 159393 176880 -1 7241
7243 3 368148 159355 176840 -1 7242
7244 3 368162 159446 176760 -1 7243
7245 3 368156 159504 176680 -1 7244
7246 3 368156 159528 176640 -1 7245
7247 3 368506 160551 177360 -1 7226
7248 3 368568 160669 177280 -1 7247
7249 3 368792 160833 177280 -1 7248
7250 3 368824 160823 177320 -1 7249
7251 3 368824 160860 177200 -1 7249
7252 3 368843 160929 177120 -1 7251
7253 3 368858 160998 177040 -1 7252
7254 3 368914 161063 177000 -1 7253
7255 3 368963 161066 176960 -1 7254
7256 3 369012 161157 176880 -1 7255
7257 3 369045 161231 176840 -1 7256
7258 3 369145 161325 176800 -1 7257
7259 3 369138 161361 176760 -1 7258
7260 3 369194 161406 176720 -1 7259
7261 3 369280 161457 176680 -1 7260
7262 3 369290 161453 176640 -1 7261
7263 3 369357 161450 176600 -1 7262
7264 3 369430 161650 176560 -1 7263
7265 3 369483 161711 176520 -1 7264
7266 3 369532 161700 176480 -1 7265
7267 3 369569 161701 176440 -1 7266
7268 3 369638 161757 176400 -1 7267
7269 3 369726 161782 176360 -1 7268
7270 3 369757 161832 176320 -1 7269
7271 3 369761 161889 176280 -1 7270
7272 3 369883 162006 176200 -1 7271
7273 3 370093 162060 176160 -1 7272
7274 3 370178 162089 176120 -1 7273
7275 3 370345 162150 176080 -1 7274
7276 3 370430 162281 176040 -1 7275
7277 3 370549 162329 176000 -1 7276
7278 3 370654 162324 175960 -1 7277
7279 3 370750 162433 175920 -1 7278
7280 3 370749 162449 175880 -1 7279
7281 3 371104 162586 175880 -1 7280
7282 3 371316 162673 175800 -1 7281
7283 3 371540 162757 175800 -1 7282
7284 3 371589 162802 175760 -1 7283
7285 3 371610 162788 175720 -1 7284
7286 3 371740 162885 175680 -1 7285
7287 3 371888 162936 175640 -1 7286
7288 3 372262 163102 175600 -1 7287
7289 3 372413 163104 175560 -1 7288
7290 3 372634 163133 175480 -1 7289
7291 3 372770 163136 175440 -1 7290
7292 3 372824 163120 175400 -1 7291
7293 3 372861 163082 175360 -1 7292
7294 3 372926 163097 175320 -1 7293
7295 3 372928 163089 175280 -1 7294
7296 3 372990 163187 175200 -1 7295
7297 3 373010 162859 175200 -1 7296
7298 3 372985 162649 175160 -1 7297
7299 3 373102 162473 175160 -1 7298
7300 3 373169 162395 175120 -1 7299
7301 3 373241 162364 175040 -1 7300
7302 3 373049 163275 175160 -1 7296
7303 3 373185 163357 175120 -1 7302
7304 3 373245 163419 175080 -1 7303
7305 3 373341 163477 175040 -1 7304
7306 3 373393 163507 175000 -1 7305
7307 3 373489 163572 174960 -1 7306
7308 3 373597 163649 174920 -1 7307
7309 3 373734 163710 174880 -1 7308
7310 3 373881 163781 174840 -1 7309
7311 3 374034 163906 174800 -1 7310
7312 3 373972 163845 174760 -1 7311
7313 3 373967 163962 174680 -1 7312
7314 3 374083 164026 174640 -1 7313
7315 3 374244 164066 174600 -1 7314
7316 3 374183 164230 174560 -1 7315
7317 3 374183 164338 174520 -1 7316
7318 3 374199 164378 174480 -1 7317
7319 3 374270 164354 174440 -1 7318
7320 3 374342 164328 174400 -1 7319
7321 3 374458 164318 174320 -1 7320
7322 3 374541 164332 174280 -1 7321
7323 3 374617 164372 174240 -1 7322
7324 3 374732 164387 174200 -1 7323
7325 3 374749 164352 174080 -1 7324
7326 3 374755 164349 174000 -1 7325
7327 3 375024 164274 173920 -1 7326
7328 3 374645 164446 173800 -1 7327
7329 3 374666 164481 173760 -1 7328
7330 3 374664 164483 173720 -1 7329
7331 3 374660 164553 173640 -1 7330
7332 3 374615 164654 173560 -1 7331
7333 3 374783 164810 173480 -1 7332
7334 3 374892 164875 173400 -1 7333
7335 3 374947 164963 173360 -1 7334
7336 3 374904 165065 173320 -1 7335
7337 3 374898 165111 173280 -1 7336
7338 3 374889 165141 173240 -1 7337
7339 3 374699 165344 173200 -1 7338
7340 3 374521 165641 173200 -1 7339
7341 3 374265 165593 173200 -1 7340
7342 3 374129 165606 173240 -1 7341
7343 3 374063 165644 173280 -1 7342
7344 3 373980 165687 173320 -1 7343
7345 3 373896 165717 173360 -1 7344
7346 3 373836 165721 173400 -1 7345
7347 3 373803 165719 173440 -1 7346
7348 3 373659 165742 173520 -1 7347
7349 3 373603 165736 173560 -1 7348
7350 3 373564 165784 173600 -1 7349
7351 3 373468 165816 173680 -1 7350
7352 3 373428 165825 173720 -1 7351
7353 3 373313 165818 173800 -1 7352
7354 3 373221 165792 173840 -1 7353
7355 3 373196 165776 173880 -1 7354
7356 3 373107 165897 173960 -1 7355
7357 3 373088 165972 174000 -1 7356
7358 3 372942 166031 174040 -1 7357
7359 3 372832 166085 174080 -1 7358
7360 3 372775 166132 174160 -1 7359
7361 3 372720 166180 174200 -1 7360
7362 3 372675 166232 174240 -1 7361
7363 3 372590 166281 174280 -1 7362
7364 3 372528 166285 174320 -1 7363
7365 3 372467 166353 174360 -1 7364
7366 3 372453 166401 174400 -1 7365
7367 3 372439 166434 174440 -1 7366
7368 3 372439 166444 174480 -1 7367
7369 3 372424 166417 174520 -1 7368
7370 3 374183 165588 173160 -1 7341
7371 3 374164 165604 173120 -1 7370
7372 3 374155 165611 173080 -1 7371
7373 3 374691 165406 173160 -1 7339
7374 3 374759 165341 173080 -1 7373
7375 3 375023 165623 173000 -1 7374
7376 3 375164 165775 172960 -1 7375
7377 3 375246 165865 172920 -1 7376
7378 3 375515 165766 172880 -1 7377
7379 3 375924 165718 172920 -1 7378
7380 3 375851 165726 173040 -1 7379
7381 3 375800 165718 173120 -1 7380
7382 3 375797 165726 173160 -1 7381
7383 3 375865 165696 173280 -1 7382
7384 3 375895 165638 173360 -1 7383
7385 3 375590 165748 172840 -1 7378
7386 3 375663 165730 172800 -1 7385
7387 3 375892 165590 172680 -1 7386
7388 3 376055 165499 172560 -1 7387
7389 3 376304 165346 172480 -1 7388
7390 3 376386 165391 172440 -1 7389
7391 3 376714 165476 172400 -1 7390
7392 3 376931 165386 172440 -1 7391
7393 3 377050 165380 172480 -1 7392
7394 3 377149 165384 172520 -1 7393
7395 3 377261 165365 172560 -1 7394
7396 3 377360 165345 172600 -1 7395
7397 3 377461 165299 172640 -1 7396
7398 3 377502 165304 172680 -1 7397
7399 3 377629 165296 172720 -1 7398
7400 3 377709 165272 172760 -1 7399
7401 3 377862 165202 172800 -1 7400
7402 3 378098 165064 172840 -1 7401
7403 3 378369 164966 172880 -1 7402
7404 3 378582 165005 172840 -1 7403
7405 3 378702 165102 172800 -1 7404
7406 3 378853 165098 172760 -1 7405
7407 3 379009 165058 172720 -1 7406
7408 3 379094 165074 172680 -1 7407
7409 3 379161 165049 172640 -1 7408
7410 3 379264 164974 172600 -1 7409
7411 3 379365 164966 172520 -1 7410
7412 3 379605 165030 172440 -1 7411
7413 3 379738 165046 172400 -1 7412
7414 3 379873 165023 172320 -1 7413
7415 3 379974 165026 172280 -1 7414
7416 3 380419 165041 172240 -1 7415
7417 3 380736 165009 172200 -1 7416
7418 3 380786 164988 172160 -1 7417
7419 3 380831 164979 172080 -1 7418
7420 3 380883 164940 172000 -1 7419
7421 3 380904 164920 171920 -1 7420
7422 3 380967 164905 171880 -1 7421
7423 3 381034 164871 171840 -1 7422
7424 3 381179 164830 171800 -1 7423
7425 3 381187 164770 171720 -1 7424
7426 3 381264 164582 171680 -1 7425
7427 3 381392 164550 171680 -1 7426
7428 3 381530 164704 171680 -1 7427
7429 3 381549 164746 171640 -1 7428
7430 3 381615 164791 171600 -1 7429
7431 3 381636 164830 171560 -1 7430
7432 3 381711 164840 171480 -1 7431
7433 3 381925 164828 171480 -1 7432
7434 3 382340 164836 171480 -1 7433
7435 3 382410 164814 171440 -1 7434
7436 3 382496 164801 171400 -1 7435
7437 3 382641 164838 171400 -1 7436
7438 3 382839 164798 171400 -1 7437
7439 3 382951 164753 171360 -1 7438
7440 3 383029 164743 171320 -1 7439
7441 3 383295 164737 171320 -1 7440
7442 3 383373 164635 171400 -1 7441
7443 3 383406 164560 171440 -1 7442
7444 3 383452 164509 171520 -1 7443
7445 3 383498 164450 171600 -1 7444
7446 3 383554 164393 171680 -1 7445
7447 3 383638 164298 171720 -1 7446
7448 3 383588 164130 171720 -1 7447
7449 3 383564 163973 171720 -1 7448
7450 3 383546 163908 171760 -1 7449
7451 3 383558 163838 171800 -1 7450
7452 3 383852 163688 171840 -1 7451
7453 3 383988 163632 171800 -1 7452
7454 3 384002 163622 171760 -1 7453
7455 3 383995 163610 171720 -1 7454
7456 3 383979 163574 171680 -1 7455
7457 3 383989 163470 171600 -1 7456
7458 3 383887 163698 171920 -1 7452
7459 3 383868 163633 172000 -1 7458
7460 3 383824 163580 172080 -1 7459
7461 3 383759 163516 172160 -1 7460
7462 3 383692 163467 172200 -1 7461
7463 3 383660 163397 172280 -1 7462
7464 3 383595 163339 172360 -1 7463
7465 3 382817 164825 171480 -1 7438
7466 3 381477 164820 171720 -1 7428
7467 3 381397 164863 171760 -1 7466
7468 3 376833 165493 172360 -1 7391
7469 3 376845 165546 172320 -1 7468
7470 3 376637 165892 172280 -1 7469
7471 3 376630 165925 172240 -1 7470
7472 3 376818 165921 172200 -1 7471
7473 3 376882 165921 172160 -1 7472
7474 3 376933 165927 172120 -1 7473
7475 3 376950 165946 172080 -1 7474
7476 3 376959 165919 172040 -1 7475
7477 3 375296 166057 172960 -1 7377
7478 3 375259 166121 173000 -1 7477
7479 3 375235 166229 173040 -1 7478
7480 3 375263 166259 173080 -1 7479
7481 3 375264 166188 173120 -1 7480
7482 3 375263 166204 173160 -1 7481
7483 3 375311 166253 173200 -1 7482
7484 3 375337 166250 173240 -1 7483
7485 3 375312 166244 173280 -1 7484
7486 3 375347 166232 173360 -1 7485
7487 3 375355 166214 173440 -1 7486
7488 3 375291 166154 173520 -1 7487
7489 3 375276 166199 173600 -1 7488
7490 3 375340 166228 173680 -1 7489
7491 3 375436 166292 173720 -1 7490
7492 3 375546 166341 173760 -1 7491
7493 3 375692 166355 173800 -1 7492
7494 3 375707 166456 173840 -1 7493
7495 3 375755 166461 173920 -1 7494
7496 3 375829 166569 173920 -1 7495
7497 3 375887 166583 173960 -1 7496
7498 3 375987 166577 174000 -1 7497
7499 3 376113 166582 174040 -1 7498
7500 3 376154 166577 174080 -1 7499
7501 3 376213 166496 174200 -1 7500
7502 3 376285 166472 174240 -1 7501
7503 3 376359 166471 174280 -1 7502
7504 3 376479 166553 174320 -1 7503
7505 3 376605 166605 174320 -1 7504
7506 3 376617 166619 174360 -1 7505
7507 3 376709 166711 174360 -1 7506
7508 3 376827 166713 174360 -1 7507
7509 3 376875 166661 174320 -1 7508
7510 3 376877 166623 174280 -1 7509
7511 3 376891 166603 174240 -1 7510
7512 3 376996 166598 174160 -1 7511
7513 3 377097 166632 174200 -1 7512
7514 3 377147 166629 174240 -1 7513
7515 3 377162 166630 174280 -1 7514
7516 3 377196 166562 174360 -1 7515
7517 3 377259 166539 174400 -1 7516
7518 3 377453 166437 174400 -1 7517
7519 3 377418 166451 174440 -1 7518
7520 3 377383 166463 174480 -1 7519
7521 3 377060 166601 174040 -1 7512
7522 3 377100 166586 174000 -1 7521
7523 3 377123 166587 173960 -1 7522
7524 3 377270 166601 173920 -1 7523
7525 3 377369 166642 173880 -1 7524
7526 3 377448 166721 173800 -1 7525
7527 3 377498 166803 173760 -1 7526
7528 3 377520 166808 173720 -1 7527
7529 3 377646 166952 173720 -1 7528
7530 3 377802 166950 173720 -1 7529
7531 3 377868 166899 173640 -1 7530
7532 3 377914 166763 173560 -1 7531
7533 3 377960 166587 173520 -1 7532
7534 3 378005 166611 173440 -1 7533
7535 3 376783 166717 174320 -1 7508
7536 3 376725 166696 174280 -1 7535
7537 3 376709 166677 174240 -1 7536
7538 3 376704 166678 174160 -1 7537
7539 3 376737 166688 174080 -1 7538
7540 3 376764 166711 174040 -1 7539
7541 3 376760 166711 174000 -1 7540
7542 3 376743 166701 173960 -1 7541
7543 3 369068 160990 176920 -1 7255
7544 3 369127 160926 176960 -1 7543
7545 3 368740 160284 177720 -1 7224
7546 3 368741 160282 177760 -1 7545
7547 3 368914 160204 177800 -1 7546
7548 3 368828 160202 177840 -1 7547
7549 3 368847 160181 177880 -1 7548
7550 3 369224 160090 177840 -1 7547
7551 3 369275 160064 177880 -1 7550
7552 3 369446 160025 177920 -1 7551
7553 3 369503 159970 177960 -1 7552
7554 3 369542 159829 178000 -1 7553
7555 3 369399 159714 177960 -1 7554
7556 3 369342 159685 177920 -1 7555
7557 3 369275 159633 177880 -1 7556
7558 3 369192 159610 177840 -1 7557
7559 3 369162 159617 177800 -1 7558
7560 3 369164 159633 177760 -1 7559
7561 3 369175 159652 177720 -1 7560
7562 3 368070 159504 177920 -1 7219
7563 3 368202 159268 177920 -1 7562
7564 3 368356 159276 177840 -1 7563
7565 3 368506 159197 177800 -1 7564
7566 3 368545 159161 177760 -1 7565
7567 3 368587 159136 177720 -1 7566
7568 3 368642 159116 177680 -1 7567
7569 3 368663 159113 177640 -1 7568
7570 3 368630 159085 177600 -1 7569
7571 3 368543 159105 177560 -1 7570
7572 3 368511 159112 177520 -1 7571
7573 3 368482 159119 177480 -1 7572
7574 3 368484 159116 177440 -1 7573
7575 3 368567 159078 177400 -1 7574
7576 3 368522 159073 177360 -1 7575
7577 3 368523 159081 177320 -1 7576
7578 3 368497 159070 177240 -1 7577
7579 3 368460 159001 177200 -1 7578
7580 3 368439 158947 177160 -1 7579
7581 3 368413 158871 177080 -1 7580
7582 3 368412 158849 177040 -1 7581
7583 3 368431 158899 177200 -1 7580
7584 3 368441 158910 177240 -1 7583
7585 3 367039 158138 178280 -1 7212
7586 3 367163 158063 178400 -1 7585
7587 3 367297 157911 178520 -1 7586
7588 3 367543 157736 178560 -1 7587
7589 3 367574 157628 178640 -1 7588
7590 3 367538 157619 178680 -1 7589
7591 3 367498 157603 178760 -1 7590
7592 3 367659 157489 178840 -1 7591
7593 3 367895 157427 178880 -1 7592
7594 3 368119 157371 178880 -1 7593
7595 3 368227 157237 178840 -1 7594
7596 3 368227 157232 178800 -1 7595
7597 3 368231 157210 178720 -1 7596
7598 3 368306 157174 178640 -1 7597
7599 3 368319 157199 178560 -1 7598
7600 3 367870 157459 178920 -1 7593
7601 3 367506 157211 178920 -1 7600
7602 3 367531 157218 178880 -1 7601
7603 3 367531 157212 178840 -1 7602
7604 3 367558 157196 178800 -1 7603
7605 3 367879 157529 179000 -1 7600
7606 3 367938 157631 179080 -1 7605
7607 3 367970 157683 179120 -1 7606
7608 3 368121 157783 179160 -1 7607
7609 3 368178 157786 179200 -1 7608
7610 3 368194 157702 179280 -1 7609
7611 3 368326 157706 179360 -1 7610
7612 3 368283 157706 179400 -1 7611
7613 3 368243 157720 179440 -1 7612
7614 3 368375 157611 179560 -1 7613
7615 3 368596 157569 179600 -1 7614
7616 3 368781 157531 179640 -1 7615
7617 3 368598 157240 179760 -1 7616
7618 3 368626 157211 179800 -1 7617
7619 3 368706 157152 179920 -1 7618
7620 3 368870 157013 179960 -1 7619
7621 3 369063 156938 180080 -1 7620
7622 3 369318 156797 180200 -1 7621
7623 3 369895 156530 180280 -1 7622
7624 3 370258 156291 180320 -1 7623
7625 3 370406 156174 180440 -1 7624
7626 3 370558 156068 180560 -1 7625
7627 3 370866 155893 180680 -1 7626
7628 3 371007 155848 180760 -1 7627
7629 3 370946 155828 180840 -1 7628
7630 3 370966 155828 180880 -1 7629
7631 3 371049 155815 180960 -1 7630
7632 3 371179 155811 181040 -1 7631
7633 3 371334 155802 181160 -1 7632
7634 3 371540 155718 181280 -1 7633
7635 3 371570 155698 181320 -1 7634
7636 3 371657 155601 181400 -1 7635
7637 3 371693 155551 181440 -1 7636
7638 3 371782 155408 181520 -1 7637
7639 3 371798 155247 181600 -1 7638
7640 3 371809 155159 181640 -1 7639
7641 3 371753 155147 181720 -1 7640
7642 3 371754 155139 181800 -1 7641
7643 3 371813 155140 181880 -1 7642
7644 3 371825 155139 181920 -1 7643
7645 3 371827 155151 181960 -1 7644
7646 3 371763 155150 182000 -1 7645
7647 3 371666 155077 182040 -1 7646
7648 3 371636 155069 182080 -1 7647
7649 3 371398 154956 182120 -1 7648
7650 3 370778 154746 182120 -1 7649
7651 3 370130 154563 182120 -1 7650
7652 3 370006 154571 182040 -1 7651
7653 3 370751 154828 182040 -1 7652
7654 3 370794 154901 182040 -1 7653
7655 3 370757 154933 182000 -1 7654
7656 3 370791 154936 181960 -1 7655
7657 3 370792 154909 181920 -1 7656
7658 3 370744 154826 181840 -1 7657
7659 3 370713 154757 181760 -1 7658
7660 3 370690 154751 181720 -1 7659
7661 3 370696 154742 181680 -1 7660
7662 3 369862 154561 182000 -1 7652
7663 3 369526 154472 181840 -1 7662
7664 3 369249 154463 181760 -1 7663
7665 3 369071 154499 181720 -1 7664
7666 3 368831 154438 181680 -1 7665
7667 3 368650 154433 181600 -1 7666
7668 3 368290 154485 181560 -1 7667
7669 3 368007 154560 181520 -1 7668
7670 3 367555 154505 181440 -1 7669
7671 3 367270 154388 181360 -1 7670
7672 3 367117 154339 181320 -1 7671
7673 3 366904 154256 181280 -1 7672
7674 3 366880 154112 181240 -1 7673
7675 3 366725 154106 181200 -1 7674
7676 3 366132 153919 181120 -1 7675
7677 3 366008 153812 180880 -1 7676
7678 3 365773 153758 181120 -1 7676
7679 3 365520 153629 181160 -1 7678
7680 3 365511 153646 181200 -1 7679
7681 3 365400 153716 181280 -1 7680
7682 3 365344 153753 181360 -1 7681
7683 3 364810 153797 181400 -1 7682
7684 3 364608 153675 181400 -1 7683
7685 3 364533 153669 181320 -1 7684
7686 3 364470 153667 181280 -1 7685
7687 3 364447 153628 181240 -1 7686
7688 3 364334 153657 181200 -1 7687
7689 3 364181 153696 181120 -1 7688
7690 3 364120 153769 181040 -1 7689
7691 3 363965 153760 180960 -1 7690
7692 3 363774 153761 180880 -1 7691
7693 3 363470 153784 180800 -1 7692
7694 3 363140 153725 180760 -1 7693
7695 3 362984 153825 180760 -1 7694
7696 3 362512 153847 180760 -1 7695
7697 3 362448 153796 180720 -1 7696
7698 3 362284 153771 180480 -1 7697
7699 3 362047 153784 180400 -1 7698
7700 3 361964 153782 180320 -1 7699
7701 3 361853 153777 180240 -1 7700
7702 3 361647 153743 180160 -1 7701
7703 3 361281 153676 180120 -1 7702
7704 3 361002 153642 180080 -1 7703
7705 3 360903 153634 180040 -1 7704
7706 3 360687 153708 180040 -1 7705
7707 3 360059 153703 180040 -1 7706
7708 3 359486 153560 180040 -1 7707
7709 3 359163 153582 180080 -1 7708
7710 3 358749 153466 180080 -1 7709
7711 3 358411 153376 180040 -1 7710
7712 3 357934 153321 180040 -1 7711
7713 3 357554 153242 180040 -1 7712
7714 3 356999 153135 180000 -1 7713
7715 3 356719 153117 179920 -1 7714
7716 3 356326 153061 179880 -1 7715
7717 3 356172 153099 179880 -1 7716
7718 3 355891 153134 180040 -1 7717
7719 3 355816 153150 180080 -1 7718
7720 3 355842 153165 180120 -1 7719
7721 3 355705 153232 180160 -1 7720
7722 3 355454 153286 180240 -1 7721
7723 3 355395 153281 180280 -1 7722
7724 3 355055 153151 180360 -1 7723
7725 3 354739 152967 180440 -1 7724
7726 3 354562 152922 180560 -1 7725
7727 3 354499 152912 180640 -1 7726
7728 3 354418 152953 180720 -1 7727
7729 3 354362 152970 180760 -1 7728
7730 3 353974 153016 180760 -1 7729
7731 3 353866 152916 180560 -1 7730
7732 3 353844 152897 180520 -1 7731
7733 3 353718 152714 180760 -1 7730
7734 3 353642 152625 180880 -1 7733
7735 3 353542 152586 180920 -1 7734
7736 3 353360 152605 181040 -1 7735
7737 3 353196 152639 181160 -1 7736
7738 3 353081 152653 181240 -1 7737
7739 3 353013 152756 181280 -1 7738
7740 3 352626 152752 181320 -1 7739
7741 3 352195 152709 181400 -1 7740
7742 3 351816 152632 181480 -1 7741
7743 3 351639 152581 181520 -1 7742
7744 3 351402 152616 181520 -1 7743
7745 3 351166 152734 181520 -1 7744
7746 3 350970 152803 181640 -1 7745
7747 3 350817 152825 181720 -1 7746
7748 3 350589 152832 181840 -1 7747
7749 3 350385 152809 181880 -1 7748
7750 3 350015 152615 181960 -1 7749
7751 3 349881 152570 182040 -1 7750
7752 3 349555 152516 182120 -1 7751
7753 3 349420 152463 182240 -1 7752
7754 3 349259 152417 182360 -1 7753
7755 3 349151 152217 182520 -1 7754
7756 3 349032 152130 182640 -1 7755
7757 3 348856 152053 182720 -1 7756
7758 3 348681 151919 182800 -1 7757
7759 3 348485 151821 182880 -1 7758
7760 3 348294 151780 182960 -1 7759
7761 3 348059 151805 183040 -1 7760
7762 3 347846 151852 183120 -1 7761
7763 3 347802 151864 183200 -1 7762
7764 3 347711 151917 183280 -1 7763
7765 3 347635 151996 183360 -1 7764
7766 3 347572 152107 183440 -1 7765
7767 3 347523 152220 183640 -1 7766
7768 3 347432 152300 183800 -1 7767
7769 3 347393 152361 183920 -1 7768
7770 3 347346 152444 184040 -1 7769
7771 3 347176 152370 184160 -1 7770
7772 3 346978 152259 184240 -1 7771
7773 3 346844 152282 184320 -1 7772
7774 3 346798 152363 184400 -1 7773
7775 3 346617 152557 184600 -1 7774
7776 3 346523 152614 184680 -1 7775
7777 3 346474 152644 184720 -1 7776
7778 3 346378 152702 184800 -1 7777
7779 3 346289 152757 184920 -1 7778
7780 3 346136 152861 185120 -1 7779
7781 3 345908 152980 185320 -1 7780
7782 3 345714 153060 185560 -1 7781
7783 3 345564 152921 185720 -1 7782
7784 3 345440 152736 185800 -1 7783
7785 3 345238 152598 185880 -1 7784
7786 3 345086 152585 185960 -1 7785
7787 3 344997 152557 186080 -1 7786
7788 3 344859 152645 186200 -1 7787
7789 3 344649 152612 186320 -1 7788
7790 3 344519 152617 186480 -1 7789
7791 3 344382 152576 186680 -1 7790
7792 3 344182 152536 186800 -1 7791
7793 3 343987 152475 186920 -1 7792
7794 3 343785 152425 187040 -1 7793
7795 3 343651 152350 187120 -1 7794
7796 3 343616 152339 187200 -1 7795
7797 3 343464 152229 187320 -1 7796
7798 3 343372 152119 187400 -1 7797
7799 3 343418 151875 187400 -1 7798
7800 3 343453 151705 187440 -1 7799
7801 3 343458 151692 187480 -1 7800
7802 3 343580 151498 187480 -1 7801
7803 3 343529 151322 187440 -1 7802
7804 3 343534 151310 187400 -1 7803
7805 3 343481 151273 187360 -1 7804
7806 3 343355 151275 187360 -1 7805
7807 3 343265 151329 187360 -1 7806
7808 3 343166 151377 187400 -1 7807
7809 3 343041 151377 187440 -1 7808
7810 3 342871 151327 187440 -1 7809
7811 3 342834 151315 187400 -1 7810
7812 3 342767 151235 187320 -1 7811
7813 3 342607 151192 187280 -1 7812
7814 3 342486 151199 187240 -1 7813
7815 3 342475 151193 187200 -1 7814
7816 3 342451 151179 187120 -1 7815
7817 3 342414 151213 187040 -1 7816
7818 3 342384 151255 186960 -1 7817
7819 3 342373 151260 186920 -1 7818
7820 3 342283 151256 186880 -1 7819
7821 3 342255 151243 186840 -1 7820
7822 3 342222 151311 186760 -1 7821
7823 3 342163 151439 186720 -1 7822
7824 3 342117 151498 186680 -1 7823
7825 3 342116 151520 186640 -1 7824
7826 3 343809 151342 187560 -1 7802
7827 3 344257 151107 187560 -1 7826
7828 3 344355 150987 187560 -1 7827
7829 3 344399 150943 187520 -1 7828
7830 3 344603 150892 187480 -1 7829
7831 3 344812 150903 187440 -1 7830
7832 3 345123 150711 187360 -1 7831
7833 3 345561 150481 187320 -1 7832
7834 3 345783 150404 187240 -1 7833
7835 3 346021 150299 187200 -1 7834
7836 3 346181 150275 187120 -1 7835
7837 3 346311 150272 187080 -1 7836
7838 3 346408 150259 187040 -1 7837
7839 3 346444 150278 187000 -1 7838
7840 3 346583 150291 186960 -1 7839
7841 3 346736 150271 186920 -1 7840
7842 3 346820 150265 186880 -1 7841
7843 3 347082 150221 186840 -1 7842
7844 3 347303 150134 186800 -1 7843
7845 3 347378 150123 186840 -1 7844
7846 3 347442 150066 186880 -1 7845
7847 3 347423 150019 186920 -1 7846
7848 3 347070 150196 186880 -1 7843
7849 3 347058 150172 186920 -1 7848
7850 3 346002 150232 187280 -1 7835
7851 3 345993 150210 187360 -1 7850
7852 3 345968 150188 187400 -1 7851
7853 3 345974 150169 187440 -1 7852
7854 3 345961 150135 187480 -1 7853
7855 3 345947 150102 187520 -1 7854
7856 3 345926 150093 187560 -1 7855
7857 3 345919 150085 187600 -1 7856
7858 3 345927 150057 187680 -1 7857
7859 3 345939 150038 187760 -1 7858
7860 3 345947 150013 187800 -1 7859
7861 3 345943 150008 187840 -1 7860
7862 3 345981 149945 187880 -1 7861
7863 3 345989 149920 187920 -1 7862
7864 3 346036 149894 187960 -1 7863
7865 3 343250 152221 187520 -1 7798
7866 3 343139 152238 187600 -1 7865
7867 3 342978 152225 187760 -1 7866
7868 3 342748 152169 187920 -1 7867
7869 3 342566 151975 187960 -1 7868
7870 3 342276 151777 187960 -1 7869
7871 3 341958 151615 187960 -1 7870
7872 3 341881 151410 187960 -1 7871
7873 3 341646 151246 188040 -1 7872
7874 3 341559 151146 188200 -1 7873
7875 3 341283 150991 188240 -1 7874
7876 3 340940 150867 188240 -1 7875
7877 3 340660 150857 188160 -1 7876
7878 3 340526 150860 188080 -1 7877
7879 3 340417 150856 188000 -1 7878
7880 3 340352 150830 187880 -1 7879
7881 3 340247 150819 187760 -1 7880
7882 3 340238 150870 187640 -1 7881
7883 3 340368 150800 187640 -1 7882
7884 3 340370 150734 187640 -1 7883
7885 3 340365 150687 187600 -1 7884
7886 3 340378 150599 187520 -1 7885
7887 3 340411 150438 187440 -1 7886
7888 3 340415 150428 187400 -1 7887
7889 3 340414 150418 187360 -1 7888
7890 3 340147 150872 187520 -1 7882
7891 3 340033 150908 187400 -1 7890
7892 3 339973 150977 187280 -1 7891
7893 3 339920 150993 187160 -1 7892
7894 3 339917 151056 187040 -1 7893
7895 3 339923 151136 186960 -1 7894
7896 3 339976 151212 186880 -1 7895
7897 3 340016 151282 186760 -1 7896
7898 3 340002 151295 186640 -1 7897
7899 3 340080 151302 186480 -1 7898
7900 3 340105 151283 186360 -1 7899
7901 3 340086 151218 186200 -1 7900
7902 3 340079 151138 186120 -1 7901
7903 3 340032 151021 186080 -1 7902
7904 3 339996 150932 186000 -1 7903
7905 3 339915 150795 185880 -1 7904
7906 3 339840 150737 185760 -1 7905
7907 3 340036 150727 185760 -1 7906
7908 3 340116 150629 185760 -1 7907
7909 3 340282 150542 185720 -1 7908
7910 3 340235 150532 185680 -1 7909
7911 3 340189 150523 185640 -1 7910
7912 3 340410 150570 185720 -1 7909
7913 3 340456 150628 185720 -1 7912
7914 3 340520 150672 185720 -1 7913
7915 3 340503 150662 185840 -1 7914
7916 3 340561 150635 185600 -1 7914
7917 3 340586 150583 185520 -1 7916
7918 3 340601 150560 185480 -1 7917
7919 3 340633 150564 185400 -1 7918
7920 3 340693 150659 185360 -1 7919
7921 3 340715 150694 185320 -1 7920
7922 3 340799 150797 185280 -1 7921
7923 3 340799 150799 185240 -1 7922
7924 3 340799 150799 185200 -1 7923
7925 3 340947 150973 185360 -1 7922
7926 3 341009 151021 185400 -1 7925
7927 3 341187 151161 185440 -1 7926
7928 3 341239 151271 185480 -1 7927
7929 3 341227 151310 185520 -1 7928
7930 3 341113 151507 185560 -1 7929
7931 3 341127 151619 185560 -1 7930
7932 3 341040 151792 185560 -1 7931
7933 3 341081 151820 185640 -1 7932
7934 3 341087 151848 185720 -1 7933
7935 3 339678 150623 185680 -1 7906
7936 3 339579 150503 185560 -1 7935
7937 3 339478 150433 185520 -1 7936
7938 3 339360 150340 185480 -1 7937
7939 3 339271 150145 185280 -1 7938
7940 3 339156 150061 185120 -1 7939
7941 3 338892 150181 185120 -1 7940
7942 3 338524 150083 185120 -1 7941
7943 3 338274 149995 185120 -1 7942
7944 3 338179 149927 185040 -1 7943
7945 3 337928 149761 184920 -1 7944
7946 3 337953 149753 184840 -1 7945
7947 3 337307 149436 184920 -1 7945
7948 3 336763 149205 184880 -1 7947
7949 3 336311 148936 184800 -1 7948
7950 3 335929 148788 184800 -1 7949
7951 3 335877 148749 184720 -1 7950
7952 3 335442 148585 184640 -1 7951
7953 3 335153 148551 184560 -1 7952
7954 3 334910 148532 184560 -1 7953
7955 3 334684 148306 184560 -1 7954
7956 3 334226 148248 184560 -1 7955
7957 3 333835 148401 184560 -1 7956
7958 3 333718 148467 184600 -1 7957
7959 3 333634 148543 184640 -1 7958
7960 3 333227 148677 184640 -1 7959
7961 3 333187 148765 184640 -1 7960
7962 3 332929 148835 184640 -1 7961
7963 3 332772 148814 184560 -1 7962
7964 3 332670 148789 184480 -1 7963
7965 3 332605 148711 184400 -1 7964
7966 3 332612 148601 184360 -1 7965
7967 3 332572 148454 184320 -1 7966
7968 3 332412 148413 184360 -1 7967
7969 3 332576 148711 184320 -1 7966
7970 3 332524 148745 184280 -1 7969
7971 3 332477 148716 184200 -1 7970
7972 3 332466 148692 184120 -1 7971
7973 3 332468 148730 184080 -1 7972
7974 3 332476 148777 184040 -1 7973
7975 3 332475 148745 183920 -1 7974
7976 3 332500 148759 183840 -1 7975
7977 3 332513 148774 183760 -1 7976
7978 3 332572 148815 183680 -1 7977
7979 3 332542 148813 183640 -1 7978
7980 3 332511 148811 183600 -1 7979
7981 3 332432 148844 183520 -1 7980
7982 3 332365 148839 183480 -1 7981
7983 3 332666 149095 183680 -1 7978
7984 3 332684 149224 183640 -1 7983
7985 3 332802 149354 183640 -1 7984
7986 3 332803 149372 183600 -1 7985
7987 3 332804 149390 183560 -1 7986
7988 3 332799 149408 183480 -1 7987
7989 3 332858 149448 183400 -1 7988
7990 3 332955 149642 183360 -1 7989
7991 3 333037 149649 183360 -1 7990
7992 3 333076 149634 183280 -1 7991
7993 3 333086 149643 183200 -1 7992
7994 3 333110 149708 183120 -1 7993
7995 3 333187 149733 183080 -1 7994
7996 3 333218 149768 183040 -1 7995
7997 3 333239 149779 183000 -1 7996
7998 3 333233 149836 182960 -1 7997
7999 3 333246 149891 182920 -1 7998
8000 3 333274 149917 182880 -1 7999
8001 3 333296 149962 182840 -1 8000
8002 3 333314 149971 182800 -1 8001
8003 3 333332 150013 182760 -1 8002
8004 3 333292 150060 182680 -1 8003
8005 3 333209 150122 182600 -1 8004
8006 3 333208 150199 182560 -1 8005
8007 3 333344 150398 182560 -1 8006
8008 3 333578 150470 182560 -1 8007
8009 3 333613 150471 182600 -1 8008
8010 3 332867 149540 183720 -1 7985
8011 3 332907 149585 183800 -1 8010
8012 3 332955 149674 183880 -1 8011
8013 3 332945 149750 183960 -1 8012
8014 3 332947 150015 184040 -1 8013
8015 3 332935 150202 184120 -1 8014
8016 3 332984 150458 184200 -1 8015
8017 3 333040 150612 184240 -1 8016
8018 3 333084 150718 184280 -1 8017
8019 3 333112 150785 184320 -1 8018
8020 3 333165 150986 184400 -1 8019
8021 3 333171 151061 184440 -1 8020
8022 3 333142 151130 184480 -1 8021
8023 3 333150 151225 184560 -1 8022
8024 3 333193 151328 184600 -1 8023
8025 3 333222 151404 184640 -1 8024
8026 3 333202 151441 184680 -1 8025
8027 3 333181 151481 184720 -1 8026
8028 3 333160 151544 184800 -1 8027
8029 3 333190 151659 184880 -1 8028
8030 3 333185 151730 184920 -1 8029
8031 3 333197 151808 184960 -1 8030
8032 3 333189 151841 185000 -1 8031
8033 3 333170 151880 185040 -1 8032
8034 3 333159 151932 185120 -1 8033
8035 3 333169 152011 185200 -1 8034
8036 3 333168 152064 185280 -1 8035
8037 3 333205 152145 185360 -1 8036
8038 3 333207 152213 185480 -1 8037
8039 3 333156 152273 185560 -1 8038
8040 3 333221 152333 185640 -1 8039
8041 3 333256 152363 185680 -1 8040
8042 3 333263 152393 185720 -1 8041
8043 3 333289 152390 185760 -1 8042
8044 3 332746 148791 183680 -1 7978
8045 3 332794 148767 183640 -1 8044
8046 3 332816 148764 183600 -1 8045
8047 3 332786 148704 183520 -1 8046
8048 3 332762 148689 183440 -1 8047
8049 3 332731 148628 183360 -1 8048
8050 3 332717 148624 183280 -1 8049
8051 3 332704 148649 183240 -1 8050
8052 3 332714 148664 183200 -1 8051
8053 3 332715 148665 183160 -1 8052
8054 3 334194 148295 184720 -1 7956
8055 3 334177 148310 184760 -1 8054
8056 3 335725 148860 184800 -1 7950
8057 3 335706 148985 184840 -1 8056
8058 3 335673 149117 184880 -1 8057
8059 3 335610 149204 184920 -1 8058
8060 3 335504 149202 184920 -1 8059
8061 3 335439 149196 184960 -1 8060
8062 3 335384 149191 185000 -1 8061
8063 3 335270 149139 185000 -1 8062
8064 3 335198 149181 185040 -1 8063
8065 3 335167 149253 185120 -1 8064
8066 3 335170 149363 185200 -1 8065
8067 3 335221 149118 184960 -1 8063
8068 3 335171 149100 184920 -1 8067
8069 3 338294 149856 185160 -1 7943
8070 3 338276 149788 185200 -1 8069
8071 3 338269 149739 185280 -1 8070
8072 3 342018 151621 188240 -1 7874
8073 3 341898 151425 188440 -1 8072
8074 3 341892 151345 188560 -1 8073
8075 3 341857 151351 188680 -1 8074
8076 3 341843 151352 188720 -1 8075
8077 3 341822 151405 188800 -1 8076
8078 3 341794 151474 188880 -1 8077
8079 3 341778 151547 188960 -1 8078
8080 3 341754 151710 189080 -1 8079
8081 3 341816 151769 189160 -1 8080
8082 3 341873 151794 189240 -1 8081
8083 3 341944 151812 189360 -1 8082
8084 3 341918 151819 189480 -1 8083
8085 3 341994 151832 189560 -1 8084
8086 3 341981 151806 189640 -1 8085
8087 3 341933 151818 189680 -1 8086
8088 3 341849 151815 189720 -1 8087
8089 3 341773 151870 189680 -1 8088
8090 3 341736 151906 189600 -1 8089
8091 3 342029 151405 187960 -1 7872
8092 3 342209 151487 187960 -1 8091
8093 3 342207 151489 187920 -1 8092
8094 3 342208 151485 187880 -1 8093
8095 3 350676 152776 181920 -1 7749
8096 3 350684 152825 182040 -1 8095
8097 3 350692 152832 182120 -1 8096
8098 3 350649 152812 182200 -1 8097
8099 3 350629 152807 182240 -1 8098
8100 3 350599 152794 182280 -1 8099
8101 3 350585 152786 182320 -1 8100
8102 3 350567 152764 182360 -1 8101
8103 3 350528 152780 182440 -1 8102
8104 3 350531 152786 182480 -1 8103
8105 3 350548 152788 182520 -1 8104
8106 3 350560 152794 182560 -1 8105
8107 3 350632 152799 182640 -1 8106
8108 3 350605 152809 182720 -1 8107
8109 3 350572 152820 182800 -1 8108
8110 3 350564 152817 182840 -1 8109
8111 3 350591 152840 182880 -1 8110
8112 3 350626 152871 182920 -1 8111
8113 3 350631 152856 183000 -1 8112
8114 3 350549 152893 183080 -1 8113
8115 3 350443 152963 183120 -1 8114
8116 3 350396 153032 183200 -1 8115
8117 3 350403 153071 183280 -1 8116
8118 3 350375 153125 183320 -1 8117
8119 3 350286 152974 183320 -1 8118
8120 3 350291 152977 183360 -1 8119
8121 3 350312 152964 183400 -1 8120
8122 3 350316 152949 183440 -1 8121
8123 3 350337 152928 183480 -1 8122
8124 3 350392 152913 183520 -1 8123
8125 3 350445 153249 183360 -1 8118
8126 3 350508 153327 183400 -1 8125
8127 3 350550 153413 183440 -1 8126
8128 3 350601 153554 183480 -1 8127
8129 3 350680 153671 183400 -1 8128
8130 3 350680 153680 183320 -1 8129
8131 3 350800 153725 183240 -1 8130
8132 3 350820 153744 183200 -1 8131
8133 3 350836 153766 183160 -1 8132
8134 3 350867 153794 183120 -1 8133
8135 3 350875 153833 183080 -1 8134
8136 3 353814 153410 180760 -1 7730
8137 3 353829 153598 180920 -1 8136
8138 3 353997 153590 181120 -1 8137
8139 3 354293 153617 181480 -1 8138
8140 3 369351 154410 181680 -1 7665
8141 3 369370 154425 181520 -1 8140
8142 3 369375 154473 181440 -1 8141
8143 3 369386 154503 181360 -1 8142
8144 3 369488 154511 181280 -1 8143
8145 3 369555 154433 181240 -1 8144
8146 3 369594 154412 181200 -1 8145
8147 3 369685 154410 181120 -1 8146
8148 3 369744 154408 181080 -1 8147
8149 3 369797 154334 181000 -1 8148
8150 3 369777 154251 180960 -1 8149
8151 3 369808 154229 180920 -1 8150
8152 3 369833 154203 180880 -1 8151
8153 3 369843 154186 180840 -1 8152
8154 3 369825 154185 180760 -1 8153
8155 3 369771 154185 180720 -1 8154
8156 3 369734 154234 180680 -1 8155
8157 3 369711 154250 180640 -1 8156
8158 3 369674 154239 180600 -1 8157
8159 3 371454 154915 182160 -1 7649
8160 3 371511 154806 182280 -1 8159
8161 3 371557 154669 182360 -1 8160
8162 3 371652 154550 182480 -1 8161
8163 3 371766 154441 182520 -1 8162
8164 3 371843 154363 182560 -1 8163
8165 3 371871 154291 182600 -1 8164
8166 3 371909 154214 182640 -1 8165
8167 3 371970 154117 182760 -1 8166
8168 3 371988 154077 182840 -1 8167
8169 3 372189 154031 182960 -1 8168
8170 3 372217 153956 183040 -1 8169
8171 3 372302 153927 183120 -1 8170
8172 3 372215 153875 183160 -1 8171
8173 3 372242 153839 183280 -1 8172
8174 3 372302 153995 183520 -1 8173
8175 3 372234 154147 183640 -1 8174
8176 3 372151 154235 183760 -1 8175
8177 3 372082 154263 183880 -1 8176
8178 3 371977 154315 184000 -1 8177
8179 3 371914 154457 184040 -1 8178
8180 3 371905 154522 184160 -1 8179
8181 3 371902 154543 184240 -1 8180
8182 3 371890 154677 184280 -1 8181
8183 3 371905 154786 184320 -1 8182
8184 3 371961 154850 184360 -1 8183
8185 3 372226 154848 184400 -1 8184
8186 3 372206 154883 184440 -1 8185
8187 3 372187 154897 184480 -1 8186
8188 3 372206 154919 184520 -1 8187
8189 3 372222 154935 184560 -1 8188
8190 3 372350 155116 184680 -1 8189
8191 3 372650 155184 184800 -1 8190
8192 3 372963 155240 184880 -1 8191
8193 3 373222 155262 184920 -1 8192
8194 3 373357 155258 185040 -1 8193
8195 3 373409 155348 185200 -1 8194
8196 3 373482 155458 185480 -1 8195
8197 3 373553 155427 185600 -1 8196
8198 3 373710 155495 185920 -1 8197
8199 3 373738 155593 186080 -1 8198
8200 3 373780 155604 186160 -1 8199
8201 3 373388 156071 186160 -1 8200
8202 3 373350 156133 186200 -1 8201
8203 3 373393 156323 186280 -1 8202
8204 3 373431 156401 186320 -1 8203
8205 3 373398 156411 186400 -1 8204
8206 3 373128 156391 186480 -1 8205
8207 3 373170 156559 186600 -1 8206
8208 3 373128 156735 186720 -1 8207
8209 3 373166 156865 186760 -1 8208
8210 3 373149 156875 186840 -1 8209
8211 3 373821 155618 186240 -1 8200
8212 3 374097 155445 186360 -1 8211
8213 3 374150 155554 186400 -1 8212
8214 3 374194 155574 186440 -1 8213
8215 3 374173 155505 186640 -1 8214
8216 3 374174 155617 186760 -1 8215
8217 3 374025 155621 186880 -1 8216
8218 3 373970 155520 186920 -1 8217
8219 3 374278 155332 186440 -1 8212
8220 3 374375 155187 186560 -1 8219
8221 3 374512 155030 186640 -1 8220
8222 3 374631 154911 186680 -1 8221
8223 3 374669 154859 186800 -1 8222
8224 3 374774 154734 186920 -1 8223
8225 3 374973 154593 187000 -1 8224
8226 3 374731 154725 187040 -1 8225
8227 3 374613 154737 187120 -1 8226
8228 3 374582 154641 187200 -1 8227
8229 3 374577 154540 187280 -1 8228
8230 3 374626 154468 187400 -1 8229
8231 3 374620 154386 187720 -1 8230
8232 3 374573 154419 187760 -1 8231
8233 3 374526 154367 187840 -1 8232
8234 3 374709 154371 187920 -1 8233
8235 3 374838 154348 188000 -1 8234
8236 3 374842 154287 188080 -1 8235
8237 3 374781 154247 188200 -1 8236
8238 3 374730 154231 188360 -1 8237
8239 3 374790 154175 188600 -1 8238
8240 3 374878 153998 188960 -1 8239
8241 3 374989 153826 189200 -1 8240
8242 3 375017 153604 189240 -1 8241
8243 3 374990 153757 189280 -1 8242
8244 3 375022 153749 189360 -1 8243
8245 3 374986 153786 189480 -1 8244
8246 3 374945 153723 189560 -1 8245
8247 3 374874 153648 189600 -1 8246
8248 3 374838 153619 189680 -1 8247
8249 3 374801 153576 189800 -1 8248
8250 3 374665 153485 189920 -1 8249
8251 3 374649 153563 190080 -1 8250
8252 3 374626 153575 190120 -1 8251
8253 3 374614 153631 190160 -1 8252
8254 3 374577 153290 190200 -1 8253
8255 3 374511 153194 190280 -1 8254
8256 3 374345 153090 190400 -1 8255
8257 3 374137 153023 190560 -1 8256
8258 3 374002 152810 190720 -1 8257
8259 3 373498 152282 190760 -1 8258
8260 3 372765 151571 190720 -1 8259
8261 3 372222 151313 190760 -1 8260
8262 3 372029 151294 190800 -1 8261
8263 3 371666 151296 190880 -1 8262
8264 3 371546 151239 190920 -1 8263
8265 3 371401 151257 190960 -1 8264
8266 3 371572 151090 191000 -1 8265
8267 3 371589 151069 191040 -1 8266
8268 3 371272 151294 191000 -1 8265
8269 3 371201 151361 191040 -1 8268
8270 3 371110 151420 191080 -1 8269
8271 3 371046 151436 191120 -1 8270
8272 3 370807 151484 191160 -1 8271
8273 3 370593 151507 191200 -1 8272
8274 3 370540 151511 191240 -1 8273
8275 3 370383 151506 191280 -1 8274
8276 3 370125 151562 191360 -1 8275
8277 3 369992 151560 191400 -1 8276
8278 3 369773 151584 191440 -1 8277
8279 3 369585 151625 191480 -1 8278
8280 3 369490 151627 191520 -1 8279
8281 3 369440 151615 191560 -1 8280
8282 3 369388 151607 191600 -1 8281
8283 3 369277 151587 191680 -1 8282
8284 3 369077 151595 191720 -1 8283
8285 3 368946 151579 191760 -1 8284
8286 3 368825 151595 191800 -1 8285
8287 3 368653 151596 191840 -1 8286
8288 3 368505 151580 191880 -1 8287
8289 3 367910 151459 191920 -1 8288
8290 3 367681 151407 191960 -1 8289
8291 3 367257 151325 191920 -1 8290
8292 3 367126 151264 191880 -1 8291
8293 3 367125 151164 191840 -1 8292
8294 3 367110 151124 191800 -1 8293
8295 3 367106 151108 191760 -1 8294
8296 3 367129 151056 191720 -1 8295
8297 3 367177 151004 191680 -1 8296
8298 3 367217 150904 191640 -1 8297
8299 3 367194 150787 191560 -1 8298
8300 3 367174 150747 191520 -1 8299
8301 3 367191 150714 191480 -1 8300
8302 3 367206 150699 191440 -1 8301
8303 3 367171 150653 191360 -1 8302
8304 3 367192 150488 191280 -1 8303
8305 3 367183 150448 191240 -1 8304
8306 3 367206 150424 191200 -1 8305
8307 3 367225 150399 191160 -1 8306
8308 3 367263 150365 191120 -1 8307
8309 3 367295 150259 191040 -1 8308
8310 3 367310 150231 190960 -1 8309
8311 3 367283 150213 190880 -1 8310
8312 3 367237 150168 190840 -1 8311
8313 3 367151 150006 190800 -1 8312
8314 3 367044 149907 190760 -1 8313
8315 3 366953 149806 190720 -1 8314
8316 3 366943 149583 190720 -1 8315
8317 3 366927 149545 190680 -1 8316
8318 3 366881 149517 190600 -1 8317
8319 3 366791 149483 190520 -1 8318
8320 3 366703 149478 190440 -1 8319
8321 3 366637 149429 190360 -1 8320
8322 3 366503 149564 190280 -1 8321
8323 3 366367 149460 190280 -1 8322
8324 3 366687 149228 190360 -1 8321
8325 3 366674 149081 190400 -1 8324
8326 3 366694 148959 190440 -1 8325
8327 3 366703 148874 190480 -1 8326
8328 3 366684 148722 190440 -1 8327
8329 3 366668 148706 190400 -1 8328
8330 3 366642 148656 190360 -1 8329
8331 3 366616 148607 190320 -1 8330
8332 3 366506 148472 190320 -1 8331
8333 3 366424 148448 190360 -1 8332
8334 3 366329 148375 190400 -1 8333
8335 3 366450 148292 190360 -1 8334
8336 3 366472 148276 190320 -1 8335
8337 3 366487 148270 190280 -1 8336
8338 3 366505 148266 190240 -1 8337
8339 3 366509 148259 190200 -1 8338
8340 3 366520 148210 190120 -1 8339
8341 3 366531 148227 190080 -1 8340
8342 3 366224 148366 190360 -1 8334
8343 3 366966 149500 190760 -1 8316
8344 3 366971 149495 190800 -1 8343
8345 3 366949 149467 190880 -1 8344
8346 3 366883 149483 190920 -1 8345
8347 3 366870 149512 190960 -1 8346
8348 3 366845 149524 191000 -1 8347
8349 3 367073 151313 191960 -1 8291
8350 3 367093 151329 192080 -1 8349
8351 3 367085 151269 192160 -1 8350
8352 3 367072 151228 192240 -1 8351
8353 3 367056 151209 192280 -1 8352
8354 3 367025 151168 192320 -1 8353
8355 3 367008 151142 192360 -1 8354
8356 3 366982 151090 192400 -1 8355
8357 3 366940 151045 192440 -1 8356
8358 3 366903 151020 192480 -1 8357
8359 3 366894 150813 192600 -1 8358
8360 3 366766 150668 192760 -1 8359
8361 3 366668 150648 192960 -1 8360
8362 3 366544 150639 193120 -1 8361
8363 3 366405 150618 193280 -1 8362
8364 3 366290 150537 193440 -1 8363
8365 3 366160 150371 193560 -1 8364
8366 3 366142 150275 193600 -1 8365
8367 3 366118 150173 193640 -1 8366
8368 3 366086 150124 193680 -1 8367
8369 3 366061 150054 193720 -1 8368
8370 3 365980 149807 193800 -1 8369
8371 3 365816 149416 193880 -1 8370
8372 3 365585 149264 193840 -1 8371
8373 3 365530 149248 193800 -1 8372
8374 3 365494 149181 193760 -1 8373
8375 3 365501 149170 193720 -1 8374
8376 3 365499 149164 193680 -1 8375
8377 3 365113 149156 193840 -1 8372
8378 3 364931 149138 193760 -1 8377
8379 3 364844 149238 193720 -1 8378
8380 3 364783 149319 193680 -1 8379
8381 3 364774 149276 193640 -1 8380
8382 3 364765 149281 193600 -1 8381
8383 3 364735 149291 193560 -1 8382
8384 3 364698 149294 193520 -1 8383
8385 3 364638 149345 193440 -1 8384
8386 3 364675 149332 193360 -1 8385
8387 3 364668 149293 193280 -1 8386
8388 3 364617 149340 193200 -1 8387
8389 3 364574 149362 193160 -1 8388
8390 3 364370 149306 193080 -1 8389
8391 3 364203 149260 193040 -1 8390
8392 3 364034 149254 193000 -1 8391
8393 3 363928 149288 193000 -1 8392
8394 3 363788 149308 192920 -1 8393
8395 3 363741 149290 192880 -1 8394
8396 3 364722 149368 193640 -1 8380
8397 3 364641 149497 193600 -1 8396
8398 3 364671 149579 193560 -1 8397
8399 3 364698 149654 193520 -1 8398
8400 3 364678 149804 193480 -1 8399
8401 3 364673 149834 193440 -1 8400
8402 3 364676 149829 193400 -1 8401
8403 3 366327 148849 193880 -1 8371
8404 3 366935 148553 193880 -1 8403
8405 3 366997 148341 193920 -1 8404
8406 3 366989 148303 194000 -1 8405
8407 3 366997 148264 194040 -1 8406
8408 3 367437 148147 194000 -1 8407
8409 3 367538 148094 193880 -1 8408
8410 3 367740 148092 193760 -1 8409
8411 3 368055 148042 193680 -1 8410
8412 3 368352 147983 193560 -1 8411
8413 3 368373 148171 193560 -1 8412
8414 3 368581 148267 193560 -1 8413
8415 3 368671 148252 193480 -1 8414
8416 3 368678 148223 193440 -1 8415
8417 3 368507 147858 193520 -1 8412
8418 3 368595 147632 193480 -1 8417
8419 3 368797 147125 193440 -1 8418
8420 3 368987 146646 193400 -1 8419
8421 3 369049 146593 193280 -1 8420
8422 3 369234 146433 193240 -1 8421
8423 3 369486 146190 193160 -1 8422
8424 3 369659 146053 193120 -1 8423
8425 3 370084 145837 193040 -1 8424
8426 3 370411 145665 192960 -1 8425
8427 3 370521 145623 192880 -1 8426
8428 3 370723 145520 192760 -1 8427
8429 3 370807 145490 192720 -1 8428
8430 3 370850 145479 192680 -1 8429
8431 3 370831 145441 192640 -1 8430
8432 3 370968 145367 192560 -1 8431
8433 3 371006 145284 192400 -1 8432
8434 3 371058 145241 192280 -1 8433
8435 3 371192 145146 192240 -1 8434
8436 3 371192 145139 192120 -1 8435
8437 3 371328 145066 192080 -1 8436
8438 3 371428 144958 192000 -1 8437
8439 3 371467 144957 191920 -1 8438
8440 3 371459 144946 191760 -1 8439
8441 3 371436 144939 191680 -1 8440
8442 3 371465 144911 191600 -1 8441
8443 3 371385 144875 191520 -1 8442
8444 3 371352 144900 191440 -1 8443
8445 3 371341 144925 191400 -1 8444
8446 3 371325 144939 191360 -1 8445
8447 3 371349 144895 191280 -1 8446
8448 3 371322 144877 191160 -1 8447
8449 3 371231 144777 191040 -1 8448
8450 3 371145 144700 190960 -1 8449
8451 3 371077 144523 190840 -1 8450
8452 3 371061 144320 190760 -1 8451
8453 3 371099 144083 190680 -1 8452
8454 3 371095 143835 190560 -1 8453
8455 3 371090 143638 190520 -1 8454
8456 3 371073 143612 190480 -1 8455
8457 3 371012 143551 190400 -1 8456
8458 3 370907 143470 190320 -1 8457
8459 3 370785 143342 190200 -1 8458
8460 3 370668 143202 190120 -1 8459
8461 3 370436 143093 189960 -1 8460
8462 3 370342 143035 189920 -1 8461
8463 3 370202 143010 189960 -1 8462
8464 3 370106 142939 190000 -1 8463
8465 3 370050 142881 190040 -1 8464
8466 3 369946 142831 190000 -1 8465
8467 3 369856 142788 189960 -1 8466
8468 3 369820 142771 189920 -1 8467
8469 3 369768 142777 189840 -1 8468
8470 3 369665 142783 189680 -1 8469
8471 3 369647 142775 189640 -1 8470
8472 3 369592 142743 189520 -1 8471
8473 3 369543 142692 189440 -1 8472
8474 3 369428 142623 189320 -1 8473
8475 3 369306 142568 189200 -1 8474
8476 3 369238 142564 189120 -1 8475
8477 3 369209 142552 189080 -1 8476
8478 3 369080 142490 189000 -1 8477
8479 3 369020 142455 188920 -1 8478
8480 3 368947 142433 188880 -1 8479
8481 3 368840 142425 188840 -1 8480
8482 3 368860 142461 188800 -1 8481
8483 3 368895 142499 188760 -1 8482
8484 3 368895 142525 188720 -1 8483
8485 3 368868 142524 188680 -1 8484
8486 3 368682 142343 188840 -1 8481
8487 3 368602 142241 188800 -1 8486
8488 3 368577 142199 188760 -1 8487
8489 3 368536 142157 188720 -1 8488
8490 3 368454 142128 188680 -1 8489
8491 3 368406 142094 188640 -1 8490
8492 3 368382 142050 188600 -1 8491
8493 3 368377 142026 188560 -1 8492
8494 3 368359 141941 188480 -1 8493
8495 3 368267 141809 188440 -1 8494
8496 3 368164 141727 188400 -1 8495
8497 3 368076 141669 188360 -1 8496
8498 3 367774 141507 188360 -1 8497
8499 3 367684 141389 188360 -1 8498
8500 3 367304 141359 188360 -1 8499
8501 3 367198 141111 188360 -1 8500
8502 3 367250 141010 188320 -1 8501
8503 3 367249 141000 188280 -1 8502
8504 3 367252 140948 188240 -1 8503
8505 3 367074 140805 188400 -1 8501
8506 3 367042 140573 188400 -1 8505
8507 3 367041 140562 188440 -1 8506
8508 3 367046 140606 188480 -1 8507
8509 3 368356 141793 188360 -1 8496
8510 3 368434 141773 188320 -1 8509
8511 3 368499 141704 188280 -1 8510
8512 3 368548 141669 188240 -1 8511
8513 3 368592 141690 188160 -1 8512
8514 3 368631 141790 188040 -1 8513
8515 3 368718 141687 187960 -1 8514
8516 3 368801 141634 187880 -1 8515
8517 3 368881 141596 187840 -1 8516
8518 3 368997 141502 187840 -1 8517
8519 3 369075 141548 187880 -1 8518
8520 3 369125 141580 187920 -1 8519
8521 3 369156 141595 187960 -1 8520
8522 3 369232 141622 188000 -1 8521
8523 3 369288 141628 188040 -1 8522
8524 3 369321 141621 188120 -1 8523
8525 3 369417 141600 188280 -1 8524
8526 3 369542 141593 188400 -1 8525
8527 3 369699 141516 188520 -1 8526
8528 3 369909 141490 188640 -1 8527
8529 3 369960 141510 188680 -1 8528
8530 3 370106 141524 188680 -1 8529
8531 3 370089 141496 188640 -1 8530
8532 3 370094 141462 188600 -1 8531
8533 3 370092 141460 188560 -1 8532
8534 3 370113 141536 188720 -1 8530
8535 3 371029 145309 192240 -1 8434
8536 3 371055 145377 192200 -1 8535
8537 3 371108 145376 192120 -1 8536
8538 3 371126 145376 192000 -1 8537
8539 3 371134 145494 192000 -1 8538
8540 3 371110 145525 191960 -1 8539
8541 3 371095 145553 191920 -1 8540
8542 3 371063 145556 191880 -1 8541
8543 3 371055 145554 191840 -1 8542
8544 3 371039 145550 191800 -1 8543
8545 3 368591 147639 193400 -1 8419
8546 3 368423 148018 193400 -1 8545
8547 3 368502 148089 193360 -1 8546
8548 3 368531 148125 193320 -1 8547
8549 3 368551 148160 193240 -1 8548
8550 3 368556 148149 193160 -1 8549
8551 3 368552 148144 193120 -1 8550
8552 3 368546 148144 193080 -1 8551
8553 3 368554 148144 193040 -1 8552
8554 3 368561 148128 193000 -1 8553
8555 3 368565 148115 192960 -1 8554
8556 3 368549 148106 192920 -1 8555
8557 3 368527 148113 192840 -1 8556
8558 3 368511 148115 192760 -1 8557
8559 3 368451 148108 192640 -1 8558
8560 3 368386 148107 192560 -1 8559
8561 3 368300 148086 192440 -1 8560
8562 3 368199 148146 192360 -1 8561
8563 3 368129 148191 192280 -1 8562
8564 3 368112 148243 192200 -1 8563
8565 3 368107 148278 192080 -1 8564
8566 3 368035 148341 192000 -1 8565
8567 3 367984 148353 191920 -1 8566
8568 3 367967 148341 191840 -1 8567
8569 3 367959 148332 191800 -1 8568
8570 3 367936 148329 191760 -1 8569
8571 3 367916 148331 191720 -1 8570
8572 3 367932 148325 191680 -1 8571
8573 3 367959 148346 191600 -1 8572
8574 3 367978 148379 191560 -1 8573
8575 3 368000 148396 191480 -1 8574
8576 3 368000 148388 191440 -1 8575
8577 3 368001 148372 191360 -1 8576
8578 3 368053 148384 191280 -1 8577
8579 3 368106 148406 191200 -1 8578
8580 3 368178 148385 191120 -1 8579
8581 3 368178 148495 191040 -1 8580
8582 3 368151 148594 190960 -1 8581
8583 3 368009 148664 190880 -1 8582
8584 3 367930 148742 190800 -1 8583
8585 3 367914 148748 190720 -1 8584
8586 3 367920 148772 190680 -1 8585
8587 3 367978 148789 190640 -1 8586
8588 3 368017 148767 190600 -1 8587
8589 3 368022 148721 190520 -1 8588
8590 3 367995 148750 190480 -1 8589
8591 3 367987 148861 190440 -1 8590
8592 3 367972 148908 190400 -1 8591
8593 3 367900 149011 190360 -1 8592
8594 3 367805 149199 190280 -1 8593
8595 3 367852 149256 190200 -1 8594
8596 3 367875 149296 190120 -1 8595
8597 3 367867 149302 190040 -1 8596
8598 3 367786 149340 190000 -1 8597
8599 3 367736 149428 190000 -1 8598
8600 3 367758 149534 190000 -1 8599
8601 3 367757 149612 189920 -1 8600
8602 3 367752 149625 189880 -1 8601
8603 3 367735 149672 189840 -1 8602
8604 3 367712 149694 189760 -1 8603
8605 3 368599 147646 193360 -1 8545
8606 3 368591 147676 193240 -1 8605
8607 3 368585 147674 193160 -1 8606
8608 3 368376 147883 193120 -1 8607
8609 3 368151 147998 193160 -1 8608
8610 3 367964 148423 193200 -1 8609
8611 3 367885 148638 193160 -1 8610
8612 3 367825 148720 193080 -1 8611
8613 3 367780 148787 193040 -1 8612
8614 3 367768 148849 192960 -1 8613
8615 3 367724 148877 192880 -1 8614
8616 3 367693 148940 192840 -1 8615
8617 3 367681 148955 192760 -1 8616
8618 3 367650 148921 192680 -1 8617
8619 3 367629 148928 192600 -1 8618
8620 3 367553 148876 192480 -1 8619
8621 3 367438 148829 192400 -1 8620
8622 3 367338 148834 192360 -1 8621
8623 3 367253 148889 192320 -1 8622
8624 3 367123 148975 192280 -1 8623
8625 3 367131 148986 192240 -1 8624
8626 3 366925 149023 192320 -1 8624
8627 3 366823 149041 192360 -1 8626
8628 3 366718 149104 192440 -1 8627
8629 3 366659 149208 192480 -1 8628
8630 3 366499 149270 192480 -1 8629
8631 3 366385 149327 192520 -1 8630
8632 3 366050 149560 192600 -1 8631
8633 3 365834 149745 192640 -1 8632
8634 3 365729 149785 192680 -1 8633
8635 3 365553 149829 192680 -1 8634
8636 3 365503 150017 192680 -1 8635
8637 3 365384 150039 192640 -1 8636
8638 3 365256 150031 192600 -1 8637
8639 3 365157 150039 192560 -1 8638
8640 3 364903 150235 192560 -1 8639
8641 3 364812 150325 192600 -1 8640
8642 3 364691 150374 192640 -1 8641
8643 3 364467 150460 192640 -1 8642
8644 3 364383 150545 192680 -1 8643
8645 3 364163 150544 192680 -1 8644
8646 3 364029 150612 192680 -1 8645
8647 3 363915 150630 192680 -1 8646
8648 3 363873 150638 192640 -1 8647
8649 3 363789 150655 192600 -1 8648
8650 3 363717 150668 192520 -1 8649
8651 3 363614 150659 192440 -1 8650
8652 3 363575 150610 192400 -1 8651
8653 3 363551 150734 192400 -1 8652
8654 3 363513 150767 192320 -1 8653
8655 3 363489 150619 192280 -1 8654
8656 3 363452 150549 192240 -1 8655
8657 3 363476 150375 192240 -1 8656
8658 3 363553 150236 192200 -1 8657
8659 3 363507 150163 192280 -1 8658
8660 3 363461 150050 192320 -1 8659
8661 3 363390 150024 192360 -1 8660
8662 3 363320 150003 192400 -1 8661
8663 3 363499 150554 192200 -1 8656
8664 3 363510 150573 192160 -1 8663
8665 3 363549 150560 192120 -1 8664
8666 3 363615 150500 192040 -1 8665
8667 3 363601 150452 191960 -1 8666
8668 3 363567 150439 191920 -1 8667
8669 3 363489 150447 191840 -1 8668
8670 3 363423 150400 191760 -1 8669
8671 3 363382 150381 191720 -1 8670
8672 3 363336 150381 191680 -1 8671
8673 3 363256 150400 191600 -1 8672
8674 3 363198 150441 191520 -1 8673
8675 3 363157 150451 191440 -1 8674
8676 3 363140 150472 191360 -1 8675
8677 3 363174 150493 191280 -1 8676
8678 3 363133 150554 191200 -1 8677
8679 3 363083 150576 191120 -1 8678
8680 3 363087 150626 191040 -1 8679
8681 3 363104 150624 190960 -1 8680
8682 3 363059 150607 190880 -1 8681
8683 3 362950 150608 190800 -1 8682
8684 3 362895 150604 190760 -1 8683
8685 3 362890 150583 190720 -1 8684
8686 3 362897 150566 190680 -1 8685
8687 3 362926 150514 190640 -1 8686
8688 3 362922 150481 190600 -1 8687
8689 3 362675 150527 190600 -1 8688
8690 3 362560 150544 190560 -1 8689
8691 3 362544 150502 190520 -1 8690
8692 3 362578 150439 190480 -1 8691
8693 3 362616 150390 190440 -1 8692
8694 3 362597 150343 190360 -1 8693
8695 3 362610 150279 190280 -1 8694
8696 3 362621 150257 190200 -1 8695
8697 3 362633 150223 190160 -1 8696
8698 3 362662 150196 190120 -1 8697
8699 3 362578 150149 190080 -1 8698
8700 3 362514 150132 190000 -1 8699
8701 3 362449 150116 189960 -1 8700
8702 3 362385 150117 189880 -1 8701
8703 3 362312 150163 189840 -1 8702
8704 3 362169 150341 189800 -1 8703
8705 3 362155 150354 189760 -1 8704
8706 3 362742 150263 190080 -1 8698
8707 3 362756 150280 190040 -1 8706
8708 3 362753 150313 190000 -1 8707
8709 3 362818 150356 189960 -1 8708
8710 3 362878 150511 189920 -1 8709
8711 3 362942 150646 189880 -1 8710
8712 3 362982 150677 189840 -1 8711
8713 3 363022 150706 189800 -1 8712
8714 3 363012 150340 190560 -1 8688
8715 3 363051 150287 190520 -1 8714
8716 3 363049 150271 190480 -1 8715
8717 3 363056 150249 190440 -1 8716
8718 3 363064 150244 190400 -1 8717
8719 3 363599 150478 192400 -1 8652
8720 3 363617 150383 192320 -1 8719
8721 3 363637 150337 192280 -1 8720
8722 3 367232 148220 194080 -1 8407
8723 3 367296 148194 194160 -1 8722
8724 3 367273 148176 194200 -1 8723
8725 3 365580 149247 193960 -1 8371
8726 3 365497 149237 194040 -1 8725
8727 3 365413 149237 194120 -1 8726
8728 3 368870 151580 191920 -1 8288
8729 3 368888 151581 191960 -1 8728
8730 3 368887 151582 192000 -1 8729
8731 3 368836 151608 192040 -1 8730
8732 3 368785 151638 192080 -1 8731
8733 3 368431 151642 192120 -1 8732
8734 3 368193 151606 192160 -1 8733
8735 3 368154 151606 192200 -1 8734
8736 3 368084 151610 192280 -1 8735
8737 3 368033 151613 192320 -1 8736
8738 3 367937 151563 192360 -1 8737
8739 3 370354 151782 191600 -1 8281
8740 3 370417 151818 191720 -1 8739
8741 3 370483 151832 191800 -1 8740
8742 3 370567 151810 191880 -1 8741
8743 3 370687 151791 191960 -1 8742
8744 3 370726 151823 192080 -1 8743
8745 3 370760 151813 192160 -1 8744
8746 3 370799 151788 192200 -1 8745
8747 3 370835 151755 192240 -1 8746
8748 3 370766 151768 192320 -1 8747
8749 3 370726 151700 192360 -1 8748
8750 3 370728 151701 192400 -1 8749
8751 3 370590 151474 191320 -1 8275
8752 3 370572 151464 191400 -1 8751
8753 3 370585 151317 191480 -1 8752
8754 3 370617 151143 191520 -1 8753
8755 3 370502 150814 191560 -1 8754
8756 3 370488 150783 191600 -1 8755
8757 3 373442 152269 190800 -1 8259
8758 3 373503 152331 190920 -1 8757
8759 3 373641 152509 191000 -1 8758
8760 3 373653 152746 191080 -1 8759
8761 3 373613 152805 191160 -1 8760
8762 3 373529 152821 191200 -1 8761
8763 3 373508 152818 191240 -1 8762
8764 3 373487 152852 191280 -1 8763
8765 3 373442 152899 191320 -1 8764
8766 3 373421 152902 191360 -1 8765
8767 3 373381 152935 191400 -1 8766
8768 3 373326 152922 191440 -1 8767
8769 3 373294 152927 191480 -1 8768
8770 3 373249 152920 191520 -1 8769
8771 3 373176 152903 191600 -1 8770
8772 3 373098 152903 191640 -1 8771
8773 3 373057 152895 191680 -1 8772
8774 3 373008 152895 191720 -1 8773
8775 3 372980 152945 191800 -1 8774
8776 3 372912 152959 191880 -1 8775
8777 3 372887 152978 191960 -1 8776
8778 3 372913 153018 192080 -1 8777
8779 3 372871 153056 192200 -1 8778
8780 3 372859 153077 192320 -1 8779
8781 3 372804 153092 192440 -1 8780
8782 3 372690 153063 192480 -1 8781
8783 3 372602 153075 192440 -1 8782
8784 3 372641 153064 192520 -1 8782
8785 3 372624 153072 192560 -1 8784
8786 3 372623 153006 192640 -1 8785
8787 3 372629 152996 192680 -1 8786
8788 3 372646 152994 192720 -1 8787
8789 3 372724 152945 192800 -1 8788
8790 3 372785 152920 192840 -1 8789
8791 3 372896 152923 192920 -1 8790
8792 3 372988 152889 192960 -1 8791
8793 3 373028 152887 193040 -1 8792
8794 3 373045 152883 193080 -1 8793
8795 3 373066 152890 193120 -1 8794
8796 3 373122 152891 193200 -1 8795
8797 3 373154 152883 193240 -1 8796
8798 3 373222 152801 193320 -1 8797
8799 3 373233 152741 193400 -1 8798
8800 3 373174 152718 193480 -1 8799
8801 3 373122 152665 193560 -1 8800
8802 3 373127 152616 193600 -1 8801
8803 3 373143 152584 193640 -1 8802
8804 3 373180 152535 193680 -1 8803
8805 3 373180 152507 193720 -1 8804
8806 3 373174 152467 193760 -1 8805
8807 3 373172 152423 193840 -1 8806
8808 3 373130 152318 193960 -1 8807
8809 3 373100 152241 194000 -1 8808
8810 3 373083 152171 194040 -1 8809
8811 3 373073 152125 194080 -1 8810
8812 3 373093 152093 194160 -1 8811
8813 3 373123 152139 194200 -1 8812
8814 3 374382 153726 190200 -1 8253
8815 3 374309 153703 190240 -1 8814
8816 3 374165 153758 190360 -1 8815
8817 3 374093 153810 190400 -1 8816
8818 3 374097 153810 190440 -1 8817
8819 3 374097 153824 190480 -1 8818
8820 3 374076 153828 190520 -1 8819
8821 3 374029 153847 190560 -1 8820
8822 3 373916 153925 190600 -1 8821
8823 3 373932 153906 190640 -1 8822
8824 3 373913 153904 190680 -1 8823
8825 3 373878 153931 190720 -1 8824
8826 3 373810 153940 190760 -1 8825
8827 3 373777 153940 190800 -1 8826
8828 3 373653 154056 190920 -1 8827
8829 3 373574 154096 190960 -1 8828
8830 3 373494 154137 191000 -1 8829
8831 3 373422 154180 191040 -1 8830
8832 3 373295 154240 191080 -1 8831
8833 3 373185 154242 191160 -1 8832
8834 3 372994 154260 191240 -1 8833
8835 3 372888 154252 191280 -1 8834
8836 3 372745 154236 191320 -1 8835
8837 3 372641 154227 191360 -1 8836
8838 3 372602 154239 191400 -1 8837
8839 3 372506 154340 191520 -1 8838
8840 3 372439 154411 191600 -1 8839
8841 3 372374 154477 191680 -1 8840
8842 3 372343 154516 191760 -1 8841
8843 3 372325 154596 191840 -1 8842
8844 3 372317 154634 191920 -1 8843
8845 3 372263 154634 192040 -1 8844
8846 3 372119 154638 192160 -1 8845
8847 3 372001 154693 192280 -1 8846
8848 3 371991 154783 192360 -1 8847
8849 3 371962 154839 192440 -1 8848
8850 3 371940 154898 192520 -1 8849
8851 3 371892 154900 192560 -1 8850
8852 3 371834 154900 192600 -1 8851
8853 3 371736 154932 192640 -1 8852
8854 3 371745 154975 192680 -1 8853
8855 3 371884 154967 192720 -1 8854
8856 3 371923 155056 192760 -1 8855
8857 3 371911 155092 192800 -1 8856
8858 3 371570 155027 192640 -1 8853
8859 3 371358 155005 192640 -1 8858
8860 3 371009 155014 192600 -1 8859
8861 3 370930 155182 192560 -1 8860
8862 3 370760 155296 192520 -1 8861
8863 3 370672 155472 192480 -1 8862
8864 3 370646 155577 192440 -1 8863
8865 3 370567 155624 192400 -1 8864
8866 3 370490 155669 192320 -1 8865
8867 3 370457 155675 192280 -1 8866
8868 3 370426 155686 192240 -1 8867
8869 3 370294 155774 192200 -1 8868
8870 3 370255 155833 192160 -1 8869
8871 3 370756 155328 192560 -1 8862
8872 3 375054 153585 189160 -1 8241
8873 3 375058 153544 189080 -1 8872
8874 3 375054 153409 189040 -1 8873
8875 3 375046 153370 189000 -1 8874
8876 3 375009 153341 188920 -1 8875
8877 3 374995 153324 188880 -1 8876
8878 3 374988 153240 188840 -1 8877
8879 3 374944 153146 188800 -1 8878
8880 3 374810 153004 188800 -1 8879
8881 3 374947 152806 188800 -1 8880
8882 3 374971 152615 188760 -1 8881
8883 3 374997 152578 188800 -1 8882
8884 3 375148 152567 188840 -1 8883
8885 3 375249 152568 188880 -1 8884
8886 3 375287 152560 188920 -1 8885
8887 3 375366 152549 188960 -1 8886
8888 3 375514 152490 189000 -1 8887
8889 3 375646 152479 189040 -1 8888
8890 3 375776 152524 189080 -1 8889
8891 3 375892 152581 189160 -1 8890
8892 3 375963 152620 189200 -1 8891
8893 3 376060 152649 189280 -1 8892
8894 3 376147 152676 189320 -1 8893
8895 3 376215 152695 189360 -1 8894
8896 3 376243 152681 189400 -1 8895
8897 3 376334 152730 189480 -1 8896
8898 3 376375 152777 189560 -1 8897
8899 3 376423 152785 189640 -1 8898
8900 3 376462 152748 189760 -1 8899
8901 3 376614 152686 189800 -1 8900
8902 3 376918 152606 189760 -1 8901
8903 3 377296 152529 189800 -1 8902
8904 3 377472 152490 189800 -1 8903
8905 3 377470 152500 189760 -1 8904
8906 3 377470 152517 189720 -1 8905
8907 3 374958 152595 188720 -1 8882
8908 3 374961 152562 188640 -1 8907
8909 3 374971 152527 188560 -1 8908
8910 3 375063 152667 188480 -1 8909
8911 3 375031 152541 188440 -1 8910
8912 3 375037 152516 188400 -1 8911
8913 3 375042 152512 188360 -1 8912
8914 3 375042 152501 188320 -1 8913
8915 3 375034 152480 188280 -1 8914
8916 3 375033 152460 188240 -1 8915
8917 3 375036 152442 188200 -1 8916
8918 3 375035 152432 188160 -1 8917
8919 3 375028 152374 188120 -1 8918
8920 3 375023 152346 188080 -1 8919
8921 3 375028 152332 188040 -1 8920
8922 3 375037 152299 188000 -1 8921
8923 3 374925 152150 187960 -1 8922
8924 3 374834 152075 187920 -1 8923
8925 3 374713 151946 187880 -1 8924
8926 3 374676 151917 187840 -1 8925
8927 3 374627 151898 187760 -1 8926
8928 3 374644 151883 187720 -1 8927
8929 3 375011 154289 187040 -1 8225
8930 3 374871 154016 187080 -1 8929
8931 3 374712 153981 187120 -1 8930
8932 3 374565 153951 187200 -1 8931
8933 3 374416 153890 187280 -1 8932
8934 3 374306 153828 187320 -1 8933
8935 3 374174 153810 187400 -1 8934
8936 3 374130 153789 187440 -1 8935
8937 3 374079 153718 187480 -1 8936
8938 3 374115 153656 187480 -1 8937
8939 3 374119 153657 187560 -1 8938
8940 3 374057 153636 187640 -1 8939
8941 3 374008 153601 187680 -1 8940
8942 3 373957 153568 187720 -1 8941
8943 3 373851 153532 187800 -1 8942
8944 3 373780 153446 187880 -1 8943
8945 3 373727 153443 187920 -1 8944
8946 3 373690 153441 187960 -1 8945
8947 3 373586 153439 188040 -1 8946
8948 3 373489 153451 188080 -1 8947
8949 3 373418 153506 188120 -1 8948
8950 3 373357 153556 188160 -1 8949
8951 3 373331 153562 188200 -1 8950
8952 3 373266 153570 188240 -1 8951
8953 3 373213 153600 188320 -1 8952
8954 3 373172 153619 188400 -1 8953
8955 3 373089 153626 188480 -1 8954
8956 3 373057 153668 188520 -1 8955
8957 3 373023 153737 188600 -1 8956
8958 3 372989 153746 188680 -1 8957
8959 3 372969 153756 188760 -1 8958
8960 3 372944 153863 188840 -1 8959
8961 3 372926 153984 188920 -1 8960
8962 3 372972 154134 189000 -1 8961
8963 3 372976 154340 189080 -1 8962
8964 3 372972 154377 189120 -1 8963
8965 3 374191 153634 187480 -1 8938
8966 3 374183 153623 187400 -1 8965
8967 3 374193 153626 187320 -1 8966
8968 3 370254 155880 180840 -1 7629
8969 3 370178 155884 180880 -1 8968
8970 3 370158 155912 180920 -1 8969
8971 3 370133 155913 180960 -1 8970
8972 3 370137 155930 181000 -1 8971
8973 3 370147 155943 181040 -1 8972
8974 3 370098 155931 181080 -1 8973
8975 3 370018 155929 181120 -1 8974
8976 3 369956 155923 181160 -1 8975
8977 3 369895 155960 181200 -1 8976
8978 3 369770 156025 181240 -1 8977
8979 3 369669 156020 181200 -1 8978
8980 3 369668 156019 181160 -1 8979
8981 3 369735 156099 181280 -1 8978
8982 3 369780 156088 181320 -1 8981
8983 3 369780 156089 181400 -1 8982
8984 3 367629 157650 178520 -1 7588
8985 3 367635 157655 178440 -1 8984
8986 3 367677 157659 178360 -1 8985
8987 3 367751 157709 178280 -1 8986
8988 3 367818 157797 178200 -1 8987
8989 3 367827 157826 178120 -1 8988
8990 3 367811 157847 178080 -1 8989
8991 3 367875 157963 178040 -1 8990
8992 3 367885 158021 178000 -1 8991
8993 3 367815 157655 178040 -1 8990
8994 3 367825 157609 178000 -1 8993
8995 3 367831 157603 177960 -1 8994
8996 3 367823 157602 177920 -1 8995
8997 3 367851 157594 177880 -1 8996
8998 3 364910 163418 174240 -1 7168
8999 3 364989 163582 174160 -1 8998
9000 3 365032 163655 174040 -1 8999
9001 3 365076 163755 174000 -1 9000
9002 3 365191 163953 173920 -1 9001
9003 3 365330 164010 173800 -1 9002
9004 3 365715 164070 173600 -1 9003
9005 3 365949 163983 173520 -1 9004
9006 3 365847 163867 173480 -1 9005
9007 3 365679 163893 173480 -1 9006
9008 3 365695 163890 173400 -1 9007
9009 3 365767 163955 173280 -1 9008
9010 3 365801 163979 173240 -1 9009
9011 3 365819 164021 173160 -1 9010
9012 3 365845 164123 173040 -1 9011
9013 3 365919 164146 172960 -1 9012
9014 3 366014 164153 172880 -1 9013
9015 3 366142 164159 172800 -1 9014
9016 3 366276 164095 172800 -1 9015
9017 3 366382 164121 172800 -1 9016
9018 3 366408 164195 172800 -1 9017
9019 3 366447 164244 172720 -1 9018
9020 3 366485 164303 172640 -1 9019
9021 3 366545 164341 172560 -1 9020
9022 3 366585 164361 172520 -1 9021
9023 3 366185 164168 172720 -1 9015
9024 3 366202 164186 172600 -1 9023
9025 3 366231 164206 172520 -1 9024
9026 3 366252 164199 172480 -1 9025
9027 3 366296 164220 172440 -1 9026
9028 3 366282 164225 172400 -1 9027
9029 3 366328 164237 172360 -1 9028
9030 3 366375 164249 172320 -1 9029
9031 3 366410 164254 172280 -1 9030
9032 3 365811 163963 173920 -1 9002
9033 3 366199 164148 173920 -1 9032
9034 3 366223 164115 173960 -1 9033
9035 3 366451 164216 174000 -1 9034
9036 3 366490 164284 174080 -1 9035
9037 3 366505 164290 174160 -1 9036
9038 3 366545 164491 174200 -1 9037
9039 3 366596 164712 174280 -1 9038
9040 3 366683 164922 174320 -1 9039
9041 3 366561 165155 174320 -1 9040
9042 3 366534 165264 174400 -1 9041
9043 3 366563 165330 174480 -1 9042
9044 3 366568 165400 174560 -1 9043
9045 3 366517 165444 174600 -1 9044
9046 3 366479 165461 174640 -1 9045
9047 3 366521 165463 174720 -1 9046
9048 3 366550 165440 174760 -1 9047
9049 3 366735 164192 174160 -1 9037
9050 3 366828 164201 174080 -1 9049
9051 3 367044 164195 174040 -1 9050
9052 3 367127 164170 173960 -1 9051
9053 3 365865 164002 174000 -1 9034
9054 3 365766 163982 174040 -1 9053
9055 3 365139 164114 173920 -1 9002
9056 3 364797 164224 173920 -1 9055
9057 3 364669 164253 174000 -1 9056
9058 3 364612 164351 174080 -1 9057
9059 3 364556 164456 174240 -1 9058
9060 3 364448 164550 174320 -1 9059
9061 3 364457 164558 174360 -1 9060
9062 3 364477 164549 174400 -1 9061
9063 3 364845 164056 171800 -1 7148
9064 3 365049 163916 171880 -1 9063
9065 3 365385 163572 171960 -1 9064
9066 3 365432 163446 172120 -1 9065
9067 3 365494 163179 172200 -1 9066
9068 3 365449 162694 172240 -1 9067
9069 3 365318 162485 172280 -1 9068
9070 3 365189 162272 172320 -1 9069
9071 3 364989 161980 172360 -1 9070
9072 3 364828 161828 172280 -1 9071
9073 3 364473 161608 172320 -1 9072
9074 3 364449 161484 172360 -1 9073
9075 3 364393 161406 172400 -1 9074
9076 3 364425 161369 172480 -1 9075
9077 3 364462 161332 172560 -1 9076
9078 3 364690 161332 172640 -1 9077
9079 3 364705 161249 172720 -1 9078
9080 3 364914 161214 172720 -1 9079
9081 3 365028 161182 172680 -1 9080
9082 3 365240 161174 172520 -1 9081
9083 3 365362 161194 172440 -1 9082
9084 3 365319 161255 172360 -1 9083
9085 3 364675 161254 172760 -1 9079
9086 3 364531 161188 172840 -1 9085
9087 3 364523 161181 172880 -1 9086
9088 3 364472 161169 172920 -1 9087
9089 3 364421 161131 173000 -1 9088
9090 3 364378 161091 173080 -1 9089
9091 3 364321 161027 173160 -1 9090
9092 3 364356 160849 173280 -1 9091
9093 3 364354 160809 173360 -1 9092
9094 3 364340 160764 173400 -1 9093
9095 3 364325 160718 173440 -1 9094
9096 3 364300 160625 173520 -1 9095
9097 3 364259 160606 173560 -1 9096
9098 3 364832 161768 172160 -1 9072
9099 3 364773 161445 171840 -1 9098
9100 3 364650 161415 171760 -1 9099
9101 3 364640 161356 171680 -1 9100
9102 3 364549 161251 171600 -1 9101
9103 3 364473 160667 171600 -1 9102
9104 3 364736 160619 171440 -1 9103
9105 3 365170 160481 171360 -1 9104
9106 3 365172 160493 171320 -1 9105
9107 3 363817 160107 171600 -1 9103
9108 3 363660 159788 171520 -1 9107
9109 3 363336 159383 171560 -1 9108
9110 3 363265 159120 171640 -1 9109
9111 3 362757 158660 171640 -1 9110
9112 3 362724 158543 171560 -1 9111
9113 3 362440 158475 171440 -1 9112
9114 3 362352 158332 171400 -1 9113
9115 3 362289 158241 171320 -1 9114
9116 3 362276 158144 171240 -1 9115
9117 3 362203 158007 171120 -1 9116
9118 3 362699 157859 171120 -1 9117
9119 3 362970 157800 171120 -1 9118
9120 3 363164 157670 171080 -1 9119
9121 3 363166 157628 171000 -1 9120
9122 3 363121 157626 170960 -1 9121
9123 3 363097 157626 170920 -1 9122
9124 3 363197 157613 171160 -1 9120
9125 3 363182 157605 171200 -1 9124
9126 3 362722 157844 171000 -1 9118
9127 3 362727 157845 170920 -1 9126
9128 3 362121 157998 171040 -1 9117
9129 3 361921 157949 171000 -1 9128
9130 3 361948 157901 170880 -1 9129
9131 3 361853 157892 170760 -1 9130
9132 3 361837 157873 170640 -1 9131
9133 3 361784 157836 170520 -1 9132
9134 3 361769 157824 170440 -1 9133
9135 3 361685 157752 170320 -1 9134
9136 3 361669 157732 170280 -1 9135
9137 3 361640 157687 170200 -1 9136
9138 3 361700 157627 170120 -1 9137
9139 3 361716 157612 169960 -1 9138
9140 3 361769 157513 169840 -1 9139
9141 3 361800 157337 169720 -1 9140
9142 3 361891 156982 169600 -1 9141
9143 3 361828 156945 169720 -1 9142
9144 3 361700 156790 169720 -1 9143
9145 3 361619 156753 169760 -1 9144
9146 3 361248 156498 169800 -1 9145
9147 3 361140 156278 169800 -1 9146
9148 3 360983 156269 169760 -1 9147
9149 3 360708 156434 169720 -1 9148
9150 3 360559 156433 169760 -1 9149
9151 3 360496 156419 169800 -1 9150
9152 3 360421 156437 169880 -1 9151
9153 3 361119 156336 169840 -1 9147
9154 3 362653 156864 169640 -1 9142
9155 3 362751 156720 169520 -1 9154
9156 3 362965 156599 169440 -1 9155
9157 3 363460 156476 169360 -1 9156
9158 3 363960 156196 169280 -1 9157
9159 3 364116 156145 169200 -1 9158
9160 3 364376 155931 169120 -1 9159
9161 3 364556 155880 169040 -1 9160
9162 3 364888 155724 168960 -1 9161
9163 3 365153 155648 168880 -1 9162
9164 3 365384 155561 168760 -1 9163
9165 3 365463 155536 168680 -1 9164
9166 3 365672 155542 168560 -1 9165
9167 3 365984 155492 168520 -1 9166
9168 3 366216 155491 168400 -1 9167
9169 3 366548 155507 168320 -1 9168
9170 3 367063 155532 168280 -1 9169
9171 3 367391 155512 168280 -1 9170
9172 3 367716 155783 168240 -1 9171
9173 3 367823 155871 168160 -1 9172
9174 3 368137 155969 168080 -1 9173
9175 3 368393 156129 168000 -1 9174
9176 3 368523 156209 167960 -1 9175
9177 3 368588 156291 167920 -1 9176
9178 3 368718 156359 167880 -1 9177
9179 3 368804 156419 167840 -1 9178
9180 3 368917 156454 167760 -1 9179
9181 3 369143 156574 167600 -1 9180
9182 3 369253 156695 167520 -1 9181
9183 3 369362 156822 167440 -1 9182
9184 3 369441 156990 167360 -1 9183
9185 3 369508 157075 167240 -1 9184
9186 3 369489 157127 167200 -1 9185
9187 3 369470 157179 167160 -1 9186
9188 3 369411 157316 167080 -1 9187
9189 3 369503 157411 167000 -1 9188
9190 3 369501 157510 166880 -1 9189
9191 3 369506 157571 166800 -1 9190
9192 3 369535 157672 166720 -1 9191
9193 3 369541 157715 166640 -1 9192
9194 3 369536 157733 166560 -1 9193
9195 3 369538 157967 166480 -1 9194
9196 3 369542 158019 166440 -1 9195
9197 3 369548 158070 166400 -1 9196
9198 3 369563 158333 166320 -1 9197
9199 3 370118 158834 166200 -1 9198
9200 3 370003 158858 166120 -1 9199
9201 3 369965 159042 166000 -1 9200
9202 3 369848 159261 165920 -1 9201
9203 3 369800 159329 165880 -1 9202
9204 3 369761 159387 165840 -1 9203
9205 3 369729 159473 165760 -1 9204
9206 3 369681 159552 165720 -1 9205
9207 3 369737 159717 165640 -1 9206
9208 3 369719 159876 165560 -1 9207
9209 3 369648 159943 165400 -1 9208
9210 3 369538 160124 165320 -1 9209
9211 3 369492 160126 165240 -1 9210
9212 3 369427 160160 165160 -1 9211
9213 3 369300 160282 165080 -1 9212
9214 3 369112 160550 165040 -1 9213
9215 3 369168 161074 165040 -1 9214
9216 3 369131 161164 164840 -1 9215
9217 3 369026 161324 164600 -1 9216
9218 3 369055 161511 164400 -1 9217
9219 3 369096 161591 164280 -1 9218
9220 3 369046 161635 164200 -1 9219
9221 3 369097 161699 164120 -1 9220
9222 3 369077 161783 164000 -1 9221
9223 3 369087 161889 163920 -1 9222
9224 3 369096 161932 163840 -1 9223
9225 3 369086 161965 163800 -1 9224
9226 3 368928 161928 163800 -1 9225
9227 3 368931 161937 163720 -1 9226
9228 3 368919 161936 163680 -1 9227
9229 3 369100 161985 163760 -1 9225
9230 3 369147 162158 163720 -1 9229
9231 3 369138 162201 163600 -1 9230
9232 3 369125 162218 163520 -1 9231
9233 3 368966 162298 163440 -1 9232
9234 3 368890 162491 163360 -1 9233
9235 3 368674 162695 163360 -1 9234
9236 3 368675 162619 163320 -1 9235
9237 3 368674 162708 163280 -1 9236
9238 3 368742 162884 163240 -1 9237
9239 3 368735 162970 163200 -1 9238
9240 3 368718 163078 163160 -1 9239
9241 3 368850 163289 163120 -1 9240
9242 3 368868 163337 163080 -1 9241
9243 3 368927 163362 163040 -1 9242
9244 3 368982 163404 163000 -1 9243
9245 3 369073 163570 162960 -1 9244
9246 3 369136 163602 162920 -1 9245
9247 3 369242 163629 162880 -1 9246
9248 3 369476 163727 162840 -1 9247
9249 3 369767 163742 162840 -1 9248
9250 3 369828 163784 162760 -1 9249
9251 3 369910 163901 162720 -1 9250
9252 3 370030 163971 162640 -1 9251
9253 3 369993 164081 162600 -1 9252
9254 3 370038 164210 162520 -1 9253
9255 3 370061 164390 162480 -1 9254
9256 3 370082 164340 162320 -1 9255
9257 3 370112 164469 162200 -1 9256
9258 3 370175 164553 162160 -1 9257
9259 3 370223 164634 162120 -1 9258
9260 3 370397 164837 162040 -1 9259
9261 3 370526 164895 161960 -1 9260
9262 3 370808 165137 161920 -1 9261
9263 3 371559 165401 161920 -1 9262
9264 3 371622 165463 162000 -1 9263
9265 3 371662 165502 162080 -1 9264
9266 3 371674 165546 162120 -1 9265
9267 3 371687 165555 162200 -1 9266
9268 3 371648 165578 162280 -1 9267
9269 3 371646 165620 162360 -1 9268
9270 3 371696 165653 162440 -1 9269
9271 3 371773 165707 162480 -1 9270
9272 3 371745 165718 162560 -1 9271
9273 3 371685 165707 162640 -1 9272
9274 3 371618 165683 162720 -1 9273
9275 3 371550 165658 162800 -1 9274
9276 3 371499 165649 162880 -1 9275
9277 3 371464 165562 162920 -1 9276
9278 3 371366 165486 162920 -1 9277
9279 3 371268 165475 162880 -1 9278
9280 3 371168 165420 162840 -1 9279
9281 3 370998 165298 162840 -1 9280
9282 3 371086 165146 162840 -1 9281
9283 3 371215 165056 162760 -1 9282
9284 3 371272 164964 162720 -1 9283
9285 3 371274 164877 162720 -1 9284
9286 3 371400 164763 162720 -1 9285
9287 3 371526 164697 162720 -1 9286
9288 3 371478 164567 162720 -1 9287
9289 3 371370 164401 162760 -1 9288
9290 3 371330 164378 162800 -1 9289
9291 3 371242 164363 162840 -1 9290
9292 3 371215 164330 162920 -1 9291
9293 3 371273 164233 163000 -1 9292
9294 3 371281 164145 163080 -1 9293
9295 3 371246 164059 163160 -1 9294
9296 3 371238 163965 163240 -1 9295
9297 3 371276 163895 163320 -1 9296
9298 3 371422 163810 163400 -1 9297
9299 3 371687 163646 163440 -1 9298
9300 3 371765 163571 163480 -1 9299
9301 3 371456 165561 162960 -1 9277
9302 3 371465 165559 163040 -1 9301
9303 3 371501 165541 163160 -1 9302
9304 3 371495 165512 163200 -1 9303
9305 3 371474 165496 163280 -1 9304
9306 3 371531 165445 163360 -1 9305
9307 3 371547 165452 163440 -1 9306
9308 3 371551 165423 163520 -1 9307
9309 3 371588 165411 163600 -1 9308
9310 3 371590 165350 163680 -1 9309
9311 3 371602 165267 163720 -1 9310
9312 3 371605 165246 163760 -1 9311
9313 3 371582 165187 163840 -1 9312
9314 3 371544 165144 163960 -1 9313
9315 3 371449 165103 164040 -1 9314
9316 3 371445 165088 164080 -1 9315
9317 3 371384 165052 164120 -1 9316
9318 3 371348 165000 164160 -1 9317
9319 3 371323 164967 164200 -1 9318
9320 3 371272 164939 164280 -1 9319
9321 3 371164 164929 164320 -1 9320
9322 3 371088 164926 164360 -1 9321
9323 3 371036 164918 164400 -1 9322
9324 3 370967 164902 164440 -1 9323
9325 3 370898 164829 164480 -1 9324
9326 3 370884 164792 164560 -1 9325
9327 3 370675 164831 164600 -1 9326
9328 3 370453 164914 164640 -1 9327
9329 3 370357 164983 164680 -1 9328
9330 3 370279 164991 164720 -1 9329
9331 3 370946 164674 164560 -1 9326
9332 3 371071 164507 164600 -1 9331
9333 3 371098 164435 164680 -1 9332
9334 3 371102 164414 164720 -1 9333
9335 3 372039 165657 162480 -1 9271
9336 3 372137 165606 162440 -1 9335
9337 3 372232 165563 162400 -1 9336
9338 3 372436 165482 162360 -1 9337
9339 3 372569 165446 162400 -1 9338
9340 3 372730 165447 162480 -1 9339
9341 3 372824 165510 162560 -1 9340
9342 3 372960 165584 162600 -1 9341
9343 3 373088 165756 162600 -1 9342
9344 3 373107 165767 162560 -1 9343
9345 3 373183 165823 162400 -1 9344
9346 3 373196 165939 162360 -1 9345
9347 3 373201 166001 162280 -1 9346
9348 3 373201 166013 162200 -1 9347
9349 3 373208 166021 162120 -1 9348
9350 3 373212 166017 162040 -1 9349
9351 3 373149 166081 162000 -1 9350
9352 3 373055 166244 161920 -1 9351
9353 3 373132 166026 162600 -1 9344
9354 3 373117 166168 162640 -1 9353
9355 3 373127 166181 162680 -1 9354
9356 3 372986 165590 162640 -1 9342
9357 3 373043 165584 162680 -1 9356
9358 3 373208 165451 162680 -1 9357
9359 3 373414 165389 162680 -1 9358
9360 3 373460 165344 162720 -1 9359
9361 3 373557 165324 162760 -1 9360
9362 3 373668 165231 162800 -1 9361
9363 3 373752 165172 162840 -1 9362
9364 3 373866 165144 162840 -1 9363
9365 3 374051 165199 162880 -1 9364
9366 3 374185 165202 162920 -1 9365
9367 3 374346 165223 162960 -1 9366
9368 3 374386 165226 163000 -1 9367
9369 3 374418 165221 163040 -1 9368
9370 3 374492 165244 163120 -1 9369
9371 3 374488 165237 163200 -1 9370
9372 3 374539 165169 163280 -1 9371
9373 3 374569 165102 163360 -1 9372
9374 3 374600 165114 163440 -1 9373
9375 3 374615 165151 163520 -1 9374
9376 3 374629 165171 163600 -1 9375
9377 3 374628 165191 163640 -1 9376
9378 3 374633 165214 163680 -1 9377
9379 3 374859 165200 163680 -1 9378
9380 3 375018 165169 163600 -1 9379
9381 3 375094 165156 163560 -1 9380
9382 3 375163 165129 163520 -1 9381
9383 3 375280 165115 163480 -1 9382
9384 3 375391 165097 163440 -1 9383
9385 3 375577 164984 163440 -1 9384
9386 3 375619 164852 163440 -1 9385
9387 3 375835 164750 163440 -1 9386
9388 3 375956 164659 163480 -1 9387
9389 3 375985 164603 163520 -1 9388
9390 3 376050 164543 163560 -1 9389
9391 3 376114 164437 163600 -1 9390
9392 3 376140 164231 163600 -1 9391
9393 3 376074 164149 163520 -1 9392
9394 3 376043 163984 163480 -1 9393
9395 3 375967 163926 163480 -1 9394
9396 3 375875 163876 163560 -1 9395
9397 3 376090 163969 163440 -1 9394
9398 3 376173 163949 163400 -1 9397
9399 3 376231 163838 163320 -1 9398
9400 3 376230 163799 163280 -1 9399
9401 3 376288 163729 163240 -1 9400
9402 3 376554 163559 163240 -1 9401
9403 3 376695 163538 163200 -1 9402
9404 3 376871 163413 163160 -1 9403
9405 3 376964 163356 163120 -1 9404
9406 3 376994 163329 163080 -1 9405
9407 3 376988 163317 163040 -1 9406
9408 3 376123 164153 163680 -1 9392
9409 3 376171 164102 163760 -1 9408
9410 3 376249 163974 163800 -1 9409
9411 3 376418 163874 163840 -1 9410
9412 3 376476 163801 163880 -1 9411
9413 3 376489 163737 163920 -1 9412
9414 3 376510 163583 164000 -1 9413
9415 3 376496 163484 164080 -1 9414
9416 3 376582 163401 164160 -1 9415
9417 3 376688 163378 164200 -1 9416
9418 3 376768 163354 164240 -1 9417
9419 3 376768 163374 164320 -1 9418
9420 3 376789 163268 164240 -1 9418
9421 3 376813 163236 164280 -1 9420
9422 3 376834 163225 164320 -1 9421
9423 3 376861 163217 164360 -1 9422
9424 3 376883 163218 164400 -1 9423
9425 3 376876 163168 164440 -1 9424
9426 3 376883 163136 164480 -1 9425
9427 3 376921 163102 164520 -1 9426
9428 3 376928 163093 164560 -1 9427
9429 3 376956 163075 164600 -1 9428
9430 3 377031 163088 164640 -1 9429
9431 3 377060 163052 164680 -1 9430
9432 3 377113 162968 164720 -1 9431
9433 3 377149 162926 164760 -1 9432
9434 3 377119 162864 164800 -1 9433
9435 3 377012 162698 164840 -1 9434
9436 3 376978 162672 164880 -1 9435
9437 3 376975 162658 164960 -1 9436
9438 3 376969 162628 165040 -1 9437
9439 3 376959 162575 165120 -1 9438
9440 3 376936 162574 165200 -1 9439
9441 3 376942 162592 165240 -1 9440
9442 3 376963 162623 165280 -1 9441
9443 3 377004 162590 165360 -1 9442
9444 3 377040 162560 165440 -1 9443
9445 3 377156 162321 165520 -1 9444
9446 3 377199 162265 165560 -1 9445
9447 3 377443 162073 165600 -1 9446
9448 3 377620 161976 165560 -1 9447
9449 3 377762 161950 165520 -1 9448
9450 3 374487 165368 163680 -1 9378
9451 3 374454 165404 163760 -1 9450
9452 3 374352 165456 163840 -1 9451
9453 3 374285 165767 163840 -1 9452
9454 3 374223 165791 163760 -1 9453
9455 3 374163 165802 163720 -1 9454
9456 3 374035 165824 163680 -1 9455
9457 3 374011 165846 163640 -1 9456
9458 3 373942 165860 163600 -1 9457
9459 3 373865 165871 163560 -1 9458
9460 3 373769 165891 163520 -1 9459
9461 3 373686 165891 163480 -1 9460
9462 3 373497 165868 163480 -1 9461
9463 3 373466 165800 163520 -1 9462
9464 3 373414 165742 163560 -1 9463
9465 3 373376 165702 163600 -1 9464
9466 3 373357 165617 163640 -1 9465
9467 3 373371 165531 163680 -1 9466
9468 3 373409 165427 163720 -1 9467
9469 3 373453 165384 163800 -1 9468
9470 3 373399 165316 163880 -1 9469
9471 3 373221 165946 163480 -1 9462
9472 3 373200 165971 163520 -1 9471
9473 3 374254 165749 163880 -1 9453
9474 3 374229 165899 163920 -1 9473
9475 3 374194 166028 163960 -1 9474
9476 3 374135 166029 164000 -1 9475
9477 3 374074 166009 164040 -1 9476
9478 3 374043 166027 164120 -1 9477
9479 3 373984 166073 164160 -1 9478
9480 3 373878 166083 164200 -1 9479
9481 3 373689 166050 164240 -1 9480
9482 3 373539 166040 164280 -1 9481
9483 3 373469 166068 164320 -1 9482
9484 3 373414 166108 164360 -1 9483
9485 3 373318 166101 164400 -1 9484
9486 3 373125 166331 164400 -1 9485
9487 3 373037 166438 164360 -1 9486
9488 3 372992 166589 164320 -1 9487
9489 3 372965 166621 164280 -1 9488
9490 3 371607 165333 161840 -1 9263
9491 3 371636 165301 161800 -1 9490
9492 3 371667 165313 161760 -1 9491
9493 3 371816 165253 161720 -1 9492
9494 3 371870 165253 161680 -1 9493
9495 3 371911 165257 161640 -1 9494
9496 3 371963 165274 161560 -1 9495
9497 3 372003 165335 161480 -1 9496
9498 3 372082 165318 161400 -1 9497
9499 3 372121 165315 161360 -1 9498
9500 3 372146 165313 161320 -1 9499
9501 3 372201 165349 161280 -1 9500
9502 3 372249 165383 161200 -1 9501
9503 3 372294 165399 161120 -1 9502
9504 3 372337 165402 161040 -1 9503
9505 3 372417 165392 161000 -1 9504
9506 3 372470 165501 161000 -1 9505
9507 3 372462 165501 160880 -1 9506
9508 3 370167 164250 162120 -1 9258
9509 3 370169 164257 162040 -1 9508
9510 3 370174 164245 162000 -1 9509
9511 3 370217 164204 161920 -1 9510
9512 3 370215 164168 161840 -1 9511
9513 3 370182 164173 161760 -1 9512
9514 3 370235 164165 161680 -1 9513
9515 3 370248 163998 161600 -1 9514
9516 3 370208 163947 161520 -1 9515
9517 3 370172 163901 161440 -1 9516
9518 3 368447 162602 163400 -1 9235
9519 3 368356 162587 163480 -1 9518
9520 3 368120 162645 163480 -1 9519
9521 3 367916 162621 163480 -1 9520
9522 3 367881 162596 163520 -1 9521
9523 3 367785 162583 163600 -1 9522
9524 3 367638 162609 163600 -1 9523
9525 3 367581 162663 163520 -1 9524
9526 3 367494 162712 163480 -1 9525
9527 3 367447 162704 163400 -1 9526
9528 3 368976 162375 163320 -1 9234
9529 3 369038 162356 163280 -1 9528
9530 3 369173 162332 163240 -1 9529
9531 3 369390 162301 163200 -1 9530
9532 3 369480 162287 163120 -1 9531
9533 3 369591 162275 163080 -1 9532
9534 3 369692 162243 163040 -1 9533
9535 3 369797 162238 163000 -1 9534
9536 3 369891 162217 162960 -1 9535
9537 3 369947 162215 162920 -1 9536
9538 3 370061 162151 162880 -1 9537
9539 3 370121 162086 162840 -1 9538
9540 3 370195 162038 162800 -1 9539
9541 3 370288 162021 162720 -1 9540
9542 3 370313 162012 162680 -1 9541
9543 3 369427 156593 167400 -1 9183
9544 3 369425 156526 167360 -1 9543
9545 3 369410 156539 167280 -1 9544
9546 3 369376 156544 167160 -1 9545
9547 3 369374 156536 167120 -1 9546
9548 3 369392 156501 167040 -1 9547
9549 3 369405 156509 166960 -1 9548
9550 3 369354 156582 166880 -1 9549
9551 3 369346 156631 166840 -1 9550
9552 3 369463 156587 166760 -1 9551
9553 3 369530 156575 166720 -1 9552
9554 3 369559 156544 166680 -1 9553
9555 3 369579 156527 166640 -1 9554
9556 3 369575 156506 166600 -1 9555
9557 3 367340 155479 168320 -1 9171
9558 3 367351 155472 168360 -1 9557
9559 3 367332 155470 168400 -1 9558
9560 3 367304 155492 168440 -1 9559
9561 3 367284 155514 168480 -1 9560
9562 3 367264 155538 168520 -1 9561
9563 3 367240 155513 168600 -1 9562
9564 3 367240 155514 168680 -1 9563
9565 3 367240 155515 168720 -1 9564
9566 3 364152 156193 169320 -1 9158
9567 3 364211 156205 169440 -1 9566
9568 3 364500 156222 169520 -1 9567
9569 3 364546 156311 169480 -1 9568
9570 3 364582 156396 169440 -1 9569
9571 3 364710 156494 169440 -1 9570
9572 3 364794 156513 169480 -1 9571
9573 3 364826 156532 169520 -1 9572
9574 3 364860 156553 169560 -1 9573
9575 3 364852 156537 169600 -1 9574
9576 3 361884 157036 169520 -1 9142
9577 3 361488 157248 169360 -1 9576
9578 3 361403 157252 169320 -1 9577
9579 3 361316 157256 169280 -1 9578
9580 3 361268 157268 169240 -1 9579
9581 3 361448 156976 169240 -1 9580
9582 3 361319 156923 169160 -1 9581
9583 3 361220 156869 169120 -1 9582
9584 3 361219 156835 169080 -1 9583
9585 3 361198 156850 169040 -1 9584
9586 3 361218 156672 169040 -1 9585
9587 3 360941 156471 169040 -1 9586
9588 3 360866 156281 169040 -1 9587
9589 3 360860 156300 168920 -1 9588
9590 3 361219 157281 169200 -1 9580
9591 3 361063 157350 169200 -1 9590
9592 3 361015 157424 169200 -1 9591
9593 3 360789 157398 169200 -1 9592
9594 3 360773 157391 169240 -1 9593
9595 3 360664 157421 169320 -1 9594
9596 3 360539 157417 169440 -1 9595
9597 3 360495 157417 169520 -1 9596
9598 3 360434 157457 169560 -1 9597
9599 3 360290 157408 169600 -1 9598
9600 3 360244 157547 169640 -1 9599
9601 3 360186 157570 169680 -1 9600
9602 3 359948 157602 169680 -1 9601
9603 3 359945 157618 169760 -1 9602
9604 3 359952 157672 169880 -1 9603
9605 3 359959 157712 169960 -1 9604
9606 3 359966 157758 170040 -1 9605
9607 3 359989 157779 170120 -1 9606
9608 3 360021 157823 170200 -1 9607
9609 3 360106 157893 170320 -1 9608
9610 3 360112 157964 170400 -1 9609
9611 3 360047 158007 170440 -1 9610
9612 3 359977 158054 170520 -1 9611
9613 3 359914 158121 170600 -1 9612
9614 3 359864 158198 170680 -1 9613
9615 3 359760 158288 170760 -1 9614
9616 3 359654 158407 170800 -1 9615
9617 3 359984 158617 170800 -1 9616
9618 3 359984 158628 170840 -1 9617
9619 3 359984 158639 170880 -1 9618
9620 3 360076 158620 170760 -1 9617
9621 3 360116 158604 170720 -1 9620
9622 3 360248 158686 170720 -1 9621
9623 3 360333 158678 170640 -1 9622
9624 3 360373 158670 170560 -1 9623
9625 3 360381 158674 170520 -1 9624
9626 3 359414 158523 170800 -1 9616
9627 3 359268 158555 170880 -1 9626
9628 3 359148 158571 170920 -1 9627
9629 3 358994 158551 170920 -1 9628
9630 3 358594 158789 170920 -1 9629
9631 3 358287 158982 170880 -1 9630
9632 3 358058 159048 170800 -1 9631
9633 3 357913 159058 170720 -1 9632
9634 3 357628 159088 170680 -1 9633
9635 3 357397 159121 170600 -1 9634
9636 3 357350 159145 170560 -1 9635
9637 3 357326 159144 170480 -1 9636
9638 3 357268 159157 170400 -1 9637
9639 3 357113 159139 170320 -1 9638
9640 3 356810 159159 170240 -1 9639
9641 3 356731 159198 170200 -1 9640
9642 3 356722 159237 170160 -1 9641
9643 3 356721 159270 170080 -1 9642
9644 3 356668 159288 170000 -1 9643
9645 3 356636 159320 169920 -1 9644
9646 3 356620 159393 169880 -1 9645
9647 3 356609 159401 169840 -1 9646
9648 3 356574 159384 169760 -1 9647
9649 3 356538 159373 169680 -1 9648
9650 3 356510 159365 169640 -1 9649
9651 3 356446 159242 169600 -1 9650
9652 3 356496 159355 169560 -1 9651
9653 3 356498 159368 169520 -1 9652
9654 3 356489 159396 169440 -1 9653
9655 3 356470 159448 169360 -1 9654
9656 3 356477 159477 169320 -1 9655
9657 3 356463 159532 169240 -1 9656
9658 3 356336 159557 169200 -1 9657
9659 3 356256 159517 169160 -1 9658
9660 3 356275 159417 169120 -1 9659
9661 3 356304 159401 169040 -1 9660
9662 3 356323 159427 168960 -1 9661
9663 3 356385 159355 168920 -1 9662
9664 3 356445 159344 168880 -1 9663
9665 3 356496 159329 168840 -1 9664
9666 3 356551 159315 168760 -1 9665
9667 3 356611 159250 168720 -1 9666
9668 3 356624 159222 168680 -1 9667
9669 3 356653 159152 168560 -1 9668
9670 3 356703 159059 168520 -1 9669
9671 3 356765 159046 168440 -1 9670
9672 3 356833 159051 168360 -1 9671
9673 3 356991 159054 168280 -1 9672
9674 3 357091 159014 168160 -1 9673
9675 3 357138 158955 168080 -1 9674
9676 3 357133 158902 168000 -1 9675
9677 3 357186 158925 167920 -1 9676
9678 3 357200 158954 167880 -1 9677
9679 3 357186 158968 167840 -1 9678
9680 3 357203 158964 167800 -1 9679
9681 3 357039 159099 167760 -1 9680
9682 3 356943 159187 167720 -1 9681
9683 3 356896 159232 167600 -1 9682
9684 3 356868 159282 167560 -1 9683
9685 3 356761 159475 167520 -1 9684
9686 3 356756 159475 167480 -1 9685
9687 3 356754 159477 167440 -1 9686
9688 3 357287 158866 167800 -1 9680
9689 3 357358 158830 167760 -1 9688
9690 3 357481 158782 167640 -1 9689
9691 3 357580 158768 167560 -1 9690
9692 3 357552 158792 167520 -1 9691
9693 3 357551 158791 167480 -1 9692
9694 3 358128 159040 170680 -1 9633
9695 3 358132 159019 170640 -1 9694
9696 3 358133 158999 170600 -1 9695
9697 3 358113 158941 170520 -1 9696
9698 3 358153 158904 170440 -1 9697
9699 3 358160 158872 170400 -1 9698
9700 3 358166 158840 170360 -1 9699
9701 3 358201 158827 170320 -1 9700
9702 3 358235 158762 170240 -1 9701
9703 3 358248 158718 170160 -1 9702
9704 3 358459 158605 170160 -1 9703
9705 3 358516 158427 170160 -1 9704
9706 3 358594 158323 170200 -1 9705
9707 3 358643 158212 170240 -1 9706
9708 3 358621 158185 170240 -1 9707
9709 3 358612 158149 170200 -1 9708
9710 3 358608 158125 170160 -1 9709
9711 3 358607 158090 170120 -1 9710
9712 3 358672 158024 170080 -1 9711
9713 3 358661 157983 170040 -1 9712
9714 3 358670 157913 170000 -1 9713
9715 3 358642 157872 169920 -1 9714
9716 3 358644 157833 169880 -1 9715
9717 3 358699 158748 170960 -1 9630
9718 3 358833 158713 171040 -1 9717
9719 3 358841 158735 171080 -1 9718
9720 3 361447 157618 169320 -1 9578
9721 3 361507 157862 169320 -1 9720
9722 3 361514 157942 169360 -1 9721
9723 3 361550 158090 169400 -1 9722
9724 3 361550 158058 169440 -1 9723
9725 3 361546 158072 169520 -1 9724
9726 3 361547 158083 169560 -1 9725
9727 3 362195 157675 171120 -1 9117
9728 3 362202 157585 171200 -1 9727
9729 3 362220 157610 171320 -1 9728
9730 3 362220 157609 171360 -1 9729
9731 3 362440 158528 171520 -1 9112
9732 3 362372 158571 171560 -1 9731
9733 3 362240 158602 171600 -1 9732
9734 3 362084 158629 171640 -1 9733
9735 3 361793 158521 171640 -1 9734
9736 3 361730 158516 171600 -1 9735
9737 3 361347 158497 171600 -1 9736
9738 3 361051 158609 171600 -1 9737
9739 3 360962 158718 171640 -1 9738
9740 3 360902 158820 171680 -1 9739
9741 3 360818 158883 171720 -1 9740
9742 3 360771 158952 171760 -1 9741
9743 3 360782 159036 171800 -1 9742
9744 3 363971 160114 171640 -1 9107
9745 3 364124 160119 171680 -1 9744
9746 3 364233 160073 171800 -1 9745
9747 3 364286 160080 171840 -1 9746
9748 3 364680 160398 171840 -1 9747
9749 3 364853 160441 171920 -1 9748
9750 3 364893 160406 172040 -1 9749
9751 3 364806 160381 172200 -1 9750
9752 3 364805 160311 172280 -1 9751
9753 3 364866 160322 172360 -1 9752
9754 3 364939 160308 172440 -1 9753
9755 3 364950 160325 172520 -1 9754
9756 3 365033 160340 172640 -1 9755
9757 3 365114 160314 172720 -1 9756
9758 3 364978 160188 172840 -1 9757
9759 3 364960 160138 172880 -1 9758
9760 3 365026 159976 172920 -1 9759
9761 3 365088 159893 173000 -1 9760
9762 3 365143 159768 173080 -1 9761
9763 3 365132 159710 173160 -1 9762
9764 3 365109 159718 173200 -1 9763
9765 3 365080 159694 173240 -1 9764
9766 3 365030 159731 173320 -1 9765
9767 3 365001 159736 173400 -1 9766
9768 3 364985 159727 173480 -1 9767
9769 3 364173 159903 171960 -1 9747
9770 3 364155 159812 172160 -1 9769
9771 3 364226 159672 172280 -1 9770
9772 3 364264 159565 172360 -1 9771
9773 3 364341 159427 172520 -1 9772
9774 3 364360 159388 172720 -1 9773
9775 3 364309 159491 172760 -1 9774
9776 3 364298 159587 172800 -1 9775
9777 3 364212 159604 172840 -1 9776
9778 3 364200 159594 172880 -1 9777
9779 3 364194 159588 172920 -1 9778
9780 3 364558 159283 172360 -1 9772
9781 3 364648 159123 172360 -1 9780
9782 3 364802 158893 172360 -1 9781
9783 3 364831 158805 172320 -1 9782
9784 3 364777 158635 172320 -1 9783
9785 3 364856 158582 172400 -1 9784
9786 3 364883 158571 172440 -1 9785
9787 3 364862 158480 172520 -1 9786
9788 3 364704 158706 172240 -1 9784
9789 3 364705 158706 172200 -1 9788
9790 3 364842 158890 172400 -1 9782
9791 3 364859 158908 172480 -1 9790
9792 3 364087 159757 172360 -1 9772
9793 3 363947 159749 172360 -1 9792
9794 3 363917 159754 172400 -1 9793
9795 3 363755 159787 172440 -1 9794
9796 3 363597 159865 172480 -1 9795
9797 3 363517 159900 172520 -1 9796
9798 3 363469 159907 172600 -1 9797
9799 3 363901 161524 171600 -1 9102
9800 3 363530 161533 171520 -1 9799
9801 3 363271 161469 171440 -1 9800
9802 3 362955 161245 171480 -1 9801
9803 3 362701 161232 171520 -1 9802
9804 3 362550 161268 171640 -1 9803
9805 3 362531 161206 171720 -1 9804
9806 3 362470 161212 171800 -1 9805
9807 3 362564 161234 171920 -1 9806
9808 3 362379 161259 171640 -1 9804
9809 3 362215 161227 171640 -1 9808
9810 3 362051 161286 171640 -1 9809
9811 3 361757 161290 171640 -1 9810
9812 3 361635 161387 171600 -1 9811
9813 3 361547 161404 171560 -1 9812
9814 3 361346 161356 171480 -1 9813
9815 3 361204 161374 171440 -1 9814
9816 3 361385 161331 171400 -1 9815
9817 3 361494 161285 171320 -1 9816
9818 3 361493 161281 171280 -1 9817
9819 3 360891 161357 171360 -1 9815
9820 3 360798 161392 171280 -1 9819
9821 3 360738 161377 171200 -1 9820
9822 3 360637 161336 171080 -1 9821
9823 3 360610 161324 171040 -1 9822
9824 3 360584 161312 171000 -1 9823
9825 3 360543 161315 171200 -1 9821
9826 3 360493 161322 171320 -1 9825
9827 3 360433 161359 171360 -1 9826
9828 3 360381 161387 171400 -1 9827
9829 3 360324 161398 171440 -1 9828
9830 3 360310 161396 171480 -1 9829
9831 3 360306 161398 171520 -1 9830
9832 3 360266 161347 171560 -1 9831
9833 3 364933 162892 172320 -1 9069
9834 3 364891 162931 172200 -1 9833
9835 3 364505 164385 170680 -1 7137
9836 3 364525 164375 170600 -1 9835
9837 3 364536 164369 170560 -1 9836
9838 3 363969 164108 169920 -1 7132
9839 3 364008 164007 169920 -1 9838
9840 3 364044 163964 169960 -1 9839
9841 3 364063 164001 170120 -1 9840
9842 3 364064 164005 170160 -1 9841
9843 3 364065 164007 170200 -1 9842
9844 3 363343 165966 167920 -1 7074
9845 3 363317 165990 167960 -1 9844
9846 3 363325 166016 168000 -1 9845
9847 3 363306 166037 168040 -1 9846
9848 3 363335 166091 168120 -1 9847
9849 3 363352 166119 168200 -1 9848
9850 3 363379 166112 168280 -1 9849
9851 3 363323 165992 168360 -1 9850
9852 3 363317 165972 168440 -1 9851
9853 3 363380 165963 168480 -1 9852
9854 3 363420 165960 168520 -1 9853
9855 3 363506 165955 168600 -1 9854
9856 3 363481 165903 168720 -1 9855
9857 3 363474 165892 168760 -1 9856
9858 3 363242 166312 168320 -1 9850
9859 3 363098 166452 168360 -1 9858
9860 3 363016 166581 168440 -1 9859
9861 3 362943 166638 168480 -1 9860
9862 3 362763 166766 168520 -1 9861
9863 3 362488 166856 168600 -1 9862
9864 3 362326 166991 168680 -1 9863
9865 3 362190 167084 168720 -1 9864
9866 3 361988 167269 168760 -1 9865
9867 3 361752 167311 168760 -1 9866
9868 3 361546 167405 168760 -1 9867
9869 3 361300 167604 168720 -1 9868
9870 3 361050 167670 168720 -1 9869
9871 3 360825 167678 168800 -1 9870
9872 3 360586 167717 168880 -1 9871
9873 3 360391 167778 168960 -1 9872
9874 3 360145 167903 169120 -1 9873
9875 3 360051 167958 169200 -1 9874
9876 3 359852 167830 169240 -1 9875
9877 3 359829 167822 169280 -1 9876
9878 3 359760 167782 169360 -1 9877
9879 3 359736 167728 169440 -1 9878
9880 3 359710 167678 169520 -1 9879
9881 3 359666 167646 169640 -1 9880
9882 3 359624 167584 169720 -1 9881
9883 3 359476 167481 169800 -1 9882
9884 3 359472 167523 169920 -1 9883
9885 3 359517 167536 170000 -1 9884
9886 3 359569 167591 170080 -1 9885
9887 3 359554 167611 170160 -1 9886
9888 3 359665 167651 170240 -1 9887
9889 3 359747 167620 170320 -1 9888
9890 3 359872 167533 170360 -1 9889
9891 3 359939 167489 170440 -1 9890
9892 3 359970 167525 170520 -1 9891
9893 3 360011 167527 170560 -1 9892
9894 3 360053 167454 170640 -1 9893
9895 3 360063 167444 170680 -1 9894
9896 3 360161 167427 170720 -1 9895
9897 3 360174 167429 170760 -1 9896
9898 3 360155 167484 170800 -1 9897
9899 3 360135 167526 170880 -1 9898
9900 3 360126 167566 170960 -1 9899
9901 3 359155 167421 169760 -1 9883
9902 3 359019 167436 169680 -1 9901
9903 3 358978 167461 169640 -1 9902
9904 3 358948 167478 169600 -1 9903
9905 3 358868 167469 169560 -1 9904
9906 3 358578 167367 169520 -1 9905
9907 3 358551 167338 169480 -1 9906
9908 3 358476 167312 169440 -1 9907
9909 3 358145 167297 169400 -1 9908
9910 3 357918 167245 169360 -1 9909
9911 3 357818 167151 169360 -1 9910
9912 3 357645 167042 169400 -1 9911
9913 3 357583 166960 169320 -1 9912
9914 3 357584 166933 169280 -1 9913
9915 3 357589 166901 169240 -1 9914
9916 3 357528 166849 169200 -1 9915
9917 3 357410 166781 169200 -1 9916
9918 3 357362 166645 169200 -1 9917
9919 3 357268 166580 169120 -1 9918
9920 3 357217 166564 169040 -1 9919
9921 3 357215 166582 168960 -1 9920
9922 3 357218 166613 168920 -1 9921
9923 3 360028 168052 169240 -1 9875
9924 3 359983 168179 169320 -1 9923
9925 3 360025 168356 169400 -1 9924
9926 3 359986 168573 169480 -1 9925
9927 3 360140 168705 169560 -1 9926
9928 3 360215 168706 169600 -1 9927
9929 3 360279 168814 169600 -1 9928
9930 3 360575 168736 169600 -1 9929
9931 3 360944 168721 169560 -1 9930
9932 3 361237 168691 169520 -1 9931
9933 3 361380 168704 169480 -1 9932
9934 3 361375 168755 169400 -1 9933
9935 3 361409 168863 169320 -1 9934
9936 3 361487 168905 169240 -1 9935
9937 3 361608 168920 169160 -1 9936
9938 3 361692 168945 169080 -1 9937
9939 3 361818 168996 169000 -1 9938
9940 3 361986 169018 168920 -1 9939
9941 3 362211 169112 168840 -1 9940
9942 3 362353 169163 168800 -1 9941
9943 3 362455 169223 168760 -1 9942
9944 3 362579 169203 168720 -1 9943
9945 3 362672 169241 168680 -1 9944
9946 3 362727 169304 168640 -1 9945
9947 3 362850 169387 168680 -1 9946
9948 3 363110 169353 168680 -1 9947
9949 3 363080 169273 168840 -1 9948
9950 3 363056 169253 168880 -1 9949
9951 3 363249 169361 168600 -1 9948
9952 3 363578 169418 168520 -1 9951
9953 3 363762 169404 168440 -1 9952
9954 3 363970 169411 168360 -1 9953
9955 3 364026 169423 168280 -1 9954
9956 3 364130 169419 168200 -1 9955
9957 3 364365 169388 168120 -1 9956
9958 3 364497 169370 168040 -1 9957
9959 3 364627 169343 168000 -1 9958
9960 3 364709 169310 167960 -1 9959
9961 3 364787 169316 167920 -1 9960
9962 3 364903 169321 167880 -1 9961
9963 3 365066 169341 167800 -1 9962
9964 3 365100 169324 167760 -1 9963
9965 3 365122 169312 167720 -1 9964
9966 3 365178 169291 167640 -1 9965
9967 3 365225 169305 167560 -1 9966
9968 3 365314 169329 167480 -1 9967
9969 3 365554 169396 167440 -1 9968
9970 3 365745 169476 167360 -1 9969
9971 3 365912 169583 167320 -1 9970
9972 3 365975 169612 167280 -1 9971
9973 3 366117 169707 167200 -1 9972
9974 3 366203 169732 167160 -1 9973
9975 3 366292 169730 167120 -1 9974
9976 3 366390 169719 167040 -1 9975
9977 3 366474 169729 166960 -1 9976
9978 3 366564 169705 166880 -1 9977
9979 3 366862 169736 166800 -1 9978
9980 3 366987 169765 166760 -1 9979
9981 3 367068 169791 166720 -1 9980
9982 3 367154 169816 166680 -1 9981
9983 3 367204 169817 166640 -1 9982
9984 3 367437 169807 166600 -1 9983
9985 3 367662 169711 166560 -1 9984
9986 3 359834 168653 169480 -1 9926
9987 3 359756 168785 169480 -1 9986
9988 3 359713 168833 169520 -1 9987
9989 3 359657 168907 169600 -1 9988
9990 3 359624 168942 169640 -1 9989
9991 3 359524 169036 169680 -1 9990
9992 3 359410 169096 169720 -1 9991
9993 3 359380 169144 169760 -1 9992
9994 3 359295 169189 169800 -1 9993
9995 3 359271 169237 169840 -1 9994
9996 3 359241 169307 169880 -1 9995
9997 3 359191 169378 169920 -1 9996
9998 3 359048 169499 169960 -1 9997
9999 3 358903 169601 170040 -1 9998
10000 3 359042 169558 170080 -1 9999
10001 3 359047 169551 170120 -1 10000
10002 3 359048 169551 170160 -1 10001
10003 3 359039 169555 170200 -1 10002
10004 3 358726 169752 170080 -1 9999
10005 3 358671 169826 170120 -1 10004
10006 3 358630 169843 170160 -1 10005
10007 3 358550 169975 170240 -1 10006
10008 3 358395 170245 170320 -1 10007
10009 3 358358 170393 170400 -1 10008
10010 3 358313 170461 170440 -1 10009
10011 3 358153 170682 170520 -1 10010
10012 3 358073 170778 170560 -1 10011
10013 3 357940 170881 170600 -1 10012
10014 3 357926 171073 170600 -1 10013
10015 3 357979 171176 170680 -1 10014
10016 3 358037 171333 170640 -1 10015
10017 3 358009 171380 170600 -1 10016
10018 3 357992 171412 170560 -1 10017
10019 3 357941 171459 170480 -1 10018
10020 3 357909 171515 170440 -1 10019
10021 3 357856 172134 170440 -1 10020
10022 3 357764 172258 170440 -1 10021
10023 3 357736 172254 170400 -1 10022
10024 3 357852 172184 170560 -1 10021
10025 3 363764 168250 164640 -1 5467
10026 3 364518 168270 164600 -1 10025
10027 3 364615 168279 164640 -1 10026
10028 3 364631 168252 164720 -1 10027
10029 3 364625 168259 164760 -1 10028
10030 3 363691 168587 164680 -1 10025
10031 3 363724 168608 164720 -1 10030
10032 3 363650 168593 164760 -1 10031
10033 3 363556 168755 164800 -1 10032
10034 3 363532 168814 164840 -1 10033
10035 3 363623 168880 164880 -1 10034
10036 3 363711 168920 164920 -1 10035
10037 3 363727 168988 165000 -1 10036
10038 3 363871 169039 165160 -1 10037
10039 3 364096 169019 165320 -1 10038
10040 3 364312 168967 165280 -1 10039
10041 3 364472 168886 165240 -1 10040
10042 3 364561 168928 165200 -1 10041
10043 3 364599 168969 165120 -1 10042
10044 3 364769 168964 165080 -1 10043
10045 3 364849 168930 165040 -1 10044
10046 3 364843 168906 165000 -1 10045
10047 3 364850 168887 164960 -1 10046
10048 3 364878 168892 164920 -1 10047
10049 3 363514 169103 159600 -1 3761
10050 3 363526 169014 159560 -1 10049
10051 3 363457 168880 159480 -1 10050
10052 3 363431 168842 159440 -1 10051
10053 3 363483 168825 159360 -1 10052
10054 3 363624 168296 159400 -1 10053
10055 3 363691 168310 159440 -1 10054
10056 3 363781 168306 159480 -1 10055
10057 3 363795 168283 159520 -1 10056
10058 3 363833 168275 159560 -1 10057
10059 3 363856 168268 159600 -1 10058
10060 3 363858 168248 159640 -1 10059
10061 3 363863 168250 159680 -1 10060
10062 3 363639 168281 159360 -1 10054
10063 3 363626 168233 159320 -1 10062
10064 3 363291 167749 159360 -1 10063
10065 3 363268 167715 159440 -1 10064
10066 3 363231 167722 159520 -1 10065
10067 3 363224 167735 159560 -1 10066
10068 3 363227 167715 159600 -1 10067
10069 3 363258 167716 159640 -1 10068
10070 3 363303 167698 159680 -1 10069
10071 3 363312 167699 159720 -1 10070
10072 3 363305 167682 159760 -1 10071
10073 3 363325 167688 159800 -1 10072
10074 3 363294 167695 159840 -1 10073
10075 3 363259 167684 159880 -1 10074
10076 3 363253 167690 159920 -1 10075
10077 3 363241 167699 159960 -1 10076
10078 3 363247 167726 160000 -1 10077
10079 3 363239 167727 160080 -1 10078
10080 3 363243 167751 160120 -1 10079
10081 3 363211 167760 160200 -1 10080
10082 3 363214 167743 160240 -1 10081
10083 3 363170 167720 160280 -1 10082
10084 3 363085 167711 160320 -1 10083
10085 3 363045 167696 160360 -1 10084
10086 3 363024 167628 160440 -1 10085
10087 3 363050 167629 160480 -1 10086
10088 3 363055 167626 160520 -1 10087
10089 3 363060 167608 160560 -1 10088
10090 3 362914 167514 160600 -1 10089
10091 3 362904 167468 160560 -1 10090
10092 3 362894 167516 160640 -1 10090
10093 3 362831 167480 160680 -1 10092
10094 3 362783 167468 160720 -1 10093
10095 3 362746 167471 160760 -1 10094
10096 3 362728 167483 160800 -1 10095
10097 3 362580 167480 160840 -1 10096
10098 3 362436 167485 160880 -1 10097
10099 3 362389 167481 160960 -1 10098
10100 3 362341 167460 161040 -1 10099
10101 3 362270 167419 161120 -1 10100
10102 3 362243 167388 161160 -1 10101
10103 3 362182 167351 161200 -1 10102
10104 3 362107 167300 161240 -1 10103
10105 3 362035 167268 161280 -1 10104
10106 3 361939 167261 161320 -1 10105
10107 3 361917 167252 161360 -1 10106
10108 3 361865 167222 161440 -1 10107
10109 3 361779 167181 161520 -1 10108
10110 3 361703 167208 161600 -1 10109
10111 3 361555 167262 161680 -1 10110
10112 3 361498 167274 161720 -1 10111
10113 3 361408 167308 161760 -1 10112
10114 3 361349 167172 161800 -1 10113
10115 3 361323 167148 161840 -1 10114
10116 3 361300 167140 161920 -1 10115
10117 3 361190 167192 162000 -1 10116
10118 3 361068 167206 162120 -1 10117
10119 3 361069 167208 162200 -1 10118
10120 3 361064 167214 162240 -1 10119
10121 3 361054 167208 162280 -1 10120
10122 3 361057 167209 162320 -1 10121
10123 3 361043 167224 162360 -1 10122
10124 3 361020 167248 162400 -1 10123
10125 3 360972 167276 162440 -1 10124
10126 3 360951 167302 162480 -1 10125
10127 3 360871 167338 162560 -1 10126
10128 3 360726 167270 162640 -1 10127
10129 3 360560 167188 162680 -1 10128
10130 3 360507 167173 162720 -1 10129
10131 3 360418 167122 162760 -1 10130
10132 3 360341 167080 162800 -1 10131
10133 3 360326 167019 162840 -1 10132
10134 3 360315 166977 162920 -1 10133
10135 3 360098 167038 162960 -1 10134
10136 3 360127 167038 163000 -1 10135
10137 3 360071 167080 163080 -1 10136
10138 3 360039 167105 163160 -1 10137
10139 3 359932 167165 163200 -1 10138
10140 3 359883 167188 163240 -1 10139
10141 3 359847 167194 163280 -1 10140
10142 3 359832 167195 163320 -1 10141
10143 3 359809 167198 163360 -1 10142
10144 3 359800 167206 163400 -1 10143
10145 3 359780 167198 163440 -1 10144
10146 3 359759 167221 163480 -1 10145
10147 3 359738 167224 163520 -1 10146
10148 3 359724 167225 163560 -1 10147
10149 3 359745 167234 163600 -1 10148
10150 3 359765 167228 163680 -1 10149
10151 3 359770 167214 163760 -1 10150
10152 3 359665 167151 163840 -1 10151
10153 3 359635 167156 163880 -1 10152
10154 3 359539 167129 163920 -1 10153
10155 3 359337 167108 163960 -1 10154
10156 3 359141 167045 164040 -1 10155
10157 3 359106 166997 164120 -1 10156
10158 3 359062 166964 164160 -1 10157
10159 3 359044 166942 164200 -1 10158
10160 3 359059 166896 164280 -1 10159
10161 3 359091 166891 164360 -1 10160
10162 3 359021 166872 164480 -1 10161
10163 3 358984 166841 164560 -1 10162
10164 3 358965 166808 164600 -1 10163
10165 3 358962 166786 164680 -1 10164
10166 3 358935 166774 164720 -1 10165
10167 3 358886 166793 164760 -1 10166
10168 3 358830 166834 164840 -1 10167
10169 3 358631 166870 164920 -1 10168
10170 3 358603 166904 164960 -1 10169
10171 3 358596 166948 165000 -1 10170
10172 3 358581 166945 165040 -1 10171
10173 3 358504 166967 165120 -1 10172
10174 3 358488 166978 165160 -1 10173
10175 3 363633 168224 159280 -1 10063
10176 3 363601 168153 159200 -1 10175
10177 3 363584 168207 159160 -1 10176
10178 3 363355 168337 159160 -1 10177
10179 3 362986 168265 159160 -1 10178
10180 3 362606 168228 159120 -1 10179
10181 3 362463 168306 159160 -1 10180
10182 3 362200 168409 159200 -1 10181
10183 3 362024 168408 159200 -1 10182
10184 3 361897 168454 159240 -1 10183
10185 3 361865 168475 159280 -1 10184
10186 3 361937 168480 159320 -1 10185
10187 3 361975 168494 159400 -1 10186
10188 3 362008 168498 159480 -1 10187
10189 3 362034 168510 159520 -1 10188
10190 3 361781 168529 159240 -1 10185
10191 3 361765 168523 159200 -1 10190
10192 3 361681 168528 159160 -1 10191
10193 3 361576 168538 159120 -1 10192
10194 3 361534 168542 159080 -1 10193
10195 3 361457 168580 159040 -1 10194
10196 3 361343 168609 158960 -1 10195
10197 3 361162 168649 158840 -1 10196
10198 3 360937 168723 158800 -1 10197
10199 3 362591 168153 159080 -1 10180
10200 3 362586 168122 159040 -1 10199
10201 3 362571 168087 159000 -1 10200
10202 3 362514 168053 158960 -1 10201
10203 3 362405 168004 158920 -1 10202
10204 3 362211 167850 158880 -1 10203
10205 3 362200 167776 158800 -1 10204
10206 3 362109 167679 158760 -1 10205
10207 3 361934 167493 158680 -1 10206
10208 3 361561 167280 158640 -1 10207
10209 3 361252 167203 158720 -1 10208
10210 3 361130 167233 158760 -1 10209
10211 3 361107 167271 158800 -1 10210
10212 3 361124 167277 158840 -1 10211
10213 3 361140 167275 158880 -1 10212
10214 3 361160 167291 158920 -1 10213
10215 3 361165 167324 158960 -1 10214
10216 3 361080 167292 159040 -1 10215
10217 3 361027 167297 159080 -1 10216
10218 3 360991 167285 159120 -1 10217
10219 3 360856 167300 159160 -1 10218
10220 3 360836 167332 159200 -1 10219
10221 3 360746 167418 159240 -1 10220
10222 3 360742 167473 159280 -1 10221
10223 3 360732 167495 159320 -1 10222
10224 3 360648 167469 159360 -1 10223
10225 3 360558 167426 159400 -1 10224
10226 3 360517 167409 159440 -1 10225
10227 3 360491 167410 159480 -1 10226
10228 3 360466 167403 159520 -1 10227
10229 3 361536 167243 158560 -1 10208
10230 3 361521 167189 158480 -1 10229
10231 3 361473 167187 158400 -1 10230
10232 3 361465 167159 158320 -1 10231
10233 3 361399 167114 158280 -1 10232
10234 3 361371 167097 158240 -1 10233
10235 3 361338 167082 158200 -1 10234
10236 3 361248 167013 158160 -1 10235
10237 3 361121 166862 158120 -1 10236
10238 3 361166 166907 158080 -1 10237
10239 3 361085 166914 158040 -1 10238
10240 3 361078 166898 158000 -1 10239
10241 3 361019 166902 157960 -1 10240
10242 3 361025 166885 157920 -1 10241
10243 3 361054 166887 157880 -1 10242
10244 3 361056 166869 157840 -1 10243
10245 3 360991 166860 157800 -1 10244
10246 3 360935 166826 157760 -1 10245
10247 3 360887 166799 157720 -1 10246
10248 3 360806 166674 157680 -1 10247
10249 3 360663 166593 157720 -1 10248
10250 3 360626 166520 157760 -1 10249
10251 3 360422 166114 157760 -1 10250
10252 3 360417 165939 157800 -1 10251
10253 3 360529 165658 157840 -1 10252
10254 3 360644 165499 157880 -1 10253
10255 3 360759 165211 157880 -1 10254
10256 3 360832 164771 157880 -1 10255
10257 3 360833 164669 157960 -1 10256
10258 3 360944 164373 158000 -1 10257
10259 3 361127 164244 158040 -1 10258
10260 3 361203 164189 158080 -1 10259
10261 3 361256 164146 158120 -1 10260
10262 3 361396 164058 158160 -1 10261
10263 3 361419 163987 158200 -1 10262
10264 3 361575 163799 158200 -1 10263
10265 3 361644 163674 158160 -1 10264
10266 3 361693 163552 158120 -1 10265
10267 3 361789 163480 158080 -1 10266
10268 3 362018 163306 158040 -1 10267
10269 3 362230 163126 158120 -1 10268
10270 3 362270 163164 158160 -1 10269
10271 3 362536 162992 158120 -1 10270
10272 3 362767 162884 158160 -1 10271
10273 3 363080 162797 158200 -1 10272
10274 3 363176 162767 158240 -1 10273
10275 3 363318 162755 158240 -1 10274
10276 3 363430 162685 158280 -1 10275
10277 3 363557 162650 158360 -1 10276
10278 3 363729 162645 158440 -1 10277
10279 3 363827 162641 158480 -1 10278
10280 3 363961 162613 158480 -1 10279
10281 3 364019 162509 158480 -1 10280
10282 3 364169 162501 158480 -1 10281
10283 3 364281 162558 158440 -1 10282
10284 3 364328 162668 158480 -1 10283
10285 3 364308 162717 158520 -1 10284
10286 3 364260 162797 158600 -1 10285
10287 3 360588 166487 157800 -1 10250
10288 3 360591 166489 157840 -1 10287
10289 3 360530 166498 157880 -1 10288
10290 3 360453 166710 157880 -1 10289
10291 3 360465 166637 157920 -1 10289
10292 3 360445 166657 157960 -1 10291
10293 3 360448 166752 158000 -1 10292
10294 3 362262 167799 158720 -1 10206
10295 3 362270 167811 158640 -1 10294
10296 3 362295 167811 158560 -1 10295
10297 3 362266 167969 158520 -1 10296
10298 3 362128 168081 158520 -1 10297
10299 3 362028 168215 158520 -1 10298
10300 3 361968 168289 158480 -1 10299
10301 3 361870 168351 158440 -1 10300
10302 3 361856 168336 158400 -1 10301
10303 3 361814 168348 158360 -1 10302
10304 3 361715 168452 158320 -1 10303
10305 3 361591 168501 158280 -1 10304
10306 3 361409 168813 158280 -1 10305
10307 3 361394 168854 158240 -1 10306
10308 3 361218 168735 158280 -1 10306
10309 3 361018 168781 158240 -1 10308
10310 3 360841 168866 158200 -1 10309
10311 3 360821 168845 158160 -1 10310
10312 3 360565 168946 158200 -1 10310
10313 3 360545 168973 158240 -1 10312
10314 3 360451 168992 158280 -1 10313
10315 3 360313 169019 158320 -1 10314
10316 3 360283 169053 158400 -1 10315
10317 3 363649 168177 159120 -1 10177
10318 3 363699 168176 159080 -1 10317
10319 3 363693 168162 159000 -1 10318
10320 3 363815 168354 158920 -1 10319
10321 3 363783 168384 158840 -1 10320
10322 3 363715 168317 158760 -1 10321
10323 3 363608 168176 158680 -1 10322
10324 3 363588 168136 158600 -1 10323
10325 3 363628 168123 158520 -1 10324
10326 3 363619 168075 158440 -1 10325
10327 3 363608 167963 158320 -1 10326
10328 3 363612 167897 158240 -1 10327
10329 3 363537 167842 158160 -1 10328
10330 3 363557 167669 158120 -1 10329
10331 3 363639 167785 158080 -1 10330
10332 3 363589 167749 158000 -1 10331
10333 3 363587 167694 157920 -1 10332
10334 3 363577 167635 157880 -1 10333
10335 3 363551 167644 157800 -1 10334
10336 3 363546 167638 157760 -1 10335
10337 3 363502 167655 157720 -1 10336
10338 3 363432 167679 157680 -1 10337
10339 3 363430 167682 157640 -1 10338
10340 3 363434 167703 157560 -1 10339
10341 3 363405 167782 157480 -1 10340
10342 3 363424 167834 157440 -1 10341
10343 3 363233 167783 157400 -1 10342
10344 3 363182 167748 157360 -1 10343
10345 3 363136 167730 157320 -1 10344
10346 3 362908 167708 157280 -1 10345
10347 3 362872 167644 157200 -1 10346
10348 3 362857 167622 157160 -1 10347
10349 3 362770 167578 157120 -1 10348
10350 3 362694 167525 157040 -1 10349
10351 3 362693 167537 157000 -1 10350
10352 3 362670 167540 156960 -1 10351
10353 3 362666 167522 156920 -1 10352
10354 3 362644 167496 156880 -1 10353
10355 3 362634 167463 156840 -1 10354
10356 3 362541 167375 156760 -1 10355
10357 3 362450 167290 156680 -1 10356
10358 3 362257 167300 156640 -1 10357
10359 3 362224 167271 156560 -1 10358
10360 3 362185 167223 156480 -1 10359
10361 3 362207 167197 156440 -1 10360
10362 3 362211 167208 156400 -1 10361
10363 3 362183 167170 156360 -1 10362
10364 3 362213 167176 156280 -1 10363
10365 3 362209 167188 156200 -1 10364
10366 3 362199 167221 156120 -1 10365
10367 3 362178 167235 156080 -1 10366
10368 3 362102 167179 156040 -1 10367
10369 3 361978 167111 156040 -1 10368
10370 3 361948 167114 156000 -1 10369
10371 3 361785 167109 155960 -1 10370
10372 3 361732 167036 155920 -1 10371
10373 3 361731 167017 155880 -1 10372
10374 3 361755 167018 155840 -1 10373
10375 3 361827 167167 156040 -1 10369
10376 3 361767 167210 156080 -1 10375
10377 3 361666 167236 156120 -1 10376
10378 3 361541 167244 156080 -1 10377
10379 3 361401 167338 156080 -1 10378
10380 3 361151 167567 156080 -1 10379
10381 3 360935 167795 156040 -1 10380
10382 3 360766 167983 156000 -1 10381
10383 3 360671 168060 155960 -1 10382
10384 3 360706 168013 155920 -1 10383
10385 3 360572 168087 155880 -1 10384
10386 3 360478 168171 155800 -1 10385
10387 3 360525 168229 155720 -1 10386
10388 3 360582 168219 155600 -1 10387
10389 3 360588 168209 155560 -1 10388
10390 3 360615 168208 155520 -1 10389
10391 3 360665 168204 155480 -1 10390
10392 3 360726 168215 155440 -1 10391
10393 3 360802 168253 155400 -1 10392
10394 3 360872 168307 155360 -1 10393
10395 3 360970 168346 155320 -1 10394
10396 3 360911 168621 155280 -1 10395
10397 3 360915 168746 155320 -1 10396
10398 3 360994 168845 155360 -1 10397
10399 3 361100 168903 155400 -1 10398
10400 3 361151 168912 155440 -1 10399
10401 3 361237 168903 155480 -1 10400
10402 3 361282 168882 155520 -1 10401
10403 3 361310 168852 155560 -1 10402
10404 3 361371 168824 155640 -1 10403
10405 3 361454 168797 155720 -1 10404
10406 3 361536 168779 155760 -1 10405
10407 3 361582 168734 155840 -1 10406
10408 3 361550 168746 155880 -1 10407
10409 3 361012 168284 155280 -1 10395
10410 3 361159 168228 155240 -1 10409
10411 3 361241 168242 155160 -1 10410
10412 3 361378 168245 155120 -1 10411
10413 3 361454 168182 155040 -1 10412
10414 3 361451 168144 155000 -1 10413
10415 3 361468 168127 154960 -1 10414
10416 3 361502 168066 154920 -1 10415
10417 3 361541 168034 154880 -1 10416
10418 3 361610 168032 154800 -1 10417
10419 3 361642 168050 154760 -1 10418
10420 3 361696 168102 154720 -1 10419
10421 3 361770 168125 154680 -1 10420
10422 3 361770 168156 154640 -1 10421
10423 3 361709 168182 154560 -1 10422
10424 3 361716 168190 154520 -1 10423
10425 3 361703 168240 154440 -1 10424
10426 3 361721 168288 154320 -1 10425
10427 3 361673 168387 154280 -1 10426
10428 3 361655 168385 154240 -1 10427
10429 3 361675 168405 154200 -1 10428
10430 3 361699 168417 154160 -1 10429
10431 3 361771 168482 154120 -1 10430
10432 3 361777 168527 154080 -1 10431
10433 3 361783 168540 154040 -1 10432
10434 3 361794 168501 154000 -1 10433
10435 3 361791 168513 153960 -1 10434
10436 3 361800 168511 153920 -1 10435
10437 3 361801 168533 153880 -1 10436
10438 3 361762 168555 153840 -1 10437
10439 3 361760 168572 153800 -1 10438
10440 3 361520 168687 153760 -1 10439
10441 3 361498 168684 153720 -1 10440
10442 3 361503 168678 153680 -1 10441
10443 3 361508 168646 153640 -1 10442
10444 3 361538 168646 153600 -1 10443
10445 3 361575 168631 153560 -1 10444
10446 3 361578 168616 153520 -1 10445
10447 3 361578 168612 153480 -1 10446
10448 3 361588 168586 153440 -1 10447
10449 3 361584 168541 153400 -1 10448
10450 3 361573 168452 153360 -1 10449
10451 3 361570 168425 153320 -1 10450
10452 3 361559 168388 153280 -1 10451
10453 3 361561 168395 153240 -1 10452
10454 3 361589 168360 153200 -1 10453
10455 3 361664 168350 153160 -1 10454
10456 3 361750 168333 153120 -1 10455
10457 3 361868 168338 153160 -1 10456
10458 3 361941 168328 153200 -1 10457
10459 3 362034 168307 153240 -1 10458
10460 3 362129 168268 153200 -1 10459
10461 3 362156 168222 153160 -1 10460
10462 3 362163 168227 153120 -1 10461
10463 3 362155 168318 153080 -1 10462
10464 3 362150 168391 153040 -1 10463
10465 3 362148 168448 152960 -1 10464
10466 3 362155 168479 152920 -1 10465
10467 3 362147 168505 152880 -1 10466
10468 3 362150 168508 152840 -1 10467
10469 3 362152 168505 152800 -1 10468
10470 3 362134 168503 152760 -1 10469
10471 3 362138 168509 152680 -1 10470
10472 3 362143 168547 152640 -1 10471
10473 3 362133 168570 152600 -1 10472
10474 3 362089 168592 152520 -1 10473
10475 3 362054 168606 152440 -1 10474
10476 3 362027 168616 152360 -1 10475
10477 3 362001 168666 152320 -1 10476
10478 3 362003 168742 152280 -1 10477
10479 3 361971 168799 152200 -1 10478
10480 3 361954 168831 152160 -1 10479
10481 3 361960 168948 152120 -1 10480
10482 3 361952 168963 152080 -1 10481
10483 3 361955 168973 152040 -1 10482
10484 3 361934 168966 151960 -1 10483
10485 3 361972 168940 151920 -1 10484
10486 3 362001 168947 151840 -1 10485
10487 3 362066 169021 151760 -1 10486
10488 3 362176 168996 151680 -1 10487
10489 3 362297 169057 151600 -1 10488
10490 3 362348 169103 151560 -1 10489
10491 3 362361 169093 151520 -1 10490
10492 3 361601 168700 153360 -1 10449
10493 3 361709 168844 153360 -1 10492
10494 3 361958 168905 153320 -1 10493
10495 3 362052 168991 153360 -1 10494
10496 3 362176 169116 153400 -1 10495
10497 3 362240 169149 153440 -1 10496
10498 3 361911 168889 153280 -1 10494
10499 3 361870 168892 153240 -1 10498
10500 3 361821 168868 153200 -1 10499
10501 3 361823 168833 153120 -1 10500
10502 3 361919 168841 153080 -1 10501
10503 3 361920 168878 153040 -1 10502
10504 3 361856 168993 153000 -1 10503
10505 3 361771 169070 152960 -1 10504
10506 3 361688 169117 152920 -1 10505
10507 3 361647 169156 152880 -1 10506
10508 3 361552 169222 152800 -1 10507
10509 3 361510 169269 152720 -1 10508
10510 3 361591 169343 152640 -1 10509
10511 3 361656 169380 152600 -1 10510
10512 3 361694 169437 152560 -1 10511
10513 3 361687 169485 152520 -1 10512
10514 3 361642 169407 152480 -1 10513
10515 3 361617 169399 152400 -1 10514
10516 3 361612 169395 152360 -1 10515
10517 3 361636 169384 152320 -1 10516
10518 3 361645 169373 152280 -1 10517
10519 3 361638 169372 152240 -1 10518
10520 3 361631 169391 152200 -1 10519
10521 3 361620 169381 152160 -1 10520
10522 3 361607 169394 152120 -1 10521
10523 3 361588 169405 152080 -1 10522
10524 3 361556 169397 152040 -1 10523
10525 3 361774 169595 152480 -1 10513
10526 3 361790 169625 152440 -1 10525
10527 3 361785 169633 152400 -1 10526
10528 3 361788 169627 152360 -1 10527
10529 3 361789 169598 152320 -1 10528
10530 3 361769 169588 152280 -1 10529
10531 3 361735 169566 152240 -1 10530
10532 3 361714 169590 152200 -1 10531
10533 3 361695 169599 152160 -1 10532
10534 3 361684 169633 152080 -1 10533
10535 3 361704 169626 152000 -1 10534
10536 3 361690 169616 151960 -1 10535
10537 3 361664 169617 151920 -1 10536
10538 3 361780 168599 153760 -1 10439
10539 3 361973 168695 153840 -1 10439
10540 3 361617 167208 156160 -1 10377
10541 3 361541 167163 156200 -1 10540
10542 3 361495 167156 156240 -1 10541
10543 3 361345 167171 156280 -1 10542
10544 3 361194 167226 156320 -1 10543
10545 3 361051 167180 156360 -1 10544
10546 3 360900 167027 156400 -1 10545
10547 3 360714 166928 156360 -1 10546
10548 3 360628 166770 156320 -1 10547
10549 3 360545 166763 156280 -1 10548
10550 3 360351 166905 156240 -1 10549
10551 3 360328 167054 156200 -1 10550
10552 3 360275 167128 156160 -1 10551
10553 3 360262 167177 156120 -1 10552
10554 3 360274 167239 156080 -1 10553
10555 3 360276 167287 156040 -1 10554
10556 3 360254 167337 156000 -1 10555
10557 3 360244 167386 155960 -1 10556
10558 3 360257 167429 155920 -1 10557
10559 3 360253 167457 155880 -1 10558
10560 3 360288 167480 155840 -1 10559
10561 3 360295 167491 155800 -1 10560
10562 3 360315 167509 155720 -1 10561
10563 3 360268 167578 155640 -1 10562
10564 3 360224 167636 155520 -1 10563
10565 3 360228 167700 155480 -1 10564
10566 3 360239 167727 155440 -1 10565
10567 3 360272 167747 155360 -1 10566
10568 3 360234 167741 155280 -1 10567
10569 3 364741 174043 158400 -1 3711
10570 3 364555 174008 158520 -1 10569
10571 3 364346 173935 158600 -1 10570
10572 3 364167 173836 158640 -1 10571
10573 3 363751 173635 158680 -1 10572
10574 3 363705 173566 158720 -1 10573
10575 3 363606 173530 158840 -1 10574
10576 3 363360 173582 158880 -1 10575
10577 3 363281 173354 158840 -1 10576
10578 3 363408 173201 158880 -1 10577
10579 3 363552 173166 158920 -1 10578
10580 3 363572 173194 158960 -1 10579
10581 3 363592 173220 159000 -1 10580
10582 3 363622 173244 159040 -1 10581
10583 3 363644 173267 159080 -1 10582
10584 3 363677 173308 159120 -1 10583
10585 3 363690 173339 159160 -1 10584
10586 3 363734 173375 159200 -1 10585
10587 3 363730 173409 159240 -1 10586
10588 3 363713 173421 159280 -1 10587
10589 3 363781 173422 159360 -1 10588
10590 3 363831 173414 159440 -1 10589
10591 3 363902 173427 159520 -1 10590
10592 3 363940 173423 159560 -1 10591
10593 3 363958 173432 159600 -1 10592
10594 3 364005 173436 159680 -1 10593
10595 3 364020 173521 159800 -1 10594
10596 3 364219 173591 159920 -1 10595
10597 3 364322 173607 159880 -1 10596
10598 3 364500 173599 159800 -1 10597
10599 3 364693 173561 159760 -1 10598
10600 3 364850 173567 159720 -1 10599
10601 3 364960 173597 159680 -1 10600
10602 3 365047 173602 159640 -1 10601
10603 3 365251 173522 159680 -1 10602
10604 3 365306 173486 159720 -1 10603
10605 3 365447 173417 159800 -1 10604
10606 3 365560 173451 159760 -1 10605
10607 3 365602 173479 159720 -1 10606
10608 3 365663 173493 159680 -1 10607
10609 3 365736 173504 159600 -1 10608
10610 3 365781 173506 159520 -1 10609
10611 3 365804 173495 159480 -1 10610
10612 3 365901 173511 159440 -1 10611
10613 3 366022 173535 159400 -1 10612
10614 3 366098 173556 159360 -1 10613
10615 3 366169 173544 159320 -1 10614
10616 3 366284 173653 159320 -1 10615
10617 3 366345 173633 159360 -1 10616
10618 3 366375 173622 159400 -1 10617
10619 3 366330 173662 159480 -1 10618
10620 3 366348 173651 159560 -1 10619
10621 3 366337 173643 159640 -1 10620
10622 3 366356 173666 159760 -1 10621
10623 3 366439 173696 159920 -1 10622
10624 3 366474 173706 160000 -1 10623
10625 3 366454 173705 160040 -1 10624
10626 3 363121 173642 158920 -1 10576
10627 3 363038 173641 158960 -1 10626
10628 3 362950 173735 159000 -1 10627
10629 3 362851 173777 159040 -1 10628
10630 3 362775 173774 159080 -1 10629
10631 3 362713 173755 159120 -1 10630
10632 3 362641 173746 159160 -1 10631
10633 3 362578 173764 159200 -1 10632
10634 3 362450 173826 159240 -1 10633
10635 3 362428 173824 159280 -1 10634
10636 3 362403 173806 159320 -1 10635
10637 3 362247 173821 159360 -1 10636
10638 3 361139 173701 159360 -1 10637
10639 3 360783 173914 159360 -1 10638
10640 3 360708 173944 159200 -1 10639
10641 3 360694 173981 159120 -1 10640
10642 3 360782 173861 159000 -1 10641
10643 3 360777 173883 158960 -1 10642
10644 3 360773 173908 159400 -1 10639
10645 3 360618 173969 159600 -1 10644
10646 3 360327 173849 159720 -1 10645
10647 3 359913 173644 159760 -1 10646
10648 3 359223 173354 159800 -1 10647
10649 3 358691 173294 159880 -1 10648
10650 3 358480 173271 159960 -1 10649
10651 3 358083 173167 160000 -1 10650
10652 3 357690 173224 160080 -1 10651
10653 3 356704 173260 160160 -1 10652
10654 3 356501 173222 160240 -1 10653
10655 3 356144 173095 160320 -1 10654
10656 3 356071 172812 160520 -1 10655
10657 3 355997 172682 160560 -1 10656
10658 3 355924 172552 160600 -1 10657
10659 3 355783 172293 160680 -1 10658
10660 3 355686 172136 160800 -1 10659
10661 3 355616 171983 160880 -1 10660
10662 3 355513 171835 160960 -1 10661
10663 3 355291 171641 161080 -1 10662
10664 3 355169 171596 161240 -1 10663
10665 3 354736 171542 161320 -1 10664
10666 3 354358 171261 161440 -1 10665
10667 3 354283 171261 161480 -1 10666
10668 3 354292 171283 161560 -1 10667
10669 3 354203 171147 161640 -1 10668
10670 3 354076 171090 161680 -1 10669
10671 3 353165 170567 161720 -1 10670
10672 3 352616 170420 161800 -1 10671
10673 3 352729 170382 161600 -1 10672
10674 3 352872 170334 161520 -1 10673
10675 3 352819 170322 161480 -1 10674
10676 3 352875 170226 161400 -1 10675
10677 3 352925 170158 161320 -1 10676
10678 3 352988 170115 161240 -1 10677
10679 3 353018 170059 161160 -1 10678
10680 3 353087 169970 161120 -1 10679
10681 3 353099 169963 161080 -1 10680
10682 3 353094 169924 161040 -1 10681
10683 3 353137 169993 161000 -1 10682
10684 3 353184 170048 160920 -1 10683
10685 3 353182 170114 160840 -1 10684
10686 3 353282 169990 160840 -1 10685
10687 3 353411 169905 160800 -1 10686
10688 3 353416 169908 160760 -1 10687
10689 3 353428 169937 160720 -1 10688
10690 3 353471 169979 160680 -1 10689
10691 3 353527 170135 160680 -1 10690
10692 3 353532 170201 160720 -1 10691
10693 3 353608 170300 160760 -1 10692
10694 3 353614 170362 160800 -1 10693
10695 3 353644 170442 160880 -1 10694
10696 3 353740 170536 160880 -1 10695
10697 3 353755 170570 160920 -1 10696
10698 3 353756 170585 161000 -1 10697
10699 3 353753 170571 161040 -1 10698
10700 3 353552 170004 160640 -1 10690
10701 3 353804 169848 160560 -1 10700
10702 3 353888 169776 160520 -1 10701
10703 3 354016 169560 160560 -1 10702
10704 3 354116 169620 160440 -1 10703
10705 3 354216 169652 160320 -1 10704
10706 3 353992 169668 160400 -1 10704
10707 3 353964 169704 160320 -1 10706
10708 3 353172 170109 160800 -1 10685
10709 3 353157 170111 160760 -1 10708
10710 3 352370 170432 161880 -1 10672
10711 3 353552 170504 161880 -1 10710
10712 3 353754 171049 161960 -1 10711
10713 3 353628 171126 162080 -1 10712
10714 3 353378 170990 162240 -1 10713
10715 3 353283 171034 162360 -1 10714
10716 3 353270 171057 162440 -1 10715
10717 3 353191 171067 162760 -1 10716
10718 3 353047 171057 162960 -1 10717
10719 3 352967 171074 163080 -1 10718
10720 3 352918 171074 163160 -1 10719
10721 3 352710 171091 163440 -1 10720
10722 3 352472 171054 163640 -1 10721
10723 3 352253 171071 163840 -1 10722
10724 3 352035 171034 164040 -1 10723
10725 3 351946 171007 164120 -1 10724
10726 3 352130 171340 164120 -1 10725
10727 3 352241 171539 164240 -1 10726
10728 3 352315 171602 164360 -1 10727
10729 3 352338 171619 164440 -1 10728
10730 3 352388 171785 164480 -1 10729
10731 3 352525 171957 164600 -1 10730
10732 3 352617 172066 164760 -1 10731
10733 3 352788 172172 164880 -1 10732
10734 3 352988 172261 165000 -1 10733
10735 3 353112 172396 165160 -1 10734
10736 3 353234 172470 165200 -1 10735
10737 3 353408 172599 165240 -1 10736
10738 3 353664 172683 165280 -1 10737
10739 3 354095 172829 165320 -1 10738
10740 3 354421 172888 165360 -1 10739
10741 3 354869 173085 165400 -1 10740
10742 3 355166 173142 165440 -1 10741
10743 3 355514 173263 165480 -1 10742
10744 3 355280 173210 165520 -1 10743
10745 3 355235 173178 165560 -1 10744
10746 3 355186 173176 165640 -1 10745
10747 3 355169 173222 165680 -1 10746
10748 3 355098 173286 165720 -1 10747
10749 3 355081 173309 165760 -1 10748
10750 3 355780 173468 165520 -1 10743
10751 3 356059 173694 165560 -1 10750
10752 3 356168 173774 165520 -1 10751
10753 3 356206 173765 165480 -1 10752
10754 3 356214 173736 165440 -1 10753
10755 3 356242 173700 165400 -1 10754
10756 3 356252 173669 165360 -1 10755
10757 3 356263 173661 165320 -1 10756
10758 3 356263 173635 165280 -1 10757
10759 3 356274 173610 165240 -1 10758
10760 3 356245 173595 165200 -1 10759
10761 3 356263 173584 165120 -1 10760
10762 3 356260 173513 165000 -1 10761
10763 3 356240 173398 164960 -1 10762
10764 3 356314 173304 164880 -1 10763
10765 3 356371 173218 164800 -1 10764
10766 3 356379 173151 164680 -1 10765
10767 3 356380 173128 164640 -1 10766
10768 3 356396 173132 164600 -1 10767
10769 3 356487 173178 164480 -1 10768
10770 3 356715 173234 164320 -1 10769
10771 3 357031 173216 164200 -1 10770
10772 3 357050 173126 164040 -1 10771
10773 3 356982 173014 163920 -1 10772
10774 3 357057 172864 163760 -1 10773
10775 3 357119 172582 163640 -1 10774
10776 3 357158 172602 163480 -1 10775
10777 3 357230 172636 163440 -1 10776
10778 3 357254 172630 163360 -1 10777
10779 3 357334 172654 163320 -1 10778
10780 3 357374 172634 163280 -1 10779
10781 3 357491 172602 163200 -1 10780
10782 3 357635 172678 163160 -1 10781
10783 3 357787 172626 163080 -1 10782
10784 3 357929 172538 162960 -1 10783
10785 3 358158 172532 162920 -1 10784
10786 3 358376 172576 163000 -1 10785
10787 3 358553 172580 162920 -1 10786
10788 3 358601 172580 162800 -1 10787
10789 3 358597 172568 162760 -1 10788
10790 3 358627 172588 162640 -1 10789
10791 3 358675 172470 162440 -1 10790
10792 3 358713 172436 162320 -1 10791
10793 3 358729 172412 162240 -1 10792
10794 3 356173 173813 165640 -1 10751
10795 3 356370 173925 165720 -1 10794
10796 3 356562 174059 165760 -1 10795
10797 3 356611 174191 165800 -1 10796
10798 3 356730 174296 165840 -1 10797
10799 3 356797 174353 165880 -1 10798
10800 3 356919 174446 165960 -1 10799
10801 3 356932 174561 166080 -1 10800
10802 3 356966 174622 166160 -1 10801
10803 3 357000 174632 166200 -1 10802
10804 3 355955 173996 166320 -1 10803
10805 3 356485 174337 166360 -1 10804
10806 3 356491 174340 166400 -1 10805
10807 3 356571 174324 166480 -1 10806
10808 3 356583 174438 166560 -1 10807
10809 3 356665 174535 166640 -1 10808
10810 3 356778 174622 166720 -1 10809
10811 3 356732 174777 166880 -1 10810
10812 3 356725 174837 166920 -1 10811
10813 3 356719 174905 167000 -1 10812
10814 3 356797 175011 167040 -1 10813
10815 3 356978 175179 167080 -1 10814
10816 3 357222 175284 167120 -1 10815
10817 3 357358 175334 167160 -1 10816
10818 3 357656 175601 167200 -1 10817
10819 3 357995 175646 167280 -1 10818
10820 3 357988 175622 167320 -1 10819
10821 3 358081 175657 167240 -1 10819
10822 3 358264 175674 167200 -1 10821
10823 3 358474 175788 167160 -1 10822
10824 3 358470 175768 167120 -1 10823
10825 3 358426 175789 167080 -1 10824
10826 3 358407 175803 167040 -1 10825
10827 3 358372 175816 166960 -1 10826
10828 3 358383 175850 166880 -1 10827
10829 3 358405 175911 166720 -1 10828
10830 3 358340 176016 166640 -1 10829
10831 3 358430 176077 166560 -1 10830
10832 3 358484 176169 166480 -1 10831
10833 3 358568 176211 166360 -1 10832
10834 3 358154 175957 166320 -1 10833
10835 3 359088 176615 166200 -1 10834
10836 3 359178 176687 166120 -1 10835
10837 3 359331 176833 165960 -1 10836
10838 3 359493 177048 165800 -1 10837
10839 3 359582 177240 165640 -1 10838
10840 3 359568 177279 165560 -1 10839
10841 3 359558 177282 165480 -1 10840
10842 3 359641 177317 165400 -1 10841
10843 3 359703 177344 165320 -1 10842
10844 3 359718 177326 165200 -1 10843
10845 3 359721 177310 165160 -1 10844
10846 3 359643 177268 165120 -1 10845
10847 3 359575 177228 165040 -1 10846
10848 3 359521 177191 164960 -1 10847
10849 3 359452 177124 164920 -1 10848
10850 3 359506 177139 164880 -1 10849
10851 3 359534 177167 164840 -1 10850
10852 3 359573 177178 164800 -1 10851
10853 3 359585 177179 164720 -1 10852
10854 3 359497 177158 164640 -1 10853
10855 3 359503 177174 164600 -1 10854
10856 3 359787 177436 165120 -1 10845
10857 3 359778 177464 165080 -1 10856
10858 3 359771 177482 165040 -1 10857
10859 3 359753 177502 164960 -1 10858
10860 3 359782 177515 164880 -1 10859
10861 3 359809 177534 164800 -1 10860
10862 3 359853 177619 164720 -1 10861
10863 3 359785 177710 164640 -1 10862
10864 3 359911 177775 164560 -1 10863
10865 3 359980 177834 164480 -1 10864
10866 3 359962 177840 164440 -1 10865
10867 3 359938 177851 164360 -1 10866
10868 3 359916 177871 164320 -1 10867
10869 3 359887 177880 164280 -1 10868
10870 3 359876 177927 164200 -1 10869
10871 3 359847 177965 164160 -1 10870
10872 3 359834 177979 164120 -1 10871
10873 3 359849 178022 164040 -1 10872
10874 3 359926 178115 163920 -1 10873
10875 3 360023 178192 163880 -1 10874
10876 3 360058 178236 163800 -1 10875
10877 3 360158 178262 163760 -1 10876
10878 3 360233 178314 163720 -1 10877
10879 3 360268 178391 163680 -1 10878
10880 3 360233 178477 163640 -1 10879
10881 3 360165 178571 163560 -1 10880
10882 3 360222 178687 163520 -1 10881
10883 3 360164 178920 163480 -1 10882
10884 3 360079 179103 163440 -1 10883
10885 3 360071 179091 163400 -1 10884
10886 3 360313 178977 163400 -1 10885
10887 3 360365 178952 163360 -1 10886
10888 3 360417 178958 163320 -1 10887
10889 3 360487 178997 163240 -1 10888
10890 3 360686 179047 163160 -1 10889
10891 3 360740 179058 163120 -1 10890
10892 3 360859 179122 163080 -1 10891
10893 3 361076 179157 163040 -1 10892
10894 3 361276 179126 163000 -1 10893
10895 3 361476 179126 162960 -1 10894
10896 3 361608 179172 162920 -1 10895
10897 3 361697 179249 162840 -1 10896
10898 3 361707 179298 162760 -1 10897
10899 3 361672 179337 162720 -1 10898
10900 3 361732 179483 162640 -1 10899
10901 3 361786 179630 162560 -1 10900
10902 3 361709 179590 162480 -1 10901
10903 3 361988 179768 162560 -1 10901
10904 3 362172 179768 162520 -1 10903
10905 3 362540 179852 162480 -1 10904
10906 3 362792 179852 162440 -1 10905
10907 3 362924 179896 162360 -1 10906
10908 3 363032 180036 162240 -1 10907
10909 3 362956 180304 162280 -1 10908
10910 3 363056 180596 162440 -1 10909
10911 3 363052 180708 162400 -1 10910
10912 3 363012 179964 162120 -1 10908
10913 3 361702 178926 162960 -1 10896
10914 3 361778 178916 163000 -1 10913
10915 3 361778 178919 163080 -1 10914
10916 3 361744 178926 163120 -1 10915
10917 3 360068 179169 163480 -1 10884
10918 3 360075 179196 163520 -1 10917
10919 3 360312 178421 163520 -1 10881
10920 3 360370 178352 163480 -1 10919
10921 3 360445 178269 163440 -1 10920
10922 3 360620 178195 163400 -1 10921
10923 3 360592 178178 163360 -1 10922
10924 3 358529 175605 167120 -1 10824
10925 3 358557 175471 167000 -1 10924
10926 3 358585 175477 166960 -1 10925
10927 3 359317 175684 167160 -1 10823
10928 3 359410 175698 167120 -1 10927
10929 3 359434 175696 167080 -1 10928
10930 3 359451 175700 167040 -1 10929
10931 3 359666 175740 167040 -1 10930
10932 3 359708 175760 167000 -1 10931
10933 3 359724 175773 166960 -1 10932
10934 3 359772 175759 166920 -1 10933
10935 3 359823 175736 166880 -1 10934
10936 3 359845 175735 166840 -1 10935
10937 3 359863 175738 166800 -1 10936
10938 3 359886 175710 166760 -1 10937
10939 3 359848 175684 166720 -1 10938
10940 3 359830 175648 166680 -1 10939
10941 3 359925 175450 166720 -1 10940
10942 3 359963 175422 166800 -1 10941
10943 3 359912 175367 166840 -1 10942
10944 3 359642 175724 166760 -1 10939
10945 3 359554 175890 166720 -1 10944
10946 3 359458 175956 166680 -1 10945
10947 3 359438 176088 166640 -1 10946
10948 3 359480 176156 166600 -1 10947
10949 3 359448 176194 166560 -1 10948
10950 3 359476 176280 166520 -1 10949
10951 3 359527 176340 166440 -1 10950
10952 3 359613 176486 166360 -1 10951
10953 3 359293 176290 166320 -1 10952
10954 3 360147 176908 166200 -1 10953
10955 3 360229 176998 166080 -1 10954
10956 3 360229 177068 166040 -1 10955
10957 3 358588 175910 167200 -1 10823
10958 3 358605 175946 167280 -1 10957
10959 3 358610 175958 167320 -1 10958
10960 3 358615 175971 167360 -1 10959
10961 3 358609 175956 167400 -1 10960
10962 3 358572 175940 167440 -1 10961
10963 3 358524 175944 167480 -1 10962
10964 3 358893 176060 167320 -1 10959
10965 3 358948 176093 167440 -1 10964
10966 3 359008 176111 167560 -1 10965
10967 3 359070 176149 167640 -1 10966
10968 3 359072 176157 167760 -1 10967
10969 3 359024 176187 167840 -1 10968
10970 3 359066 176243 167920 -1 10969
10971 3 359196 176281 168040 -1 10970
10972 3 359238 176385 168120 -1 10971
10973 3 359315 176471 168280 -1 10972
10974 3 359547 176499 168160 -1 10973
10975 3 359693 176479 168080 -1 10974
10976 3 359810 176703 168040 -1 10975
10977 3 359761 176779 168240 -1 10976
10978 3 359733 176895 168400 -1 10977
10979 3 359732 176912 168440 -1 10978
10980 3 359731 176947 168520 -1 10979
10981 3 359661 176977 168560 -1 10980
10982 3 359840 177039 168640 -1 10981
10983 3 359968 177019 168800 -1 10982
10984 3 360060 177111 168920 -1 10983
10985 3 360153 177143 169120 -1 10984
10986 3 360155 177123 169160 -1 10985
10987 3 360225 177003 169200 -1 10986
10988 3 360275 176921 169280 -1 10987
10989 3 360487 176873 169360 -1 10988
10990 3 360574 176927 169480 -1 10989
10991 3 360630 176957 169640 -1 10990
10992 3 360774 177017 169840 -1 10991
10993 3 360920 177057 170000 -1 10992
10994 3 361052 177123 170120 -1 10993
10995 3 361317 177209 170360 -1 10994
10996 3 361577 177277 170480 -1 10995
10997 3 361885 177373 170560 -1 10996
10998 3 361926 177395 170600 -1 10997
10999 3 362022 177397 170640 -1 10998
11000 3 362077 177419 170680 -1 10999
11001 3 362075 177523 170800 -1 11000
11002 3 362029 177539 170840 -1 11001
11003 3 359584 176421 168040 -1 10975
11004 3 359536 176373 168000 -1 11003
11005 3 359424 176363 167920 -1 11004
11006 3 359392 176369 167880 -1 11005
11007 3 359330 176409 167960 -1 11006
11008 3 356903 174606 166680 -1 10810
11009 3 357030 174571 166600 -1 11008
11010 3 357146 174468 166560 -1 11009
11011 3 357182 174373 166520 -1 11010
11012 3 357164 174330 166480 -1 11011
11013 3 357266 174300 166560 -1 11010
11014 3 357352 174201 166520 -1 11013
11015 3 357404 174146 166480 -1 11014
11016 3 357451 174157 166440 -1 11015
11017 3 352808 172172 165040 -1 10734
11018 3 352816 172162 165120 -1 11017
11019 3 352766 172108 165200 -1 11018
11020 3 352653 172131 165240 -1 11019
11021 3 352522 172191 165280 -1 11020
11022 3 352392 172281 165320 -1 11021
11023 3 352240 172206 165360 -1 11022
11024 3 352086 172200 165440 -1 11023
11025 3 352056 172213 165520 -1 11024
11026 3 351924 172208 165640 -1 11025
11027 3 351893 172231 165760 -1 11026
11028 3 351845 172174 165880 -1 11027
11029 3 351778 172161 166000 -1 11028
11030 3 351664 172190 166040 -1 11029
11031 3 351612 172240 166080 -1 11030
11032 3 351576 172344 166120 -1 11031
11033 3 351547 172395 166160 -1 11032
11034 3 351556 172460 166200 -1 11033
11035 3 350229 171812 166320 -1 11034
11036 3 351045 172181 166360 -1 11035
11037 3 351136 172279 166440 -1 11036
11038 3 351180 172380 166520 -1 11037
11039 3 351272 172363 166640 -1 11038
11040 3 351282 172385 166680 -1 11039
11041 3 351844 170956 164240 -1 10725
11042 3 351752 170872 164440 -1 11041
11043 3 351578 170710 164640 -1 11042
11044 3 351536 170406 164880 -1 11043
11045 3 351555 170169 165000 -1 11044
11046 3 351560 170154 165040 -1 11045
11047 3 351839 170517 165040 -1 11046
11048 3 351851 170535 165080 -1 11047
11049 3 351579 170128 165160 -1 11046
11050 3 351625 170003 165240 -1 11049
11051 3 351574 169992 165360 -1 11050
11052 3 351561 169974 165480 -1 11051
11053 3 351502 169940 165600 -1 11052
11054 3 351357 169935 165720 -1 11053
11055 3 351335 169943 165840 -1 11054
11056 3 351353 169943 165920 -1 11055
11057 3 351295 169855 166040 -1 11056
11058 3 351242 169894 166160 -1 11057
11059 3 351328 169914 166200 -1 11058
11060 3 349823 169296 166320 -1 11059
11061 3 350648 169598 166360 -1 11060
11062 3 350647 169619 166400 -1 11061
11063 3 350619 169668 166520 -1 11062
11064 3 350604 169688 166560 -1 11063
11065 3 350614 169709 166720 -1 11064
11066 3 350570 169721 166840 -1 11065
11067 3 350464 169616 166960 -1 11066
11068 3 350418 169565 167120 -1 11067
11069 3 350356 169502 167240 -1 11068
11070 3 350354 169500 167360 -1 11069
11071 3 350328 169375 167480 -1 11070
11072 3 350076 169181 167640 -1 11071
11073 3 350100 169050 167760 -1 11072
11074 3 350110 169057 167800 -1 11073
11075 3 350115 169059 167880 -1 11074
11076 3 349988 168955 168040 -1 11075
11077 3 349916 168941 168120 -1 11076
11078 3 349845 168925 168200 -1 11077
11079 3 349781 168925 168240 -1 11078
11080 3 349740 168918 168320 -1 11079
11081 3 349647 168862 168440 -1 11080
11082 3 349508 168807 168600 -1 11081
11083 3 349496 168874 168720 -1 11082
11084 3 349344 168839 168840 -1 11083
11085 3 349328 168838 168920 -1 11084
11086 3 349292 168858 169000 -1 11085
11087 3 349213 168863 169120 -1 11086
11088 3 349153 168930 169200 -1 11087
11089 3 349051 169040 169280 -1 11088
11090 3 349023 169088 169440 -1 11089
11091 3 348944 169087 169520 -1 11090
11092 3 348904 169110 169680 -1 11091
11093 3 348874 169100 169840 -1 11092
11094 3 348868 169097 169880 -1 11093
11095 3 348799 169100 170000 -1 11094
11096 3 348757 169182 170080 -1 11095
11097 3 348667 169198 170160 -1 11096
11098 3 348659 169197 170320 -1 11097
11099 3 348636 169200 170440 -1 11098
11100 3 348579 169230 170560 -1 11099
11101 3 348456 169234 170680 -1 11100
11102 3 348453 169234 170800 -1 11101
11103 3 348365 169234 170920 -1 11102
11104 3 348275 169255 171080 -1 11103
11105 3 348245 169262 171240 -1 11104
11106 3 348173 169275 171360 -1 11105
11107 3 348140 169230 171680 -1 11106
11108 3 348008 169289 171840 -1 11107
11109 3 348056 169307 172000 -1 11108
[truncated: 97,812 more chars]
