# Supplementary material for: Functional and anatomical specificity in a higher olfactory centre
Source: eLife. 2019 May 21;8:e44590. doi: 10.7554/eLife.44590 (PMC6550879; doi:10.7554/eLife.44590)
Supplement: Supplementary file 4. [file elife-44590-supp4.zip › EM_AV3/AV3a1_2633111.swc]

# SWC format file
# based on specifications at http://research.mssm.edu/cnic/swc.html
# Created by nat::write.neuron.swc
# PointNo Label X Y Z Radius Parent 
1 7 338337 232572 105920 2168 -1
2 7 338139 232477 106240 -1 1
3 7 337716 232259 106680 -1 2
4 7 337596 231832 107000 -1 3
5 7 337524 231543 107280 -1 4
6 7 337642 231281 107520 -1 5
7 7 337676 230981 107720 -1 6
8 7 337668 230774 107920 -1 7
9 7 337742 230469 108120 -1 8
10 7 338056 230306 108360 -1 9
11 7 338234 230216 108560 -1 10
12 7 338111 230061 108760 -1 11
13 7 337979 229994 108920 -1 12
14 7 337904 229996 109120 -1 13
15 7 337762 230055 109280 -1 14
16 7 337677 230029 109360 -1 15
17 7 337595 230034 109480 -1 16
18 7 337515 230110 109560 -1 17
19 7 337478 230212 109640 -1 18
20 7 337359 230416 109760 -1 19
21 7 337259 230443 109880 -1 20
22 7 337206 230594 109960 -1 21
23 7 337052 230634 110080 -1 22
24 7 337041 230808 110200 -1 23
25 7 336848 230921 110320 -1 24
26 7 336712 230966 110440 -1 25
27 7 336654 230990 110520 -1 26
28 7 336605 231077 110640 -1 27
29 7 336514 231059 110720 -1 28
30 7 336514 231091 110800 -1 29
31 7 336459 231118 110880 -1 30
32 7 336438 231138 110960 -1 31
33 7 336299 230954 111040 -1 32
34 7 336234 230950 111120 -1 33
35 7 336277 230987 111200 -1 34
36 7 336262 231047 111280 -1 35
37 7 336257 231044 111320 -1 36
38 7 336222 231039 111400 -1 37
39 7 336186 231036 111440 -1 38
40 7 336112 231068 111520 -1 39
41 7 336104 231085 111600 -1 40
42 7 335947 230992 111720 -1 41
43 7 335948 231023 111800 -1 42
44 7 335979 231119 111920 -1 43
45 7 335907 231096 112000 -1 44
46 7 335798 231089 112120 -1 45
47 7 335714 231127 112240 -1 46
48 7 335589 231086 112400 -1 47
49 7 335542 231086 112520 -1 48
50 7 335530 231118 112600 -1 49
51 7 335447 231176 112680 -1 50
52 7 335291 231029 112760 -1 51
53 7 335199 231066 112840 -1 52
54 7 335028 231019 112920 -1 53
55 7 334892 231023 113000 -1 54
56 7 334743 231042 113080 -1 55
57 7 334617 231163 113200 -1 56
58 7 334519 231191 113320 -1 57
59 7 334428 231167 113440 -1 58
60 7 334327 231042 113520 -1 59
61 7 334222 231022 113640 -1 60
62 7 334118 230784 113720 -1 61
63 7 333859 230660 113960 -1 62
64 7 333360 230308 114240 -1 63
65 7 333196 230143 114400 -1 64
66 7 332954 230021 114560 -1 65
67 7 332741 230018 114720 -1 66
68 7 332676 230088 114880 -1 67
69 7 332642 229890 114960 -1 68
70 7 332547 229878 115040 -1 69
71 7 332502 229791 115120 -1 70
72 7 332500 229751 115200 -1 71
73 7 332459 229760 115280 -1 72
74 7 332444 229740 115320 -1 73
75 7 332668 229642 115400 -1 74
76 7 332622 229581 115440 -1 75
77 7 332543 229534 115480 -1 76
78 7 332423 229468 115600 -1 77
79 7 332370 229525 115640 -1 78
80 7 332225 229379 115720 -1 79
81 7 332092 229302 115800 -1 80
82 7 331943 229321 115880 -1 81
83 7 331791 229322 115960 -1 82
84 7 331644 229281 116040 -1 83
85 7 331507 229222 116120 -1 84
86 7 331407 229191 116200 -1 85
87 7 331352 229149 116280 -1 86
88 7 331304 229044 116360 -1 87
89 7 331191 228931 116480 -1 88
90 7 331110 228863 116560 -1 89
91 7 330969 228900 116680 -1 90
92 7 330900 228980 116800 -1 91
93 7 330811 229012 116920 -1 92
94 7 330716 229011 117040 -1 93
95 7 330628 229058 117160 -1 94
96 7 330524 229017 117280 -1 95
97 7 330430 228959 117440 -1 96
98 7 330373 228937 117560 -1 97
99 7 330312 228932 117680 -1 98
100 7 330259 228860 117800 -1 99
101 7 330165 228854 117920 -1 100
102 7 330143 228847 118040 -1 101
103 7 329955 228780 118160 -1 102
104 7 329787 228762 118280 -1 103
105 7 329698 228778 118360 -1 104
106 7 329875 229121 118440 -1 105
107 7 329791 229138 118560 -1 106
108 7 329642 229123 118680 -1 107
109 7 329564 229091 118800 -1 108
110 7 329519 229021 118880 -1 109
111 7 329471 228961 119040 -1 110
112 7 329367 228900 119160 -1 111
113 7 329166 228803 119360 -1 112
114 7 329095 228791 119480 -1 113
115 7 329068 228759 119600 -1 114
116 7 329111 228873 119840 -1 115
117 7 329168 228898 120000 -1 116
118 7 329185 228903 120120 -1 117
119 7 329090 228728 120280 -1 118
120 7 328924 228555 120480 -1 119
121 7 328932 228491 120760 -1 120
122 7 328876 228608 120920 -1 121
123 7 328900 228525 121000 -1 122
124 7 328892 228438 121080 -1 123
125 7 328849 228352 121200 -1 124
126 7 328774 228133 121360 -1 125
127 7 328647 228018 121480 -1 126
128 7 328553 227965 121600 -1 127
129 7 328474 227885 121720 -1 128
130 7 328387 227793 121800 -1 129
131 7 328305 227740 121880 -1 130
132 7 328194 227625 122000 -1 131
133 7 328257 227141 122000 -1 132
134 7 328318 226918 121960 -1 133
135 7 328315 226716 121840 -1 134
136 7 328322 226623 121720 -1 135
137 7 328417 226559 121600 -1 136
138 7 328450 226632 121480 -1 137
139 7 328499 226715 121360 -1 138
140 7 328582 226754 121240 -1 139
141 7 328572 226721 121160 -1 140
142 7 328622 226784 121080 -1 141
143 7 328626 226774 121040 -1 142
144 7 328663 226751 120960 -1 143
145 7 328761 226748 120880 -1 144
146 7 328861 226778 120760 -1 145
147 7 328953 226760 120640 -1 146
148 7 329004 226823 120520 -1 147
149 7 329013 226814 120400 -1 148
150 7 329003 226742 120320 -1 149
151 7 329052 226801 120280 -1 150
152 7 329173 226792 120200 -1 151
153 7 329215 226852 120160 -1 152
154 7 329229 226842 120120 -1 153
155 7 329222 226855 120040 -1 154
156 7 329344 226857 119960 -1 155
157 7 329312 226819 119880 -1 156
158 7 329359 226788 119800 -1 157
159 7 329326 226808 119680 -1 158
160 7 329328 226788 119640 -1 159
161 7 329377 226802 120120 -1 154
162 7 329414 226742 120200 -1 161
163 7 329393 226742 120240 -1 162
164 7 329400 226745 120280 -1 163
165 7 329509 226882 120400 -1 164
166 7 329568 226962 120520 -1 165
167 7 329565 227008 120640 -1 166
168 7 329571 227033 120720 -1 167
169 7 329605 227116 120800 -1 168
170 7 329645 227218 120880 -1 169
171 7 329643 227323 120960 -1 170
172 7 329647 227458 121040 -1 171
173 7 329658 227721 121160 -1 172
174 7 329633 227822 121280 -1 173
175 7 329615 227796 121400 -1 174
176 7 329582 227780 121520 -1 175
177 7 329533 227711 121640 -1 176
178 7 329478 227751 121760 -1 177
179 7 329444 227772 121920 -1 178
180 7 329466 227770 122000 -1 179
181 7 329441 227693 122120 -1 180
182 7 329410 227709 122240 -1 181
183 7 329393 227727 122320 -1 182
184 7 329287 227719 122400 -1 183
185 7 329271 227716 122440 -1 184
186 7 329158 227762 122480 -1 185
187 7 329095 227715 122600 -1 186
188 7 329062 227591 122720 -1 187
189 7 329038 227456 122800 -1 188
190 7 328998 227419 122880 -1 189
191 7 329000 227359 122960 -1 190
192 7 328966 227238 123080 -1 191
193 7 328903 227198 123200 -1 192
194 7 328855 227193 123280 -1 193
195 7 328827 227182 123360 -1 194
196 7 328752 227126 123440 -1 195
197 7 328671 227027 123520 -1 196
198 7 328606 227108 123600 -1 197
199 7 328616 227099 123680 -1 198
200 7 328615 227076 123760 -1 199
201 7 328597 227019 123840 -1 200
202 7 328652 226969 123920 -1 201
203 7 328726 226845 123960 -1 202
204 7 328828 226845 124000 -1 203
205 7 328823 226886 124080 -1 204
206 7 328852 226859 124160 -1 205
207 7 328891 226851 124240 -1 206
208 7 328970 226862 124320 -1 207
209 7 329038 226890 124400 -1 208
210 7 329150 226914 124480 -1 209
211 7 329240 226868 124560 -1 210
212 7 329289 226839 124640 -1 211
213 7 329327 226810 124720 -1 212
214 7 329358 226793 124800 -1 213
215 7 329412 226777 124880 -1 214
216 7 329458 226836 124960 -1 215
217 7 329471 226858 125080 -1 216
218 7 329517 226786 125200 -1 217
219 7 329553 226738 125280 -1 218
220 7 329582 226498 125360 -1 219
221 7 329536 226452 125440 -1 220
222 7 329447 226434 125520 -1 221
223 7 329375 226427 125600 -1 222
224 7 329349 226413 125680 -1 223
225 7 329443 226352 125760 -1 224
226 7 329471 226282 125840 -1 225
227 7 329519 226224 125920 -1 226
228 7 329567 226235 126000 -1 227
229 7 329583 226122 126080 -1 228
230 7 329589 226005 126160 -1 229
231 7 329639 225899 126280 -1 230
232 7 329639 225848 126360 -1 231
233 7 329668 225739 126440 -1 232
234 7 329666 225710 126520 -1 233
235 7 329701 225663 126600 -1 234
236 7 329659 225541 126680 -1 235
237 7 329676 225399 126760 -1 236
238 7 329696 225347 126840 -1 237
239 7 329761 225266 126920 -1 238
240 7 329743 225299 127000 -1 239
241 7 329755 225214 127080 -1 240
242 7 329791 225078 127160 -1 241
243 7 329852 224786 127240 -1 242
244 7 329952 224517 127320 -1 243
245 7 330009 224348 127400 -1 244
246 7 330065 224198 127480 -1 245
247 7 330186 223904 127560 -1 246
248 7 330233 223814 127640 -1 247
249 7 330277 223788 127720 -1 248
250 7 330288 223745 127800 -1 249
251 7 330318 223645 127880 -1 250
252 7 330333 223584 127960 -1 251
253 7 330329 223522 128040 -1 252
254 7 330344 223459 128080 -1 253
255 7 330548 223098 128160 -1 254
256 7 330560 223062 128240 -1 255
257 7 330466 223013 128320 -1 256
258 7 330475 222970 128400 -1 257
259 7 330365 222890 128480 -1 258
260 7 330378 222775 128560 -1 259
261 7 330430 222702 128640 -1 260
262 7 330375 222637 128720 -1 261
263 7 330362 222535 128800 -1 262
264 7 330329 222437 128880 -1 263
265 7 330312 222347 128920 -1 264
266 7 330350 222349 128960 -1 265
267 7 330382 222326 129000 -1 266
268 7 330371 222271 129080 -1 267
269 7 330384 222239 129160 -1 268
270 7 330393 222192 129200 -1 269
271 7 330406 222156 129240 -1 270
272 7 330429 222120 129280 -1 271
273 7 330436 222073 129320 -1 272
274 7 330398 221971 129360 -1 273
275 7 330412 221894 129400 -1 274
276 7 330395 221810 129440 -1 275
277 7 330229 221736 129480 -1 276
278 7 330220 221624 129560 -1 277
279 7 330262 221591 129600 -1 278
280 7 330304 221535 129680 -1 279
281 7 330342 221475 129720 -1 280
282 7 330411 221361 129760 -1 281
283 7 330453 221262 129800 -1 282
284 7 330461 221206 129840 -1 283
285 7 330386 221197 129880 -1 284
286 7 330329 220992 129960 -1 285
287 7 330313 220913 130040 -1 286
288 7 330294 220884 130120 -1 287
289 7 330310 220890 130160 -1 288
290 7 330303 220868 130200 -1 289
291 7 330160 220756 130280 -1 290
292 7 330084 220636 130360 -1 291
293 7 329984 220581 130440 -1 292
294 7 329935 220545 130520 -1 293
295 7 329842 220446 130600 -1 294
296 7 329674 220407 130680 -1 295
297 7 329582 220367 130760 -1 296
298 7 329522 220300 130800 -1 297
299 7 329297 219981 130880 -1 298
300 7 329148 219904 130960 -1 299
301 7 329111 219893 131040 -1 300
302 7 329058 219857 131120 -1 301
303 7 329005 219815 131200 -1 302
304 7 329002 219763 131280 -1 303
305 7 329014 219743 131360 -1 304
306 7 329012 219645 131400 -1 305
307 7 328937 219504 131440 -1 306
308 7 328929 219422 131480 -1 307
309 7 328851 219338 131560 -1 308
310 7 328821 219184 131680 -1 309
311 7 328821 219117 131760 -1 310
312 7 328649 218964 131840 -1 311
313 7 328499 218800 131920 -1 312
314 7 328369 218728 132000 -1 313
315 7 328320 218693 132080 -1 314
316 7 328371 218670 132160 -1 315
317 7 328410 218646 132240 -1 316
318 7 328407 218566 132320 -1 317
319 7 328473 218556 132400 -1 318
320 7 328499 218536 132440 -1 319
321 7 328468 218429 132480 -1 320
322 7 328442 218330 132560 -1 321
323 7 328371 218138 132640 -1 322
324 7 328315 217933 132640 -1 323
325 7 328101 217657 132640 -1 324
326 7 327975 217550 132760 -1 325
327 7 327905 217463 132880 -1 326
328 7 327881 217423 133000 -1 327
329 7 327797 217373 133120 -1 328
330 7 327764 217365 133160 -1 329
331 7 327568 217171 133160 -1 330
332 7 327558 216870 133200 -1 331
333 7 327502 216728 133240 -1 332
334 7 327319 216551 133280 -1 333
335 7 327271 216363 133280 -1 334
336 7 326971 216159 133280 -1 335
337 7 326739 215963 133280 -1 336
338 7 326399 215904 133360 -1 337
339 7 326267 215876 133440 -1 338
340 7 325971 215912 133520 -1 339
341 7 325826 215779 133600 -1 340
342 7 325754 215626 133680 -1 341
343 7 325648 215527 133760 -1 342
344 7 325528 215425 133840 -1 343
345 7 325427 215216 133920 -1 344
346 7 325444 215468 134000 -1 345
347 7 325139 214977 134080 -1 346
348 7 324984 214880 134160 -1 347
349 7 324815 214705 134240 -1 348
350 7 324719 214644 134320 -1 349
351 7 324665 214627 134400 -1 350
352 7 324627 214669 134480 -1 351
353 7 324559 214616 134560 -1 352
354 7 324527 214510 134640 -1 353
355 7 324550 214448 134720 -1 354
356 7 324495 214256 134800 -1 355
357 7 324351 213860 134800 -1 356
358 7 324287 213804 134800 -1 357
359 7 324255 213656 134800 -1 358
360 7 324028 213376 134840 -1 359
361 7 323999 213340 134920 -1 360
362 7 323950 213272 135000 -1 361
363 7 323833 213098 135120 -1 362
364 7 323791 212975 135200 -1 363
365 7 323798 212763 135280 -1 364
366 7 323854 212700 135360 -1 365
367 7 323897 212635 135480 -1 366
368 7 323951 212442 135600 -1 367
369 7 323992 212356 135720 -1 368
370 7 323966 212209 135840 -1 369
371 7 323922 212090 135920 -1 370
372 7 323973 212012 136000 -1 371
373 7 323906 211711 136000 -1 372
374 7 323934 211303 136000 -1 373
375 7 323994 211139 136000 -1 374
376 7 324022 210899 136000 -1 375
377 7 324030 210833 136040 -1 376
378 7 324044 210782 136080 -1 377
379 7 324024 210498 136080 -1 378
380 7 324132 210318 136080 -1 379
381 7 324165 209842 136160 -1 380
382 7 324196 209287 136160 -1 381
383 7 324252 209099 136160 -1 382
384 7 324211 208531 136160 -1 383
385 7 324200 208382 136000 -1 384
386 7 324169 208068 135880 -1 385
387 7 324177 207570 135840 -1 386
388 7 324194 207274 135800 -1 387
389 7 324188 207027 135760 -1 388
390 7 324184 206753 135760 -1 389
391 7 324100 206111 135680 -1 390
392 7 324173 205673 135600 -1 391
393 7 324234 205609 135520 -1 392
394 7 324343 205552 135440 -1 393
395 7 324461 205409 135400 -1 394
396 7 324523 205328 135320 -1 395
397 7 324568 205187 135280 -1 396
398 7 324631 205063 135240 -1 397
399 7 324699 204767 135240 -1 398
400 7 324687 204679 135240 -1 399
401 7 324711 204593 135240 -1 400
402 7 324743 204401 135240 -1 401
403 7 324846 204046 135240 -1 402
404 7 324906 203806 135240 -1 403
405 7 324986 203578 135240 -1 404
406 7 325110 203512 135240 -1 405
407 7 325111 203533 135160 -1 406
408 7 325112 203657 135080 -1 407
409 7 325120 203830 135000 -1 408
410 7 325144 203943 134920 -1 409
411 7 325172 203985 134840 -1 410
412 7 325181 204122 134760 -1 411
413 7 325175 204188 134640 -1 412
414 7 325192 203937 134560 -1 413
415 7 325227 203812 134520 -1 414
416 7 325297 203772 134440 -1 415
417 7 325157 203395 135320 -1 406
418 7 325169 203317 135400 -1 417
419 7 325196 203263 135480 -1 418
420 7 325226 203166 135560 -1 419
421 7 325244 203015 135640 -1 420
422 7 325244 202958 135760 -1 421
423 7 325241 202915 135880 -1 422
424 7 325263 202785 136040 -1 423
425 7 325288 202698 136160 -1 424
426 7 325259 202584 136280 -1 425
427 7 325257 202597 136320 -1 426
428 7 325255 202524 136360 -1 427
429 7 325244 202484 136400 -1 428
430 7 325234 202390 136520 -1 429
431 7 325179 202361 136640 -1 430
432 7 325141 202285 136760 -1 431
433 7 325081 202220 136880 -1 432
434 7 325095 202016 136960 -1 433
435 7 325239 201778 137040 -1 434
436 7 325284 201731 137160 -1 435
437 7 325289 201768 137240 -1 436
438 7 325353 201691 137320 -1 437
439 7 325355 201760 137400 -1 438
440 7 325239 201771 137520 -1 439
441 7 325235 201870 137560 -1 440
442 7 325230 201865 137600 -1 441
443 7 325181 201882 137680 -1 442
444 7 325179 201881 137760 -1 443
445 7 325161 201882 137840 -1 444
446 7 325122 201901 137920 -1 445
447 7 325156 201877 138000 -1 446
448 7 325193 201858 138080 -1 447
449 7 325237 201839 138160 -1 448
450 7 325240 201827 138240 -1 449
451 7 325247 201760 138320 -1 450
452 7 325305 201616 138400 -1 451
453 7 325339 201524 138480 -1 452
454 7 325368 201471 138560 -1 453
455 7 325403 201472 138640 -1 454
456 7 325442 201529 138720 -1 455
457 7 325664 201253 138800 -1 456
458 7 325844 201162 138920 -1 457
459 7 325946 200793 139000 -1 458
460 7 326157 200512 139080 -1 459
461 7 326187 200485 139160 -1 460
462 7 326357 200111 139200 -1 461
463 7 326658 199540 139240 -1 462
464 7 326774 199628 139280 -1 463
465 7 327016 199178 139320 -1 464
466 7 327126 198818 139400 -1 465
467 7 327145 198668 139480 -1 466
468 7 327261 198378 139480 -1 467
469 7 327485 197976 139560 -1 468
470 7 327711 197680 139640 -1 469
471 7 327995 196908 139640 -1 470
472 7 327987 196836 139640 -1 471
473 7 328283 196515 139640 -1 472
474 7 328435 196227 139640 -1 473
475 7 328555 196131 139640 -1 474
476 7 328739 195895 139640 -1 475
477 7 328979 195503 139640 -1 476
478 7 329122 194987 139640 -1 477
479 7 329477 194455 139640 -1 478
480 7 329845 193915 139640 -1 479
481 7 329990 193741 139680 -1 480
482 7 330260 193453 139720 -1 481
483 7 330300 193440 139840 -1 482
484 7 330460 193367 139920 -1 483
485 7 330665 193289 140000 -1 484
486 7 330773 193278 140040 -1 485
487 7 331069 193202 140120 -1 486
488 7 331069 193128 140200 -1 487
489 7 331028 193081 140280 -1 488
490 7 331132 192917 140360 -1 489
491 7 331370 192616 140440 -1 490
492 7 331598 192461 140520 -1 491
493 7 331848 192592 140560 -1 492
494 7 332439 191790 140640 -1 493
495 7 332680 191661 140760 -1 494
496 7 332797 191506 140880 -1 495
497 7 333028 191424 141040 -1 496
498 7 333082 191422 141120 -1 497
499 7 333258 191318 141240 -1 498
500 7 333399 191200 141320 -1 499
501 7 333572 191088 141440 -1 500
502 7 333828 190867 141560 -1 501
503 7 333886 190742 141640 -1 502
504 7 334056 190585 141760 -1 503
505 7 334148 190479 141880 -1 504
506 7 334265 190426 142000 -1 505
507 7 334388 190380 142080 -1 506
508 7 334506 190341 142160 -1 507
509 7 334614 190285 142200 -1 508
510 7 334710 190236 142320 -1 509
511 7 334970 190155 142440 -1 510
512 7 335248 190108 142560 -1 511
513 7 335567 189907 142640 -1 512
514 7 335629 189404 142680 -1 513
515 7 335721 189364 142720 -1 514
516 7 336341 189219 142840 -1 515
517 7 336696 189008 142960 -1 516
518 7 336998 188853 143080 -1 517
519 7 337241 188626 143160 -1 518
520 7 337388 188445 143200 -1 519
521 7 337565 188324 143240 -1 520
522 7 338000 188227 143320 -1 521
523 7 338285 188051 143400 -1 522
524 7 338554 187653 143480 -1 523
525 7 338725 187532 143560 -1 524
526 7 339047 187433 143640 -1 525
527 7 339214 187345 143720 -1 526
528 7 339411 187196 143760 -1 527
529 7 339688 187094 143920 -1 528
530 7 339780 187066 144040 -1 529
531 7 339857 187089 144160 -1 530
532 7 339891 187066 144240 -1 531
533 7 340188 186879 144240 -1 532
534 7 340315 186908 144240 -1 533
535 7 340588 186809 144240 -1 534
536 7 341060 186552 144280 -1 535
537 7 341260 186466 144360 -1 536
538 7 341507 186364 144480 -1 537
539 7 341755 186246 144600 -1 538
540 7 342003 186137 144720 -1 539
541 7 342166 186145 144840 -1 540
542 7 342261 186181 144960 -1 541
543 7 342248 186230 145040 -1 542
544 7 342519 186045 145120 -1 543
545 7 342598 185998 145200 -1 544
546 7 342850 185888 145280 -1 545
547 7 343285 185588 145360 -1 546
548 7 343849 185248 145360 -1 547
549 7 344193 185084 145360 -1 548
550 7 344480 184626 145400 -1 549
551 7 344685 184485 145520 -1 550
552 7 344793 184328 145600 -1 551
553 7 344868 184248 145680 -1 552
554 7 344993 184169 145760 -1 553
555 7 345133 184149 145800 -1 554
556 7 345682 183855 145920 -1 555
557 7 346058 183768 146000 -1 556
558 7 346862 183468 146040 -1 557
559 7 347097 183329 146120 -1 558
560 7 347126 183255 146200 -1 559
561 7 347119 183150 146320 -1 560
562 7 347053 183090 146440 -1 561
563 7 347206 183012 146560 -1 562
564 7 347288 182986 146640 -1 563
565 7 347517 182964 146760 -1 564
566 7 347695 182943 146960 -1 565
567 7 347699 182947 147080 -1 566
568 7 347502 183016 147200 -1 567
569 7 347509 183084 147280 -1 568
570 7 347531 183156 147400 -1 569
571 7 347496 183305 147560 -1 570
572 7 347551 183307 147760 -1 571
573 7 347725 183176 147840 -1 572
574 7 347965 183004 147840 -1 573
575 7 348229 183004 147840 -1 574
576 7 348309 182932 147840 -1 575
577 7 348430 182762 147960 -1 576
578 7 348510 182734 148080 -1 577
579 7 348550 182726 148200 -1 578
580 7 348546 182756 148280 -1 579
581 7 348562 182745 148320 -1 580
582 7 348573 182797 148400 -1 581
583 7 348582 182808 148520 -1 582
584 7 348585 182828 148720 -1 583
585 7 348585 182829 148840 -1 584
586 7 348591 182835 148960 -1 585
587 7 348637 182872 149080 -1 586
588 7 348671 182883 149200 -1 587
589 7 348738 182922 149320 -1 588
590 7 348831 182889 149440 -1 589
591 7 348873 182914 149560 -1 590
592 7 349095 183088 149680 -1 591
593 7 349262 183271 149760 -1 592
594 7 349497 183460 149840 -1 593
595 7 349831 183515 149960 -1 594
596 7 350002 183538 150080 -1 595
597 7 350151 183462 150240 -1 596
598 7 350107 183289 150400 -1 597
599 7 349897 182941 150560 -1 598
600 7 349721 182666 150720 -1 599
601 7 349731 182640 150840 -1 600
602 7 349816 182588 150960 -1 601
603 7 350016 182490 151080 -1 602
604 7 350143 182390 151160 -1 603
605 7 350157 182333 151280 -1 604
606 7 350163 182296 151400 -1 605
607 7 350114 182219 151520 -1 606
608 7 350113 182187 151640 -1 607
609 7 350109 182222 151800 -1 608
610 7 350168 182146 151920 -1 609
611 7 350359 182091 152040 -1 610
612 7 350507 182063 152160 -1 611
613 7 350578 182082 152280 -1 612
614 7 350848 182098 152400 -1 613
615 7 350955 182026 152520 -1 614
616 7 351024 181989 152640 -1 615
617 7 351125 181920 152760 -1 616
618 7 351389 181729 152920 -1 617
619 7 351540 181585 153080 -1 618
620 7 351698 181515 153280 -1 619
621 7 351866 181394 153480 -1 620
622 7 351953 181261 153720 -1 621
623 7 352114 181240 153920 -1 622
624 7 352187 181141 154080 -1 623
625 7 352177 180914 154200 -1 624
626 7 352175 180812 154400 -1 625
627 7 352215 180747 154520 -1 626
628 7 352302 180573 154720 -1 627
629 7 352308 180572 154880 -1 628
630 7 352376 180514 155000 -1 629
631 7 352480 180382 155120 -1 630
632 7 352544 180257 155240 -1 631
633 7 352638 180140 155360 -1 632
634 7 352701 179994 155440 -1 633
635 7 352788 179962 155520 -1 634
636 7 352839 179922 155600 -1 635
637 7 352995 179743 155760 -1 636
638 7 353065 179627 155880 -1 637
639 7 353131 179542 156000 -1 638
640 7 353152 179370 156120 -1 639
641 7 353194 179212 156320 -1 640
642 7 353322 179118 156520 -1 641
643 7 353481 178937 156760 -1 642
644 7 353575 178851 156920 -1 643
645 7 353675 178719 157120 -1 644
646 7 353724 178549 157320 -1 645
647 7 353725 178317 157640 -1 646
648 7 353671 178195 157840 -1 647
649 7 353668 178002 157960 -1 648
650 7 353696 177963 158160 -1 649
651 7 353837 178240 158400 -1 650
652 7 353862 178264 158960 -1 651
653 7 353867 178201 159200 -1 652
654 7 353811 177590 159240 -1 653
655 7 353599 177312 159280 -1 654
656 7 353499 177227 159440 -1 655
657 7 353434 177209 159760 -1 656
658 7 353320 177131 160000 -1 657
659 7 353222 177094 160080 -1 658
660 7 353059 176848 160360 -1 659
661 7 353002 176646 160640 -1 660
662 7 352933 176554 160840 -1 661
663 7 352913 176521 160920 -1 662
664 7 352878 176476 161120 -1 663
665 7 352813 176411 161400 -1 664
666 7 352789 176351 161480 -1 665
667 7 352688 176360 161680 -1 666
668 7 352624 176361 161920 -1 667
669 7 352495 176322 162040 -1 668
670 7 352421 176330 162160 -1 669
671 7 352331 176290 162280 -1 670
672 7 352298 176254 162480 -1 671
673 7 352220 176210 162640 -1 672
674 7 352189 176206 162840 -1 673
675 7 352190 176204 162960 -1 674
676 7 352063 176252 163120 -1 675
677 7 351987 176251 163240 -1 676
678 7 351927 176287 163320 -1 677
679 7 351872 176306 163440 -1 678
680 7 351813 176327 163560 -1 679
681 7 351731 176328 163720 -1 680
682 7 351642 176303 163840 -1 681
683 7 351512 176126 163960 -1 682
684 7 351374 175977 164080 -1 683
685 7 351207 175829 164200 -1 684
686 7 351056 175704 164400 -1 685
687 7 350899 175656 164600 -1 686
688 7 350769 175615 164800 -1 687
689 7 350675 175622 164960 -1 688
690 7 350588 175690 165120 -1 689
691 7 350633 175774 165280 -1 690
692 7 350757 175799 165400 -1 691
693 7 350748 175816 165520 -1 692
694 7 350730 175891 165640 -1 693
695 7 350681 175871 165760 -1 694
696 7 350443 175842 165880 -1 695
697 7 350142 175888 165960 -1 696
698 7 349852 175897 166040 -1 697
699 7 349543 175871 166120 -1 698
700 7 349412 175890 166200 -1 699
701 7 348112 175296 166320 -1 700
702 7 348641 175575 166360 -1 701
703 7 348436 175651 166520 -1 702
704 7 348308 175666 166640 -1 703
705 7 348070 175675 166760 -1 704
706 7 347853 175633 166960 -1 705
707 7 347612 175604 167120 -1 706
708 7 347475 175550 167240 -1 707
709 7 347393 175439 167360 -1 708
710 7 347060 175278 167560 -1 709
711 7 346829 175076 167800 -1 710
712 7 346671 175044 167920 -1 711
713 7 346520 175074 168040 -1 712
714 7 346416 175045 168120 -1 713
715 7 346207 174915 168200 -1 714
716 7 345990 174834 168320 -1 715
717 7 345712 174619 168400 -1 716
718 7 345624 174366 168560 -1 717
719 7 345488 174357 168720 -1 718
720 7 345327 174335 168880 -1 719
721 7 345267 174295 169000 -1 720
722 7 345066 174241 169120 -1 721
723 7 344979 174213 169240 -1 722
724 7 344759 174141 169320 -1 723
725 7 344550 173950 169440 -1 724
726 7 344591 173843 169560 -1 725
727 7 344584 173744 169680 -1 726
728 7 344500 173503 169840 -1 727
729 7 344422 173438 170000 -1 728
730 7 344352 173343 170160 -1 729
731 7 344267 173242 170320 -1 730
732 7 344158 173130 170480 -1 731
733 7 343969 172975 170640 -1 732
734 7 343861 172833 170760 -1 733
735 7 343856 172588 170880 -1 734
736 7 343824 172557 170960 -1 735
737 7 343832 172472 171040 -1 736
738 7 343791 172435 171120 -1 737
739 7 343747 172423 171200 -1 738
740 7 343495 172288 171320 -1 739
741 7 343380 172202 171400 -1 740
742 7 343300 172190 171480 -1 741
743 7 343268 172151 171560 -1 742
744 7 343090 171971 171640 -1 743
745 7 342940 171857 171760 -1 744
746 7 342824 171770 171880 -1 745
747 7 342763 171665 172000 -1 746
748 7 342725 171591 172120 -1 747
749 7 342628 171553 172240 -1 748
750 7 342575 171438 172360 -1 749
751 7 342475 171373 172480 -1 750
752 7 342387 171331 172600 -1 751
753 7 342330 171284 172720 -1 752
754 7 342251 171243 172800 -1 753
755 7 342188 171173 172840 -1 754
756 7 342127 171161 172880 -1 755
757 7 342108 171111 172960 -1 756
758 7 342072 171011 173080 -1 757
759 7 341989 170910 173200 -1 758
760 7 341845 170781 173360 -1 759
761 7 341748 170683 173440 -1 760
762 7 341623 170588 173520 -1 761
763 7 341528 170454 173600 -1 762
764 7 341328 170315 173680 -1 763
765 7 341167 170181 173760 -1 764
766 7 341000 170110 173840 -1 765
767 7 340942 170063 173920 -1 766
768 7 340792 169921 174040 -1 767
769 7 340772 169861 174200 -1 768
770 7 340812 169838 174320 -1 769
771 7 340799 169757 174400 -1 770
772 7 340722 169632 174520 -1 771
773 7 340711 169607 174600 -1 772
774 7 340679 169443 174680 -1 773
775 7 340484 169310 174760 -1 774
776 7 340347 169221 174840 -1 775
777 7 340078 169041 174960 -1 776
778 7 339867 168902 175040 -1 777
779 7 339811 168839 175120 -1 778
780 7 339773 168802 175200 -1 779
781 7 339806 168602 175320 -1 780
782 7 339755 168585 175360 -1 781
783 7 339668 168521 175440 -1 782
784 7 339585 168388 175600 -1 783
785 7 339531 168284 175760 -1 784
786 7 339487 168240 175880 -1 785
787 7 339392 168160 176040 -1 786
788 7 339314 168106 176200 -1 787
789 7 339129 167967 176320 -1 788
790 7 339015 167815 176440 -1 789
791 7 338817 167687 176560 -1 790
792 7 338753 167585 176640 -1 791
793 7 338709 167516 176720 -1 792
794 7 338602 167438 176800 -1 793
795 7 338441 167298 176920 -1 794
796 7 338404 167205 177040 -1 795
797 7 338343 167154 177160 -1 796
798 7 338275 167072 177280 -1 797
799 7 338220 166932 177400 -1 798
800 7 338204 166860 177520 -1 799
801 7 338261 166842 177640 -1 800
802 7 338250 166773 177760 -1 801
803 7 338248 166614 177880 -1 802
804 7 338171 166516 177920 -1 803
805 7 337982 166276 178040 -1 804
806 7 337871 166104 178160 -1 805
807 7 337679 165907 178240 -1 806
808 7 337478 165739 178360 -1 807
809 7 337283 165572 178520 -1 808
810 7 337094 165488 178640 -1 809
811 7 337001 165428 178760 -1 810
812 7 336930 165274 178840 -1 811
813 7 336895 165134 179000 -1 812
814 7 336851 165014 179160 -1 813
815 7 336775 164873 179280 -1 814
816 7 336768 164775 179400 -1 815
817 7 336795 164565 179520 -1 816
818 7 336770 164359 179640 -1 817
819 7 336777 164255 179760 -1 818
820 7 336789 164195 179880 -1 819
821 7 336783 164052 180000 -1 820
822 7 336814 164004 180160 -1 821
823 7 336819 163958 180280 -1 822
824 7 336810 163798 180440 -1 823
825 7 336842 163725 180560 -1 824
826 7 336890 163657 180680 -1 825
827 7 336842 163546 180800 -1 826
828 7 336862 163548 180880 -1 827
829 7 336898 163518 180960 -1 828
830 7 336885 163488 181040 -1 829
831 7 336967 163375 181120 -1 830
832 7 336959 163318 181160 -1 831
833 7 336951 163262 181200 -1 832
834 7 336926 163063 181240 -1 833
835 7 336762 162740 181240 -1 834
836 7 336838 162729 181200 -1 835
837 7 336855 162724 181160 -1 836
838 7 336867 162715 181120 -1 837
839 7 336864 162665 181040 -1 838
840 7 336835 162585 180960 -1 839
841 7 336874 162592 180880 -1 840
842 7 336895 162597 180840 -1 841
843 7 336942 162521 180760 -1 842
844 7 336935 162458 180640 -1 843
845 7 336938 162329 180520 -1 844
846 7 336887 162274 180360 -1 845
847 7 336906 162277 180240 -1 846
848 7 336923 162248 180120 -1 847
849 7 336931 162246 180000 -1 848
850 7 336897 162225 179880 -1 849
851 7 336929 162213 179760 -1 850
852 7 337014 162210 179680 -1 851
853 7 337088 162218 179600 -1 852
854 7 337259 162202 179520 -1 853
855 7 337390 162174 179440 -1 854
856 7 337438 162157 179360 -1 855
857 7 337462 162119 179320 -1 856
858 7 337514 162058 179240 -1 857
859 7 337550 162106 179160 -1 858
860 7 337619 162102 179080 -1 859
861 7 337690 162089 179000 -1 860
862 7 337846 162070 178880 -1 861
863 7 338069 162057 178800 -1 862
864 7 338153 162165 178720 -1 863
865 7 338198 162186 178680 -1 864
866 7 338237 162234 178640 -1 865
867 7 338366 162274 178560 -1 866
868 7 338466 162309 178480 -1 867
869 7 338571 162365 178400 -1 868
870 7 338710 162346 178320 -1 869
871 7 338855 162328 178240 -1 870
872 7 338985 162361 178160 -1 871
873 7 339198 162424 178080 -1 872
874 7 339294 162447 178000 -1 873
875 7 339506 162395 177920 -1 874
876 7 339607 162379 177840 -1 875
877 7 339625 162364 177640 -1 876
878 7 339670 162443 177480 -1 877
879 7 339683 162584 177440 -1 878
880 7 339729 162643 177360 -1 879
881 7 339686 162572 177320 -1 880
882 7 339982 162880 177320 -1 881
883 7 340126 162812 177320 -1 882
884 7 340314 162868 177320 -1 883
885 7 340510 162764 177320 -1 884
886 7 340662 162772 177320 -1 885
887 7 340719 162795 177280 -1 886
888 7 340765 162841 177240 -1 887
889 7 340937 162924 177240 -1 888
890 7 341053 163084 177240 -1 889
891 7 341233 163188 177240 -1 890
892 7 341262 163349 177200 -1 891
893 7 341259 163407 177160 -1 892
894 7 341302 163459 177120 -1 893
895 7 341317 163546 177080 -1 894
896 7 341450 163724 177040 -1 895
897 7 341562 163963 177040 -1 896
898 7 341661 163930 177000 -1 897
899 7 341702 163891 176960 -1 898
900 7 341732 163833 176920 -1 899
901 7 341773 163799 176880 -1 900
902 7 341828 163791 176840 -1 901
903 7 341855 163811 176800 -1 902
904 7 341882 163908 176720 -1 903
905 7 341548 164073 177040 -1 897
906 7 341540 164070 177160 -1 897
907 7 339742 162625 177240 -1 881
908 7 339762 162628 177160 -1 907
909 7 339779 162623 177040 -1 908
910 7 339970 162611 176840 -1 909
911 7 340071 162574 176720 -1 910
912 7 340068 162561 176680 -1 911
913 7 340147 162555 176640 -1 912
914 7 340334 162516 176560 -1 913
915 7 340390 162538 176520 -1 914
916 7 340494 162571 176440 -1 915
917 7 340592 162538 176360 -1 916
918 7 340644 162541 176320 -1 917
919 7 340697 162517 176280 -1 918
920 7 340738 162497 176200 -1 919
921 7 340758 162462 176120 -1 920
922 7 340786 162541 176040 -1 921
923 7 340873 162497 176000 -1 922
924 7 340943 162521 175960 -1 923
925 7 341101 162620 175880 -1 924
926 7 341160 162617 175840 -1 925
927 7 341164 162707 175800 -1 926
928 7 341212 162715 175760 -1 927
929 7 341210 162818 175720 -1 928
930 7 341254 162762 175680 -1 929
931 7 341324 162744 175640 -1 930
932 7 341359 162749 175560 -1 931
933 7 341471 162808 175480 -1 932
934 7 341487 162822 175440 -1 933
935 7 341498 162815 175360 -1 934
936 7 341552 162734 175320 -1 935
937 7 341530 162780 175200 -1 936
938 7 341558 162756 175160 -1 937
939 7 341710 162799 175080 -1 938
940 7 341906 162847 175080 -1 939
941 7 341990 162835 175080 -1 940
942 7 342062 162839 175080 -1 941
943 7 342082 162887 175080 -1 942
944 7 342096 162881 175040 -1 943
945 7 342232 162951 175040 -1 944
946 7 342414 162877 175040 -1 945
947 7 342516 162887 175040 -1 946
948 7 342591 162921 174960 -1 947
949 7 342592 162962 174920 -1 948
950 7 342571 163000 174840 -1 949
951 7 342575 163052 174760 -1 950
952 7 342576 163138 174720 -1 951
953 7 342602 163128 174680 -1 952
954 7 342495 162880 175120 -1 947
955 7 342484 162879 175160 -1 954
956 7 341754 162812 175040 -1 939
957 7 341706 162820 174880 -1 956
958 7 341690 162776 174800 -1 957
959 7 341694 162736 174720 -1 958
960 7 341605 162603 174640 -1 959
961 7 341574 162570 174560 -1 960
962 7 341575 162564 174480 -1 961
963 7 341626 162552 174400 -1 962
964 7 341622 162491 174320 -1 963
965 7 341627 162411 174240 -1 964
966 7 341625 162345 174160 -1 965
967 7 341638 162348 174040 -1 966
968 7 341717 162372 173960 -1 967
969 7 341763 162382 173920 -1 968
970 7 342126 162454 173920 -1 969
971 7 342157 162472 173960 -1 970
972 7 342174 162465 174000 -1 971
973 7 342394 162439 174040 -1 972
974 7 342509 162446 174080 -1 973
975 7 342624 162376 174240 -1 974
976 7 342682 162380 174320 -1 975
977 7 342753 162416 174360 -1 976
978 7 342875 162392 174400 -1 977
979 7 343133 162306 174400 -1 978
980 7 343309 162348 174400 -1 979
981 7 343375 162398 174360 -1 980
982 7 343395 162335 174320 -1 981
983 7 343417 162261 174240 -1 982
984 7 343405 162388 174400 -1 981
985 7 343417 162376 174440 -1 984
986 7 343436 162361 174480 -1 985
987 7 343439 162374 174560 -1 986
988 7 343463 162375 174600 -1 987
989 7 343528 162236 174640 -1 988
990 7 343634 162166 174640 -1 989
991 7 343643 162129 174600 -1 990
992 7 343673 162130 174560 -1 991
993 7 343744 162145 174480 -1 992
994 7 343798 162151 174440 -1 993
995 7 343960 162209 174360 -1 994
996 7 344140 162247 174360 -1 995
997 7 344249 162388 174360 -1 996
998 7 344255 162385 174400 -1 997
999 7 344262 162399 174440 -1 998
1000 7 344308 162437 174320 -1 997
1001 7 344339 162433 174240 -1 1000
1002 7 342074 162461 174040 -1 972
1003 7 342123 162432 174080 -1 1002
1004 7 342117 162415 174160 -1 1003
1005 7 342116 162410 174200 -1 1004
1006 7 341710 162264 173840 -1 969
1007 7 341739 162242 173760 -1 1006
1008 7 341710 162222 173640 -1 1007
1009 7 341754 162248 173520 -1 1008
1010 7 341795 162271 173440 -1 1009
1011 7 341826 162306 173360 -1 1010
1012 7 341870 162354 173240 -1 1011
1013 7 341935 162391 173160 -1 1012
1014 7 341913 162412 173120 -1 1013
1015 7 341931 162454 173040 -1 1014
1016 7 341940 162489 172960 -1 1015
1017 7 341818 162545 172880 -1 1016
1018 7 341965 162685 172800 -1 1017
1019 7 341974 162692 172720 -1 1018
1020 7 341974 162690 172560 -1 1019
1021 7 341945 162659 172480 -1 1020
1022 7 341950 162636 172400 -1 1021
1023 7 341966 162603 172320 -1 1022
1024 7 341982 162600 172240 -1 1023
1025 7 342010 162595 172080 -1 1024
1026 7 342038 162591 171960 -1 1025
1027 7 342086 162584 171880 -1 1026
1028 7 341998 162587 171760 -1 1027
1029 7 341942 162563 171680 -1 1028
1030 7 341962 162483 171600 -1 1029
1031 7 341982 162371 171520 -1 1030
1032 7 341958 162271 171440 -1 1031
1033 7 341946 162278 171400 -1 1032
1034 7 341946 162256 171320 -1 1033
1035 7 341902 162227 171280 -1 1034
1036 7 341882 162202 171200 -1 1035
1037 7 341862 162171 171120 -1 1036
1038 7 341798 162128 171040 -1 1037
1039 7 341759 162106 170960 -1 1038
1040 7 341692 162062 170880 -1 1039
1041 7 341726 162004 170760 -1 1040
1042 7 341858 161916 170680 -1 1041
1043 7 341903 161835 170600 -1 1042
1044 7 341902 161818 170560 -1 1043
1045 7 341846 161767 170480 -1 1044
1046 7 341809 161722 170400 -1 1045
1047 7 341862 161660 170280 -1 1046
1048 7 341968 161668 170240 -1 1047
1049 7 341974 161634 170160 -1 1048
1050 7 342018 161620 170080 -1 1049
1051 7 342131 161605 169920 -1 1050
1052 7 342186 161602 169720 -1 1051
1053 7 342209 161558 169480 -1 1052
1054 7 342209 161559 169280 -1 1053
1055 7 342206 161591 169160 -1 1054
1056 7 342338 161479 169120 -1 1055
1057 7 342387 161484 169080 -1 1056
1058 7 342441 161468 169040 -1 1057
1059 7 338093 162310 178640 -1 866
1060 7 338033 162414 178640 -1 1059
1061 7 338026 162462 178600 -1 1060
1062 7 337986 162462 178520 -1 1061
1063 7 337935 162476 178400 -1 1062
1064 7 337900 162528 178360 -1 1063
1065 7 337850 162658 178360 -1 1064
1066 7 337737 162629 178400 -1 1065
1067 7 337625 162620 178400 -1 1066
1068 7 337594 162586 178360 -1 1067
1069 7 337435 162705 178360 -1 1068
1070 7 337403 162662 178320 -1 1069
1071 7 337569 162582 178320 -1 1070
1072 7 337582 162575 178280 -1 1071
1073 7 337578 162570 178240 -1 1072
1074 7 337575 162594 178160 -1 1073
1075 7 337561 162597 178120 -1 1074
1076 7 337550 162592 178040 -1 1075
1077 7 337562 162610 178000 -1 1076
1078 7 337400 162675 178280 -1 1070
1079 7 337365 162688 178200 -1 1078
1080 7 337357 162691 178160 -1 1079
1081 7 337324 162686 178120 -1 1080
1082 7 337279 162680 178080 -1 1081
1083 7 337259 162676 178040 -1 1082
1084 7 337242 162703 178000 -1 1083
1085 7 337225 162734 177960 -1 1084
1086 7 337438 162791 178280 -1 1078
1087 7 337416 162826 178240 -1 1086
1088 7 337334 162896 178240 -1 1087
1089 7 337289 162979 178320 -1 1088
1090 7 337254 163006 178360 -1 1089
1091 7 338234 161985 178840 -1 863
1092 7 338262 161986 178880 -1 1091
1093 7 338246 161934 179000 -1 1092
1094 7 338223 161937 179080 -1 1093
1095 7 338256 161966 179200 -1 1094
1096 7 338305 161896 179280 -1 1095
1097 7 338393 161860 179320 -1 1096
1098 7 338459 161897 179400 -1 1097
1099 7 338486 161766 179440 -1 1098
1100 7 338556 161713 179480 -1 1099
1101 7 338598 161587 179560 -1 1100
1102 7 338599 161551 179600 -1 1101
1103 7 338645 161495 179640 -1 1102
1104 7 338666 161487 179680 -1 1103
1105 7 338775 161556 179800 -1 1104
1106 7 338825 161610 179840 -1 1105
1107 7 338841 161605 179880 -1 1106
1108 7 338877 161614 179920 -1 1107
1109 7 338903 161668 179960 -1 1108
1110 7 338797 161652 180000 -1 1109
1111 7 338770 161675 180080 -1 1110
1112 7 337614 162429 179360 -1 856
1113 7 337746 162509 179360 -1 1112
1114 7 337886 162705 179360 -1 1113
1115 7 338082 162741 179400 -1 1114
1116 7 338146 162919 179400 -1 1115
1117 7 338185 162913 179440 -1 1116
1118 7 338298 162877 179520 -1 1117
1119 7 338486 162905 179520 -1 1118
1120 7 338598 162985 179520 -1 1119
1121 7 338624 163071 179520 -1 1120
1122 7 338744 163105 179520 -1 1121
1123 7 338784 163200 179480 -1 1122
1124 7 338801 163249 179440 -1 1123
1125 7 338809 163357 179400 -1 1124
1126 7 338813 163345 179360 -1 1125
1127 7 338802 163338 179320 -1 1126
1128 7 338805 163294 179240 -1 1127
1129 7 338601 162944 179600 -1 1120
1130 3 336862 162968 181320 -1 834
1131 3 336825 162834 181400 -1 1130
1132 3 336638 162686 181640 -1 1131
1133 3 336452 162599 181840 -1 1132
1134 3 336365 162558 181960 -1 1133
1135 3 336610 162475 182080 -1 1134
1136 3 336703 162336 182240 -1 1135
1137 3 336777 162248 182400 -1 1136
1138 3 336926 162260 182480 -1 1137
1139 3 337170 162156 182640 -1 1138
1140 3 337233 162111 182720 -1 1139
1141 3 337306 162096 182800 -1 1140
1142 3 337401 162123 182920 -1 1141
1143 3 337487 162040 183000 -1 1142
1144 3 337547 161997 183040 -1 1143
1145 3 337597 161971 183080 -1 1144
1146 3 337677 161898 183160 -1 1145
1147 3 337755 161841 183240 -1 1146
1148 3 337945 161775 183360 -1 1147
1149 3 338002 161735 183440 -1 1148
1150 3 338075 161696 183520 -1 1149
1151 3 338138 161679 183640 -1 1150
1152 3 338266 161580 183800 -1 1151
1153 3 338372 161553 184000 -1 1152
1154 3 338501 161739 184200 -1 1153
1155 3 338522 161886 184280 -1 1154
1156 3 338550 161979 184440 -1 1155
1157 3 338950 161511 184440 -1 1156
1158 3 338634 161155 184440 -1 1157
1159 3 338602 161096 184480 -1 1158
1160 3 338579 161101 184520 -1 1159
1161 3 338307 160857 184520 -1 1160
1162 3 338243 160637 184520 -1 1161
1163 3 338234 160304 184480 -1 1162
1164 3 338206 160127 184440 -1 1163
1165 3 338082 159875 184440 -1 1164
1166 3 338077 159851 184400 -1 1165
1167 3 338035 159797 184360 -1 1166
1168 3 337978 159752 184320 -1 1167
1169 3 337957 159703 184280 -1 1168
1170 3 337833 159579 184280 -1 1169
1171 3 337717 159207 184280 -1 1170
1172 3 337565 159103 184280 -1 1171
1173 3 337177 158987 184280 -1 1172
1174 3 336945 158827 184280 -1 1173
1175 3 336749 158812 184320 -1 1174
1176 3 336461 158684 184280 -1 1175
1177 3 336363 158648 184240 -1 1176
1178 3 336270 158663 184200 -1 1177
1179 3 336054 158651 184200 -1 1178
1180 3 335942 158552 184200 -1 1179
1181 3 335670 158476 184200 -1 1180
1182 3 335594 158452 184160 -1 1181
1183 3 335465 158405 184080 -1 1182
1184 3 335330 158516 184200 -1 1181
1185 3 335115 158448 184200 -1 1184
1186 3 335030 158383 184160 -1 1185
1187 3 334892 158390 184120 -1 1186
1188 3 334818 158404 184080 -1 1187
1189 3 334686 158336 184080 -1 1188
1190 3 334420 158236 184040 -1 1189
1191 3 334225 158144 184000 -1 1190
1192 3 334118 158023 183960 -1 1191
1193 3 334046 157982 183920 -1 1192
1194 3 333960 157915 183840 -1 1193
1195 3 333944 157862 183760 -1 1194
1196 3 333911 157831 183680 -1 1195
1197 3 333919 157834 183640 -1 1196
1198 3 333886 157863 183600 -1 1197
1199 3 333620 157739 183520 -1 1198
1200 3 333595 157715 183480 -1 1199
1201 3 333567 157701 183440 -1 1200
1202 3 333542 157662 183400 -1 1201
1203 3 333410 157609 183360 -1 1202
1204 3 333357 157588 183320 -1 1203
1205 3 333313 157596 183280 -1 1204
1206 3 333202 157596 183240 -1 1205
1207 3 333154 157579 183200 -1 1206
1208 3 333024 157572 183160 -1 1207
1209 3 332883 157483 183120 -1 1208
1210 3 332870 157501 183040 -1 1209
1211 3 332867 157544 182960 -1 1210
1212 3 332819 157526 182920 -1 1211
1213 3 332977 157316 182920 -1 1212
1214 3 332909 157144 182920 -1 1213
1215 3 332857 157032 182920 -1 1214
1216 3 332824 156991 182960 -1 1215
1217 3 332763 156921 183000 -1 1216
1218 3 332782 156825 182960 -1 1217
1219 3 332680 156651 182960 -1 1218
1220 3 332654 156557 182920 -1 1219
1221 3 332636 156472 182880 -1 1220
1222 3 332636 156474 182840 -1 1221
1223 3 332594 156679 182920 -1 1219
1224 3 332788 157612 182840 -1 1212
1225 3 332831 157714 182760 -1 1224
1226 3 332814 157856 182680 -1 1225
1227 3 332854 157946 182600 -1 1226
1228 3 332888 158021 182560 -1 1227
1229 3 332886 158037 182520 -1 1228
1230 3 332853 158090 182480 -1 1229
1231 3 332793 158110 182440 -1 1230
1232 3 332687 158180 182360 -1 1231
1233 3 332699 158255 182280 -1 1232
1234 3 332696 158295 182200 -1 1233
1235 3 332716 158348 182120 -1 1234
1236 3 332726 158361 182080 -1 1235
1237 3 332692 158409 182000 -1 1236
1238 3 332603 158395 181920 -1 1237
1239 3 332668 158415 181880 -1 1238
1240 3 332631 158362 181800 -1 1239
1241 3 332591 158337 181760 -1 1240
1242 3 332560 158346 181680 -1 1241
1243 3 332546 158332 181600 -1 1242
1244 3 332575 158350 181520 -1 1243
1245 3 332584 158358 181440 -1 1244
1246 3 332565 158277 181400 -1 1245
1247 3 332502 158197 181320 -1 1246
1248 3 332428 158140 181240 -1 1247
1249 3 332438 158122 181200 -1 1248
1250 3 332333 158097 181120 -1 1249
1251 3 332280 158064 181040 -1 1250
1252 3 332245 158005 180960 -1 1251
1253 3 332201 157948 180880 -1 1252
1254 3 332174 157933 180800 -1 1253
1255 3 332135 157959 180720 -1 1254
1256 3 332139 157955 180640 -1 1255
1257 3 332043 157945 180560 -1 1256
1258 3 331967 157930 180480 -1 1257
1259 3 331957 157927 180400 -1 1258
1260 3 331952 157919 180320 -1 1259
1261 3 331948 157909 180240 -1 1260
1262 3 331890 157864 180160 -1 1261
1263 3 331825 157831 180080 -1 1262
1264 3 331860 157812 180040 -1 1263
1265 3 331900 157652 180040 -1 1264
1266 3 331808 157528 180040 -1 1265
1267 3 331784 157434 180000 -1 1266
1268 3 331808 157366 180000 -1 1267
1269 3 331776 157154 180000 -1 1268
1270 3 331809 157206 179960 -1 1269
1271 3 331758 157229 179920 -1 1270
1272 3 331679 157222 179880 -1 1271
1273 3 331564 157171 179840 -1 1272
1274 3 331503 157137 179760 -1 1273
1275 3 331505 157133 179680 -1 1274
1276 3 331563 157142 179600 -1 1275
1277 3 331577 157177 179520 -1 1276
1278 3 331571 157247 179480 -1 1277
1279 3 331535 157255 179440 -1 1278
1280 3 331489 157263 179400 -1 1279
1281 3 331464 157292 179360 -1 1280
1282 3 331407 157297 179320 -1 1281
1283 3 331319 157263 179240 -1 1282
1284 3 331310 157219 179160 -1 1283
1285 3 331335 157196 179120 -1 1284
1286 3 331350 157176 179040 -1 1285
1287 3 331336 157167 179000 -1 1286
1288 3 331392 157126 178920 -1 1287
1289 3 331454 157074 178880 -1 1288
1290 3 331517 156994 178800 -1 1289
1291 3 331501 156962 178720 -1 1290
1292 3 331494 156967 178640 -1 1291
1293 3 331538 156895 178640 -1 1292
1294 3 331580 156869 178640 -1 1293
1295 3 331672 156873 178640 -1 1294
1296 3 331750 156825 178640 -1 1295
1297 3 331768 156793 178680 -1 1296
1298 3 331767 156788 178720 -1 1297
1299 3 331655 156946 179600 -1 1276
1300 3 331707 156934 179600 -1 1299
1301 3 331776 156953 179600 -1 1300
1302 3 331788 156924 179680 -1 1301
1303 3 331808 157010 180000 -1 1269
1304 3 331776 156858 180000 -1 1303
1305 3 331724 156714 180080 -1 1304
1306 3 331804 156590 180080 -1 1305
1307 3 331804 156475 180160 -1 1306
1308 3 331755 156220 180200 -1 1307
1309 3 331771 155896 180200 -1 1308
1310 3 331786 155919 180240 -1 1309
1311 3 331828 155935 180280 -1 1310
1312 3 331872 155956 180320 -1 1311
1313 3 331920 155895 180360 -1 1312
1314 3 331940 155890 180400 -1 1313
1315 3 331991 155902 180480 -1 1314
1316 3 331994 155910 180520 -1 1315
1317 3 331983 155897 180560 -1 1316
1318 3 331972 155902 180600 -1 1317
1319 3 331970 155935 180640 -1 1318
1320 3 331991 155966 180680 -1 1319
1321 3 332002 156007 180720 -1 1320
1322 3 331974 156023 180760 -1 1321
1323 3 331968 156015 180800 -1 1322
1324 3 331959 156018 180840 -1 1323
1325 3 331930 155979 180880 -1 1324
1326 3 331930 155970 180920 -1 1325
1327 3 331946 155979 180960 -1 1326
1328 3 331988 156018 181080 -1 1327
1329 3 332060 155996 181120 -1 1328
1330 3 332107 155938 181160 -1 1329
1331 3 332112 155916 181200 -1 1330
1332 3 331744 155823 180160 -1 1309
1333 3 331571 155680 180080 -1 1332
1334 3 331485 155616 180040 -1 1333
1335 3 331280 155533 180000 -1 1334
1336 3 331075 155404 180000 -1 1335
1337 3 331032 155288 179960 -1 1336
1338 3 330841 154971 179880 -1 1337
1339 3 330735 154798 179840 -1 1338
1340 3 330614 154756 179800 -1 1339
1341 3 330499 154747 179760 -1 1340
1342 3 330406 154709 179720 -1 1341
1343 3 330124 154561 179720 -1 1342
1344 3 329916 154493 179720 -1 1343
1345 3 329868 154318 179680 -1 1344
1346 3 329845 154258 179640 -1 1345
1347 3 329730 154091 179600 -1 1346
1348 3 329569 153839 179560 -1 1347
1349 3 329377 153813 179560 -1 1348
1350 3 329330 153687 179520 -1 1349
1351 3 329331 153651 179320 -1 1350
1352 3 329299 153545 179680 -1 1349
1353 3 329301 153490 179800 -1 1352
1354 3 329288 153424 179840 -1 1353
1355 3 329358 153268 179880 -1 1354
1356 3 329421 153184 179920 -1 1355
1357 3 329535 153148 179920 -1 1356
1358 3 329632 153106 179880 -1 1357
1359 3 329736 153076 179840 -1 1358
1360 3 329822 152938 179800 -1 1359
1361 3 329934 152909 179840 -1 1360
1362 3 329973 152881 179880 -1 1361
1363 3 330074 152818 179920 -1 1362
1364 3 330188 152832 179920 -1 1363
1365 3 330230 152876 179920 -1 1364
1366 3 328986 153095 179840 -1 1354
1367 3 328954 153050 179760 -1 1366
1368 3 328993 153098 179920 -1 1366
1369 3 329009 153023 179960 -1 1368
1370 3 329001 152930 180000 -1 1369
1371 3 328990 152840 180040 -1 1370
1372 3 328860 152718 180040 -1 1371
1373 3 328852 152576 180040 -1 1372
1374 3 328768 152398 180080 -1 1373
1375 3 328757 152360 180120 -1 1374
1376 3 328565 152360 180120 -1 1375
1377 3 328383 152389 180120 -1 1376
1378 3 328292 152369 180160 -1 1377
1379 3 328135 152312 180200 -1 1378
1380 3 328057 152257 180240 -1 1379
1381 3 327781 152149 180240 -1 1380
1382 3 327667 152063 180240 -1 1381
1383 3 327603 151966 180320 -1 1382
1384 3 327498 151901 180400 -1 1383
1385 3 327455 151827 180480 -1 1384
1386 3 327459 151740 180560 -1 1385
1387 3 327479 151737 180600 -1 1386
1388 3 327391 151547 180600 -1 1387
1389 3 327355 151499 180640 -1 1388
1390 3 327263 151357 180640 -1 1389
1391 3 327285 151255 180600 -1 1390
1392 3 327289 151075 180560 -1 1391
1393 3 327173 150999 180520 -1 1392
1394 3 327086 150970 180480 -1 1393
1395 3 326981 150867 180440 -1 1394
1396 3 326937 150679 180440 -1 1395
1397 3 326941 150559 180440 -1 1396
1398 3 326899 150387 180440 -1 1397
1399 3 326792 149940 180520 -1 1398
1400 3 326776 149848 180560 -1 1399
1401 3 326836 149827 180640 -1 1400
1402 3 326855 149843 180760 -1 1401
1403 3 326837 149529 180520 -1 1400
1404 3 326839 149499 180440 -1 1403
1405 3 326896 149455 180400 -1 1404
1406 3 326946 149391 180360 -1 1405
1407 3 326934 149295 180280 -1 1406
1408 3 331823 157138 180040 -1 1269
1409 3 331844 157138 180080 -1 1408
1410 3 331872 157171 180160 -1 1409
1411 3 331896 157170 180240 -1 1410
1412 3 331910 157164 180320 -1 1411
1413 3 331927 157186 180400 -1 1412
1414 3 331953 157173 180480 -1 1413
1415 3 331975 157230 180560 -1 1414
1416 3 331994 157248 180600 -1 1415
1417 3 332008 157266 180640 -1 1416
1418 3 332035 157335 180680 -1 1417
1419 3 331762 157828 180000 -1 1264
1420 3 331618 157828 179920 -1 1419
1421 3 331506 157874 179840 -1 1420
1422 3 331450 157941 179720 -1 1421
1423 3 331342 158020 179600 -1 1422
1424 3 331365 158046 179480 -1 1423
1425 3 331432 158022 179400 -1 1424
1426 3 331519 157955 179320 -1 1425
1427 3 331623 157919 179240 -1 1426
1428 3 331672 157901 179160 -1 1427
1429 3 331682 157933 179080 -1 1428
1430 3 331665 157934 179000 -1 1429
1431 3 331582 158109 178920 -1 1430
1432 3 331498 158183 178880 -1 1431
1433 3 331498 158180 178840 -1 1432
1434 3 331576 158276 178840 -1 1433
1435 3 331544 158378 178840 -1 1434
1436 3 331462 158666 178840 -1 1435
1437 3 331439 158751 178800 -1 1436
1438 3 331431 158798 178720 -1 1437
1439 3 331515 158857 178680 -1 1438
1440 3 331664 158902 178640 -1 1439
1441 3 331797 158922 178600 -1 1440
1442 3 331851 158958 178520 -1 1441
1443 3 331757 158960 178480 -1 1442
1444 3 331769 159065 178400 -1 1443
1445 3 331784 159197 178360 -1 1444
1446 3 331818 159267 178280 -1 1445
1447 3 331866 159308 178240 -1 1446
1448 3 331912 159364 178160 -1 1447
1449 3 331942 159427 178080 -1 1448
1450 3 331926 159421 178000 -1 1449
1451 3 331949 159022 178480 -1 1442
1452 3 331956 159078 178440 -1 1451
1453 3 331991 159214 178400 -1 1452
1454 3 331994 159304 178360 -1 1453
1455 3 331981 159314 178320 -1 1454
1456 3 331710 157742 178920 -1 1430
1457 3 331686 157710 178880 -1 1456
1458 3 331702 157682 178840 -1 1457
1459 3 331645 157656 178760 -1 1458
1460 3 331638 157645 178680 -1 1459
1461 3 331677 157628 178600 -1 1460
1462 3 331625 157594 178560 -1 1461
1463 3 331625 157595 178520 -1 1462
1464 3 331625 157625 178440 -1 1463
1465 3 331610 157605 178360 -1 1464
1466 3 331609 157599 178280 -1 1465
1467 3 331530 157576 178200 -1 1466
1468 3 331525 157584 178120 -1 1467
1469 3 331491 157621 178040 -1 1468
1470 3 331529 157634 177960 -1 1469
1471 3 331559 157628 177920 -1 1470
1472 3 331550 157648 177880 -1 1471
1473 3 331533 157645 177840 -1 1472
1474 3 331505 157679 177760 -1 1473
1475 3 331493 157720 177720 -1 1474
1476 3 331493 157728 177640 -1 1475
1477 3 331479 157703 177560 -1 1476
1478 3 331480 157724 177520 -1 1477
1479 3 331481 157730 177480 -1 1478
1480 3 331523 157745 177440 -1 1479
1481 3 331525 157774 177400 -1 1480
1482 3 331522 157781 177320 -1 1481
1483 3 331558 157806 177240 -1 1482
1484 3 331541 157824 177160 -1 1483
1485 3 331561 157817 177080 -1 1484
1486 3 331552 157843 177000 -1 1485
1487 3 331533 157844 176960 -1 1486
1488 3 331590 157789 176920 -1 1487
1489 3 331586 157898 176840 -1 1488
1490 3 331585 157969 176760 -1 1489
1491 3 331645 158023 176680 -1 1490
1492 3 331670 158061 176600 -1 1491
1493 3 331720 158127 176520 -1 1492
1494 3 331776 158196 176440 -1 1493
1495 3 331805 158215 176360 -1 1494
1496 3 331854 158238 176280 -1 1495
1497 3 331857 158262 176240 -1 1496
1498 3 331844 158256 176200 -1 1497
1499 3 331965 158331 176160 -1 1498
1500 3 331992 158400 176120 -1 1499
1501 3 332028 158537 176080 -1 1500
1502 3 332000 158618 176000 -1 1501
1503 3 332005 158662 175960 -1 1502
1504 3 332011 158691 175920 -1 1503
1505 3 331799 158835 175920 -1 1504
1506 3 331775 158927 175920 -1 1505
1507 3 331807 159003 175920 -1 1506
1508 3 331853 158958 175960 -1 1507
1509 3 331896 158982 176000 -1 1508
1510 3 332108 159202 176000 -1 1509
1511 3 332211 159278 176040 -1 1510
1512 3 332296 159429 176080 -1 1511
1513 3 332312 159505 176080 -1 1512
1514 3 332416 159589 176080 -1 1513
1515 3 332488 159729 176080 -1 1514
1516 3 332520 159756 176040 -1 1515
1517 3 332579 159804 175960 -1 1516
1518 3 332581 159890 175880 -1 1517
1519 3 332622 159883 175840 -1 1518
1520 3 332582 159962 175800 -1 1519
1521 3 332585 159971 175760 -1 1520
1522 3 332620 159920 175720 -1 1521
1523 3 332531 160014 175680 -1 1522
1524 3 332493 160033 175640 -1 1523
1525 3 332632 160032 175600 -1 1524
1526 3 332483 160030 175560 -1 1525
1527 3 332448 160046 175480 -1 1526
1528 3 332476 160047 175400 -1 1527
1529 3 332481 160072 175320 -1 1528
1530 3 332363 160186 175200 -1 1529
1531 3 332380 160191 175160 -1 1530
1532 3 332385 160225 175120 -1 1531
1533 3 332488 160326 175080 -1 1532
1534 3 332526 160381 175040 -1 1533
1535 3 332544 160430 175000 -1 1534
1536 3 332537 160495 174960 -1 1535
1537 3 332528 160531 174920 -1 1536
1538 3 332544 160531 174880 -1 1537
1539 3 332532 160495 174800 -1 1538
1540 3 332552 160503 174720 -1 1539
1541 3 332568 160490 174680 -1 1540
1542 3 332519 160467 174640 -1 1541
1543 3 332504 160452 174600 -1 1542
1544 3 332530 160450 174560 -1 1543
1545 3 332470 160406 174480 -1 1544
1546 3 332262 160222 174480 -1 1545
1547 3 332246 160197 174440 -1 1546
1548 3 332166 160124 174400 -1 1547
1549 3 332152 160066 174360 -1 1548
1550 3 332104 159947 174320 -1 1549
1551 3 332119 159910 174280 -1 1550
1552 3 332098 159877 174240 -1 1551
1553 3 332081 159743 174160 -1 1552
1554 3 332136 159684 174080 -1 1553
1555 3 332146 159639 174040 -1 1554
1556 3 332107 159618 174000 -1 1555
1557 3 332110 159588 173960 -1 1556
1558 3 332626 160726 174480 -1 1545
1559 3 332610 160744 174400 -1 1558
1560 3 332566 160736 174360 -1 1559
1561 3 332522 160733 174320 -1 1560
1562 3 332412 160727 174240 -1 1561
1563 3 332404 160721 174160 -1 1562
1564 3 332430 160748 174080 -1 1563
1565 3 332442 160768 174040 -1 1564
1566 3 332394 160661 173960 -1 1565
1567 3 332426 160707 173920 -1 1566
1568 3 332394 160750 173880 -1 1567
1569 3 332413 160746 173840 -1 1568
1570 3 332410 160760 173800 -1 1569
1571 3 332418 160748 173720 -1 1570
1572 3 332422 160720 173680 -1 1571
1573 3 332421 160674 173640 -1 1572
1574 3 332417 160576 173600 -1 1573
1575 3 332460 160715 173560 -1 1574
1576 3 332600 160883 173560 -1 1575
1577 3 332705 160848 173600 -1 1576
1578 3 332701 160850 173640 -1 1577
1579 3 332463 160747 173480 -1 1575
1580 3 332415 160519 173480 -1 1579
1581 3 332409 160328 173440 -1 1580
1582 3 332397 160124 173360 -1 1581
1583 3 332338 160045 173280 -1 1582
1584 3 332310 159930 173200 -1 1583
1585 3 332280 159871 173160 -1 1584
1586 3 332283 159823 173120 -1 1585
1587 3 332320 159718 173080 -1 1586
1588 3 332300 159638 173040 -1 1587
1589 3 332324 159574 173000 -1 1588
1590 3 332355 159474 172960 -1 1589
1591 3 332563 159270 172960 -1 1590
1592 3 332636 159234 173000 -1 1591
1593 3 332650 159216 173040 -1 1592
1594 3 332666 159207 173080 -1 1593
1595 3 332685 159185 173120 -1 1594
1596 3 332657 159108 173200 -1 1595
1597 3 332657 159113 173240 -1 1596
1598 3 332614 159090 173280 -1 1597
1599 3 332589 159019 173320 -1 1598
1600 3 332494 158892 173360 -1 1599
1601 3 332465 158883 173400 -1 1600
1602 3 332423 158822 173440 -1 1601
1603 3 332388 158742 173480 -1 1602
1604 3 332316 158719 173520 -1 1603
1605 3 332250 158689 173560 -1 1604
1606 3 332239 158682 173600 -1 1605
1607 3 332238 158652 173640 -1 1606
1608 3 332227 158642 173680 -1 1607
1609 3 332216 158638 173720 -1 1608
1610 3 332228 158622 173760 -1 1609
1611 3 332258 158593 173800 -1 1610
1612 3 332200 158593 173840 -1 1611
1613 3 332050 158581 173880 -1 1612
1614 3 331940 158671 173920 -1 1613
1615 3 331939 158712 174000 -1 1614
1616 3 331954 158722 174040 -1 1615
1617 3 331948 158740 174080 -1 1616
1618 3 331917 158762 174200 -1 1617
1619 3 331899 158781 174280 -1 1618
1620 3 331897 158815 174400 -1 1619
1621 3 331870 158861 174520 -1 1620
1622 3 331930 158894 174600 -1 1621
1623 3 331997 158902 174680 -1 1622
1624 3 332074 158961 174760 -1 1623
1625 3 332088 158956 174800 -1 1624
1626 3 332123 158982 174880 -1 1625
1627 3 332182 158979 174960 -1 1626
1628 3 332334 158977 175040 -1 1627
1629 3 332428 159004 175120 -1 1628
1630 3 332499 159065 175160 -1 1629
1631 3 332595 159129 175200 -1 1630
1632 3 332677 159155 175200 -1 1631
1633 3 332735 159269 175200 -1 1632
1634 3 332863 159254 175320 -1 1633
1635 3 332934 159375 175400 -1 1634
1636 3 332950 159424 175480 -1 1635
1637 3 332949 159445 175560 -1 1636
1638 3 333089 159467 175600 -1 1637
1639 3 332928 159458 175640 -1 1638
1640 3 332931 159459 175680 -1 1639
1641 3 332986 159409 175720 -1 1640
1642 3 332939 159457 175760 -1 1641
1643 3 333024 159438 175840 -1 1642
1644 3 333041 159455 175880 -1 1643
1645 3 333033 159456 175920 -1 1644
1646 3 333031 159456 175960 -1 1645
1647 3 333010 159455 176000 -1 1646
1648 3 332994 159459 176040 -1 1647
1649 3 332992 159452 176080 -1 1648
1650 3 333046 159414 176120 -1 1649
1651 3 333059 159408 176160 -1 1650
1652 3 333295 159330 176160 -1 1651
1653 3 333575 159424 176160 -1 1652
1654 3 333609 159538 176160 -1 1653
1655 3 333571 159654 176160 -1 1654
1656 3 333561 159756 176160 -1 1655
1657 3 333613 159957 176200 -1 1656
1658 3 333614 160076 176280 -1 1657
1659 3 333685 160076 176320 -1 1658
1660 3 333981 160021 176320 -1 1659
1661 3 334074 160042 176280 -1 1660
1662 3 334154 160112 176240 -1 1661
1663 3 334272 160301 176200 -1 1662
1664 3 334283 160301 176160 -1 1663
1665 3 334438 160388 176200 -1 1663
1666 3 334661 160426 176200 -1 1665
1667 3 334778 160387 176240 -1 1666
1668 3 334847 160378 176280 -1 1667
1669 3 334974 160435 176320 -1 1668
1670 3 335028 160527 176320 -1 1669
1671 3 335118 160572 176400 -1 1670
1672 3 335152 160623 176480 -1 1671
1673 3 335141 160696 176560 -1 1672
1674 3 335103 160768 176600 -1 1673
1675 3 335110 160785 176680 -1 1674
1676 3 335026 160742 176720 -1 1675
1677 3 333643 160122 176400 -1 1659
1678 3 333640 160159 176480 -1 1677
1679 3 333565 160405 176520 -1 1678
1680 3 333601 160547 176440 -1 1679
1681 3 333621 160623 176360 -1 1680
1682 3 333664 160699 176280 -1 1681
1683 3 333663 160745 176240 -1 1682
1684 3 333666 160771 176160 -1 1683
1685 3 333661 160798 176120 -1 1684
1686 3 333739 160822 176120 -1 1685
1687 3 333789 160818 176080 -1 1686
1688 3 333825 160820 176040 -1 1687
1689 3 333633 160802 176080 -1 1685
1690 3 333626 160826 176000 -1 1689
1691 3 333657 160850 175920 -1 1690
1692 3 333714 160857 175840 -1 1691
1693 3 333758 160908 175760 -1 1692
1694 3 333805 160838 175720 -1 1693
1695 3 333757 160889 175680 -1 1694
1696 3 333748 160930 175640 -1 1695
1697 3 333771 160922 175600 -1 1696
1698 3 333760 160965 175560 -1 1697
1699 3 333729 160956 175520 -1 1698
1700 3 333765 160999 175440 -1 1699
1701 3 333760 161001 175360 -1 1700
1702 3 333738 161001 175320 -1 1701
1703 3 333637 161112 175200 -1 1702
1704 3 333639 161079 175160 -1 1703
1705 3 333690 161067 175120 -1 1704
1706 3 333713 161059 175080 -1 1705
1707 3 333732 161108 175040 -1 1706
1708 3 333736 161145 175000 -1 1707
1709 3 333746 161189 174920 -1 1708
1710 3 333780 161258 174840 -1 1709
1711 3 333773 161281 174760 -1 1710
1712 3 333794 161319 174680 -1 1711
1713 3 333809 161318 174640 -1 1712
1714 3 333845 161300 174600 -1 1713
1715 3 333874 161297 174560 -1 1714
1716 3 333896 161297 174520 -1 1715
1717 3 333904 161265 174480 -1 1716
1718 3 333686 160146 176520 -1 1678
1719 3 333706 160167 176600 -1 1718
1720 3 333767 160214 176680 -1 1719
1721 3 333879 160303 176760 -1 1720
1722 3 333887 160307 176800 -1 1721
1723 3 333895 160313 176840 -1 1722
1724 3 333899 160333 176880 -1 1723
1725 3 333360 159283 176240 -1 1652
1726 3 333507 159229 176320 -1 1725
1727 3 333541 159173 176400 -1 1726
1728 3 333562 159154 176480 -1 1727
1729 3 333563 159072 176560 -1 1728
1730 3 333640 158990 176640 -1 1729
1731 3 333750 158877 176680 -1 1730
1732 3 333867 158732 176720 -1 1731
1733 3 334055 158722 176720 -1 1732
1734 3 334246 158638 176640 -1 1733
1735 3 334360 158370 176640 -1 1734
1736 3 334434 158318 176640 -1 1735
1737 3 334581 158228 176680 -1 1736
1738 3 334728 158106 176720 -1 1737
1739 3 334973 158118 176680 -1 1738
1740 3 335095 158140 176680 -1 1739
1741 3 335132 158148 176640 -1 1740
1742 3 335303 158205 176600 -1 1741
1743 3 335383 158249 176560 -1 1742
1744 3 335445 158281 176520 -1 1743
1745 3 335506 158336 176440 -1 1744
1746 3 335571 158346 176360 -1 1745
1747 3 335640 158348 176280 -1 1746
1748 3 335782 158256 176200 -1 1747
1749 3 335889 158184 176160 -1 1748
1750 3 335946 158158 176120 -1 1749
1751 3 335998 158090 176080 -1 1750
1752 3 336083 157938 176040 -1 1751
1753 3 336271 157826 176040 -1 1752
1754 3 336285 157734 176040 -1 1753
1755 3 336269 157696 176040 -1 1754
1756 3 336314 157696 175960 -1 1755
1757 3 336406 157608 175960 -1 1756
1758 3 336431 157518 176040 -1 1757
1759 3 336427 157498 176120 -1 1758
1760 3 336323 157743 175920 -1 1756
1761 3 336335 157795 175880 -1 1760
1762 3 336384 157768 175840 -1 1761
1763 3 336289 157890 175800 -1 1762
1764 3 336186 158024 175720 -1 1763
1765 3 336256 157960 175680 -1 1764
1766 3 336272 157967 175640 -1 1765
1767 3 336166 157954 175600 -1 1766
1768 3 336303 157971 175560 -1 1767
1769 3 336369 157987 175520 -1 1768
1770 3 336447 158026 175480 -1 1769
1771 3 336498 158024 175440 -1 1770
1772 3 336598 158082 175440 -1 1771
1773 3 336641 158093 175520 -1 1772
1774 3 336665 158094 175560 -1 1773
1775 3 336558 158108 175600 -1 1774
1776 3 336698 158113 175640 -1 1775
1777 3 336694 158128 175680 -1 1776
1778 3 336631 158192 175720 -1 1777
1779 3 332342 159385 172920 -1 1590
1780 3 332380 159305 172880 -1 1779
1781 3 332515 159386 172800 -1 1780
1782 3 332397 159360 172720 -1 1781
1783 3 332417 159492 172720 -1 1782
1784 3 332409 159529 172680 -1 1783
1785 3 332407 159598 172640 -1 1784
1786 3 332402 159617 172600 -1 1785
1787 3 332395 159620 172560 -1 1786
1788 3 332215 159254 172640 -1 1782
1789 3 332122 159228 172560 -1 1788
1790 3 332041 159181 172480 -1 1789
1791 3 332040 159195 172440 -1 1790
1792 3 332029 159249 172400 -1 1791
1793 3 332030 159249 172360 -1 1792
1794 3 332034 159252 172320 -1 1793
1795 3 332438 159268 172320 -1 1794
1796 3 332790 159320 172320 -1 1795
1797 3 332830 159317 172360 -1 1796
1798 3 332789 159301 172400 -1 1797
1799 3 332791 159290 172440 -1 1798
1800 3 332809 159261 172480 -1 1799
1801 3 332825 159260 172520 -1 1800
1802 3 332382 159267 172280 -1 1795
1803 3 332317 159294 172240 -1 1802
1804 3 332285 159325 172200 -1 1803
1805 3 332274 159305 172160 -1 1804
1806 3 332866 159209 172160 -1 1805
1807 3 332877 159185 172120 -1 1806
1808 3 332872 159130 172080 -1 1807
1809 3 332875 159086 172000 -1 1808
1810 3 332844 159027 171920 -1 1809
1811 3 332828 158998 171840 -1 1810
1812 3 332849 159005 171760 -1 1811
1813 3 332839 159018 171720 -1 1812
1814 3 332202 159336 172120 -1 1805
1815 3 332190 159308 172080 -1 1814
1816 3 332141 159288 172040 -1 1815
1817 3 331897 158812 172040 -1 1816
1818 3 331601 158804 172040 -1 1817
1819 3 331615 158799 172080 -1 1818
1820 3 331580 158784 172160 -1 1819
1821 3 331543 158763 172240 -1 1820
1822 3 331556 158713 172280 -1 1821
1823 3 331551 158698 172320 -1 1822
1824 3 331477 158549 172360 -1 1823
1825 3 331473 158485 172400 -1 1824
1826 3 331487 158446 172440 -1 1825
1827 3 331523 158419 172480 -1 1826
1828 3 332105 159288 172000 -1 1816
1829 3 332098 159285 171920 -1 1828
1830 3 332082 159276 171840 -1 1829
1831 3 332081 159269 171800 -1 1830
1832 3 332139 159279 171760 -1 1831
1833 3 332495 159411 171760 -1 1832
1834 3 332541 159416 171720 -1 1833
1835 3 332578 159451 171680 -1 1834
1836 3 332624 159838 171680 -1 1835
1837 3 332632 160230 171680 -1 1836
1838 3 332599 160142 171640 -1 1837
1839 3 332627 160199 171600 -1 1838
1840 3 332616 160158 171520 -1 1839
1841 3 332611 160154 171440 -1 1840
1842 3 332644 160262 171720 -1 1837
1843 3 332643 160207 171800 -1 1842
1844 3 332644 160230 171840 -1 1843
1845 3 332666 160254 171880 -1 1844
1846 3 332668 160442 171720 -1 1842
1847 3 332744 160506 171720 -1 1846
1848 3 332752 160522 171680 -1 1847
1849 3 332893 160548 171640 -1 1848
1850 3 332982 160641 171600 -1 1849
1851 3 332539 159378 171640 -1 1835
1852 3 332503 159311 171600 -1 1851
1853 3 332480 159302 171560 -1 1852
1854 3 332451 159282 171480 -1 1853
1855 3 332435 159269 171440 -1 1854
1856 3 332364 159202 171360 -1 1855
1857 3 332355 159175 171320 -1 1856
1858 3 332299 159111 171240 -1 1857
1859 3 332245 159089 171200 -1 1858
1860 3 332198 159032 171160 -1 1859
1861 3 332102 158995 171080 -1 1860
1862 3 332089 158981 171040 -1 1861
1863 3 332082 158922 171000 -1 1862
1864 3 332086 158870 170920 -1 1863
1865 3 332073 158820 170880 -1 1864
1866 3 332114 158801 170840 -1 1865
1867 3 332116 158772 170800 -1 1866
1868 3 332117 158756 170760 -1 1867
1869 3 332087 158701 170720 -1 1868
1870 3 332037 158673 170680 -1 1869
1871 3 331957 158563 170600 -1 1870
1872 3 331927 158480 170560 -1 1871
1873 3 332053 158644 170760 -1 1869
1874 3 332020 158608 170800 -1 1873
1875 3 331978 158654 170880 -1 1874
1876 3 331924 158678 170960 -1 1875
1877 3 332089 159192 171720 -1 1832
1878 3 331805 158837 171720 -1 1877
1879 3 331670 158747 171680 -1 1878
1880 3 331605 158704 171640 -1 1879
1881 3 331609 158676 171600 -1 1880
1882 3 331595 158661 171520 -1 1881
1883 3 331569 158668 171480 -1 1882
1884 3 331576 158712 171440 -1 1883
1885 3 331586 158708 171400 -1 1884
1886 3 331622 158700 171360 -1 1885
1887 3 331627 158700 171280 -1 1886
1888 3 331621 158677 171200 -1 1887
1889 3 331613 158660 171120 -1 1888
1890 3 331561 158637 171040 -1 1889
1891 3 331539 158640 170960 -1 1890
1892 3 331526 158610 170920 -1 1891
1893 3 331569 158561 170880 -1 1892
1894 3 331592 158548 170800 -1 1893
1895 3 331609 158552 170760 -1 1894
1896 3 331639 158521 170720 -1 1895
1897 3 331673 158401 170680 -1 1896
1898 3 331673 158349 170640 -1 1897
1899 3 331658 158268 170560 -1 1898
1900 3 331642 158216 170480 -1 1899
1901 3 331602 158172 170440 -1 1900
1902 3 331536 158064 170400 -1 1901
1903 3 331513 158059 170320 -1 1902
1904 3 331529 158064 170280 -1 1903
1905 3 331483 157920 170240 -1 1904
1906 3 331365 157554 170240 -1 1905
1907 3 331337 157548 170280 -1 1906
1908 3 331246 157541 170320 -1 1907
1909 3 331194 157521 170360 -1 1908
1910 3 331203 157538 170440 -1 1909
1911 3 331192 157506 170520 -1 1910
1912 3 331131 157378 170560 -1 1911
1913 3 330967 157235 170600 -1 1912
1914 3 330931 157063 170600 -1 1913
1915 3 330950 157051 170640 -1 1914
1916 3 330931 157031 170680 -1 1915
1917 3 330946 157018 170720 -1 1916
1918 3 330933 157012 170760 -1 1917
1919 3 330936 157003 170800 -1 1918
1920 3 330967 157082 170560 -1 1914
1921 3 331000 157050 170520 -1 1920
1922 3 330970 157267 170640 -1 1913
1923 3 331023 157291 170680 -1 1922
1924 3 331024 157324 170720 -1 1923
1925 3 332699 160859 173480 -1 1579
1926 3 332846 160855 173480 -1 1925
1927 3 332894 160907 173480 -1 1926
1928 3 332937 160900 173440 -1 1927
1929 3 332963 160896 173400 -1 1928
1930 3 332952 160882 173360 -1 1929
1931 3 332939 160921 173320 -1 1930
1932 3 332936 160963 173280 -1 1931
1933 3 332972 161051 173240 -1 1932
1934 3 333054 161065 173240 -1 1933
1935 3 333059 161055 173200 -1 1934
1936 3 333059 161130 173120 -1 1935
1937 3 333048 161161 173080 -1 1936
1938 3 333049 161217 173000 -1 1937
1939 3 333173 161233 172960 -1 1938
1940 3 333212 161242 172920 -1 1939
1941 3 332654 160698 174560 -1 1558
1942 3 332723 160808 174600 -1 1941
1943 3 332815 160851 174640 -1 1942
1944 3 332842 160896 174680 -1 1943
1945 3 332899 160928 174760 -1 1944
1946 3 332956 160933 174840 -1 1945
1947 3 332994 160941 174920 -1 1946
1948 3 332994 160939 175000 -1 1947
1949 3 332995 160938 175120 -1 1948
1950 3 333017 160991 175200 -1 1949
1951 3 333174 160906 175320 -1 1950
1952 3 333206 160924 175360 -1 1951
1953 3 333233 160954 175440 -1 1952
1954 3 333227 161087 175520 -1 1953
1955 3 333226 161184 175560 -1 1954
1956 3 333409 161213 175600 -1 1955
1957 3 333406 161313 175640 -1 1956
1958 3 333407 161322 175680 -1 1957
1959 3 333501 161338 175720 -1 1958
1960 3 333456 161431 175760 -1 1959
1961 3 333427 161512 175800 -1 1960
1962 3 333364 161541 175840 -1 1961
1963 3 333380 161572 175880 -1 1962
1964 3 333419 161632 175920 -1 1963
1965 3 333426 161672 175960 -1 1964
1966 3 333448 161703 176000 -1 1965
1967 3 333481 161758 176080 -1 1966
1968 3 333520 161774 176160 -1 1967
1969 3 333523 161776 176240 -1 1968
1970 3 333514 161784 176360 -1 1969
1971 3 333511 161773 176440 -1 1970
1972 3 333520 161775 176560 -1 1971
1973 3 333532 161742 176600 -1 1972
1974 3 333511 161704 176680 -1 1973
1975 3 333515 161693 176720 -1 1974
1976 3 333546 161657 176760 -1 1975
1977 3 333563 161642 176840 -1 1976
1978 3 333593 161624 176920 -1 1977
1979 3 333593 161636 177000 -1 1978
1980 3 333626 161607 177080 -1 1979
1981 3 333625 161576 177120 -1 1980
1982 3 333541 161452 177120 -1 1981
1983 3 333521 161364 177120 -1 1982
1984 3 333441 161260 177120 -1 1983
1985 3 333444 161194 177160 -1 1984
1986 3 333443 161181 177200 -1 1985
1987 3 333446 161178 177240 -1 1986
1988 3 333428 161190 177280 -1 1987
1989 3 333456 160954 177320 -1 1988
1990 3 333538 160840 177320 -1 1989
1991 3 333536 160813 177280 -1 1990
1992 3 333562 160835 177240 -1 1991
1993 3 333560 160809 177400 -1 1990
1994 3 333572 160798 177480 -1 1993
1995 3 333574 160780 177520 -1 1994
1996 3 333426 161242 177080 -1 1984
1997 3 333400 161258 177040 -1 1996
1998 3 333299 161287 177000 -1 1997
1999 3 333258 161295 176960 -1 1998
2000 3 333239 161286 176880 -1 1999
2001 3 333219 161275 176840 -1 2000
2002 3 333190 161277 176800 -1 2001
2003 3 333178 161286 176720 -1 2002
2004 3 333185 161290 176680 -1 2003
2005 3 333151 161308 176640 -1 2004
2006 3 333130 161334 176600 -1 2005
2007 3 333118 161345 176560 -1 2006
2008 3 333115 161407 176520 -1 2007
2009 3 333096 161433 176480 -1 2008
2010 3 333086 161439 176440 -1 2009
2011 3 333071 161438 176400 -1 2010
2012 3 333060 161412 176360 -1 2011
2013 3 333046 161391 176320 -1 2012
2014 3 333028 161398 176280 -1 2013
2015 3 333013 161415 176240 -1 2014
2016 3 333022 161381 176160 -1 2015
2017 3 333037 161350 176080 -1 2016
2018 3 333016 161349 176000 -1 2017
2019 3 333014 161331 175960 -1 2018
2020 3 333009 161320 175920 -1 2019
2021 3 333050 161332 175880 -1 2020
2022 3 332794 161306 175880 -1 2021
2023 3 332690 161260 175880 -1 2022
2024 3 332612 161136 175920 -1 2023
2025 3 332596 161087 175960 -1 2024
2026 3 332574 160989 176000 -1 2025
2027 3 332506 160744 176000 -1 2026
2028 3 332482 160693 176040 -1 2027
2029 3 332491 160683 176080 -1 2028
2030 3 332475 160670 176120 -1 2029
2031 3 333146 161359 175760 -1 2021
2032 3 333200 161178 175880 -1 2021
2033 3 333184 161002 175880 -1 2032
2034 3 333147 160938 175920 -1 2033
2035 3 333144 160878 176000 -1 2034
2036 3 333626 161545 177160 -1 1981
2037 3 333633 161545 177240 -1 2036
2038 3 333654 161517 177320 -1 2037
2039 3 333637 161394 177400 -1 2038
2040 3 333637 161307 177440 -1 2039
2041 3 333620 161305 177520 -1 2040
2042 3 333600 161205 177600 -1 2041
2043 3 333608 161136 177680 -1 2042
2044 3 333618 161076 177760 -1 2043
2045 3 333630 161039 177840 -1 2044
2046 3 333627 161013 177920 -1 2045
2047 3 333658 160952 178000 -1 2046
2048 3 333658 160908 178080 -1 2047
2049 3 333667 160848 178160 -1 2048
2050 3 333694 160803 178280 -1 2049
2051 3 333725 160799 178360 -1 2050
2052 3 333728 160819 178440 -1 2051
2053 3 333684 160794 178600 -1 2052
2054 3 333676 160782 178680 -1 2053
2055 3 333675 160782 178760 -1 2054
2056 3 333736 160790 178840 -1 2055
2057 3 333768 160783 178920 -1 2056
2058 3 333835 160793 179000 -1 2057
2059 3 333853 160783 179080 -1 2058
2060 3 333919 160778 179200 -1 2059
2061 3 333940 160742 179280 -1 2060
2062 3 333984 160714 179360 -1 2061
2063 3 333999 160696 179400 -1 2062
2064 3 333996 160670 179440 -1 2063
2065 3 334008 160660 179520 -1 2064
2066 3 333994 160640 179600 -1 2065
2067 3 333944 160650 179680 -1 2066
2068 3 333923 160649 179760 -1 2067
2069 3 333916 160615 179840 -1 2068
2070 3 333920 160630 179920 -1 2069
2071 3 333949 160630 180000 -1 2070
2072 3 333972 160632 180080 -1 2071
2073 3 334045 160674 180160 -1 2072
2074 3 334068 160675 180240 -1 2073
2075 3 334124 160707 180320 -1 2074
2076 3 334147 160727 180400 -1 2075
2077 3 334229 160748 180480 -1 2076
2078 3 334275 160761 180560 -1 2077
2079 3 334320 160830 180640 -1 2078
2080 3 334343 160858 180720 -1 2079
2081 3 334347 160898 180800 -1 2080
2082 3 334424 160937 180880 -1 2081
2083 3 334484 160998 180960 -1 2082
2084 3 334552 161056 181040 -1 2083
2085 3 334647 161108 181160 -1 2084
2086 3 334654 161107 181240 -1 2085
2087 3 334750 161177 181320 -1 2086
2088 3 334809 161141 181400 -1 2087
2089 3 334874 161127 181480 -1 2088
2090 3 334922 161090 181560 -1 2089
2091 3 334962 161079 181680 -1 2090
2092 3 335002 161075 181760 -1 2091
2093 3 335071 161064 181840 -1 2092
2094 3 335162 161025 181920 -1 2093
2095 3 335192 161023 182000 -1 2094
2096 3 335231 160894 182040 -1 2095
2097 3 335255 160813 182080 -1 2096
2098 3 335315 160769 182120 -1 2097
2099 3 335350 160764 182200 -1 2098
2100 3 335364 160699 182280 -1 2099
2101 3 335381 160720 182320 -1 2100
2102 3 335453 160696 182400 -1 2101
2103 3 335498 160676 182480 -1 2102
2104 3 335533 160644 182560 -1 2103
2105 3 335534 160604 182640 -1 2104
2106 3 335528 160551 182720 -1 2105
2107 3 335561 160532 182800 -1 2106
2108 3 335562 160504 182880 -1 2107
2109 3 335541 160416 183000 -1 2108
2110 3 335603 160299 183120 -1 2109
2111 3 335612 160242 183200 -1 2110
2112 3 335647 160220 183320 -1 2111
2113 3 335697 160218 183400 -1 2112
2114 3 335832 160206 183480 -1 2113
2115 3 335888 160217 183560 -1 2114
2116 3 336000 160241 183640 -1 2115
2117 3 336115 160322 183720 -1 2116
2118 3 336196 160323 183800 -1 2117
2119 3 336291 160313 183880 -1 2118
2120 3 336292 160337 183960 -1 2119
2121 3 336346 160443 184040 -1 2120
2122 3 336427 160510 184120 -1 2121
2123 3 336457 160573 184200 -1 2122
2124 3 336511 160653 184280 -1 2123
2125 3 336532 160710 184320 -1 2124
2126 3 336575 160775 184400 -1 2125
2127 3 336625 160808 184480 -1 2126
2128 3 336874 160764 184480 -1 2127
2129 3 336923 160786 184520 -1 2128
2130 3 336943 160816 184560 -1 2129
2131 3 336955 160869 184600 -1 2130
2132 3 337012 160832 184680 -1 2131
2133 3 337180 160819 184760 -1 2132
2134 3 337226 160822 184800 -1 2133
2135 3 337351 160836 184840 -1 2134
2136 3 337452 160853 184880 -1 2135
2137 3 337567 160778 184920 -1 2136
2138 3 337580 160789 184960 -1 2137
2139 3 337628 160782 185000 -1 2138
2140 3 337716 160739 185040 -1 2139
2141 3 337791 160717 185080 -1 2140
2142 3 337874 160658 185120 -1 2141
2143 3 337910 160617 185160 -1 2142
2144 3 337922 160578 185200 -1 2143
2145 3 337951 160601 185240 -1 2144
2146 3 337963 160433 185240 -1 2145
2147 3 337961 160409 185280 -1 2146
2148 3 337930 160436 185320 -1 2147
2149 3 337890 160428 185360 -1 2148
2150 3 337866 160399 185400 -1 2149
2151 3 337742 160188 185400 -1 2150
2152 3 337752 160257 185440 -1 2151
2153 3 337775 160247 185480 -1 2152
2154 3 337796 160278 185520 -1 2153
2155 3 337870 160298 185600 -1 2154
2156 3 337947 160298 185680 -1 2155
2157 3 337988 160319 185760 -1 2156
2158 3 338020 160332 185800 -1 2157
2159 3 338052 160362 185880 -1 2158
2160 3 338135 160401 185920 -1 2159
2161 3 338161 160399 185960 -1 2160
2162 3 338291 160392 186000 -1 2161
2163 3 338496 160422 186080 -1 2162
2164 3 338598 160360 186000 -1 2163
2165 3 338613 160331 185960 -1 2164
2166 3 338611 160277 185920 -1 2165
2167 3 338610 160244 185880 -1 2166
2168 3 337750 160144 185360 -1 2151
2169 3 337752 160102 185320 -1 2168
2170 3 336377 160724 184480 -1 2127
2171 3 336383 160774 184520 -1 2170
2172 3 336399 160788 184560 -1 2171
2173 3 336409 160831 184600 -1 2172
2174 3 336420 160854 184640 -1 2173
2175 3 336444 160860 184680 -1 2174
2176 3 332092 158629 175840 -1 1504
2177 3 332040 158701 175800 -1 2176
2178 3 332118 158701 175760 -1 2177
2179 3 332199 158664 175720 -1 2178
2180 3 332139 158750 175680 -1 2179
2181 3 332145 158789 175640 -1 2180
2182 3 332310 158810 175600 -1 2181
2183 3 332212 158828 175560 -1 2182
2184 3 332179 158822 175520 -1 2183
2185 3 332176 158826 175440 -1 2184
2186 3 332141 158859 175360 -1 2185
2187 3 332092 158882 175320 -1 2186
2188 3 331937 158988 175200 -1 2187
2189 3 331918 159011 175160 -1 2188
2190 3 331900 159010 175120 -1 2189
2191 3 331878 159005 175040 -1 2190
2192 3 331860 159047 174960 -1 2191
2193 3 331843 159040 174880 -1 2192
2194 3 331796 159010 174800 -1 2193
2195 3 331787 159000 174720 -1 2194
2196 3 331732 158934 174640 -1 2195
2197 3 331710 158899 174600 -1 2196
2198 3 331683 158848 174560 -1 2197
2199 3 331656 158816 174520 -1 2198
2200 3 331619 158812 174480 -1 2199
2201 3 331607 158770 174400 -1 2200
2202 3 331612 158702 174320 -1 2201
2203 3 331613 158680 174280 -1 2202
2204 3 331605 158618 174200 -1 2203
2205 3 331607 158597 174160 -1 2204
2206 3 331622 158567 174080 -1 2205
2207 3 331669 158515 174000 -1 2206
2208 3 331668 158462 173960 -1 2207
2209 3 331678 158424 173920 -1 2208
2210 3 331706 158386 173880 -1 2209
2211 3 331707 158338 173840 -1 2210
2212 3 331718 158300 173760 -1 2211
2213 3 331717 158248 173680 -1 2212
2214 3 331801 158216 173600 -1 2213
2215 3 331861 158207 173560 -1 2214
2216 3 331926 158153 173520 -1 2215
2217 3 331922 158064 173480 -1 2216
2218 3 331929 157996 173440 -1 2217
2219 3 331989 157955 173400 -1 2218
2220 3 331949 157730 173320 -1 2219
2221 3 331713 157446 173280 -1 2220
2222 3 331764 157490 173240 -1 2221
2223 3 331789 157514 173200 -1 2222
2224 3 331827 157536 173120 -1 2223
2225 3 331778 157502 173040 -1 2224
2226 3 331723 157511 172960 -1 2225
2227 3 331721 157518 172880 -1 2226
2228 3 331829 157588 172800 -1 2227
2229 3 331840 157634 172720 -1 2228
2230 3 331856 157667 172640 -1 2229
2231 3 331840 157654 172560 -1 2230
2232 3 331839 157679 172520 -1 2231
2233 3 331839 157707 172480 -1 2232
2234 3 331850 157748 172440 -1 2233
2235 3 331863 157779 172400 -1 2234
2236 3 331819 157779 172360 -1 2235
2237 3 331859 157881 172320 -1 2236
2238 3 331804 157857 172280 -1 2237
2239 3 331843 157955 172240 -1 2238
2240 3 331827 157975 172200 -1 2239
2241 3 331802 157965 172120 -1 2240
2242 3 331813 158032 172040 -1 2241
2243 3 331801 158032 172000 -1 2242
2244 3 331781 158054 171960 -1 2243
2245 3 331782 158061 171920 -1 2244
2246 3 331805 158073 171880 -1 2245
2247 3 331722 158072 171840 -1 2246
2248 3 331708 158073 171800 -1 2247
2249 3 331661 158097 171720 -1 2248
2250 3 331666 158088 171680 -1 2249
2251 3 331680 158036 171640 -1 2250
2252 3 331696 158016 171600 -1 2251
2253 3 331620 157935 171520 -1 2252
2254 3 331545 157888 171480 -1 2253
2255 3 331488 157836 171440 -1 2254
2256 3 331526 157872 171400 -1 2255
2257 3 331679 158017 171320 -1 2256
2258 3 331703 157968 171240 -1 2257
2259 3 331877 157905 171200 -1 2258
2260 3 332053 157859 171120 -1 2259
2261 3 332213 157765 170960 -1 2260
2262 3 332343 157730 170880 -1 2261
2263 3 332414 157672 170800 -1 2262
2264 3 332426 157645 170720 -1 2263
2265 3 332458 157612 170640 -1 2264
2266 3 332493 157577 170560 -1 2265
2267 3 332513 157532 170440 -1 2266
2268 3 332529 157481 170320 -1 2267
2269 3 332562 157490 170240 -1 2268
2270 3 332578 157495 170200 -1 2269
2271 3 332553 157455 170120 -1 2270
2272 3 332563 157434 170000 -1 2271
2273 3 332492 157426 169920 -1 2272
2274 3 332578 157361 169840 -1 2273
2275 3 332639 157348 169760 -1 2274
2276 3 332639 157342 169680 -1 2275
2277 3 332638 157322 169560 -1 2276
2278 3 332683 157305 169480 -1 2277
2279 3 332645 157265 169400 -1 2278
2280 3 332534 157302 169320 -1 2279
2281 3 332502 157342 169240 -1 2280
2282 3 332516 157391 169160 -1 2281
2283 3 332476 157444 169080 -1 2282
2284 3 332510 157519 169000 -1 2283
2285 3 332610 157577 168920 -1 2284
2286 3 332628 157559 168840 -1 2285
2287 3 332712 157560 168760 -1 2286
2288 3 332715 157558 168640 -1 2287
2289 3 332658 157494 168560 -1 2288
2290 3 332714 157492 168480 -1 2289
2291 3 332774 157546 168400 -1 2290
2292 3 332845 157612 168320 -1 2291
2293 3 332908 157732 168240 -1 2292
2294 3 332899 157760 168160 -1 2293
2295 3 332881 157888 168080 -1 2294
2296 3 332836 157966 168000 -1 2295
2297 3 332826 158028 167920 -1 2296
2298 3 332842 158027 167880 -1 2297
2299 3 332876 158035 167840 -1 2298
2300 3 332895 158090 167760 -1 2299
2301 3 332957 158106 167720 -1 2300
2302 3 333090 158214 167600 -1 2301
2303 3 333149 158277 167520 -1 2302
2304 3 333215 158366 167440 -1 2303
2305 3 333326 158538 167360 -1 2304
2306 3 333356 158595 167280 -1 2305
2307 3 333429 158662 167200 -1 2306
2308 3 333493 158699 167120 -1 2307
2309 3 333553 158735 167040 -1 2308
2310 3 333587 158751 167000 -1 2309
2311 3 333631 158805 166920 -1 2310
2312 3 333647 158767 166840 -1 2311
2313 3 333681 158750 166720 -1 2312
2314 3 333840 158652 166600 -1 2313
2315 3 333970 158571 166520 -1 2314
2316 3 334054 158468 166440 -1 2315
2317 3 334081 158413 166360 -1 2316
2318 3 334959 158894 166200 -1 2317
2319 3 334990 158773 166080 -1 2318
2320 3 335066 158666 165920 -1 2319
2321 3 335033 158652 165640 -1 2320
2322 3 334992 158253 166080 -1 2319
2323 3 335124 157997 166080 -1 2322
2324 3 335034 157911 166080 -1 2323
2325 3 335052 157665 166080 -1 2324
2326 3 334959 157416 166120 -1 2325
2327 3 334833 157299 166200 -1 2326
2328 3 333949 156798 166360 -1 2327
2329 3 333797 156575 166400 -1 2328
2330 3 333735 156472 166480 -1 2329
2331 3 333587 156396 166480 -1 2330
2332 3 333485 156355 166440 -1 2331
2333 3 333437 156321 166400 -1 2332
2334 3 333406 156303 166360 -1 2333
2335 3 333746 156447 166520 -1 2330
2336 3 333767 156296 166600 -1 2335
2337 3 333718 156104 166640 -1 2336
2338 3 333758 156070 166640 -1 2337
2339 3 333799 156094 166600 -1 2338
2340 3 333875 156252 166600 -1 2339
2341 3 334049 156250 166640 -1 2340
2342 3 334145 156211 166640 -1 2341
2343 3 334134 156161 166640 -1 2342
2344 3 334145 156134 166600 -1 2343
2345 3 334150 155972 166560 -1 2344
2346 3 334146 156012 166520 -1 2345
2347 3 334146 156019 166440 -1 2346
2348 3 334147 156001 166400 -1 2347
2349 3 334171 156002 166360 -1 2348
2350 3 333772 156082 166680 -1 2338
2351 3 331665 158217 171320 -1 2257
2352 3 331696 158258 171400 -1 2351
2353 3 331832 158294 171400 -1 2352
2354 3 331909 158212 171320 -1 2353
2355 3 331944 158184 171280 -1 2354
2356 3 331861 158242 171480 -1 2353
2357 3 331794 158394 171400 -1 2353
2358 3 331769 158468 171480 -1 2357
2359 3 331772 158530 171560 -1 2358
2360 3 331767 158591 171640 -1 2359
2361 3 331668 158624 171680 -1 2360
2362 3 331669 158663 171760 -1 2361
2363 3 331775 158750 171800 -1 2362
2364 3 331875 158724 171880 -1 2363
2365 3 331942 158728 171920 -1 2364
2366 3 332003 158761 171960 -1 2365
2367 3 332073 158814 172000 -1 2366
2368 3 332306 158884 172080 -1 2367
2369 3 332101 158105 171880 -1 2246
2370 3 332138 158080 171840 -1 2369
2371 3 332128 158053 171800 -1 2370
2372 3 332011 157985 172320 -1 2237
2373 3 332031 158066 172320 -1 2372
2374 3 332036 158085 172280 -1 2373
2375 3 331751 157585 172520 -1 2232
2376 3 331736 157385 172520 -1 2375
2377 3 331573 157302 173280 -1 2221
2378 3 331548 157259 173240 -1 2377
2379 3 331688 158324 176200 -1 1498
2380 3 331592 158316 176200 -1 2379
2381 3 331563 158236 176200 -1 2380
2382 3 331533 158219 176160 -1 2381
2383 3 331506 158222 176120 -1 2382
2384 3 331510 158212 176080 -1 2383
2385 3 331645 157716 176960 -1 1488
2386 3 331801 157676 176960 -1 2385
2387 3 331840 157674 177000 -1 2386
2388 3 331924 157708 177040 -1 2387
2389 3 332068 157741 177120 -1 2388
2390 3 332174 157730 177200 -1 2389
2391 3 332328 157693 177240 -1 2390
2392 3 332363 157693 177280 -1 2391
2393 3 332677 157809 177280 -1 2392
2394 3 332831 157937 177280 -1 2393
2395 3 332851 158013 177280 -1 2394
2396 3 332823 158007 177400 -1 2395
2397 3 332825 157962 177480 -1 2396
2398 3 332782 157891 177560 -1 2397
2399 3 332777 157807 177640 -1 2398
2400 3 332773 157818 177720 -1 2399
2401 3 332728 157829 177800 -1 2400
2402 3 332744 157826 177880 -1 2401
2403 3 332755 157808 177960 -1 2402
2404 3 332786 157789 178040 -1 2403
2405 3 332851 157770 178080 -1 2404
2406 3 332870 157742 178120 -1 2405
2407 3 332915 157762 178160 -1 2406
2408 3 332957 157828 178160 -1 2407
2409 3 333012 157896 178200 -1 2408
2410 3 333075 157961 178240 -1 2409
2411 3 333173 158012 178280 -1 2410
2412 3 333459 158050 178280 -1 2411
2413 3 333445 158112 178200 -1 2412
2414 3 333437 158143 178160 -1 2413
2415 3 333558 158040 178360 -1 2412
2416 3 333589 158001 178440 -1 2415
2417 3 333592 158010 178640 -1 2416
2418 3 333688 157988 178680 -1 2417
2419 3 333810 158034 178680 -1 2418
2420 3 333906 158063 178600 -1 2419
2421 3 334017 158140 178560 -1 2420
2422 3 334099 158237 178520 -1 2421
2423 3 334172 158265 178480 -1 2422
2424 3 334218 158236 178400 -1 2423
2425 3 334269 158218 178320 -1 2424
2426 3 334367 158154 178240 -1 2425
2427 3 334384 158136 178200 -1 2426
2428 3 334298 158000 178200 -1 2427
2429 3 334255 158031 178160 -1 2428
2430 3 334179 158019 178120 -1 2429
2431 3 334101 158008 178080 -1 2430
2432 3 334039 158019 178040 -1 2431
2433 3 333987 158098 177960 -1 2432
2434 3 333834 158090 177920 -1 2433
2435 3 333733 158010 177840 -1 2434
2436 3 332896 158066 177200 -1 2395
2437 3 332167 157695 177280 -1 2392
2438 3 332082 157650 177360 -1 2437
2439 3 332075 157619 177400 -1 2438
2440 3 331465 157484 178520 -1 1463
2441 3 331333 157340 178520 -1 2440
2442 3 331265 157336 178520 -1 2441
2443 3 331241 157351 178560 -1 2442
2444 3 331214 157346 178640 -1 2443
2445 3 331188 157332 178680 -1 2444
2446 3 331256 157337 178480 -1 2442
2447 3 331230 157345 178440 -1 2446
2448 3 331203 157345 178400 -1 2447
2449 3 331126 157361 178360 -1 2448
2450 3 331048 157340 178320 -1 2449
2451 3 330941 157256 178280 -1 2450
2452 3 330797 157188 178280 -1 2451
2453 3 330772 157156 178320 -1 2452
2454 3 330770 157181 178360 -1 2453
2455 3 330807 157185 178400 -1 2454
2456 3 330794 157165 178440 -1 2455
2457 3 330752 157189 178480 -1 2456
2458 3 330694 157045 178360 -1 2453
2459 3 330626 156953 178440 -1 2458
2460 3 330596 156920 178480 -1 2459
2461 3 330582 156855 178560 -1 2460
2462 3 330536 156801 178600 -1 2461
2463 3 330457 156722 178640 -1 2462
2464 3 330367 156682 178680 -1 2463
2465 3 330304 156620 178720 -1 2464
2466 3 330247 156542 178760 -1 2465
2467 3 330237 156544 178840 -1 2466
2468 3 330227 156605 178880 -1 2467
2469 3 330203 156585 178920 -1 2468
2470 3 330143 156530 179000 -1 2469
2471 3 330168 156532 179080 -1 2470
2472 3 330210 156516 179160 -1 2471
2473 3 330219 156476 179200 -1 2472
2474 3 330127 156422 179200 -1 2473
2475 3 330065 156310 179200 -1 2474
2476 3 330018 156218 179160 -1 2475
2477 3 329989 156165 179120 -1 2476
2478 3 329954 156101 179080 -1 2477
2479 3 329904 156078 179040 -1 2478
2480 3 329860 156079 179000 -1 2479
2481 3 329766 156074 178880 -1 2480
2482 3 329696 156079 178840 -1 2481
2483 3 329658 156094 178800 -1 2482
2484 3 329662 156133 178720 -1 2483
2485 3 329638 156145 178680 -1 2484
2486 3 329520 155943 178680 -1 2485
2487 3 329530 155865 178640 -1 2486
2488 3 329651 155748 178600 -1 2487
2489 3 329665 155698 178560 -1 2488
2490 3 329723 155671 178480 -1 2489
2491 3 329738 155644 178440 -1 2490
2492 3 329841 155506 178400 -1 2491
2493 3 329898 155452 178440 -1 2492
2494 3 329889 155409 178480 -1 2493
2495 3 329784 155344 178520 -1 2494
2496 3 329766 155293 178560 -1 2495
2497 3 329759 155221 178600 -1 2496
2498 3 329764 155115 178640 -1 2497
2499 3 329724 155061 178680 -1 2498
2500 3 329705 154996 178720 -1 2499
2501 3 329740 154952 178760 -1 2500
2502 3 329754 154925 178800 -1 2501
2503 3 329624 154828 178800 -1 2502
2504 3 329569 154799 178760 -1 2503
2505 3 329455 154761 178800 -1 2504
2506 3 329357 154705 178840 -1 2505
2507 3 329281 154659 178880 -1 2506
2508 3 329271 154651 178920 -1 2507
2509 3 332886 158240 182520 -1 1229
2510 3 332962 158247 182560 -1 2509
2511 3 333106 158317 182520 -1 2510
2512 3 333160 158363 182520 -1 2511
2513 3 333170 158387 182560 -1 2512
2514 3 333194 158397 182600 -1 2513
2515 3 333190 158379 182640 -1 2514
2516 3 333186 158363 182680 -1 2515
2517 3 333956 157958 183560 -1 1198
2518 3 334011 158095 183480 -1 2517
2519 3 334133 158227 183440 -1 2518
2520 3 334468 158351 183440 -1 2519
2521 3 334502 158430 183520 -1 2520
2522 3 334246 158458 183520 -1 2521
2523 3 334195 158482 183560 -1 2522
2524 3 334161 158517 183600 -1 2523
2525 3 334139 158573 183640 -1 2524
2526 3 334141 158638 183680 -1 2525
2527 3 334080 158741 183720 -1 2526
2528 3 335158 158167 184160 -1 1186
2529 3 334948 158030 184120 -1 2528
2530 3 334831 157999 184120 -1 2529
2531 3 334655 157938 184160 -1 2530
2532 3 334607 157837 184200 -1 2531
2533 3 334445 157749 184200 -1 2532
2534 3 334375 157647 184120 -1 2533
2535 3 334335 157591 184080 -1 2534
2536 3 334250 157601 184080 -1 2535
2537 3 334174 157553 184080 -1 2536
2538 3 334118 157441 184080 -1 2537
2539 3 333973 157411 184120 -1 2538
2540 3 333906 157416 184160 -1 2539
2541 3 333844 157442 184200 -1 2540
2542 3 337071 158824 184240 -1 1174
2543 3 337101 158787 184200 -1 2542
2544 3 337094 158768 184120 -1 2543
2545 3 336861 158656 184280 -1 1174
2546 3 336952 158425 184240 -1 2545
2547 3 336906 158319 184240 -1 2546
2548 3 336852 158281 184240 -1 2547
2549 3 338290 159803 184440 -1 1165
2550 3 338398 159774 184480 -1 2549
2551 3 338525 159767 184520 -1 2550
2552 3 338624 159746 184560 -1 2551
2553 3 338667 159784 184600 -1 2552
2554 3 338736 159794 184640 -1 2553
2555 3 338732 159830 184680 -1 2554
2556 3 338960 159860 184760 -1 2555
2557 3 339030 159898 184800 -1 2556
2558 3 339043 159930 184840 -1 2557
2559 3 339036 159975 184880 -1 2558
2560 3 339043 160004 184920 -1 2559
2561 3 339086 159662 184800 -1 2557
2562 3 339151 159609 184760 -1 2561
2563 3 338590 162073 184560 -1 1156
2564 3 338588 162179 184680 -1 2563
2565 3 338627 162206 184800 -1 2564
2566 3 338744 162198 184920 -1 2565
2567 3 338767 162182 185000 -1 2566
2568 3 338776 162182 185040 -1 2567
2569 3 338787 162158 185080 -1 2568
2570 3 338800 162179 185120 -1 2569
2571 3 338856 162202 185160 -1 2570
2572 3 339017 162180 185200 -1 2571
2573 3 339074 162174 185240 -1 2572
2574 3 339152 162217 185320 -1 2573
2575 3 339544 162317 185320 -1 2574
2576 3 340056 162325 185320 -1 2575
2577 3 340193 162488 185400 -1 2576
2578 3 340353 162626 185440 -1 2577
2579 3 340520 162691 185480 -1 2578
2580 3 340632 162740 185520 -1 2579
2581 3 340814 162868 185600 -1 2580
2582 3 340995 162954 185640 -1 2581
2583 3 341173 162979 185720 -1 2582
2584 3 341304 162980 185760 -1 2583
2585 3 341379 163013 185800 -1 2584
2586 3 341520 163071 185880 -1 2585
2587 3 341632 163078 185920 -1 2586
2588 3 342232 163056 185920 -1 2587
2589 3 342620 163048 185920 -1 2588
2590 3 342909 163102 186000 -1 2589
2591 3 343845 163025 186000 -1 2590
2592 3 343838 163001 185960 -1 2591
2593 3 343796 162973 185880 -1 2592
2594 3 343853 163025 185840 -1 2593
2595 3 343816 163042 185760 -1 2594
2596 3 343829 163248 185760 -1 2595
2597 3 343788 163224 185720 -1 2596
2598 3 343664 163305 185640 -1 2597
2599 3 343599 163332 185600 -1 2598
2600 3 343543 163335 185520 -1 2599
2601 3 343432 163278 185440 -1 2600
2602 3 343304 163268 185440 -1 2601
2603 3 343182 163316 185440 -1 2602
2604 3 343155 163399 185480 -1 2603
2605 3 343156 163465 185520 -1 2604
2606 3 343179 163472 185560 -1 2605
2607 3 343166 163506 185600 -1 2606
2608 3 343131 163564 185640 -1 2607
2609 3 343130 163573 185680 -1 2608
2610 3 343137 163591 185720 -1 2609
2611 3 343487 163171 185360 -1 2601
2612 3 343496 163138 185320 -1 2611
2613 3 343500 163096 185280 -1 2612
2614 3 343460 163023 185200 -1 2613
2615 3 343411 162999 185120 -1 2614
2616 3 343393 162936 185040 -1 2615
2617 3 343388 162904 184960 -1 2616
2618 3 343383 162880 184920 -1 2617
2619 3 343346 162902 184880 -1 2618
2620 3 343286 162863 184840 -1 2619
2621 3 343285 162852 184800 -1 2620
2622 3 343286 162851 184760 -1 2621
2623 3 343233 162752 184640 -1 2622
2624 3 343157 162669 184560 -1 2623
2625 3 343094 162590 184480 -1 2624
2626 3 343062 162534 184400 -1 2625
2627 3 342978 162416 184320 -1 2626
2628 3 342942 162342 184280 -1 2627
2629 3 342920 162267 184240 -1 2628
2630 3 342877 162186 184200 -1 2629
2631 3 342759 162278 184200 -1 2630
2632 3 342760 162403 184240 -1 2631
2633 3 342777 162499 184280 -1 2632
2634 3 342777 162544 184320 -1 2633
2635 3 342815 162620 184400 -1 2634
2636 3 342821 162151 184120 -1 2630
2637 3 342760 162100 184040 -1 2636
2638 3 342698 162071 183960 -1 2637
2639 3 342602 162045 183880 -1 2638
2640 3 342522 162065 183800 -1 2639
2641 3 342478 162017 183720 -1 2640
2642 3 342444 162172 183640 -1 2641
2643 3 342404 162290 183560 -1 2642
2644 3 342736 162482 183560 -1 2643
2645 3 342759 162566 183600 -1 2644
2646 3 342679 162650 183640 -1 2645
2647 3 342612 162751 183680 -1 2646
2648 3 342587 162772 183720 -1 2647
2649 3 342559 162815 183760 -1 2648
2650 3 342558 162842 183800 -1 2649
2651 3 342548 162874 183840 -1 2650
2652 3 342539 162891 183880 -1 2651
2653 3 342508 162949 183960 -1 2652
2654 3 342479 162983 184000 -1 2653
2655 3 342471 163022 184040 -1 2654
2656 3 342455 163075 184080 -1 2655
2657 3 342475 163129 184160 -1 2656
2658 3 342451 163181 184200 -1 2657
2659 3 342407 163386 184280 -1 2658
2660 3 342381 163446 184320 -1 2659
2661 3 342372 163569 184400 -1 2660
2662 3 342377 163599 184440 -1 2661
2663 3 342405 163610 184520 -1 2662
2664 3 342457 163628 184560 -1 2663
2665 3 342532 163640 184600 -1 2664
2666 3 342548 163672 184640 -1 2665
2667 3 342571 163684 184680 -1 2666
2668 3 342576 163699 184760 -1 2667
2669 3 342618 163632 184800 -1 2668
2670 3 342664 163640 184840 -1 2669
2671 3 342710 163654 184880 -1 2670
2672 3 342886 163660 184920 -1 2671
2673 3 342925 163581 184840 -1 2672
2674 3 342899 163452 184760 -1 2673
2675 3 342889 163390 184720 -1 2674
2676 3 342886 163706 184960 -1 2672
2677 3 342887 163745 185000 -1 2676
2678 3 342714 162609 183680 -1 2646
2679 3 342728 162632 183720 -1 2678
2680 3 342741 162653 183760 -1 2679
2681 3 342388 162291 183480 -1 2643
2682 3 342362 162307 183400 -1 2681
2683 3 342385 162320 183320 -1 2682
2684 3 342528 162391 183240 -1 2683
2685 3 342555 162453 183160 -1 2684
2686 3 342558 162466 183120 -1 2685
2687 3 342556 162484 183080 -1 2686
2688 3 342579 162482 183040 -1 2687
2689 3 342563 162493 183000 -1 2688
2690 3 342569 162502 182920 -1 2689
2691 3 342525 162455 182840 -1 2690
2692 3 342516 162487 182760 -1 2691
2693 3 342497 162420 182720 -1 2692
2694 3 342404 162392 182640 -1 2693
2695 3 342392 162397 182600 -1 2694
2696 3 342386 162409 182560 -1 2695
2697 3 342423 162457 182520 -1 2696
2698 3 342442 162423 182480 -1 2697
2699 3 343338 162965 184760 -1 2622
2700 3 343382 163062 184840 -1 2699
2701 3 343385 163086 184880 -1 2700
2702 3 343388 163161 184960 -1 2701
2703 3 343431 162854 184920 -1 2618
2704 3 343543 162916 184920 -1 2703
2705 3 343579 162970 184920 -1 2704
2706 3 343585 162958 184880 -1 2705
2707 3 343550 162937 184800 -1 2706
2708 3 343491 162907 184760 -1 2707
2709 3 343466 162879 184720 -1 2708
2710 3 343446 162792 184640 -1 2709
2711 3 343428 162696 184560 -1 2710
2712 3 343414 162646 184520 -1 2711
2713 3 343408 162617 184480 -1 2712
2714 3 343505 163483 185520 -1 2600
2715 3 343476 163548 185560 -1 2714
2716 3 343438 163708 185600 -1 2715
2717 3 343454 163795 185640 -1 2716
2718 3 343471 163845 185680 -1 2717
2719 3 343480 163939 185720 -1 2718
2720 3 343477 163976 185760 -1 2719
2721 3 343473 164051 185800 -1 2720
2722 3 343473 164087 185840 -1 2721
2723 3 343495 164132 185880 -1 2722
2724 3 343481 164256 185920 -1 2723
2725 3 343557 164436 185920 -1 2724
2726 3 343566 164378 185840 -1 2725
2727 3 343548 164377 185760 -1 2726
2728 3 343508 164377 185720 -1 2727
2729 3 343480 164372 185680 -1 2728
2730 3 343567 164490 185960 -1 2725
2731 3 343574 164547 186000 -1 2730
2732 3 343893 163052 186120 -1 2591
2733 3 343928 163085 186200 -1 2732
2734 3 343971 163115 186240 -1 2733
2735 3 344195 162830 186320 -1 2734
2736 3 344945 162241 186320 -1 2735
2737 3 345019 162046 186160 -1 2736
2738 3 345088 162138 186400 -1 2736
2739 3 345294 161972 186480 -1 2738
2740 3 345302 161864 186560 -1 2739
2741 3 345302 161864 186600 -1 2740
2742 3 345378 161759 186640 -1 2741
2743 3 345970 161859 186640 -1 2742
2744 3 346398 161495 186680 -1 2743
2745 3 346598 161619 186680 -1 2744
2746 3 346778 161643 186600 -1 2745
2747 3 346850 161601 186560 -1 2746
2748 3 346866 161579 186520 -1 2747
2749 3 346850 161631 186480 -1 2748
2750 3 346864 161649 186400 -1 2749
2751 3 346874 161659 186320 -1 2750
2752 3 346886 161647 186240 -1 2751
2753 3 346904 161573 186160 -1 2752
2754 3 346876 161507 186120 -1 2753
2755 3 346806 161489 186080 -1 2754
2756 3 346792 161461 186000 -1 2755
2757 3 346762 161531 186000 -1 2756
2758 3 346754 161511 185920 -1 2757
2759 3 346742 161505 185840 -1 2758
2760 3 346722 161433 185760 -1 2759
2761 3 346726 161381 185680 -1 2760
2762 3 346792 161309 185600 -1 2761
2763 3 346732 161333 185560 -1 2762
2764 3 346728 161405 185520 -1 2763
2765 3 346742 161483 185520 -1 2764
2766 3 346768 161535 185480 -1 2765
2767 3 346732 161657 185480 -1 2766
2768 3 346592 161755 185480 -1 2767
2769 3 346524 161727 185440 -1 2768
2770 3 346454 161737 185400 -1 2769
2771 3 346378 161799 185360 -1 2770
2772 3 346300 161877 185360 -1 2771
2773 3 346266 161879 185320 -1 2772
2774 3 346238 161885 185280 -1 2773
2775 3 346172 161837 185200 -1 2774
2776 3 346134 161897 185160 -1 2775
2777 3 346294 161799 185120 -1 2776
2778 3 346366 161811 185080 -1 2777
2779 3 346472 161719 185040 -1 2778
2780 3 346482 161669 185080 -1 2779
2781 3 346464 161641 185120 -1 2780
2782 3 346376 161517 185120 -1 2781
2783 3 346322 161461 185160 -1 2782
2784 3 346078 161971 185120 -1 2776
2785 3 346046 161999 185080 -1 2784
2786 3 346052 161975 185040 -1 2785
2787 3 346056 161983 185000 -1 2786
2788 3 346038 161995 184960 -1 2787
2789 3 346000 161949 184880 -1 2788
2790 3 345962 161921 184800 -1 2789
2791 3 345882 161891 184720 -1 2790
2792 3 345852 161849 184640 -1 2791
2793 3 345870 161887 184560 -1 2792
2794 3 345886 161893 184520 -1 2793
2795 3 345898 161889 184440 -1 2794
2796 3 345836 161799 184360 -1 2795
2797 3 345766 161715 184280 -1 2796
2798 3 345752 161647 184240 -1 2797
2799 3 345632 161573 184200 -1 2798
2800 3 345556 161513 184160 -1 2799
2801 3 345500 161447 184120 -1 2800
2802 3 345466 161367 184080 -1 2801
2803 3 345446 161335 184040 -1 2802
2804 3 345376 161293 184000 -1 2803
2805 3 345298 161231 183960 -1 2804
2806 3 346754 161571 185440 -1 2767
2807 3 346758 161509 185400 -1 2806
2808 3 346866 161247 185600 -1 2762
2809 3 346898 161207 185560 -1 2808
2810 3 346956 161153 185480 -1 2809
2811 3 347012 161051 185400 -1 2810
2812 3 347060 161003 185320 -1 2811
2813 3 347084 160935 185280 -1 2812
2814 3 347114 160855 185200 -1 2813
2815 3 347142 160817 185160 -1 2814
2816 3 347252 160783 185080 -1 2815
2817 3 347338 160761 185040 -1 2816
2818 3 347382 160747 185000 -1 2817
2819 3 347520 160799 185000 -1 2818
2820 3 347574 160803 184960 -1 2819
2821 3 347600 160759 184920 -1 2820
2822 3 346836 161303 186120 -1 2754
2823 3 346792 161123 186000 -1 2822
2824 3 346812 161085 185960 -1 2823
2825 3 346856 161005 185960 -1 2824
2826 3 346858 160925 185960 -1 2825
2827 3 346884 160855 185880 -1 2826
2828 3 346892 161473 186520 -1 2748
2829 3 346860 161415 186520 -1 2828
2830 3 346882 161345 186520 -1 2829
2831 3 346976 161287 186520 -1 2830
2832 3 347046 161275 186440 -1 2831
2833 3 347086 161259 186360 -1 2832
2834 3 347190 161209 186240 -1 2833
2835 3 347258 161235 186200 -1 2834
2836 3 347226 161285 186160 -1 2835
2837 3 347256 161379 186160 -1 2836
2838 3 347312 161381 186120 -1 2837
2839 3 347410 161447 186120 -1 2838
2840 3 347362 161555 186120 -1 2839
2841 3 347306 161681 186120 -1 2840
2842 3 347422 161713 186080 -1 2841
2843 3 347427 161666 186000 -1 2842
2844 3 347430 161643 185960 -1 2843
2845 3 345870 161791 186640 -1 2743
2846 3 345714 161763 186720 -1 2845
2847 3 345714 161703 186760 -1 2846
2848 3 345720 161657 186800 -1 2847
2849 3 345628 161585 186920 -1 2848
2850 3 345658 161531 187040 -1 2849
2851 3 345690 161423 187120 -1 2850
2852 3 345726 161367 187240 -1 2851
2853 3 345726 161367 187360 -1 2852
2854 3 345750 161303 187480 -1 2853
2855 3 345770 161255 187600 -1 2854
2856 3 345766 161231 187720 -1 2855
2857 3 345802 161163 187840 -1 2856
2858 3 345810 161119 188000 -1 2857
2859 3 345854 161015 188120 -1 2858
2860 3 345878 160991 188240 -1 2859
2861 3 345878 160967 188360 -1 2860
2862 3 345924 160885 188520 -1 2861
2863 3 345968 160869 188720 -1 2862
2864 3 345948 160993 188720 -1 2863
2865 3 346136 161149 188720 -1 2864
2866 3 346184 161273 188720 -1 2865
2867 3 346260 161353 188720 -1 2866
2868 3 346524 161637 188720 -1 2867
2869 3 346672 161785 188720 -1 2868
2870 3 346714 161785 188800 -1 2869
2871 3 346746 161817 188920 -1 2870
2872 3 346744 161871 189000 -1 2871
2873 3 346790 161935 189080 -1 2872
2874 3 346834 161941 189160 -1 2873
2875 3 346890 161875 189240 -1 2874
2876 3 346952 161863 189320 -1 2875
2877 3 347010 161897 189400 -1 2876
2878 3 347058 161935 189480 -1 2877
2879 3 347102 162021 189560 -1 2878
2880 3 347128 162051 189640 -1 2879
2881 3 347132 162033 189720 -1 2880
2882 3 347130 162031 189760 -1 2881
2883 3 347134 162015 189800 -1 2882
2884 3 347050 162083 189800 -1 2883
2885 3 346998 162165 189800 -1 2884
2886 3 346968 162193 189840 -1 2885
2887 3 346926 162229 189880 -1 2886
2888 3 346842 162295 189880 -1 2887
2889 3 346818 162277 189960 -1 2888
2890 3 346814 162271 190000 -1 2889
2891 3 346860 162185 190080 -1 2890
2892 3 346800 162085 190000 -1 2891
2893 3 346822 162011 189920 -1 2892
2894 3 346828 161957 189880 -1 2893
2895 3 346808 161885 189920 -1 2894
2896 3 346818 161845 190000 -1 2895
2897 3 346846 161853 190080 -1 2896
2898 3 346850 161841 190160 -1 2897
2899 3 346856 161869 190240 -1 2898
2900 3 346890 161877 190320 -1 2899
2901 3 346908 161877 190400 -1 2900
2902 3 346918 161853 190480 -1 2901
2903 3 347014 161829 190560 -1 2902
2904 3 347076 161829 190640 -1 2903
2905 3 347116 161819 190720 -1 2904
2906 3 347134 161827 190800 -1 2905
2907 3 347166 161829 190880 -1 2906
2908 3 347216 161823 190960 -1 2907
2909 3 347250 161871 191040 -1 2908
2910 3 347228 161907 191120 -1 2909
2911 3 347222 161899 191200 -1 2910
2912 3 347256 161817 191280 -1 2911
2913 3 347290 161757 191280 -1 2912
2914 3 347336 161719 191280 -1 2913
2915 3 347426 161655 191360 -1 2914
2916 3 347434 161621 191440 -1 2915
2917 3 347470 161599 191480 -1 2916
2918 3 347504 161577 191520 -1 2917
2919 3 347528 161503 191600 -1 2918
2920 3 347570 161519 191680 -1 2919
2921 3 347606 161531 191760 -1 2920
2922 3 347584 161591 191840 -1 2921
2923 3 347538 161651 191880 -1 2922
2924 3 347510 161677 191960 -1 2923
2925 3 347426 161677 192040 -1 2924
2926 3 347418 161705 192120 -1 2925
2927 3 347404 161711 192200 -1 2926
2928 3 347366 161677 192280 -1 2927
2929 3 347356 161649 192360 -1 2928
2930 3 347324 161647 192440 -1 2929
2931 3 347308 161671 192520 -1 2930
2932 3 347286 161695 192560 -1 2931
2933 3 347250 161707 192600 -1 2932
2934 3 347150 161861 192600 -1 2933
2935 3 347096 161907 192640 -1 2934
2936 3 347054 161953 192680 -1 2935
2937 3 346952 162039 192680 -1 2936
2938 3 346918 162091 192640 -1 2937
2939 3 346840 162169 192640 -1 2938
2940 3 346836 162235 192640 -1 2939
2941 3 346856 162273 192560 -1 2940
2942 3 347164 161707 192640 -1 2933
2943 3 347082 161681 192680 -1 2942
2944 3 347092 161607 192760 -1 2943
2945 3 347116 161559 192800 -1 2944
2946 3 347456 161769 191520 -1 2918
2947 3 347464 161849 191480 -1 2946
2948 3 347456 161905 191400 -1 2947
2949 3 347430 161891 191320 -1 2948
2950 3 347416 161869 191280 -1 2949
2951 3 346906 162099 190160 -1 2891
2952 3 346750 162383 189840 -1 2888
2953 3 346694 162425 189800 -1 2952
2954 3 346660 162433 189720 -1 2953
2955 3 347284 161955 189800 -1 2883
2956 3 347306 161911 189840 -1 2955
2957 3 347348 161823 189880 -1 2956
2958 3 347422 161735 189840 -1 2957
2959 3 347450 161643 189800 -1 2958
2960 3 347440 161633 189760 -1 2959
2961 3 346626 161761 188640 -1 2868
2962 3 346684 161859 188600 -1 2961
2963 3 346668 162015 188560 -1 2962
2964 3 346704 162089 188480 -1 2963
2965 3 346720 162227 188400 -1 2964
2966 3 346676 162323 188360 -1 2965
2967 3 346646 162469 188360 -1 2966
2968 3 346604 162617 188400 -1 2967
2969 3 346666 162573 188440 -1 2968
2970 3 346786 162549 188520 -1 2969
2971 3 346856 162533 188560 -1 2970
2972 3 346958 162511 188600 -1 2971
2973 3 347060 162463 188640 -1 2972
2974 3 347150 162493 188680 -1 2973
2975 3 347192 162579 188720 -1 2974
2976 3 347162 162681 188760 -1 2975
2977 3 347202 162725 188800 -1 2976
2978 3 347236 162735 188840 -1 2977
2979 3 347268 162755 188880 -1 2978
2980 3 347404 162793 188960 -1 2979
2981 3 347518 162841 189000 -1 2980
2982 3 346526 162721 188440 -1 2968
2983 3 346472 162783 188480 -1 2982
2984 3 346442 162927 188520 -1 2983
2985 3 346470 162995 188600 -1 2984
2986 3 346514 163099 188640 -1 2985
2987 3 346538 163299 188640 -1 2986
2988 3 346538 163413 188720 -1 2987
2989 3 346578 163595 188760 -1 2988
2990 3 346676 163719 188840 -1 2989
2991 3 346748 163845 188920 -1 2990
2992 3 346838 163913 189000 -1 2991
2993 3 346922 163993 189080 -1 2992
2994 3 346986 164029 189120 -1 2993
2995 3 347102 164041 189200 -1 2994
2996 3 347194 164069 189240 -1 2995
2997 3 347296 164119 189280 -1 2996
2998 3 347392 164213 189280 -1 2997
2999 3 347568 164227 189240 -1 2998
3000 3 347674 164265 189240 -1 2999
3001 3 347770 164375 189240 -1 3000
3002 3 347748 164385 189160 -1 3001
3003 3 347732 164379 189080 -1 3002
3004 3 347734 164373 189000 -1 3003
3005 3 347712 164457 188960 -1 3004
3006 3 347718 164625 188960 -1 3005
3007 3 347742 164655 188880 -1 3006
3008 3 347788 164751 188840 -1 3007
3009 3 347842 164791 188800 -1 3008
3010 3 348128 165203 188800 -1 3009
3011 3 348248 165377 188880 -1 3010
3012 3 348426 165515 188880 -1 3011
3013 3 348556 165625 188880 -1 3012
3014 3 348712 165957 188880 -1 3013
3015 3 348752 166073 188920 -1 3014
3016 3 348792 166141 188960 -1 3015
3017 3 348894 166249 189000 -1 3016
3018 3 348962 166355 189000 -1 3017
3019 3 349080 166407 189000 -1 3018
3020 3 349148 166499 189000 -1 3019
3021 3 349214 166629 188960 -1 3020
3022 3 349388 166749 188880 -1 3021
3023 3 349488 166795 188800 -1 3022
3024 3 349516 166899 188720 -1 3023
3025 3 349550 166955 188640 -1 3024
3026 3 349700 167037 188560 -1 3025
3027 3 349860 167075 188520 -1 3026
3028 3 350114 167137 188520 -1 3027
3029 3 350200 167351 188520 -1 3028
3030 3 350252 167395 188480 -1 3029
3031 3 350400 167531 188480 -1 3030
3032 3 350632 167711 188480 -1 3031
3033 3 350808 167867 188400 -1 3032
3034 3 350896 167871 188440 -1 3033
3035 3 350230 167211 188480 -1 3028
3036 3 350326 167229 188440 -1 3035
3037 3 350380 167115 188440 -1 3036
3038 3 350412 167067 188480 -1 3037
3039 3 350472 167019 188520 -1 3038
3040 3 350534 166967 188560 -1 3039
3041 3 350572 166899 188640 -1 3040
3042 3 350602 166795 188720 -1 3041
3043 3 350672 166677 188800 -1 3042
3044 3 350880 166487 188800 -1 3043
3045 3 350872 166391 188840 -1 3044
3046 3 350968 166357 188920 -1 3045
3047 3 351026 166299 188960 -1 3046
3048 3 351074 166299 189000 -1 3047
3049 3 351086 166319 189040 -1 3048
3050 3 351054 166411 188920 -1 3046
3051 3 347846 164853 188680 -1 3009
3052 3 347837 164854 188640 -1 3051
3053 3 347819 164855 188560 -1 3052
3054 3 346586 163367 188560 -1 2987
3055 3 346624 163525 188520 -1 3054
3056 3 346660 163701 188520 -1 3055
3057 3 346634 163821 188600 -1 3056
3058 3 346604 163905 188640 -1 3057
3059 3 346462 163925 188720 -1 3058
3060 3 346462 163925 188800 -1 3059
3061 3 346708 164003 188640 -1 3058
3062 3 346734 164095 188640 -1 3061
3063 3 346734 164165 188640 -1 3062
3064 3 346770 164271 188560 -1 3063
3065 3 346808 164319 188520 -1 3064
3066 3 346824 164385 188440 -1 3065
3067 3 346846 164469 188360 -1 3066
3068 3 346892 164499 188280 -1 3067
3069 3 346962 164545 188200 -1 3068
3070 3 346962 164549 188160 -1 3069
3071 3 346990 164463 188160 -1 3070
3072 3 347056 164417 188160 -1 3071
3073 3 347130 164397 188160 -1 3072
3074 3 347152 164445 188080 -1 3073
3075 3 347212 164515 188040 -1 3074
3076 3 347258 164531 188040 -1 3075
3077 3 347278 164571 187960 -1 3076
3078 3 347164 164701 188000 -1 3077
3079 3 347136 164713 188040 -1 3078
3080 3 347128 164755 188120 -1 3079
3081 3 347176 164803 188160 -1 3080
3082 3 347312 164813 188160 -1 3081
3083 3 347356 164541 187880 -1 3077
3084 3 347396 164623 187840 -1 3083
3085 3 347382 164647 187760 -1 3084
3086 3 347098 164285 188160 -1 3073
3087 3 347170 164109 188160 -1 3086
3088 3 347250 164029 188120 -1 3087
3089 3 347286 163969 188040 -1 3088
3090 3 347292 163923 187960 -1 3089
3091 3 347274 163867 187880 -1 3090
3092 3 347348 163813 187880 -1 3091
3093 3 347456 163829 187960 -1 3092
3094 3 347471 163806 188000 -1 3093
3095 3 347486 163783 188040 -1 3094
3096 3 347280 163831 187840 -1 3091
3097 3 347242 163749 187760 -1 3096
3098 3 347214 163749 187720 -1 3097
3099 3 346810 163655 188400 -1 3056
3100 3 346874 163639 188320 -1 3099
3101 3 346888 163611 188240 -1 3100
3102 3 346928 163589 188200 -1 3101
3103 3 346982 163585 188160 -1 3102
3104 3 346988 163535 188160 -1 3103
3105 3 347098 163425 188160 -1 3104
3106 3 347110 163347 188160 -1 3105
3107 3 347116 163275 188200 -1 3106
3108 3 347154 163175 188240 -1 3107
3109 3 347224 163105 188200 -1 3108
3110 3 347306 163107 188200 -1 3109
3111 3 347340 163149 188200 -1 3110
3112 3 347388 163147 188200 -1 3111
3113 3 347404 163114 188240 -1 3112
3114 3 347420 163081 188280 -1 3113
3115 3 347422 163075 188320 -1 3114
3116 3 346392 162951 188440 -1 2984
3117 3 346376 162946 188400 -1 3116
3118 3 346360 162941 188360 -1 3117
3119 3 345996 160817 188800 -1 2863
3120 3 346052 160721 188920 -1 3119
3121 3 346240 160737 189040 -1 3120
3122 3 346392 160709 189160 -1 3121
3123 3 346532 160725 189280 -1 3122
3124 3 346596 160637 189360 -1 3123
3125 3 346836 160437 189480 -1 3124
3126 3 347014 160403 189600 -1 3125
3127 3 347058 160703 189600 -1 3126
3128 3 346938 160935 189600 -1 3127
3129 3 346882 161019 189640 -1 3128
3130 3 346794 161167 189640 -1 3129
3131 3 346808 161311 189640 -1 3130
3132 3 346842 161355 189560 -1 3131
3133 3 346886 161399 189520 -1 3132
3134 3 346936 161419 189520 -1 3133
3135 3 346992 161409 189520 -1 3134
3136 3 347128 161447 189520 -1 3135
3137 3 347147 161476 189560 -1 3136
3138 3 347166 161505 189600 -1 3137
3139 3 347104 160261 189720 -1 3126
3140 3 347175 160554 189720 -1 3139
3141 3 347123 160718 189720 -1 3140
3142 3 347115 160730 189800 -1 3141
3143 3 347073 160760 189880 -1 3142
3144 3 347045 160798 189960 -1 3143
3145 3 347059 160844 190040 -1 3144
3146 3 347055 160872 190120 -1 3145
3147 3 346993 160952 190160 -1 3146
3148 3 347019 161008 190160 -1 3147
3149 3 347087 160996 190200 -1 3148
3150 3 347135 160998 190240 -1 3149
3151 3 347209 161048 190280 -1 3150
3152 3 347226 161072 190360 -1 3151
3153 3 347235 161084 190400 -1 3152
3154 3 347192 160069 189880 -1 3139
3155 3 347236 159929 190000 -1 3154
3156 3 347231 159582 190160 -1 3155
3157 3 347301 159288 190320 -1 3156
3158 3 347341 159300 190440 -1 3157
3159 3 347393 159244 190560 -1 3158
3160 3 347549 159236 190720 -1 3159
3161 3 347973 159064 190800 -1 3160
3162 3 348069 158948 190960 -1 3161
3163 3 348199 158838 191080 -1 3162
3164 3 348291 158790 191200 -1 3163
3165 3 348296 158777 191240 -1 3164
3166 3 348307 158750 191320 -1 3165
3167 3 348547 158494 191400 -1 3166
3168 3 348715 158418 191480 -1 3167
3169 3 348775 158354 191560 -1 3168
3170 3 348947 158250 191680 -1 3169
3171 3 348963 158214 191800 -1 3170
3172 3 349035 158118 191920 -1 3171
3173 3 349194 158030 192040 -1 3172
3174 3 349234 157942 192080 -1 3173
3175 3 349242 157950 192240 -1 3174
3176 3 349422 157962 192360 -1 3175
3177 3 349088 157650 192360 -1 3176
3178 3 349036 157640 192360 -1 3177
3179 3 348990 157560 192360 -1 3178
3180 3 348826 157502 192360 -1 3179
3181 3 348760 157520 192360 -1 3180
3182 3 348696 157526 192360 -1 3181
3183 3 348640 157500 192360 -1 3182
3184 3 348626 157456 192280 -1 3183
3185 3 348478 157440 192240 -1 3184
3186 3 348410 157516 192200 -1 3185
3187 3 348388 157596 192120 -1 3186
3188 3 348276 157588 192040 -1 3187
3189 3 348212 157626 191960 -1 3188
3190 3 348156 157676 191880 -1 3189
3191 3 348202 157692 191760 -1 3190
3192 3 348212 157666 191680 -1 3191
3193 3 348236 157674 191520 -1 3192
3194 3 348206 157694 191480 -1 3193
3195 3 348092 157594 191440 -1 3194
3196 3 348072 157480 191440 -1 3195
3197 3 348084 157420 191360 -1 3196
3198 3 348084 157422 191280 -1 3197
3199 3 348092 157404 191200 -1 3198
3200 3 348132 157352 191120 -1 3199
3201 3 348170 157282 191040 -1 3200
3202 3 348184 157189 190960 -1 3201
3203 3 348116 157116 190920 -1 3202
3204 3 347994 157150 190880 -1 3203
3205 3 347768 157242 190880 -1 3204
3206 3 347640 157236 190920 -1 3205
3207 3 347538 157222 190960 -1 3206
3208 3 347446 157314 191000 -1 3207
3209 3 347372 157580 191000 -1 3208
3210 3 347340 157664 191040 -1 3209
3211 3 347226 157738 191040 -1 3210
3212 3 347078 157796 191120 -1 3211
3213 3 347024 157742 191200 -1 3212
3214 3 346986 157700 191280 -1 3213
3215 3 346962 157722 191320 -1 3214
3216 3 346938 157744 191360 -1 3215
3217 3 347998 157434 191360 -1 3197
3218 3 347952 157446 191400 -1 3217
3219 3 347928 157412 191440 -1 3218
3220 3 347940 157326 191480 -1 3219
3221 3 347932 157296 191560 -1 3220
3222 3 347968 157300 191640 -1 3221
3223 3 349482 157966 192400 -1 3176
3224 3 349706 157830 192720 -1 3223
3225 3 349746 157966 193000 -1 3224
3226 3 349538 158078 193080 -1 3225
3227 3 349578 158246 193200 -1 3226
3228 3 349492 158328 193280 -1 3227
3229 3 349406 158364 193360 -1 3228
3230 3 349274 158382 193440 -1 3229
3231 3 349226 158386 193480 -1 3230
3232 3 349188 158380 193560 -1 3231
3233 3 349140 158374 193640 -1 3232
3234 3 349068 158380 193720 -1 3233
3235 3 348934 158370 193840 -1 3234
3236 3 348918 158312 193920 -1 3235
3237 3 348866 158210 194000 -1 3236
3238 3 348558 158240 194080 -1 3237
3239 3 348460 158218 194120 -1 3238
3240 3 348384 158204 194200 -1 3239
3241 3 348338 158158 194280 -1 3240
3242 3 348274 158174 194360 -1 3241
3243 3 348202 158224 194400 -1 3242
3244 3 348152 158274 194440 -1 3243
3245 3 348150 158294 194480 -1 3244
3246 3 348100 158214 194640 -1 3245
3247 3 348096 158201 194720 -1 3246
3248 3 348072 158151 194800 -1 3247
3249 3 348048 158145 194840 -1 3248
3250 3 347960 158125 194920 -1 3249
3251 3 347868 158081 195000 -1 3250
3252 3 347824 158115 195080 -1 3251
3253 3 347776 158113 195160 -1 3252
3254 3 347748 158103 195240 -1 3253
3255 3 347740 158101 195320 -1 3254
3256 3 347722 158089 195400 -1 3255
3257 3 347762 157992 195480 -1 3256
3258 3 347788 157926 195560 -1 3257
3259 3 347794 157902 195640 -1 3258
3260 3 347824 157858 195720 -1 3259
3261 3 347878 157846 195760 -1 3260
3262 3 347920 157824 195800 -1 3261
3263 3 347972 157834 195880 -1 3262
3264 3 347964 157806 195960 -1 3263
3265 3 347950 157804 196000 -1 3264
3266 3 347808 157806 196040 -1 3265
3267 3 347858 157752 196120 -1 3266
3268 3 347896 157690 196200 -1 3267
3269 3 347946 157575 196280 -1 3268
3270 3 348012 157457 196360 -1 3269
3271 3 348006 157423 196400 -1 3270
3272 3 348002 157379 196440 -1 3271
3273 3 347990 157325 196480 -1 3272
3274 3 348050 157297 196520 -1 3273
3275 3 348038 157287 196560 -1 3274
3276 3 347844 157170 196560 -1 3275
3277 3 347578 157052 196560 -1 3276
3278 3 347450 156900 196600 -1 3277
3279 3 347362 156714 196680 -1 3278
3280 3 347096 156445 196680 -1 3279
3281 3 347106 156443 196800 -1 3280
3282 3 347314 156497 196880 -1 3281
3283 3 347502 156445 196920 -1 3282
3284 3 347666 156391 196960 -1 3283
3285 3 346952 156335 196480 -1 3280
3286 3 346832 156201 196320 -1 3285
3287 3 346836 156032 196240 -1 3286
3288 3 346848 155968 196200 -1 3287
3289 3 346834 155733 196160 -1 3288
3290 3 346820 155605 196120 -1 3289
3291 3 346752 155391 196120 -1 3290
3292 3 346708 155297 196160 -1 3291
3293 3 346584 155024 196240 -1 3292
3294 3 346526 154874 196320 -1 3293
3295 3 346482 154763 196400 -1 3294
3296 3 346458 154683 196440 -1 3295
3297 3 346514 154593 196480 -1 3296
3298 3 346574 154476 196560 -1 3297
3299 3 346580 154426 196600 -1 3298
3300 3 346582 154367 196640 -1 3299
3301 3 346568 154347 196680 -1 3300
3302 3 346572 154227 196760 -1 3301
3303 3 346536 154127 196800 -1 3302
3304 3 346522 153996 196880 -1 3303
3305 3 346334 153876 196920 -1 3304
3306 3 346296 153465 196920 -1 3305
3307 3 346078 152862 196920 -1 3306
3308 3 345970 152652 197040 -1 3307
3309 3 345778 152270 197040 -1 3308
3310 3 345762 152186 197080 -1 3309
3311 3 345794 152046 197160 -1 3310
3312 3 345798 151854 197200 -1 3311
3313 3 345802 151696 197280 -1 3312
3314 3 345722 151520 197360 -1 3313
3315 3 345734 151384 197400 -1 3314
3316 3 345818 151116 197400 -1 3315
3317 3 345882 150964 197360 -1 3316
3318 3 345964 150813 197320 -1 3317
3319 3 345992 150721 197320 -1 3318
3320 3 346128 150619 197360 -1 3319
3321 3 346174 150555 197440 -1 3320
3322 3 346200 150491 197520 -1 3321
3323 3 346180 150324 197600 -1 3322
3324 3 346200 150250 197680 -1 3323
3325 3 346214 150220 197720 -1 3324
3326 3 346144 150140 197720 -1 3325
3327 3 346112 150110 197760 -1 3326
3328 3 346114 150118 197840 -1 3327
3329 3 346088 150134 197880 -1 3328
3330 3 346106 150140 197920 -1 3329
3331 3 346222 150161 198000 -1 3330
3332 3 346260 150185 198000 -1 3331
3333 3 346458 150176 198080 -1 3332
3334 3 346572 150192 198120 -1 3333
3335 3 346598 150202 198160 -1 3334
3336 3 346238 149935 198000 -1 3331
3337 3 346156 149815 197960 -1 3336
3338 3 346100 149672 197920 -1 3337
3339 3 345990 149516 197880 -1 3338
3340 3 345850 149336 197880 -1 3339
3341 3 346004 149249 197880 -1 3340
3342 3 346100 149129 197840 -1 3341
3343 3 346180 148913 197840 -1 3342
3344 3 346102 148681 197840 -1 3343
3345 3 346060 148520 197800 -1 3344
3346 3 346158 148272 197840 -1 3345
3347 3 346212 148186 197920 -1 3346
3348 3 346260 148106 197960 -1 3347
3349 3 346308 148027 198000 -1 3348
3350 3 346376 147989 198120 -1 3349
3351 3 346274 147871 198200 -1 3350
3352 3 346370 147825 198200 -1 3351
3353 3 346424 147785 198280 -1 3352
3354 3 346376 147723 198360 -1 3353
3355 3 346316 147564 198400 -1 3354
3356 3 346438 147341 198400 -1 3355
3357 3 346622 147187 198400 -1 3356
3358 3 346676 146995 198400 -1 3357
3359 3 346748 146698 198400 -1 3358
3360 3 346652 146595 198320 -1 3359
3361 3 346582 146520 198280 -1 3360
3362 3 346388 146564 198280 -1 3361
3363 3 346334 146710 198280 -1 3362
3364 3 346266 146790 198320 -1 3363
3365 3 346228 146932 198360 -1 3364
3366 3 346220 146976 198400 -1 3365
3367 3 346604 146438 198200 -1 3361
3368 3 346628 146332 198120 -1 3367
3369 3 346654 146272 198080 -1 3368
3370 3 346576 146233 198000 -1 3369
3371 3 346596 146145 197920 -1 3370
3372 3 346550 146103 197880 -1 3371
3373 3 346474 146072 197840 -1 3372
3374 3 346400 146026 197800 -1 3373
3375 3 346356 145971 197760 -1 3374
3376 3 346260 145957 197720 -1 3375
3377 3 346198 145953 197680 -1 3376
3378 3 346166 145953 197640 -1 3377
3379 3 346074 145945 197600 -1 3378
3380 3 346054 145935 197520 -1 3379
3381 3 346008 145921 197440 -1 3380
3382 3 345990 145913 197360 -1 3381
3383 3 345934 145901 197280 -1 3382
3384 3 345864 145889 197200 -1 3383
3385 3 345794 145901 197120 -1 3384
3386 3 345704 145935 197040 -1 3385
3387 3 345626 145905 196960 -1 3386
3388 3 345600 145897 196880 -1 3387
3389 3 345516 145868 196800 -1 3388
3390 3 345490 145866 196720 -1 3389
3391 3 345430 145824 196640 -1 3390
3392 3 345362 145808 196560 -1 3391
3393 3 345242 145744 196480 -1 3392
3394 3 345082 145668 196440 -1 3393
3395 3 346886 146492 198400 -1 3359
3396 3 347042 146339 198360 -1 3395
3397 3 347124 146251 198320 -1 3396
3398 3 347248 146135 198280 -1 3397
3399 3 347268 145992 198280 -1 3398
3400 3 347196 145930 198280 -1 3399
3401 3 347158 145814 198320 -1 3400
3402 3 347132 145667 198320 -1 3401
3403 3 347184 145648 198360 -1 3402
3404 3 347218 145604 198400 -1 3403
3405 3 347106 145486 198400 -1 3404
3406 3 347226 145570 198440 -1 3404
3407 3 347260 145524 198480 -1 3406
3408 3 347282 146148 198240 -1 3398
3409 3 347382 146232 198240 -1 3408
3410 3 347414 146302 198240 -1 3409
3411 3 347414 146302 198160 -1 3410
3412 3 346728 146790 198440 -1 3358
3413 3 346728 146790 198520 -1 3412
3414 3 346850 146787 198560 -1 3413
3415 3 346848 146779 198640 -1 3414
3416 3 346882 146815 198720 -1 3415
3417 3 346872 146885 198800 -1 3416
3418 3 346882 146889 198840 -1 3417
3419 3 346398 147093 198560 -1 3414
3420 3 346314 147131 198520 -1 3419
3421 3 346264 147537 198440 -1 3355
3422 3 346264 147537 198480 -1 3421
3423 3 346224 147496 198560 -1 3422
3424 3 346192 147478 198640 -1 3423
3425 3 346154 147352 198680 -1 3424
3426 3 346072 147335 198640 -1 3425
3427 3 346012 147328 198600 -1 3426
3428 3 346012 147326 198560 -1 3427
3429 3 346316 147702 198480 -1 3422
3430 3 346362 147768 198560 -1 3429
3431 3 346372 147833 198600 -1 3430
3432 3 346332 147911 198560 -1 3431
3433 3 346303 147931 198520 -1 3432
3434 3 346274 147951 198480 -1 3433
3435 3 346152 147847 198200 -1 3351
3436 3 346060 147777 198200 -1 3435
3437 3 346020 147661 198200 -1 3436
3438 3 346002 147661 198120 -1 3437
3439 3 346008 147709 198080 -1 3438
3440 3 346472 148091 198120 -1 3350
3441 3 346494 148119 198160 -1 3440
3442 3 346498 148156 198200 -1 3441
3443 3 346496 148166 198240 -1 3442
3444 3 346494 148166 198280 -1 3443
3445 3 346474 148120 198320 -1 3444
3446 3 346414 148072 198360 -1 3445
3447 3 346426 148056 198440 -1 3446
3448 3 345922 148660 197840 -1 3344
3449 3 345824 148658 197800 -1 3448
3450 3 345736 148620 197720 -1 3449
3451 3 345584 148572 197640 -1 3450
3452 3 345352 148698 197640 -1 3451
3453 3 345248 148807 197640 -1 3452
3454 3 345672 149289 197880 -1 3340
3455 3 345590 149311 197880 -1 3454
3456 3 345534 149365 197880 -1 3455
3457 3 345498 149333 197960 -1 3456
3458 3 346000 150160 197760 -1 3327
3459 3 345994 150234 197760 -1 3458
3460 3 346030 150340 197760 -1 3459
3461 3 345986 150358 197680 -1 3460
3462 3 345974 150332 197600 -1 3461
3463 3 346059 150346 197800 -1 3460
3464 3 346088 150352 197840 -1 3463
3465 3 345450 151420 197280 -1 3313
3466 3 345326 151373 197240 -1 3465
3467 3 345298 151296 197160 -1 3466
3468 3 345238 151202 197120 -1 3467
3469 3 345158 151190 197040 -1 3468
3470 3 345110 151190 197000 -1 3469
3471 3 344974 151220 196960 -1 3470
3472 3 344920 151178 196960 -1 3471
3473 3 344944 151092 196960 -1 3472
3474 3 344890 150976 196960 -1 3473
3475 3 344716 150882 196960 -1 3474
3476 3 344662 150856 197040 -1 3475
3477 3 344684 150898 197120 -1 3476
3478 3 344668 150945 197200 -1 3477
3479 3 344676 150963 197280 -1 3478
3480 3 344674 150929 197360 -1 3479
3481 3 344556 150891 197400 -1 3480
3482 3 344468 150839 197360 -1 3481
3483 3 344420 150810 197320 -1 3482
3484 3 344302 150708 197280 -1 3483
3485 3 344250 150670 197240 -1 3484
3486 3 344098 150654 197200 -1 3485
3487 3 344024 150637 197160 -1 3486
3488 3 343982 150602 197120 -1 3487
3489 3 343982 150602 197080 -1 3488
3490 3 346098 153942 196920 -1 3305
3491 3 346036 153988 196840 -1 3490
3492 3 345992 154049 196800 -1 3491
3493 3 345986 154011 196720 -1 3492
3494 3 345996 154031 196680 -1 3493
3495 3 346042 154010 196640 -1 3494
3496 3 346008 153946 196600 -1 3495
3497 3 345988 153933 196560 -1 3496
3498 3 345998 153913 196520 -1 3497
3499 3 345960 153929 196480 -1 3498
3500 3 345898 153929 196440 -1 3499
3501 3 345800 153899 196400 -1 3500
3502 3 345700 153931 196360 -1 3501
3503 3 347108 153952 197000 -1 3304
3504 3 347388 153964 197000 -1 3503
3505 3 347526 153817 197080 -1 3504
3506 3 347644 153780 197160 -1 3505
3507 3 347780 153772 197280 -1 3506
3508 3 347934 153720 197400 -1 3507
3509 3 348048 153603 197520 -1 3508
3510 3 348198 153411 197640 -1 3509
3511 3 348364 153320 197680 -1 3510
3512 3 348490 153126 197680 -1 3511
3513 3 348712 152866 197680 -1 3512
3514 3 348946 152687 197760 -1 3513
3515 3 349100 152643 197840 -1 3514
3516 3 349134 152671 197880 -1 3515
3517 3 349258 152580 197880 -1 3516
3518 3 349336 152542 197920 -1 3517
3519 3 349432 152492 197960 -1 3518
3520 3 349526 152452 198000 -1 3519
3521 3 349584 152418 198080 -1 3520
3522 3 349652 152410 198120 -1 3521
3523 3 349714 152386 198200 -1 3522
3524 3 349860 152363 198280 -1 3523
3525 3 350020 152415 198360 -1 3524
3526 3 350094 152463 198440 -1 3525
3527 3 350214 152494 198520 -1 3526
3528 3 350434 152482 198640 -1 3527
3529 3 350638 152418 198640 -1 3528
3530 3 350766 152302 198640 -1 3529
3531 3 350756 152311 198720 -1 3530
3532 3 350778 152315 198800 -1 3531
3533 3 350746 152391 198880 -1 3532
3534 3 350658 152455 198880 -1 3533
3535 3 350650 152459 198920 -1 3534
3536 3 350586 152497 198960 -1 3535
3537 3 350570 152547 199000 -1 3536
3538 3 350544 152653 199000 -1 3537
3539 3 350500 152735 199040 -1 3538
3540 3 350458 152873 199040 -1 3539
3541 3 350366 152968 198960 -1 3540
3542 3 350274 153027 198880 -1 3541
3543 3 350238 153085 198840 -1 3542
3544 3 350218 153113 198800 -1 3543
3545 3 350174 153213 198760 -1 3544
3546 3 350122 153303 198720 -1 3545
3547 3 350032 153351 198680 -1 3546
3548 3 349870 153526 198600 -1 3547
3549 3 349874 153622 198560 -1 3548
3550 3 349792 153772 198480 -1 3549
3551 3 349738 153836 198440 -1 3550
3552 3 349712 153903 198360 -1 3551
3553 3 349684 153965 198280 -1 3552
3554 3 349652 154053 198240 -1 3553
3555 3 349626 154087 198160 -1 3554
3556 3 349544 154121 198120 -1 3555
3557 3 349384 154167 198120 -1 3556
3558 3 349344 154181 198080 -1 3557
3559 3 349332 154269 198080 -1 3558
3560 3 349368 154453 198080 -1 3559
3561 3 349236 154576 198000 -1 3560
3562 3 349226 154586 197960 -1 3561
3563 3 349194 154616 197920 -1 3562
3564 3 349176 154794 197920 -1 3563
3565 3 349238 154886 197920 -1 3564
3566 3 350934 152184 198640 -1 3530
3567 3 351270 151913 198640 -1 3566
3568 3 351336 151835 198680 -1 3567
3569 3 351342 151747 198680 -1 3568
3570 3 351596 151501 198680 -1 3569
3571 3 351745 151485 198720 -1 3570
3572 3 351799 151453 198840 -1 3571
3573 3 351831 151439 199000 -1 3572
3574 3 351925 151433 199080 -1 3573
3575 3 352040 151401 199160 -1 3574
3576 3 352040 151401 199240 -1 3575
3577 3 352194 151281 199320 -1 3576
3578 3 352267 151191 199400 -1 3577
3579 3 352292 151059 199480 -1 3578
3580 3 352308 151017 199520 -1 3579
3581 3 352293 150861 199640 -1 3580
3582 3 352371 150697 199680 -1 3581
3583 3 352385 150683 199760 -1 3582
3584 3 352415 150809 199520 -1 3580
3585 3 352463 150529 199520 -1 3584
3586 3 352461 150407 199520 -1 3585
3587 3 352463 150369 199560 -1 3586
3588 3 352614 150273 199600 -1 3587
3589 3 352710 150191 199600 -1 3588
3590 3 352746 150167 199640 -1 3589
3591 3 352814 150055 199680 -1 3590
3592 3 352828 149935 199680 -1 3591
3593 3 352954 149801 199680 -1 3592
3594 3 353067 149781 199720 -1 3593
3595 3 353209 149593 199720 -1 3594
3596 3 353257 149553 199800 -1 3595
3597 3 353331 149483 199840 -1 3596
3598 3 353541 149477 199840 -1 3597
3599 3 353841 149407 199840 -1 3598
3600 3 353927 149385 199920 -1 3599
3601 3 353946 149315 199960 -1 3600
3602 3 354038 149319 2e+05 -1 3601
3603 3 354212 149405 200040 -1 3602
3604 3 354328 149423 200040 -1 3603
3605 3 353979 149481 199800 -1 3599
3606 3 354046 149536 199760 -1 3605
3607 3 354098 149558 199720 -1 3606
3608 3 354128 149584 199680 -1 3607
3609 3 354322 149530 199680 -1 3608
3610 3 354344 149438 199680 -1 3609
3611 3 354460 149362 199640 -1 3610
3612 3 354494 149298 199560 -1 3611
3613 3 354506 149289 199520 -1 3612
3614 3 354518 149280 199480 -1 3613
3615 3 354414 149274 199560 -1 3612
3616 3 354332 149150 199520 -1 3615
3617 3 354299 149069 199440 -1 3616
3618 3 354293 149025 199400 -1 3617
3619 3 354344 149438 199720 -1 3610
3620 3 354108 149622 199640 -1 3608
3621 3 354106 149624 199600 -1 3620
3622 3 353244 149604 199680 -1 3595
3623 3 353279 149615 199640 -1 3622
3624 3 353305 149637 199560 -1 3623
3625 3 353345 149669 199480 -1 3624
3626 3 353209 149593 199680 -1 3595
3627 3 353203 149385 199680 -1 3626
3628 3 353202 149301 199600 -1 3627
3629 3 353217 149223 199520 -1 3628
3630 3 353185 149037 199520 -1 3629
3631 3 353229 148903 199520 -1 3630
3632 3 353274 148629 199520 -1 3631
3633 3 353260 148535 199600 -1 3632
3634 3 353283 148465 199640 -1 3633
3635 3 353361 148415 199720 -1 3634
3636 3 353439 148335 199760 -1 3635
3637 3 353551 148329 199760 -1 3636
3638 3 353579 148337 199800 -1 3637
3639 3 353597 148327 199840 -1 3638
3640 3 353655 148259 199840 -1 3639
3641 3 353735 148227 199800 -1 3640
3642 3 353772 148213 199760 -1 3641
3643 3 353790 148235 199680 -1 3642
3644 3 353800 148249 199640 -1 3643
3645 3 353291 148347 199640 -1 3634
3646 3 353273 148287 199640 -1 3645
3647 3 353173 148191 199640 -1 3646
3648 3 353139 148133 199640 -1 3647
3649 3 353061 148075 199560 -1 3648
3650 3 353019 148021 199480 -1 3649
3651 3 353042 147985 199400 -1 3650
3652 3 353072 147893 199400 -1 3651
3653 3 353060 147817 199320 -1 3652
3654 3 352996 147733 199280 -1 3653
3655 3 352979 147745 199240 -1 3654
3656 3 352971 147765 199200 -1 3655
3657 3 353069 147613 199280 -1 3654
3658 3 353087 147495 199280 -1 3657
3659 3 353096 147439 199240 -1 3658
3660 3 353118 147441 199200 -1 3659
3661 3 353140 147259 199200 -1 3660
3662 3 353176 147185 199240 -1 3661
3663 3 353114 147129 199240 -1 3662
3664 3 353042 147087 199160 -1 3663
3665 3 352984 147055 199120 -1 3664
3666 3 352851 147007 199040 -1 3665
3667 3 352801 146979 199000 -1 3666
3668 3 352789 146939 198960 -1 3667
3669 3 352789 146939 198920 -1 3668
3670 3 352733 146929 198880 -1 3669
3671 3 352677 146987 198840 -1 3670
3672 3 352677 147019 198800 -1 3671
3673 3 352660 147005 198720 -1 3672
3674 3 353214 147129 199280 -1 3662
3675 3 353256 147009 199320 -1 3674
3676 3 353298 146940 199360 -1 3675
3677 3 353356 146890 199400 -1 3676
3678 3 353426 146820 199440 -1 3677
3679 3 353534 146714 199480 -1 3678
3680 3 353708 146660 199480 -1 3679
3681 3 353346 146730 199440 -1 3678
3682 3 353290 146688 199360 -1 3681
3683 3 353218 146660 199320 -1 3682
3684 3 353172 146575 199320 -1 3683
3685 3 353158 146433 199320 -1 3684
3686 3 353176 146413 199360 -1 3685
3687 3 353184 146415 199400 -1 3686
3688 3 352543 150471 199480 -1 3585
3689 3 352615 150451 199440 -1 3688
3690 3 352634 150465 199360 -1 3689
3691 3 352083 151515 199320 -1 3577
3692 3 352113 151575 199360 -1 3691
3693 3 352184 151634 199360 -1 3692
3694 3 352208 151672 199320 -1 3693
3695 3 352216 151698 199280 -1 3694
3696 3 352224 151726 199240 -1 3695
3697 3 352107 151711 198720 -1 3571
3698 3 352250 151712 198760 -1 3697
3699 3 352312 151744 198800 -1 3698
3700 3 352430 151800 198840 -1 3699
3701 3 352508 151834 198880 -1 3700
3702 3 352529 151840 198920 -1 3701
3703 3 352550 151846 198960 -1 3702
3704 3 352636 151944 198880 -1 3701
3705 3 352690 151948 198880 -1 3704
3706 3 352749 151983 198880 -1 3705
3707 3 352807 152031 198920 -1 3706
3708 3 352850 152082 198960 -1 3707
3709 3 352940 152212 199000 -1 3708
3710 3 352998 152206 199080 -1 3709
3711 3 353012 152172 199120 -1 3710
3712 3 353078 152218 199120 -1 3711
3713 3 353104 152242 199160 -1 3712
3714 3 353156 152280 199200 -1 3713
3715 3 353202 152384 199240 -1 3714
3716 3 353306 152424 199280 -1 3715
3717 3 353430 152478 199280 -1 3716
3718 3 353554 152542 199280 -1 3717
3719 3 353558 152522 199320 -1 3718
3720 3 353642 152596 199360 -1 3719
3721 3 353761 152629 199360 -1 3720
3722 3 353743 152657 199320 -1 3721
3723 3 353793 152651 199320 -1 3722
3724 3 353815 152675 199280 -1 3723
3725 3 353853 152677 199240 -1 3724
3726 3 353893 152707 199240 -1 3725
3727 3 353957 152709 199240 -1 3726
3728 3 353989 152681 199240 -1 3727
3729 3 354003 152721 199200 -1 3728
3730 3 354165 152893 199200 -1 3729
3731 3 354161 152955 199200 -1 3730
3732 3 354085 152999 199200 -1 3731
3733 3 354143 153017 199120 -1 3732
3734 3 354273 153027 199080 -1 3733
3735 3 354337 153053 199040 -1 3734
3736 3 354410 153096 198960 -1 3735
3737 3 354474 153094 199000 -1 3736
3738 3 354558 153136 199040 -1 3737
3739 3 354604 153192 199080 -1 3738
3740 3 354806 153280 199120 -1 3739
3741 3 354994 153260 199160 -1 3740
3742 3 355039 153259 199120 -1 3741
3743 3 355091 153305 199080 -1 3742
3744 3 355129 153365 199040 -1 3743
3745 3 355142 153394 199000 -1 3744
3746 3 352892 152240 198920 -1 3709
3747 3 352876 152224 198840 -1 3746
3748 3 352810 152178 198760 -1 3747
3749 3 352740 152181 198720 -1 3748
3750 3 352708 152181 198680 -1 3749
3751 3 352650 152271 198680 -1 3750
3752 3 352628 152337 198720 -1 3751
3753 3 352602 152415 198760 -1 3752
3754 3 352448 152527 198720 -1 3753
3755 3 352392 152563 198680 -1 3754
3756 3 352368 152549 198600 -1 3755
3757 3 347694 154091 197000 -1 3504
3758 3 347792 154159 196960 -1 3757
3759 3 347850 154271 196960 -1 3758
3760 3 347918 154317 196960 -1 3759
3761 3 347960 154347 197040 -1 3760
3762 3 348007 154349 197120 -1 3761
3763 3 348125 154461 197120 -1 3762
3764 3 348179 154499 197160 -1 3763
3765 3 348269 154583 197240 -1 3764
3766 3 348311 154621 197280 -1 3765
3767 3 347912 154359 196920 -1 3760
3768 3 347927 154434 196840 -1 3767
3769 3 347912 154505 196760 -1 3768
3770 3 347896 154573 196720 -1 3769
3771 3 347902 154641 196680 -1 3770
3772 3 347910 154695 196640 -1 3771
3773 3 347884 154751 196600 -1 3772
3774 3 347856 154795 196560 -1 3773
3775 3 347866 154813 196520 -1 3774
3776 3 347814 154855 196480 -1 3775
3777 3 347762 154893 196440 -1 3776
3778 3 347705 154958 196360 -1 3777
3779 3 347691 155126 196360 -1 3778
3780 3 347672 155153 196320 -1 3779
3781 3 347644 155199 196280 -1 3780
3782 3 347630 155235 196200 -1 3781
3783 3 347648 155277 196120 -1 3782
3784 3 346478 154307 196680 -1 3301
3785 3 346368 154345 196680 -1 3784
3786 3 346326 154320 196720 -1 3785
3787 3 346286 154434 196800 -1 3786
3788 3 346180 154482 196760 -1 3787
3789 3 346152 154496 196720 -1 3788
3790 3 346038 154486 196680 -1 3789
3791 3 345990 154512 196640 -1 3790
3792 3 345966 154536 196600 -1 3791
3793 3 346730 156188 196200 -1 3287
3794 3 346686 156192 196160 -1 3793
3795 3 346568 156317 196120 -1 3794
3796 3 346382 156351 196080 -1 3795
3797 3 346342 156318 196000 -1 3796
3798 3 346270 156162 195960 -1 3797
3799 3 346262 156062 195920 -1 3798
3800 3 346230 155968 195880 -1 3799
3801 3 346160 155951 195800 -1 3800
3802 3 346092 155917 195760 -1 3801
3803 3 346028 155877 195720 -1 3802
3804 3 345938 155844 195680 -1 3803
3805 3 345822 155788 195640 -1 3804
3806 3 345710 155802 195640 -1 3805
3807 3 345646 155844 195680 -1 3806
3808 3 345642 155880 195720 -1 3807
3809 3 348182 157254 196560 -1 3275
3810 3 348320 157181 196600 -1 3809
3811 3 348500 157189 196600 -1 3810
3812 3 348608 157080 196680 -1 3811
3813 3 348668 156990 196720 -1 3812
3814 3 348694 156930 196760 -1 3813
3815 3 348756 156896 196760 -1 3814
3816 3 348776 156812 196800 -1 3815
3817 3 348776 156799 196840 -1 3816
3818 3 348756 156787 196880 -1 3817
3819 3 348760 156807 196920 -1 3818
3820 3 348898 156888 196800 -1 3815
3821 3 348986 156916 196840 -1 3820
3822 3 349063 156933 196880 -1 3821
3823 3 349139 156991 196880 -1 3822
3824 3 349171 157037 196920 -1 3823
3825 3 349185 157081 196960 -1 3824
3826 3 349369 157107 196920 -1 3825
3827 3 349425 157107 196880 -1 3826
3828 3 349553 157093 196880 -1 3827
3829 3 349637 157111 196840 -1 3828
3830 3 349699 157147 196840 -1 3829
3831 3 349748 157156 196800 -1 3830
3832 3 349888 157192 196760 -1 3831
3833 3 349994 157208 196720 -1 3832
3834 3 350040 157226 196680 -1 3833
3835 3 350096 157304 196640 -1 3834
3836 3 350106 157338 196560 -1 3835
3837 3 350141 157347 196520 -1 3836
3838 3 350052 157164 196680 -1 3834
3839 3 350114 157071 196680 -1 3838
3840 3 350146 157075 196640 -1 3839
3841 3 350214 157105 196600 -1 3840
3842 3 350352 157011 196600 -1 3841
3843 3 350398 156955 196640 -1 3842
3844 3 350490 156879 196680 -1 3843
3845 3 350544 156847 196720 -1 3844
3846 3 350592 156813 196760 -1 3845
3847 3 350658 156771 196800 -1 3846
3848 3 350728 156694 196880 -1 3847
3849 3 350838 156624 196960 -1 3848
3850 3 350882 156586 197000 -1 3849
3851 3 350932 156588 197040 -1 3850
3852 3 350914 156676 197080 -1 3851
3853 3 350950 156790 197120 -1 3852
3854 3 351024 156894 197160 -1 3853
3855 3 351114 156924 197200 -1 3854
3856 3 351152 156960 197240 -1 3855
3857 3 351238 157000 197280 -1 3856
3858 3 351358 157089 197320 -1 3857
3859 3 351438 157121 197400 -1 3858
3860 3 351464 157113 197480 -1 3859
3861 3 351570 157083 197560 -1 3860
3862 3 351658 157045 197560 -1 3861
3863 3 351700 157086 197600 -1 3862
3864 3 350310 157143 196520 -1 3841
3865 3 350326 157125 196480 -1 3864
3866 3 350500 157154 196480 -1 3865
3867 3 350466 157172 196440 -1 3866
3868 3 350476 157173 196400 -1 3867
3869 3 350474 157175 196360 -1 3868
3870 3 350586 157250 196480 -1 3866
3871 3 350650 157314 196520 -1 3870
3872 3 350730 157387 196560 -1 3871
3873 3 350824 157461 196560 -1 3872
3874 3 351028 157501 196560 -1 3873
3875 3 351212 157567 196560 -1 3874
3876 3 351258 157542 196520 -1 3875
3877 3 351370 157585 196480 -1 3876
3878 3 351456 157611 196520 -1 3877
3879 3 351484 157609 196560 -1 3878
3880 3 351530 157469 196600 -1 3879
3881 3 351572 157429 196600 -1 3880
3882 3 351746 157483 196600 -1 3881
3883 3 351884 157399 196600 -1 3882
3884 3 351944 157427 196600 -1 3883
3885 3 352044 157545 196560 -1 3884
3886 3 352138 157531 196560 -1 3885
3887 3 352228 157393 196600 -1 3886
3888 3 352382 157279 196560 -1 3887
3889 3 352436 157212 196520 -1 3888
3890 3 352540 157228 196520 -1 3889
3891 3 352676 157120 196520 -1 3890
3892 3 352726 157076 196560 -1 3891
3893 3 352732 156967 196640 -1 3892
3894 3 352780 156945 196680 -1 3893
3895 3 352846 156957 196720 -1 3894
3896 3 352882 156963 196760 -1 3895
3897 3 351772 157587 196680 -1 3882
3898 3 351772 157587 196760 -1 3897
3899 3 351556 157417 196680 -1 3880
3900 3 351560 157366 196760 -1 3899
3901 3 351532 157304 196800 -1 3900
3902 3 351532 157304 196840 -1 3901
3903 3 349193 157075 197040 -1 3825
3904 3 349213 157081 197080 -1 3903
3905 3 348600 157050 196760 -1 3813
3906 3 348612 157074 196800 -1 3905
3907 3 348599 157111 196880 -1 3906
3908 3 348537 157089 196880 -1 3907
3909 3 348531 157091 196960 -1 3908
3910 3 348527 157087 197000 -1 3909
3911 3 348487 157079 197080 -1 3910
3912 3 348441 157089 197080 -1 3911
3913 3 348383 157169 197080 -1 3912
3914 3 348389 157179 197160 -1 3913
3915 3 348727 157183 197000 -1 3910
3916 3 348791 157179 197000 -1 3915
3917 3 348797 157149 196960 -1 3916
3918 3 347762 157896 196040 -1 3266
3919 3 347618 158012 196040 -1 3918
3920 3 347588 158188 196040 -1 3919
3921 3 347578 158241 196080 -1 3920
3922 3 347576 158285 196120 -1 3921
3923 3 347576 158349 196160 -1 3922
3924 3 347464 158369 196160 -1 3923
3925 3 347388 158403 196160 -1 3924
3926 3 347286 158379 196080 -1 3925
3927 3 347202 158389 196040 -1 3926
3928 3 347167 158375 196000 -1 3927
3929 3 347132 158361 195960 -1 3928
3930 3 347568 158177 195400 -1 3256
3931 3 347494 158282 195480 -1 3930
3932 3 347424 158236 195440 -1 3931
3933 3 347364 158204 195400 -1 3932
3934 3 347148 158204 195400 -1 3933
3935 3 347110 158190 195360 -1 3934
3936 3 348180 158528 194480 -1 3245
3937 3 348190 158630 194440 -1 3936
3938 3 348128 158728 194440 -1 3937
3939 3 348138 158850 194440 -1 3938
3940 3 348186 159012 194480 -1 3939
3941 3 348236 159086 194480 -1 3940
3942 3 348364 159174 194560 -1 3941
3943 3 348400 159236 194600 -1 3942
3944 3 348402 159334 194680 -1 3943
3945 3 348378 159372 194720 -1 3944
3946 3 348388 159414 194760 -1 3945
3947 3 348444 159448 194800 -1 3946
3948 3 348482 159488 194840 -1 3947
3949 3 348492 159546 194840 -1 3948
3950 3 348452 159650 194840 -1 3949
3951 3 348384 159712 194760 -1 3950
3952 3 348258 159878 194760 -1 3951
3953 3 348192 159952 194720 -1 3952
3954 3 348144 159992 194680 -1 3953
3955 3 348052 160040 194640 -1 3954
3956 3 348018 160072 194600 -1 3955
3957 3 347910 160138 194560 -1 3956
3958 3 347808 160172 194520 -1 3957
3959 3 347668 160194 194440 -1 3958
3960 3 347548 160214 194360 -1 3959
3961 3 347596 160184 194320 -1 3960
3962 3 347624 160191 194280 -1 3961
3963 3 347652 160198 194240 -1 3962
3964 3 347364 160278 194360 -1 3960
3965 3 347320 160324 194280 -1 3964
3966 3 347326 160307 194200 -1 3965
3967 3 347250 160255 194160 -1 3966
3968 3 347220 160231 194080 -1 3967
3969 3 347178 160204 194040 -1 3968
3970 3 347184 160217 194000 -1 3969
3971 3 347174 160227 193960 -1 3970
3972 3 347140 160233 193920 -1 3971
3973 3 347126 160275 193880 -1 3972
3974 3 347066 160333 193840 -1 3973
3975 3 347030 160385 193800 -1 3974
3976 3 346890 160173 193880 -1 3973
3977 3 346672 160360 193880 -1 3976
3978 3 346602 160420 193800 -1 3977
3979 3 346860 160058 193880 -1 3976
3980 3 346850 159921 193920 -1 3979
3981 3 346744 159763 193920 -1 3980
3982 3 346702 159727 193880 -1 3981
3983 3 346682 159669 193800 -1 3982
3984 3 346704 159577 193760 -1 3983
3985 3 346742 159539 193720 -1 3984
3986 3 346756 159535 193640 -1 3985
3987 3 346776 159442 193560 -1 3986
3988 3 346770 159426 193520 -1 3987
3989 3 346738 159392 193480 -1 3988
3990 3 346672 159392 193440 -1 3989
3991 3 346580 159350 193360 -1 3990
3992 3 346538 159322 193320 -1 3991
3993 3 346484 159326 193280 -1 3992
3994 3 346372 159316 193200 -1 3993
3995 3 346274 159246 193200 -1 3994
3996 3 346262 159299 193120 -1 3995
3997 3 346086 159267 193120 -1 3996
3998 3 346050 159337 193080 -1 3997
3999 3 346018 159357 193040 -1 3998
4000 3 345928 159347 193000 -1 3999
4001 3 345816 159343 192960 -1 4000
4002 3 345662 159529 192960 -1 4001
4003 3 345566 159647 192960 -1 4002
4004 3 345482 159677 192960 -1 4003
4005 3 345430 159723 192920 -1 4004
4006 3 345376 159851 192920 -1 4005
4007 3 345254 159945 192920 -1 4006
4008 3 345232 160010 193000 -1 4007
4009 3 345214 160066 193040 -1 4008
4010 3 345208 160158 193080 -1 4009
4011 3 345208 160292 193080 -1 4010
4012 3 345208 160338 193040 -1 4011
4013 3 345174 160435 192960 -1 4012
4014 3 345194 160499 192960 -1 4013
4015 3 345230 160539 192960 -1 4014
4016 3 345260 160667 193000 -1 4015
4017 3 345254 160727 193040 -1 4016
4018 3 345244 160799 193080 -1 4017
4019 3 345220 160837 193160 -1 4018
4020 3 346056 159234 193200 -1 3995
4021 3 346008 159211 193200 -1 4020
4022 3 347034 160174 194040 -1 3969
4023 3 346994 160176 194000 -1 4022
4024 3 347348 160373 194200 -1 3966
4025 3 347338 160435 194200 -1 4024
4026 3 347358 160493 194200 -1 4025
4027 3 348500 159428 194960 -1 3948
4028 3 348488 159384 195000 -1 4027
4029 3 348451 159399 195080 -1 4028
4030 3 350138 157830 193080 -1 3225
4031 3 350450 157382 193160 -1 4030
4032 3 350386 156790 193240 -1 4031
4033 3 350610 156718 193400 -1 4032
4034 3 350670 156674 193440 -1 4033
4035 3 350014 156574 193440 -1 4034
4036 3 349880 156435 193480 -1 4035
4037 3 349834 156322 193520 -1 4036
4038 3 349836 156239 193520 -1 4037
4039 3 349714 156151 193520 -1 4038
4040 3 349548 156039 193440 -1 4039
4041 3 349528 156021 193320 -1 4040
4042 3 349539 155991 193200 -1 4041
4043 3 349609 155933 193200 -1 4042
4044 3 349605 155863 193200 -1 4043
4045 3 349457 155723 193160 -1 4044
4046 3 349273 155679 193160 -1 4045
4047 3 349087 155579 193160 -1 4046
4048 3 349057 155561 193120 -1 4047
4049 3 349029 155505 193040 -1 4048
4050 3 348959 155433 192960 -1 4049
4051 3 348889 155325 192960 -1 4050
4052 3 348979 155205 192960 -1 4051
4053 3 348968 155153 192960 -1 4052
4054 3 348815 155319 192880 -1 4051
4055 3 348981 155283 192880 -1 4054
4056 3 349043 155257 192800 -1 4055
4057 3 349092 155265 192760 -1 4056
4058 3 349146 155268 192720 -1 4057
4059 3 349294 155275 192680 -1 4058
4060 3 349342 155267 192640 -1 4059
4061 3 349504 155105 192640 -1 4060
4062 3 349616 155070 192600 -1 4061
4063 3 349678 154996 192560 -1 4062
4064 3 349700 154914 192520 -1 4063
4065 3 349773 154859 192440 -1 4064
4066 3 349795 154843 192360 -1 4065
4067 3 349881 154862 192320 -1 4066
4068 3 349924 154866 192280 -1 4067
4069 3 350010 154872 192200 -1 4068
4070 3 350082 154850 192120 -1 4069
4071 3 350190 154810 192040 -1 4070
4072 3 350302 154817 192040 -1 4071
4073 3 350448 154817 192000 -1 4072
4074 3 350522 154857 192000 -1 4073
4075 3 350578 154844 191920 -1 4074
4076 3 350614 154804 191840 -1 4075
4077 3 350604 154779 191760 -1 4076
4078 3 350566 154690 191680 -1 4077
4079 3 350556 154703 191640 -1 4078
4080 3 350471 154761 191600 -1 4079
4081 3 350424 154779 191560 -1 4080
4082 3 350278 154873 191520 -1 4081
4083 3 350248 155018 191480 -1 4082
4084 3 350250 155122 191440 -1 4083
4085 3 350190 155174 191360 -1 4084
4086 3 350144 155172 191320 -1 4085
4087 3 350058 155188 191280 -1 4086
4088 3 349956 155218 191280 -1 4087
4089 3 349900 155262 191320 -1 4088
4090 3 349818 155344 191360 -1 4089
4091 3 349698 155392 191400 -1 4090
4092 3 349562 155436 191320 -1 4091
4093 3 350637 154643 191640 -1 4079
4094 3 350630 154612 191560 -1 4093
4095 3 350618 154588 191520 -1 4094
4096 3 350610 154559 191480 -1 4095
4097 3 350645 154546 191400 -1 4096
4098 3 350693 154558 191320 -1 4097
4099 3 350722 154555 191240 -1 4098
4100 3 350722 154555 191200 -1 4099
4101 3 350604 154556 191200 -1 4100
4102 3 350526 154530 191200 -1 4101
4103 3 350404 154532 191200 -1 4102
4104 3 350310 154543 191160 -1 4103
4105 3 350193 154497 191120 -1 4104
4106 3 350131 154431 191120 -1 4105
4107 3 349995 154367 191160 -1 4106
4108 3 349889 154331 191200 -1 4107
4109 3 349845 154309 191280 -1 4108
4110 3 349708 154275 191320 -1 4109
4111 3 349663 154275 191400 -1 4110
4112 3 349641 154283 191480 -1 4111
4113 3 349709 154189 191560 -1 4112
4114 3 349767 154169 191600 -1 4113
4115 3 350776 154533 191120 -1 4100
4116 3 350882 154422 191080 -1 4115
4117 3 350926 154378 191000 -1 4116
4118 3 350996 154359 191080 -1 4116
4119 3 351208 154317 191080 -1 4118
4120 3 351108 154302 191200 -1 4119
4121 3 351059 154237 191280 -1 4120
4122 3 351002 154193 191320 -1 4121
4123 3 350996 154169 191360 -1 4122
4124 3 351028 154085 191440 -1 4123
4125 3 351019 154061 191480 -1 4124
4126 3 351010 154037 191520 -1 4125
4127 3 351000 154011 191560 -1 4126
4128 3 351273 154309 191080 -1 4119
4129 3 351389 154254 190960 -1 4128
4130 3 351438 154179 190880 -1 4129
4131 3 351460 154126 190760 -1 4130
4132 3 351486 153979 190760 -1 4131
4133 3 351508 153904 190720 -1 4132
4134 3 351516 153835 190640 -1 4133
4135 3 351402 154199 190680 -1 4131
4136 3 351339 154281 190640 -1 4135
4137 3 351342 154301 190600 -1 4136
4138 3 351406 154397 190600 -1 4137
4139 3 351456 154513 190680 -1 4138
4140 3 351246 154413 190640 -1 4136
4141 3 351222 154589 190640 -1 4140
4142 3 351100 154619 190600 -1 4141
4143 3 351058 154621 190560 -1 4142
4144 3 348648 155347 192840 -1 4054
4145 3 348614 155295 192800 -1 4144
4146 3 348452 155263 192720 -1 4145
4147 3 348194 155067 192640 -1 4146
4148 3 348023 155007 192520 -1 4147
4149 3 347860 154993 192440 -1 4148
4150 3 347598 155019 192440 -1 4149
4151 3 347419 154991 192360 -1 4150
4152 3 347266 155011 192280 -1 4151
4153 3 347238 155035 192240 -1 4152
4154 3 347208 155059 192200 -1 4153
4155 3 347160 155147 192200 -1 4154
4156 3 347072 155195 192200 -1 4155
4157 3 346896 155211 192200 -1 4156
4158 3 346788 155417 192200 -1 4157
4159 3 346782 155485 192120 -1 4158
4160 3 346776 155495 192040 -1 4159
4161 3 346790 155490 191960 -1 4160
4162 3 346802 155555 191920 -1 4161
4163 3 346802 155549 191880 -1 4162
4164 3 346758 155511 191800 -1 4163
4165 3 346778 155540 191720 -1 4164
4166 3 346808 155577 191640 -1 4165
4167 3 346754 155337 192280 -1 4158
4168 3 346664 155283 192360 -1 4167
4169 3 346592 155295 192440 -1 4168
4170 3 346494 155289 192480 -1 4169
4171 3 346374 155315 192520 -1 4170
4172 3 346320 155370 192520 -1 4171
4173 3 346200 155368 192520 -1 4172
4174 3 346132 155354 192480 -1 4173
4175 3 345885 155208 192480 -1 4174
4176 3 345673 155080 192480 -1 4175
4177 3 345587 155038 192560 -1 4176
4178 3 345471 155090 192560 -1 4177
4179 3 345365 155130 192560 -1 4178
4180 3 345301 155138 192560 -1 4179
4181 3 345067 155276 192560 -1 4180
4182 3 345051 155274 192600 -1 4181
4183 3 345041 155298 192640 -1 4182
4184 3 345007 155230 192640 -1 4183
4185 3 345009 155066 192640 -1 4184
4186 3 345051 155008 192640 -1 4185
4187 3 344957 155094 192680 -1 4185
4188 3 344945 155116 192720 -1 4187
4189 3 345014 155407 192640 -1 4183
4190 3 346846 155111 192080 -1 4157
4191 3 346864 155049 192000 -1 4190
4192 3 346836 155001 191960 -1 4191
4193 3 346818 154945 192000 -1 4192
4194 3 346804 154978 192080 -1 4193
4195 3 346712 155039 192200 -1 4194
4196 3 346681 155050 192240 -1 4195
4197 3 346650 155060 192280 -1 4196
4198 3 347874 154961 192400 -1 4149
4199 3 347887 154823 192320 -1 4198
4200 3 347943 154767 192240 -1 4199
4201 3 348033 154713 192120 -1 4200
4202 3 348017 154657 192040 -1 4201
4203 3 347801 154525 191920 -1 4202
4204 3 347718 154381 191800 -1 4203
4205 3 347584 154249 191720 -1 4204
4206 3 347398 154111 191680 -1 4205
4207 3 347264 154105 191640 -1 4206
4208 3 347181 154157 191560 -1 4207
4209 3 347107 154185 191480 -1 4208
4210 3 346989 154285 191360 -1 4209
4211 3 346929 154335 191280 -1 4210
4212 3 346893 154379 191200 -1 4211
4213 3 346838 154399 191080 -1 4212
4214 3 346810 154402 190880 -1 4213
4215 3 346834 154365 190880 -1 4214
4216 3 346612 154470 190880 -1 4214
4217 3 346738 154386 190840 -1 4216
4218 3 346720 154223 190800 -1 4217
4219 3 346738 154189 190760 -1 4218
4220 3 346778 154152 190720 -1 4219
4221 3 346846 154048 190640 -1 4220
4222 3 346836 153981 190560 -1 4221
4223 3 346796 153978 190480 -1 4222
4224 3 346754 153975 190400 -1 4223
4225 3 346776 153942 190320 -1 4224
4226 3 346770 153917 190240 -1 4225
4227 3 346696 154010 190240 -1 4226
4228 3 346652 154034 190160 -1 4227
4229 3 346656 154053 190120 -1 4228
4230 3 346904 153827 190240 -1 4226
4231 3 347012 153745 190240 -1 4230
4232 3 347068 153720 190200 -1 4231
4233 3 347072 153718 190160 -1 4232
4234 3 347182 153885 190160 -1 4233
4235 3 347252 153931 190240 -1 4234
4236 3 347056 153644 190080 -1 4233
4237 3 347020 153575 190000 -1 4236
4238 3 347028 153522 189960 -1 4237
4239 3 347027 153511 189880 -1 4238
4240 3 347019 153530 189800 -1 4239
4241 3 347048 153500 189720 -1 4240
4242 3 347077 153476 189640 -1 4241
4243 3 347101 153414 189600 -1 4242
4244 3 347112 153308 189560 -1 4243
4245 3 347140 153218 189520 -1 4244
4246 3 347186 153172 189480 -1 4245
4247 3 347238 153140 189440 -1 4246
4248 3 347370 153113 189440 -1 4247
4249 3 347464 153122 189560 -1 4248
4250 3 347386 153052 189400 -1 4248
4251 3 347380 153001 189400 -1 4250
4252 3 347396 152935 189320 -1 4251
4253 3 347437 152851 189240 -1 4252
4254 3 347493 152836 189200 -1 4253
4255 3 347593 152838 189200 -1 4254
4256 3 347607 152792 189280 -1 4255
4257 3 347582 152791 189360 -1 4256
4258 3 347571 152735 189440 -1 4257
4259 3 347520 152669 189480 -1 4258
4260 3 347400 152619 189480 -1 4259
4261 3 347342 152507 189480 -1 4260
4262 3 347262 152427 189440 -1 4261
4263 3 347167 152357 189400 -1 4262
4264 3 347111 152257 189400 -1 4263
4265 3 347093 152225 189360 -1 4264
4266 3 347087 152159 189320 -1 4265
4267 3 347067 152125 189280 -1 4266
4268 3 347075 152027 189280 -1 4267
4269 3 347140 151998 189360 -1 4268
4270 3 347166 151952 189400 -1 4269
4271 3 347196 151897 189400 -1 4270
4272 3 347184 151925 189480 -1 4271
4273 3 347182 151927 189560 -1 4272
4274 3 347142 151910 189600 -1 4273
4275 3 347134 151914 189640 -1 4274
4276 3 347109 152095 189240 -1 4267
4277 3 347144 152051 189160 -1 4276
4278 3 347198 151897 189160 -1 4277
4279 3 347282 151905 189160 -1 4278
4280 3 347340 151876 189160 -1 4279
4281 3 347442 151880 189240 -1 4280
4282 3 347500 151930 189280 -1 4281
4283 3 347566 151921 189320 -1 4282
4284 3 347646 151902 189320 -1 4283
4285 3 347680 151806 189240 -1 4284
4286 3 347676 151656 189160 -1 4285
4287 3 347696 151578 189160 -1 4286
4288 3 347774 151524 189200 -1 4287
4289 3 347858 151551 189240 -1 4288
4290 3 347978 151595 189280 -1 4289
4291 3 348084 151623 189360 -1 4290
4292 3 348099 151523 189400 -1 4291
4293 3 348158 151463 189440 -1 4292
4294 3 348186 151492 189480 -1 4293
4295 3 348284 151532 189520 -1 4294
4296 3 347788 151440 189200 -1 4288
4297 3 347854 151428 189280 -1 4296
4298 3 347897 151421 189320 -1 4297
4299 3 347968 151357 189400 -1 4298
4300 3 348030 151363 189480 -1 4299
4301 3 348130 151382 189560 -1 4300
4302 3 348188 151392 189600 -1 4301
4303 3 348262 151348 189640 -1 4302
4304 3 348192 151239 189680 -1 4303
4305 3 348172 151124 189760 -1 4304
4306 3 348182 151075 189840 -1 4305
4307 3 348294 151048 189920 -1 4306
4308 3 348354 151030 190000 -1 4307
4309 3 348354 151026 190040 -1 4308
4310 3 348424 151096 190040 -1 4309
4311 3 348458 151100 190160 -1 4310
4312 3 348485 151083 190240 -1 4311
4313 3 348498 151074 190280 -1 4312
4314 3 348306 150983 190120 -1 4309
4315 3 348248 150951 190200 -1 4314
4316 3 348203 150879 190320 -1 4315
4317 3 348234 150765 190440 -1 4316
4318 3 348277 150699 190440 -1 4317
4319 3 348249 150635 190440 -1 4318
4320 3 347122 152013 189080 -1 4277
4321 3 347092 151969 189000 -1 4320
4322 3 347150 151824 188920 -1 4321
4323 3 347237 151812 188880 -1 4322
4324 3 347299 151783 188840 -1 4323
4325 3 347378 151781 188760 -1 4324
4326 3 347378 151780 188720 -1 4325
4327 3 347284 151593 188840 -1 4324
4328 3 347380 151572 189000 -1 4327
4329 3 347232 151577 188760 -1 4327
4330 3 347160 151557 188680 -1 4329
4331 3 347060 151531 188720 -1 4330
4332 3 347012 151519 188760 -1 4331
4333 3 346976 151595 188880 -1 4332
4334 3 346930 151574 188880 -1 4333
4335 3 346878 151499 188880 -1 4334
4336 3 346845 151485 188920 -1 4335
4337 3 346778 151457 189000 -1 4336
4338 3 347620 152858 189120 -1 4255
4339 3 347628 152938 189120 -1 4338
4340 3 347558 152985 189040 -1 4339
4341 3 347622 153102 189040 -1 4340
4342 3 347684 153235 189040 -1 4341
4343 3 347768 153294 189080 -1 4342
4344 3 347834 153311 189080 -1 4343
4345 3 347768 153289 189000 -1 4343
4346 3 347643 153293 188920 -1 4345
4347 3 347584 153338 188840 -1 4346
4348 3 347576 153369 188760 -1 4347
4349 3 347550 153463 188680 -1 4348
4350 3 347467 153469 188640 -1 4349
4351 3 347388 153473 188560 -1 4350
4352 3 347284 153450 188480 -1 4351
4353 3 347220 153423 188400 -1 4352
4354 3 347170 153428 188320 -1 4353
4355 3 347046 153441 188240 -1 4354
4356 3 346938 153495 188160 -1 4355
4357 3 346744 153580 188080 -1 4356
4358 3 346630 153548 188040 -1 4357
4359 3 346568 153548 187960 -1 4358
4360 3 346534 153596 187920 -1 4359
4361 3 346474 153601 187840 -1 4360
4362 3 346406 153593 187760 -1 4361
4363 3 346311 153569 187720 -1 4362
4364 3 346171 153673 187680 -1 4363
4365 3 346139 153737 187640 -1 4364
4366 3 346160 153852 187680 -1 4365
4367 3 346163 153946 187760 -1 4366
4368 3 346159 154026 187680 -1 4367
4369 3 346100 153999 187600 -1 4368
4370 3 346048 153924 187560 -1 4369
4371 3 346555 154513 190880 -1 4216
4372 3 346436 154531 190920 -1 4371
4373 3 346277 154526 191040 -1 4372
4374 3 346166 154474 191120 -1 4373
4375 3 346126 154454 191200 -1 4374
4376 3 346042 154464 191200 -1 4375
4377 3 345928 154427 191200 -1 4376
4378 3 345892 154383 191240 -1 4377
4379 3 345730 154267 191280 -1 4378
4380 3 345619 154212 191320 -1 4379
4381 3 345470 154221 191360 -1 4380
4382 3 345391 154234 191440 -1 4381
4383 3 345354 154277 191480 -1 4382
4384 3 345280 154343 191520 -1 4383
4385 3 345190 154384 191600 -1 4384
4386 3 345109 154307 191640 -1 4385
4387 3 345084 154288 191680 -1 4386
4388 3 345078 154280 191720 -1 4387
4389 3 345078 154280 191760 -1 4388
4390 3 345175 154461 191640 -1 4385
4391 3 345124 154520 191680 -1 4390
4392 3 345019 154605 191720 -1 4391
4393 3 344933 154676 191760 -1 4392
4394 3 344825 154686 191760 -1 4393
4395 3 344721 154740 191760 -1 4394
4396 3 344679 154842 191760 -1 4395
4397 3 344568 154869 191760 -1 4396
4398 3 344427 154996 191760 -1 4397
4399 3 344343 154980 191760 -1 4398
4400 3 344287 155003 191800 -1 4399
4401 3 344247 155014 191840 -1 4400
4402 3 344175 155072 191880 -1 4401
4403 3 344128 155100 191920 -1 4402
4404 3 344082 155165 191960 -1 4403
4405 3 344086 155219 192000 -1 4404
4406 3 344054 155241 192080 -1 4405
4407 3 343990 155225 192160 -1 4406
4408 3 343948 155275 192200 -1 4407
4409 3 343884 155303 192240 -1 4408
4410 3 343834 155374 192240 -1 4409
4411 3 343770 155395 192280 -1 4410
4412 3 343680 155430 192360 -1 4411
4413 3 343641 155444 192400 -1 4412
4414 3 343567 155500 192320 -1 4413
4415 3 343454 155484 192320 -1 4414
4416 3 343435 155518 192320 -1 4415
4417 3 343332 155508 192320 -1 4416
4418 3 343226 155568 192320 -1 4417
4419 3 343236 155583 192400 -1 4418
4420 3 343270 155547 192480 -1 4419
4421 3 343260 155549 192520 -1 4420
4422 3 343250 155551 192560 -1 4421
4423 3 343236 155684 192400 -1 4419
4424 3 343226 155728 192440 -1 4423
4425 3 343192 155782 192480 -1 4424
4426 3 343046 155765 192480 -1 4425
4427 3 342992 155777 192520 -1 4426
4428 3 342828 155805 192520 -1 4427
4429 3 342684 155826 192440 -1 4428
4430 3 342588 155838 192400 -1 4429
4431 3 342544 155823 192400 -1 4430
4432 3 342427 155946 192320 -1 4431
4433 3 342371 156030 192320 -1 4432
4434 3 342252 156102 192280 -1 4433
4435 3 342204 156132 192240 -1 4434
4436 3 342148 156238 192240 -1 4435
4437 3 343208 155862 192480 -1 4425
4438 3 343280 155935 192480 -1 4437
4439 3 343355 156013 192560 -1 4438
4440 3 343407 156093 192600 -1 4439
4441 3 343499 156105 192680 -1 4440
4442 3 343532 156096 192720 -1 4441
4443 3 343556 156131 192800 -1 4442
4444 3 350850 156542 193560 -1 4034
4445 3 351034 156398 193680 -1 4444
4446 3 351386 156830 193680 -1 4445
4447 3 351706 156862 193800 -1 4446
4448 3 351962 157094 193880 -1 4447
4449 3 352084 157138 193920 -1 4448
4450 3 352138 157210 193960 -1 4449
4451 3 352172 157430 193960 -1 4450
4452 3 352176 157684 194040 -1 4451
4453 3 352200 157846 194120 -1 4452
4454 3 352328 157952 194200 -1 4453
4455 3 352378 158014 194280 -1 4454
4456 3 352326 158184 194280 -1 4455
4457 3 352206 158258 194360 -1 4456
4458 3 352194 158315 194400 -1 4457
4459 3 352140 158374 194480 -1 4458
4460 3 352122 158406 194560 -1 4459
4461 3 352092 158404 194600 -1 4460
4462 3 352002 158380 194680 -1 4461
4463 3 351886 158294 194720 -1 4462
4464 3 351834 158260 194760 -1 4463
4465 3 351734 158172 194800 -1 4464
4466 3 351716 158100 194840 -1 4465
4467 3 351690 158047 194880 -1 4466
4468 3 351670 158063 194920 -1 4467
4469 3 351662 158065 194960 -1 4468
4470 3 352190 158298 194240 -1 4456
4471 3 352136 158375 194240 -1 4470
4472 3 351938 158555 194240 -1 4471
4473 3 351746 158525 194240 -1 4472
4474 3 351740 158529 194280 -1 4473
4475 3 352044 158593 194200 -1 4472
4476 3 352160 158595 194240 -1 4475
4477 3 352226 158547 194280 -1 4476
4478 3 352426 158084 194320 -1 4455
4479 3 352590 158272 194360 -1 4478
4480 3 352780 158376 194320 -1 4479
4481 3 352754 158488 194280 -1 4480
4482 3 352656 158648 194240 -1 4481
4483 3 352570 158690 194240 -1 4482
4484 3 352496 158832 194240 -1 4483
4485 3 352428 159058 194280 -1 4484
4486 3 352406 159106 194320 -1 4485
4487 3 352366 159182 194360 -1 4486
4488 3 352392 159400 194440 -1 4487
4489 3 352490 159474 194400 -1 4488
4490 3 352542 159496 194360 -1 4489
4491 3 352786 159538 194280 -1 4490
4492 3 352730 159710 194360 -1 4491
4493 3 352838 159840 194400 -1 4492
4494 3 352998 159898 194400 -1 4493
4495 3 353288 159990 194360 -1 4494
4496 3 353448 160062 194280 -1 4495
4497 3 353470 160107 194200 -1 4496
4498 3 353504 160119 194120 -1 4497
4499 3 353532 160107 194040 -1 4498
4500 3 353554 160104 193960 -1 4499
4501 3 353588 160150 193880 -1 4500
4502 3 353624 160226 193800 -1 4501
4503 3 353660 160238 193760 -1 4502
4504 3 353692 160328 193720 -1 4503
4505 3 353694 160380 193680 -1 4504
4506 3 353690 160466 193600 -1 4505
4507 3 353690 160488 193680 -1 4505
4508 3 353640 160522 193760 -1 4507
4509 3 353716 160046 194360 -1 4495
4510 3 353936 159980 194360 -1 4509
4511 3 354176 160024 194360 -1 4510
4512 3 354228 160040 194400 -1 4511
4513 3 354294 160018 194480 -1 4512
4514 3 354310 160034 194560 -1 4513
4515 3 354338 160074 194600 -1 4514
4516 3 354360 160136 194600 -1 4515
4517 3 354352 160274 194600 -1 4516
4518 3 354410 160400 194600 -1 4517
4519 3 354534 160484 194600 -1 4518
4520 3 354570 160580 194600 -1 4519
4521 3 354530 160698 194640 -1 4520
4522 3 354540 160736 194680 -1 4521
4523 3 354540 160784 194720 -1 4522
4524 3 354702 160864 194720 -1 4523
4525 3 354752 160942 194720 -1 4524
4526 3 354830 160968 194760 -1 4525
4527 3 354898 160966 194800 -1 4526
4528 3 354968 161009 194880 -1 4527
4529 3 354960 161053 194920 -1 4528
4530 3 354924 161115 195000 -1 4529
4531 3 354846 161169 195040 -1 4530
4532 3 354750 161203 195080 -1 4531
4533 3 354730 161229 195120 -1 4532
4534 3 354764 161313 195120 -1 4533
4535 3 354838 161411 195160 -1 4534
4536 3 354986 161449 195200 -1 4535
4537 3 355214 161449 195240 -1 4536
4538 3 355272 161490 195320 -1 4537
4539 3 355252 161596 195320 -1 4538
4540 3 355218 161678 195360 -1 4539
4541 3 355192 161732 195400 -1 4540
4542 3 355234 161803 195480 -1 4541
4543 3 355312 161847 195520 -1 4542
4544 3 355446 161891 195520 -1 4543
4545 3 355560 161907 195520 -1 4544
4546 3 355578 161947 195520 -1 4545
4547 3 355576 162055 195520 -1 4546
4548 3 355608 162194 195600 -1 4547
4549 3 355598 162222 195560 -1 4548
4550 3 355652 162286 195560 -1 4549
4551 3 355722 162286 195560 -1 4550
4552 3 355846 162368 195600 -1 4551
4553 3 355922 162572 195600 -1 4552
4554 3 355904 162701 195640 -1 4553
4555 3 355922 162793 195640 -1 4554
4556 3 355916 162803 195720 -1 4555
4557 3 355972 162825 195800 -1 4556
4558 3 356030 162861 195840 -1 4557
4559 3 356162 162987 195840 -1 4558
4560 3 356224 162960 195920 -1 4559
4561 3 356254 162898 196000 -1 4560
4562 3 356276 162902 196040 -1 4561
4563 3 355858 162885 195560 -1 4555
4564 3 355818 162905 195520 -1 4563
4565 3 355704 162890 195480 -1 4564
4566 3 355664 162894 195400 -1 4565
4567 3 355628 162918 195320 -1 4566
4568 3 355632 162942 195280 -1 4567
4569 3 355636 163002 195280 -1 4568
4570 3 355512 163061 195240 -1 4569
4571 3 355426 163040 195160 -1 4570
4572 3 355398 163020 195120 -1 4571
4573 3 355364 163012 195080 -1 4572
4574 3 355332 163008 195000 -1 4573
4575 3 355378 163038 194960 -1 4574
4576 3 355384 163060 194920 -1 4575
4577 3 355464 163156 194920 -1 4576
4578 3 355508 163246 194880 -1 4577
4579 3 355530 163382 194880 -1 4578
4580 3 355648 163444 194880 -1 4579
4581 3 355690 163468 194840 -1 4580
4582 3 355782 163458 194760 -1 4581
4583 3 355822 163432 194680 -1 4582
4584 3 355924 163404 194640 -1 4583
4585 3 355970 163488 194600 -1 4584
4586 3 355980 163516 194560 -1 4585
4587 3 356032 163503 194480 -1 4586
4588 3 356032 163481 194400 -1 4587
4589 3 356036 163474 194360 -1 4588
4590 3 356090 163528 194320 -1 4589
4591 3 356136 163576 194280 -1 4590
4592 3 356166 163656 194200 -1 4591
4593 3 356204 163768 194160 -1 4592
4594 3 356256 163985 194080 -1 4593
4595 3 356278 164060 194000 -1 4594
4596 3 356312 164068 193960 -1 4595
4597 3 356312 164147 193880 -1 4596
4598 3 356244 164151 193880 -1 4597
4599 3 356202 164177 193880 -1 4598
4600 3 356174 164213 193880 -1 4599
4601 3 356092 164257 193880 -1 4600
4602 3 356036 164260 193800 -1 4601
4603 3 355996 164278 193720 -1 4602
4604 3 356024 164302 193640 -1 4603
4605 3 356098 164282 193560 -1 4604
4606 3 356090 164260 193480 -1 4605
4607 3 356014 164264 193400 -1 4606
4608 3 355958 164282 193320 -1 4607
4609 3 355930 164338 193240 -1 4608
4610 3 355898 164436 193160 -1 4609
4611 3 355934 164532 193160 -1 4610
4612 3 355918 164542 193080 -1 4611
4613 3 355892 164548 193000 -1 4612
4614 3 355868 164523 192920 -1 4613
4615 3 355824 164513 192840 -1 4614
4616 3 355762 164538 192800 -1 4615
4617 3 355728 164548 192760 -1 4616
4618 3 355754 164660 192760 -1 4617
4619 3 355872 164726 192760 -1 4618
4620 3 355888 164766 192760 -1 4619
4621 3 355898 164868 192680 -1 4620
4622 3 355888 164869 192640 -1 4621
4623 3 355834 164940 192560 -1 4622
4624 3 355858 164958 192520 -1 4623
4625 3 355872 164982 192480 -1 4624
4626 3 355822 165028 192360 -1 4625
4627 3 355806 165042 192320 -1 4626
4628 3 355802 165070 192240 -1 4627
4629 3 355846 165122 192160 -1 4628
4630 3 355878 165194 192120 -1 4629
4631 3 355874 165231 192040 -1 4630
4632 3 355844 165245 192000 -1 4631
4633 3 355710 165301 191920 -1 4632
4634 3 355720 165311 191840 -1 4633
4635 3 355730 165366 191760 -1 4634
4636 3 355718 165406 191680 -1 4635
4637 3 355762 165464 191640 -1 4636
4638 3 355774 165514 191560 -1 4637
4639 3 355720 165594 191480 -1 4638
4640 3 355692 165650 191440 -1 4639
4641 3 355740 165708 191400 -1 4640
4642 3 355742 165780 191320 -1 4641
4643 3 355744 165855 191240 -1 4642
4644 3 355614 162848 195280 -1 4568
4645 3 355572 162822 195240 -1 4644
4646 3 355648 162116 195680 -1 4548
4647 3 354570 160318 194360 -1 4519
4648 3 354586 160309 194320 -1 4647
4649 3 354652 160179 194240 -1 4648
4650 3 354704 160137 194200 -1 4649
4651 3 354706 160105 194160 -1 4650
4652 3 354704 160055 194120 -1 4651
4653 3 354723 160018 194080 -1 4652
4654 3 354742 159981 194040 -1 4653
4655 3 354244 160068 194640 -1 4515
4656 3 354258 160108 194720 -1 4655
4657 3 353976 160038 194240 -1 4510
4658 3 353932 160120 194120 -1 4657
4659 3 353866 160182 193960 -1 4658
4660 3 353834 160223 193880 -1 4659
4661 3 353778 160245 193800 -1 4660
4662 3 353772 160283 193720 -1 4661
4663 3 353804 160349 193640 -1 4662
4664 3 353762 160441 193560 -1 4663
4665 3 353640 160507 193560 -1 4664
4666 3 353644 160531 193480 -1 4665
4667 3 353606 160548 193400 -1 4666
4668 3 353544 160570 193360 -1 4667
4669 3 353458 160602 193280 -1 4668
4670 3 353420 160710 193240 -1 4669
4671 3 353356 160775 193200 -1 4670
4672 3 352876 159486 194280 -1 4491
4673 3 352872 159407 194320 -1 4672
4674 3 351170 156222 193840 -1 4445
4675 3 351338 156142 193880 -1 4674
4676 3 351370 155934 194040 -1 4675
4677 3 351586 155790 194200 -1 4676
4678 3 351778 155558 194320 -1 4677
4679 3 351826 155422 194480 -1 4678
4680 3 352178 155214 194640 -1 4679
4681 3 352394 155174 194840 -1 4680
4682 3 352706 154798 194960 -1 4681
4683 3 353394 154422 195200 -1 4682
4684 3 353426 154302 195120 -1 4683
4685 3 353426 154286 194960 -1 4684
4686 3 353380 154284 194840 -1 4685
4687 3 353328 154322 194760 -1 4686
4688 3 353322 154290 194680 -1 4687
4689 3 353338 154258 194600 -1 4688
4690 3 353360 154226 194560 -1 4689
4691 3 353374 154201 194520 -1 4690
4692 3 353388 154176 194480 -1 4691
4693 3 353402 154136 194400 -1 4692
4694 3 353346 154372 194560 -1 4690
4695 3 353360 154424 194480 -1 4694
4696 3 353450 154456 194440 -1 4695
4697 3 353524 154504 194400 -1 4696
4698 3 353522 154492 194320 -1 4697
4699 3 353506 154498 194280 -1 4698
4700 3 353484 154458 194240 -1 4699
4701 3 353486 154458 194200 -1 4700
4702 3 353578 154546 194400 -1 4697
4703 3 353606 154604 194400 -1 4702
4704 3 353792 154660 194400 -1 4703
4705 3 353890 154642 194440 -1 4704
4706 3 353912 154530 194360 -1 4705
4707 3 353842 153982 195360 -1 4683
4708 3 354354 153782 195480 -1 4707
4709 3 354562 153718 195760 -1 4708
4710 3 354954 153526 195960 -1 4709
4711 3 355650 153150 196080 -1 4710
4712 3 356042 152758 196360 -1 4711
4713 3 356682 152534 196480 -1 4712
4714 3 357346 151822 196560 -1 4713
4715 3 358330 150694 196640 -1 4714
4716 3 359218 149718 196720 -1 4715
4717 3 360498 148374 196680 -1 4716
4718 3 361618 147118 196600 -1 4717
4719 3 362242 145814 196560 -1 4718
4720 3 362078 145874 196880 -1 4719
4721 3 361934 145822 197240 -1 4720
4722 3 361778 145706 197320 -1 4721
4723 3 361792 145706 197360 -1 4722
4724 3 361874 145598 197440 -1 4723
4725 3 361864 145464 197520 -1 4724
4726 3 361726 145166 197520 -1 4725
4727 3 361696 145122 197560 -1 4726
4728 3 361614 145132 197600 -1 4727
4729 3 361580 145178 197640 -1 4728
4730 3 361562 145138 197680 -1 4729
4731 3 361522 145094 197720 -1 4730
4732 3 361474 144962 197760 -1 4731
4733 3 361406 144608 197720 -1 4732
4734 3 361362 144506 197720 -1 4733
4735 3 361230 144458 197720 -1 4734
4736 3 361298 144376 197800 -1 4735
4737 3 361428 144252 197880 -1 4736
4738 3 361520 144210 197920 -1 4737
4739 3 361620 144202 197960 -1 4738
4740 3 361654 144130 198000 -1 4739
4741 3 361776 144106 198080 -1 4740
4742 3 361766 144088 198160 -1 4741
4743 3 361736 143882 198160 -1 4742
4744 3 361762 143746 198160 -1 4743
4745 3 361754 143592 198240 -1 4744
4746 3 361732 143504 198280 -1 4745
4747 3 361540 143304 198280 -1 4746
4748 3 361428 143198 198280 -1 4747
4749 3 361420 143064 198320 -1 4748
4750 3 361374 142964 198360 -1 4749
4751 3 361222 142866 198440 -1 4750
4752 3 361182 142834 198520 -1 4751
4753 3 361184 142804 198600 -1 4752
4754 3 361106 142394 198600 -1 4753
4755 3 361160 142476 198680 -1 4754
4756 3 361324 142662 198840 -1 4755
4757 3 361372 142990 198840 -1 4756
4758 3 361472 143058 198880 -1 4757
4759 3 361544 143078 198960 -1 4758
4760 3 361616 143089 199080 -1 4759
4761 3 361686 143049 199160 -1 4760
4762 3 361732 143023 199240 -1 4761
4763 3 361758 142995 199320 -1 4762
4764 3 361780 142973 199360 -1 4763
4765 3 361982 142947 199360 -1 4764
4766 3 362110 142947 199440 -1 4765
4767 3 362174 142917 199520 -1 4766
4768 3 362272 142941 199560 -1 4767
4769 3 362392 142927 199600 -1 4768
4770 3 362488 142761 199600 -1 4769
4771 3 362480 142724 199680 -1 4770
4772 3 362420 143045 199640 -1 4769
4773 3 362440 143031 199680 -1 4772
4774 3 362482 143032 199760 -1 4773
4775 3 362536 143076 199840 -1 4774
4776 3 362600 143144 199880 -1 4775
4777 3 362592 143202 199920 -1 4776
4778 3 362538 143256 199960 -1 4777
4779 3 362558 143184 2e+05 -1 4778
4780 3 362668 143214 200040 -1 4779
4781 3 362818 143264 200080 -1 4780
4782 3 362494 143342 2e+05 -1 4778
4783 3 362432 143382 2e+05 -1 4782
4784 3 362476 143468 200040 -1 4783
4785 3 362568 143602 200080 -1 4784
4786 3 362670 143774 200120 -1 4785
4787 3 361154 142142 198600 -1 4754
4788 3 361010 142000 198640 -1 4787
4789 3 360830 141906 198640 -1 4788
4790 3 360736 141836 198600 -1 4789
4791 3 360674 141756 198560 -1 4790
4792 3 360502 141751 198560 -1 4791
4793 3 360704 141662 198520 -1 4791
4794 3 360666 141418 198520 -1 4793
4795 3 360640 141314 198440 -1 4794
4796 3 360602 141226 198360 -1 4795
4797 3 360570 141028 198280 -1 4796
4798 3 360558 140882 198240 -1 4797
4799 3 360520 140802 198240 -1 4798
4800 3 360578 140606 198240 -1 4799
4801 3 360638 140396 198240 -1 4800
4802 3 360706 140278 198240 -1 4801
4803 3 360826 140128 198320 -1 4802
4804 3 360878 139990 198400 -1 4803
4805 3 360912 139916 198480 -1 4804
4806 3 361016 139898 198520 -1 4805
4807 3 361140 139862 198600 -1 4806
4808 3 361182 139852 198680 -1 4807
4809 3 361326 139794 198680 -1 4808
4810 3 361418 139570 198680 -1 4809
4811 3 361452 139510 198600 -1 4810
4812 3 361416 139340 198520 -1 4811
4813 3 361436 139234 198440 -1 4812
4814 3 361456 139152 198440 -1 4813
4815 3 361446 139022 198440 -1 4814
4816 3 361640 138886 198480 -1 4815
4817 3 361810 138882 198560 -1 4816
4818 3 361964 138920 198640 -1 4817
4819 3 362052 138952 198720 -1 4818
4820 3 362212 139012 198800 -1 4819
4821 3 362336 138984 198840 -1 4820
4822 3 362516 138842 198840 -1 4821
4823 3 362792 138776 198880 -1 4822
4824 3 363256 138966 198880 -1 4823
4825 3 363884 138876 198880 -1 4824
4826 3 363948 138736 198800 -1 4825
4827 3 364188 138608 198760 -1 4826
4828 3 364636 138412 198760 -1 4827
4829 3 364808 138344 198720 -1 4828
4830 3 364924 138244 198640 -1 4829
4831 3 365292 138160 198640 -1 4830
4832 3 365628 137932 198640 -1 4831
4833 3 365756 137752 198640 -1 4832
4834 3 365888 137660 198720 -1 4833
4835 3 366156 137552 198720 -1 4834
4836 3 366288 137224 198640 -1 4835
4837 3 366380 136932 198600 -1 4836
4838 3 366464 136744 198520 -1 4837
4839 3 366580 136404 198440 -1 4838
4840 3 366688 136220 198360 -1 4839
4841 3 366804 136112 198280 -1 4840
4842 3 366904 135960 198200 -1 4841
4843 3 367022 135836 198120 -1 4842
4844 3 367036 135730 198000 -1 4843
4845 3 367192 135894 197960 -1 4844
4846 3 367084 135700 197920 -1 4845
4847 3 366988 135532 197840 -1 4846
4848 3 366894 135316 197800 -1 4847
4849 3 366834 135250 197760 -1 4848
4850 3 366766 135126 197680 -1 4849
4851 3 366734 134962 197600 -1 4850
4852 3 366742 134892 197560 -1 4851
4853 3 366756 134800 197520 -1 4852
4854 3 366712 134760 197440 -1 4853
4855 3 366712 134618 197360 -1 4854
4856 3 366764 134406 197320 -1 4855
4857 3 366798 134296 197240 -1 4856
4858 3 366790 134220 197200 -1 4857
4859 3 366788 134214 197160 -1 4858
4860 3 366734 134180 197080 -1 4859
4861 3 366682 134168 197000 -1 4860
4862 3 366650 134144 196920 -1 4861
4863 3 366630 134110 196840 -1 4862
4864 3 366610 134022 196760 -1 4863
4865 3 366610 134022 196680 -1 4864
4866 3 366562 133758 196680 -1 4865
4867 3 366438 133500 196600 -1 4866
4868 3 366380 133380 196560 -1 4867
4869 3 366358 133190 196520 -1 4868
4870 3 366328 133040 196560 -1 4869
4871 3 366258 132792 196560 -1 4870
4872 3 366224 132520 196520 -1 4871
4873 3 366246 132448 196480 -1 4872
4874 3 366294 132324 196400 -1 4873
4875 3 366316 132274 196320 -1 4874
4876 3 366390 132150 196200 -1 4875
4877 3 366444 132052 196120 -1 4876
4878 3 366502 131910 196040 -1 4877
4879 3 366526 131742 195960 -1 4878
4880 3 366576 131566 195880 -1 4879
4881 3 366632 131456 195800 -1 4880
4882 3 366654 131322 195720 -1 4881
4883 3 366696 131172 195640 -1 4882
4884 3 366700 131070 195560 -1 4883
4885 3 366672 130940 195480 -1 4884
4886 3 366758 130764 195400 -1 4885
4887 3 366784 130608 195320 -1 4886
4888 3 366830 130476 195240 -1 4887
4889 3 366812 130328 195160 -1 4888
4890 3 366820 130194 195080 -1 4889
4891 3 366880 129962 195000 -1 4890
4892 3 366884 129772 194880 -1 4891
4893 3 366908 129532 194760 -1 4892
4894 3 366840 129268 194680 -1 4893
4895 3 366734 128984 194600 -1 4894
4896 3 366678 128892 194520 -1 4895
4897 3 366642 128766 194440 -1 4896
4898 3 366630 128582 194400 -1 4897
4899 3 366766 128372 194320 -1 4898
4900 3 366804 128270 194240 -1 4899
4901 3 366838 128092 194160 -1 4900
4902 3 366796 127928 194160 -1 4901
4903 3 366642 127884 194160 -1 4902
4904 3 366646 127756 194040 -1 4903
4905 3 366676 127682 193960 -1 4904
4906 3 366476 127652 193880 -1 4905
4907 3 366416 127612 193840 -1 4906
4908 3 366144 127486 193800 -1 4907
4909 3 366112 127450 193720 -1 4908
4910 3 366052 127364 193640 -1 4909
4911 3 366002 127286 193560 -1 4910
4912 3 366032 127220 193480 -1 4911
4913 3 366030 127192 193400 -1 4912
4914 3 365874 127174 193400 -1 4913
4915 3 365694 127080 193400 -1 4914
4916 3 365658 127024 193360 -1 4915
4917 3 365610 126916 193360 -1 4916
4918 3 365620 126860 193280 -1 4917
4919 3 365622 126827 193240 -1 4918
4920 3 365594 126829 193200 -1 4919
4921 3 365570 126793 193160 -1 4920
4922 3 365522 126789 193080 -1 4921
4923 3 365544 126603 193160 -1 4921
4924 3 365472 126493 193160 -1 4923
4925 3 365355 126454 193120 -1 4924
4926 3 365257 126450 193080 -1 4925
4927 3 365035 126390 193040 -1 4926
4928 3 364985 126316 192960 -1 4927
4929 3 364947 126214 192960 -1 4928
4930 3 364877 126132 192920 -1 4929
4931 3 364819 126060 192880 -1 4930
4932 3 364804 126051 192840 -1 4931
4933 3 364800 125897 192840 -1 4932
4934 3 364788 125801 192800 -1 4933
4935 3 364728 125765 192800 -1 4934
4936 3 364672 125775 192800 -1 4935
4937 3 364526 125765 192800 -1 4936
4938 3 364450 125715 192800 -1 4937
4939 3 364356 125699 192800 -1 4938
4940 3 364240 125686 192760 -1 4939
4941 3 364082 125756 192720 -1 4940
4942 3 363992 125786 192760 -1 4941
4943 3 363926 125818 192800 -1 4942
4944 3 363878 125874 192840 -1 4943
4945 3 363870 125962 192880 -1 4944
4946 3 363826 126056 192920 -1 4945
4947 3 363770 126123 193000 -1 4946
4948 3 363646 126231 193040 -1 4947
4949 3 363628 126322 193080 -1 4948
4950 3 363620 126346 193120 -1 4949
4951 3 363564 126378 193160 -1 4950
4952 3 363496 126422 193240 -1 4951
4953 3 363376 126420 193320 -1 4952
4954 3 363318 126442 193400 -1 4953
4955 3 363224 126422 193400 -1 4954
4956 3 363164 126442 193440 -1 4955
4957 3 363090 126408 193440 -1 4956
4958 3 363050 126446 193480 -1 4957
4959 3 362966 126504 193520 -1 4958
4960 3 362844 126508 193520 -1 4959
4961 3 362758 126510 193480 -1 4960
4962 3 362590 126445 193480 -1 4961
4963 3 362594 126355 193440 -1 4962
4964 3 362592 126347 193400 -1 4963
4965 3 362486 126533 193480 -1 4962
4966 3 362477 126562 193520 -1 4965
4967 3 362468 126591 193560 -1 4966
4968 3 363082 126326 193440 -1 4957
4969 3 363050 126256 193440 -1 4968
4970 3 362952 126242 193440 -1 4969
4971 3 362910 126352 193480 -1 4970
4972 3 362910 126352 193520 -1 4971
4973 3 363352 126492 193400 -1 4954
4974 3 363362 126516 193480 -1 4973
4975 3 363326 126546 193560 -1 4974
4976 3 363234 126574 193640 -1 4975
4977 3 363214 126608 193680 -1 4976
4978 3 363186 126731 193720 -1 4977
4979 3 363032 126755 193760 -1 4978
4980 3 362952 126805 193800 -1 4979
4981 3 362882 126871 193840 -1 4980
4982 3 362810 126879 193920 -1 4981
4983 3 362752 126863 194000 -1 4982
4984 3 362750 126823 194080 -1 4983
4985 3 362674 126833 194160 -1 4984
4986 3 362580 126841 194240 -1 4985
4987 3 362564 126880 194320 -1 4986
4988 3 362512 126913 194360 -1 4987
4989 3 362416 126957 194360 -1 4988
4990 3 362374 126968 194440 -1 4989
4991 3 362350 126994 194520 -1 4990
4992 3 362310 127061 194600 -1 4991
4993 3 362270 127110 194680 -1 4992
4994 3 362194 127138 194760 -1 4993
4995 3 362092 127144 194840 -1 4994
4996 3 361956 127196 194880 -1 4995
4997 3 361886 127170 194880 -1 4996
4998 3 361700 127258 194880 -1 4997
4999 3 361660 127316 194880 -1 4998
5000 3 361688 127368 194960 -1 4999
5001 3 361620 127434 195000 -1 5000
5002 3 361574 127486 195040 -1 5001
5003 3 361496 127549 195080 -1 5002
5004 3 361556 127366 194880 -1 4999
5005 3 361512 127368 194840 -1 5004
5006 3 361424 127342 194800 -1 5005
5007 3 361398 127306 194720 -1 5006
5008 3 364830 126099 192800 -1 4932
5009 3 364872 126163 192800 -1 5008
5010 3 365013 126228 192760 -1 5009
5011 3 365007 126230 192720 -1 5010
5012 3 365049 126242 192680 -1 5011
5013 3 365085 126266 192640 -1 5012
5014 3 365095 126266 192600 -1 5013
5015 3 365093 126252 192560 -1 5014
5016 3 365097 126138 192520 -1 5015
5017 3 365057 126054 192480 -1 5016
5018 3 365086 126057 192440 -1 5017
5019 3 365470 127118 193440 -1 4915
5020 3 365132 127186 193440 -1 5019
5021 3 365116 127228 193480 -1 5020
5022 3 365108 127207 193560 -1 5021
5023 3 365096 127180 193640 -1 5022
5024 3 365108 127210 193720 -1 5023
5025 3 365062 127216 193800 -1 5024
5026 3 365015 127507 193480 -1 5021
5027 3 364937 127556 193480 -1 5026
5028 3 364863 127601 193480 -1 5027
5029 3 364821 127585 193560 -1 5028
5030 3 364749 127555 193600 -1 5029
5031 3 364655 127567 193640 -1 5030
5032 3 364637 127603 193640 -1 5031
5033 3 364654 127710 193640 -1 5032
5034 3 364685 127729 193640 -1 5033
5035 3 364772 127735 193560 -1 5034
5036 3 364822 127730 193520 -1 5035
5037 3 364900 127738 193480 -1 5036
5038 3 364951 127773 193480 -1 5037
5039 3 365048 127907 193480 -1 5038
5040 3 365031 127949 193560 -1 5039
5041 3 364965 127961 193600 -1 5040
5042 3 364909 127965 193640 -1 5041
5043 3 364857 128013 193680 -1 5042
5044 3 364847 128090 193720 -1 5043
5045 3 364811 128146 193760 -1 5044
5046 3 364909 128250 193760 -1 5045
5047 3 364947 128242 193800 -1 5046
5048 3 364995 128256 193840 -1 5047
5049 3 365005 128272 193880 -1 5048
5050 3 365237 127891 193360 -1 5039
5051 3 365330 127873 193320 -1 5050
5052 3 365350 127865 193280 -1 5051
5053 3 366070 127422 193600 -1 4910
5054 3 366078 127440 193560 -1 5053
5055 3 366086 127535 193480 -1 5054
5056 3 366071 127540 193440 -1 5055
5057 3 366056 127545 193400 -1 5056
5058 3 366866 127658 193960 -1 4905
5059 3 366914 127546 193920 -1 5058
5060 3 366946 127502 193880 -1 5059
5061 3 366985 127426 193880 -1 5060
5062 3 367004 127360 193840 -1 5061
5063 3 367052 127341 193800 -1 5062
5064 3 367100 127352 193760 -1 5063
5065 3 367177 127295 193680 -1 5064
5066 3 367233 127262 193640 -1 5065
5067 3 367288 127233 193600 -1 5066
5068 3 367320 127216 193560 -1 5067
5069 3 367335 127204 193520 -1 5068
5070 3 367359 127187 193440 -1 5069
5071 3 367384 127186 193360 -1 5070
5072 3 367441 127185 193280 -1 5071
5073 3 367636 127204 193240 -1 5072
5074 3 367722 127187 193200 -1 5073
5075 3 367768 127158 193160 -1 5074
5076 3 367779 127151 193120 -1 5075
5077 3 367836 127123 193080 -1 5076
5078 3 367948 127035 193080 -1 5077
5079 3 368055 127020 193080 -1 5078
5080 3 368186 127041 193080 -1 5079
5081 3 368256 127034 193040 -1 5080
5082 3 368367 126971 193000 -1 5081
5083 3 368358 126912 193000 -1 5082
5084 3 368366 126834 192960 -1 5083
5085 3 368433 126810 192960 -1 5084
5086 3 368482 126724 192920 -1 5085
5087 3 368568 126669 192880 -1 5086
5088 3 368652 126617 192840 -1 5087
5089 3 368770 126579 192800 -1 5088
5090 3 368820 126545 192760 -1 5089
5091 3 368788 126503 192720 -1 5090
5092 3 368802 126459 192680 -1 5091
5093 3 368620 126579 192880 -1 5087
5094 3 368738 126545 192920 -1 5093
5095 3 368790 126569 193000 -1 5094
5096 3 366844 133918 196680 -1 4865
5097 3 366906 133908 196640 -1 5096
5098 3 367000 133851 196600 -1 5097
5099 3 367070 133821 196600 -1 5098
5100 3 367136 133689 196600 -1 5099
5101 3 367330 133636 196640 -1 5100
5102 3 367472 133636 196680 -1 5101
5103 3 367598 133632 196720 -1 5102
5104 3 367748 133640 196760 -1 5103
5105 3 367910 133568 196760 -1 5104
5106 3 368004 133509 196720 -1 5105
5107 3 368108 133435 196720 -1 5106
5108 3 368196 133431 196680 -1 5107
5109 3 368270 133411 196640 -1 5108
5110 3 368314 133408 196600 -1 5109
5111 3 368314 133408 196560 -1 5110
5112 3 368398 133484 196520 -1 5111
5113 3 368394 133386 196560 -1 5111
5114 3 368558 133242 196560 -1 5113
5115 3 368750 133162 196480 -1 5114
5116 3 368778 133111 196440 -1 5115
5117 3 368914 133049 196400 -1 5116
5118 3 369012 132974 196360 -1 5117
5119 3 369128 132918 196320 -1 5118
5120 3 369208 132794 196280 -1 5119
5121 3 369244 132672 196240 -1 5120
5122 3 369318 132534 196240 -1 5121
5123 3 369314 132467 196160 -1 5122
5124 3 369400 132351 196160 -1 5123
5125 3 369400 132275 196120 -1 5124
5126 3 369372 132155 196120 -1 5125
5127 3 369368 132093 196080 -1 5126
5128 3 369430 132004 196040 -1 5127
5129 3 369488 131932 196000 -1 5128
5130 3 369564 131840 195960 -1 5129
5131 3 369586 131706 195920 -1 5130
5132 3 369644 131604 195880 -1 5131
5133 3 369762 131453 195800 -1 5132
5134 3 369838 131327 195760 -1 5133
5135 3 369834 131295 195800 -1 5134
5136 3 369854 131232 195840 -1 5135
5137 3 369916 131166 195840 -1 5136
5138 3 369976 131046 195760 -1 5137
5139 3 369988 130915 195680 -1 5138
5140 3 370034 130779 195640 -1 5139
5141 3 370068 130723 195560 -1 5140
5142 3 370116 130636 195520 -1 5141
5143 3 370186 130584 195480 -1 5142
5144 3 370256 130505 195440 -1 5143
5145 3 370274 130427 195360 -1 5144
5146 3 370214 130375 195320 -1 5145
5147 3 370188 130273 195280 -1 5146
5148 3 370188 130195 195200 -1 5147
5149 3 370228 130150 195160 -1 5148
5150 3 370304 130118 195120 -1 5149
5151 3 370402 130120 195080 -1 5150
5152 3 370454 130094 195040 -1 5151
5153 3 370448 130048 195000 -1 5152
5154 3 370490 130030 194920 -1 5153
5155 3 370490 130030 194880 -1 5154
5156 3 370302 130034 194880 -1 5155
5157 3 370266 129960 194840 -1 5156
5158 3 370242 129869 194800 -1 5157
5159 3 370226 129765 194760 -1 5158
5160 3 370298 129671 194720 -1 5159
5161 3 370312 129643 194680 -1 5160
5162 3 370326 129525 194680 -1 5161
5163 3 370316 129457 194720 -1 5162
5164 3 370346 129495 194760 -1 5163
5165 3 370418 129479 194840 -1 5164
5166 3 370456 129427 194800 -1 5165
5167 3 370190 129339 194720 -1 5163
5168 3 370142 129279 194680 -1 5167
5169 3 369402 132541 196320 -1 5122
5170 3 369440 132635 196360 -1 5169
5171 3 369450 132635 196400 -1 5170
5172 3 369464 132639 196440 -1 5171
5173 3 368286 133352 196560 -1 5111
5174 3 366992 134786 197520 -1 4853
5175 3 367102 134670 197520 -1 5174
5176 3 367136 134609 197560 -1 5175
5177 3 367244 134583 197600 -1 5176
5178 3 367310 134573 197640 -1 5177
5179 3 367324 134606 197680 -1 5178
5180 3 367338 134639 197720 -1 5179
5181 3 364952 138380 198720 -1 4829
5182 3 365040 138496 198720 -1 5181
5183 3 365084 138632 198720 -1 5182
5184 3 365114 138661 198640 -1 5183
5185 3 365194 138671 198640 -1 5184
5186 3 365290 138709 198640 -1 5185
5187 3 365300 138757 198640 -1 5186
5188 3 365310 138813 198560 -1 5187
5189 3 365268 138859 198480 -1 5188
5190 3 365262 138858 198440 -1 5189
5191 3 365340 138916 198440 -1 5190
5192 3 365430 138936 198440 -1 5191
5193 3 365512 139030 198520 -1 5192
5194 3 365560 139065 198560 -1 5193
5195 3 365624 139157 198600 -1 5194
5196 3 365602 139267 198600 -1 5195
5197 3 365588 139319 198640 -1 5196
5198 3 365732 139411 198640 -1 5197
5199 3 365822 139521 198640 -1 5198
5200 3 365916 139720 198680 -1 5199
5201 3 365970 139800 198720 -1 5200
5202 3 366018 139862 198760 -1 5201
5203 3 366074 139910 198800 -1 5202
5204 3 366382 140137 198880 -1 5203
5205 3 366470 140197 198960 -1 5204
5206 3 366512 140201 199040 -1 5205
5207 3 366562 140187 199120 -1 5206
5208 3 366620 140185 199160 -1 5207
5209 3 366642 140233 199200 -1 5208
5210 3 366790 140361 199240 -1 5209
5211 3 366842 140423 199280 -1 5210
5212 3 366870 140457 199360 -1 5211
5213 3 366888 140533 199440 -1 5212
5214 3 366920 140637 199520 -1 5213
5215 3 366920 140689 199560 -1 5214
5216 3 366906 140730 199600 -1 5215
5217 3 366918 140798 199680 -1 5216
5218 3 366916 140860 199720 -1 5217
5219 3 366782 140948 199720 -1 5218
5220 3 366748 141050 199760 -1 5219
5221 3 366686 141082 199800 -1 5220
5222 3 366498 141186 199800 -1 5221
5223 3 366462 141202 199720 -1 5222
5224 3 366432 141200 199640 -1 5223
5225 3 366384 141181 199600 -1 5224
5226 3 366408 141031 199560 -1 5225
5227 3 366488 140989 199480 -1 5226
5228 3 366550 141035 199400 -1 5227
5229 3 366310 141437 199600 -1 5225
5230 3 366228 141527 199600 -1 5229
5231 3 366198 141532 199560 -1 5230
5232 3 365262 138858 198360 -1 5190
5233 3 365164 138842 198280 -1 5232
5234 3 365126 138823 198240 -1 5233
5235 3 365088 138804 198200 -1 5234
5236 3 365072 138850 198080 -1 5235
5237 3 363296 139096 198960 -1 4824
5238 3 363158 139333 198960 -1 5237
5239 3 363058 139357 198960 -1 5238
5240 3 362904 139407 199000 -1 5239
5241 3 362772 139379 198960 -1 5240
5242 3 362770 139379 198920 -1 5241
5243 3 362098 139118 198800 -1 4820
5244 3 361984 139198 198800 -1 5243
5245 3 361976 139295 198880 -1 5244
5246 3 361982 139333 198920 -1 5245
5247 3 361990 139363 199000 -1 5246
5248 3 362046 139419 199040 -1 5247
5249 3 362104 139437 199120 -1 5248
5250 3 362202 139527 199160 -1 5249
5251 3 362272 139565 199160 -1 5250
5252 3 362354 139672 199160 -1 5251
5253 3 362314 139647 199240 -1 5252
5254 3 362294 139634 199280 -1 5253
5255 3 362420 139760 199120 -1 5252
5256 3 362428 139780 199080 -1 5255
5257 3 362428 139780 199040 -1 5256
5258 3 361258 138728 198440 -1 4815
5259 3 361130 138582 198520 -1 5258
5260 3 361116 138367 198560 -1 5259
5261 3 361072 138254 198520 -1 5260
5262 3 361012 138210 198520 -1 5261
5263 3 360950 138090 198480 -1 5262
5264 3 360878 137932 198440 -1 5263
5265 3 360884 137743 198440 -1 5264
5266 3 360930 137517 198360 -1 5265
5267 3 361010 137408 198280 -1 5266
5268 3 361048 137370 198240 -1 5267
5269 3 361118 137241 198160 -1 5268
5270 3 361120 137187 198080 -1 5269
5271 3 361144 136885 198080 -1 5270
5272 3 361266 136749 198000 -1 5271
5273 3 361396 136791 198000 -1 5272
5274 3 361422 136789 198080 -1 5273
5275 3 361310 136685 198080 -1 5272
5276 3 361296 136649 198120 -1 5275
5277 3 361302 136638 198200 -1 5276
5278 3 361286 136606 198240 -1 5277
5279 3 361148 136598 198240 -1 5278
5280 3 361110 136586 198280 -1 5279
5281 3 361432 136480 198240 -1 5278
5282 3 361454 136434 198280 -1 5281
5283 3 361578 136328 198280 -1 5282
5284 3 361612 136272 198240 -1 5283
5285 3 361638 136210 198200 -1 5284
5286 3 361674 136089 198160 -1 5285
5287 3 361655 136078 198120 -1 5286
5288 3 361636 136067 198080 -1 5287
5289 3 361594 135901 198160 -1 5286
5290 3 361512 135851 198160 -1 5289
5291 3 361578 135714 198120 -1 5290
5292 3 361566 135668 198080 -1 5291
5293 3 361548 135652 198000 -1 5292
5294 3 361418 135584 198000 -1 5293
5295 3 361442 135598 197960 -1 5294
5296 3 361428 135570 197920 -1 5295
5297 3 361416 135547 197880 -1 5296
5298 3 361630 135712 197960 -1 5293
5299 3 361440 135899 198200 -1 5290
5300 3 361348 135891 198240 -1 5299
5301 3 361278 135911 198320 -1 5300
5302 3 361238 135921 198360 -1 5301
5303 3 361410 136496 198320 -1 5282
5304 3 361384 136496 198360 -1 5303
5305 3 361540 136484 198120 -1 5281
5306 3 361550 136488 198080 -1 5305
5307 3 361182 137269 198000 -1 5270
5308 3 361210 137239 197960 -1 5307
5309 3 361316 137326 197920 -1 5308
5310 3 361448 137338 197880 -1 5309
5311 3 361530 137334 197840 -1 5310
5312 3 361586 137320 197760 -1 5311
5313 3 361592 137306 197680 -1 5312
5314 3 361550 137236 197600 -1 5313
5315 3 361502 137193 197520 -1 5314
5316 3 361474 137235 197480 -1 5315
5317 3 361448 137281 197440 -1 5316
5318 3 361420 137275 197360 -1 5317
5319 3 361410 137273 197320 -1 5318
5320 3 361400 137229 197280 -1 5319
5321 3 361386 137147 197280 -1 5320
5322 3 361422 137083 197280 -1 5321
5323 3 361522 137055 197360 -1 5322
5324 3 361570 137066 197400 -1 5323
5325 3 361560 136902 197400 -1 5324
5326 3 361596 136846 197480 -1 5325
5327 3 360974 137393 198360 -1 5266
5328 3 360924 137369 198440 -1 5327
5329 3 360918 137348 198480 -1 5328
5330 3 360944 137332 198520 -1 5329
5331 3 360966 137254 198520 -1 5330
5332 3 360966 137212 198520 -1 5331
5333 3 360938 137192 198560 -1 5332
5334 3 360674 137811 198440 -1 5264
5335 3 360650 137758 198400 -1 5334
5336 3 360634 137678 198400 -1 5335
5337 3 360582 137688 198440 -1 5336
5338 3 360532 137752 198480 -1 5337
5339 3 360520 137862 198520 -1 5338
5340 3 361136 140080 198680 -1 4808
5341 3 361148 140156 198680 -1 5340
5342 3 361160 140205 198680 -1 5341
5343 3 361220 140247 198680 -1 5342
5344 3 361190 140313 198640 -1 5343
5345 3 361082 140345 198600 -1 5344
5346 3 361028 140325 198560 -1 5345
5347 3 361258 140275 198760 -1 5343
5348 3 361266 140329 198800 -1 5347
5349 3 361140 140401 198840 -1 5348
5350 3 361068 140421 198840 -1 5349
5351 3 361042 140417 198880 -1 5350
5352 3 361040 140459 198960 -1 5351
5353 3 361030 140550 199040 -1 5352
5354 3 360992 140588 199120 -1 5353
5355 3 360968 140591 199160 -1 5354
5356 3 360930 140623 199200 -1 5355
5357 3 360794 140581 199240 -1 5356
5358 3 360666 140641 199200 -1 5357
5359 3 360596 140661 199120 -1 5358
5360 3 360596 140661 199080 -1 5359
5361 3 360914 142068 198760 -1 4788
5362 3 360916 142179 198800 -1 5361
5363 3 360866 142225 198840 -1 5362
5364 3 360866 142225 198880 -1 5363
5365 3 360900 142247 198920 -1 5364
5366 3 361644 143546 198360 -1 4746
5367 3 361600 143661 198440 -1 5366
5368 3 361690 144216 198200 -1 4742
5369 3 361676 144193 198280 -1 5368
5370 3 361676 144193 198320 -1 5369
5371 3 361476 144267 198200 -1 5368
5372 3 361374 144325 198240 -1 5371
5373 3 361288 144424 198320 -1 5372
5374 3 361262 144508 198320 -1 5373
5375 3 361108 144530 198320 -1 5374
5376 3 361072 144544 198360 -1 5375
5377 3 361032 144558 198440 -1 5376
5378 3 361048 144492 198520 -1 5377
5379 3 360994 144438 198520 -1 5378
5380 3 360940 144422 198560 -1 5379
5381 3 361004 144392 198680 -1 5380
5382 3 361042 144400 198720 -1 5381
5383 3 361044 144554 197720 -1 4735
5384 3 361036 144558 197680 -1 5383
5385 3 360918 144600 197720 -1 5383
5386 3 360868 144658 197720 -1 5385
5387 3 360774 144716 197800 -1 5386
5388 3 360738 144682 197800 -1 5387
5389 3 360748 144674 197840 -1 5388
5390 3 360732 144669 197880 -1 5389
5391 3 360700 144591 197920 -1 5390
5392 3 360652 144567 197960 -1 5391
5393 3 360466 144585 198000 -1 5392
5394 3 360336 144747 198000 -1 5393
5395 3 360234 144841 198080 -1 5394
5396 3 360100 144850 198120 -1 5395
5397 3 359938 144835 198160 -1 5396
5398 3 359770 144841 198160 -1 5397
5399 3 359610 144897 198200 -1 5398
5400 3 359472 144923 198240 -1 5399
5401 3 359410 144959 198280 -1 5400
5402 3 359324 144955 198320 -1 5401
5403 3 359090 145002 198320 -1 5402
5404 3 358816 144968 198320 -1 5403
5405 3 358812 145018 198400 -1 5404
5406 3 358816 145080 198480 -1 5405
5407 3 358816 145124 198560 -1 5406
5408 3 358862 145140 198640 -1 5407
5409 3 358924 145196 198720 -1 5408
5410 3 358950 145246 198800 -1 5409
5411 3 358958 145260 198840 -1 5410
5412 3 358742 144980 198280 -1 5404
5413 3 358708 144988 198240 -1 5412
5414 3 358568 145046 198240 -1 5413
5415 3 358562 145084 198240 -1 5414
5416 3 358500 145120 198200 -1 5415
5417 3 358390 145152 198160 -1 5416
5418 3 358306 145196 198120 -1 5417
5419 3 358238 145193 198000 -1 5418
5420 3 358170 145227 197960 -1 5419
5421 3 358050 145247 197920 -1 5420
5422 3 357962 145275 197840 -1 5421
5423 3 357830 145285 197760 -1 5422
5424 3 357780 145281 197680 -1 5423
5425 3 357960 145327 197920 -1 5421
5426 3 357844 145301 197920 -1 5425
5427 3 357782 145313 197960 -1 5426
5428 3 359295 144946 198360 -1 5402
5429 3 359236 144928 198440 -1 5428
5430 3 361642 145844 197360 -1 4723
5431 3 361548 145923 197400 -1 5430
5432 3 361488 145959 197440 -1 5431
5433 3 361486 146083 197440 -1 5432
5434 3 361442 146110 197520 -1 5433
5435 3 361450 146126 197560 -1 5434
5436 3 361556 146069 197360 -1 5433
5437 3 361568 146051 197320 -1 5436
5438 3 361592 146015 197240 -1 5437
5439 3 362798 145594 196440 -1 4719
5440 3 363410 145162 196320 -1 5439
5441 3 363618 144962 196200 -1 5440
5442 3 364466 144370 196160 -1 5441
5443 3 365006 143770 196080 -1 5442
5444 3 365162 143426 195920 -1 5443
5445 3 365578 142890 195760 -1 5444
5446 3 365878 142670 195600 -1 5445
5447 3 365882 142434 195440 -1 5446
5448 3 366158 142030 195280 -1 5447
5449 3 366279 142267 195280 -1 5448
5450 3 366511 142287 195280 -1 5449
5451 3 366677 142310 195240 -1 5450
5452 3 366887 142346 195240 -1 5451
5453 3 366781 142454 195280 -1 5452
5454 3 366693 142686 195320 -1 5453
5455 3 366641 142870 195400 -1 5454
5456 3 366643 143011 195400 -1 5455
5457 3 366675 143063 195480 -1 5456
5458 3 366659 143139 195560 -1 5457
5459 3 366663 143185 195640 -1 5458
5460 3 366689 143257 195720 -1 5459
5461 3 366741 143305 195800 -1 5460
5462 3 366739 143305 195840 -1 5461
5463 3 366759 143357 195840 -1 5462
5464 3 366667 143473 195880 -1 5463
5465 3 366611 143521 195920 -1 5464
5466 3 366525 143627 195920 -1 5465
5467 3 366487 143757 195920 -1 5466
5468 3 366491 143803 195960 -1 5467
5469 3 366499 143865 196000 -1 5468
5470 3 366537 143976 196000 -1 5469
5471 3 366441 144094 196000 -1 5470
5472 3 366439 144148 196000 -1 5471
5473 3 366473 144212 196000 -1 5472
5474 3 366441 144260 196000 -1 5473
5475 3 366383 144319 195960 -1 5474
5476 3 366675 144060 196000 -1 5470
5477 3 366693 144086 195960 -1 5476
5478 3 366737 143305 195880 -1 5462
5479 3 366723 143349 195920 -1 5478
5480 3 366699 143391 196000 -1 5479
5481 3 367077 142274 195160 -1 5452
5482 3 367327 142226 195040 -1 5481
5483 3 367467 142157 194960 -1 5482
5484 3 367659 142181 194960 -1 5483
5485 3 367779 142269 194960 -1 5484
5486 3 368001 142339 194960 -1 5485
5487 3 368047 142400 194960 -1 5486
5488 3 368058 142400 194920 -1 5487
5489 3 368067 142380 194880 -1 5488
5490 3 368125 142294 194800 -1 5489
5491 3 368261 142244 194720 -1 5490
5492 3 368479 142232 194680 -1 5491
5493 3 368631 142202 194640 -1 5492
5494 3 368631 142202 194560 -1 5493
5495 3 368869 142110 194560 -1 5494
5496 3 369079 142076 194560 -1 5495
5497 3 369425 142045 194520 -1 5496
5498 3 369643 142153 194520 -1 5497
5499 3 369943 142191 194440 -1 5498
5500 3 369957 142195 194360 -1 5499
5501 3 370025 142301 194360 -1 5500
5502 3 370241 142434 194320 -1 5501
5503 3 370349 142642 194320 -1 5502
5504 3 370451 142780 194240 -1 5503
5505 3 370619 142903 194160 -1 5504
5506 3 370791 142979 194160 -1 5505
5507 3 370823 143101 194160 -1 5506
5508 3 370959 143247 194040 -1 5507
5509 3 371057 143294 193960 -1 5508
5510 3 371127 143302 193880 -1 5509
5511 3 371277 143304 193760 -1 5510
5512 3 371415 143284 193680 -1 5511
5513 3 371553 143284 193600 -1 5512
5514 3 371649 143310 193520 -1 5513
5515 3 371669 143329 193440 -1 5514
5516 3 371707 143327 193400 -1 5515
5517 3 371749 143355 193360 -1 5516
5518 3 371757 143361 193320 -1 5517
5519 3 371713 143161 193400 -1 5516
5520 3 371787 143103 193440 -1 5519
5521 3 371815 143065 193480 -1 5520
5522 3 371713 142920 193520 -1 5521
5523 3 371723 142800 193480 -1 5522
5524 3 371737 142742 193440 -1 5523
5525 3 371875 142758 193440 -1 5524
5526 3 371955 142764 193440 -1 5525
5527 3 371983 142814 193440 -1 5526
5528 3 372035 142858 193400 -1 5527
5529 3 372061 142850 193360 -1 5528
5530 3 372243 142746 193320 -1 5529
5531 3 372379 142846 193320 -1 5530
5532 3 372371 142932 193400 -1 5531
5533 3 372401 142982 193440 -1 5532
5534 3 372461 142944 193480 -1 5533
5535 3 372481 142830 193520 -1 5534
5536 3 372507 142704 193480 -1 5535
5537 3 372437 142566 193440 -1 5536
5538 3 372429 142494 193400 -1 5537
5539 3 372215 143305 193520 -1 5514
5540 3 372535 143269 193520 -1 5539
5541 3 372539 143475 193400 -1 5540
5542 3 372515 143494 193360 -1 5541
5543 3 372521 143588 193320 -1 5542
5544 3 372649 143660 193320 -1 5543
5545 3 372691 143674 193240 -1 5544
5546 3 372753 143708 193200 -1 5545
5547 3 372631 143622 193400 -1 5544
5548 3 372741 143143 193600 -1 5540
5549 3 372963 143032 193680 -1 5548
5550 3 373129 142988 193680 -1 5549
5551 3 373225 143026 193640 -1 5550
5552 3 373383 143090 193600 -1 5551
5553 3 373489 143208 193520 -1 5552
5554 3 373593 143234 193440 -1 5553
5555 3 373667 143148 193320 -1 5554
5556 3 373777 143127 193240 -1 5555
5557 3 373849 143167 193160 -1 5556
5558 3 373977 143137 193080 -1 5557
5559 3 374093 143113 193000 -1 5558
5560 3 374175 143078 192920 -1 5559
5561 3 374259 143130 192800 -1 5560
5562 3 374355 143186 192720 -1 5561
5563 3 374565 143298 192640 -1 5562
5564 3 374631 143343 192520 -1 5563
5565 3 374631 143343 192480 -1 5564
5566 3 374679 143383 192320 -1 5565
5567 3 374553 143883 192480 -1 5565
5568 3 374311 144159 192480 -1 5567
5569 3 374279 144241 192440 -1 5568
5570 3 374299 144334 192360 -1 5569
5571 3 374235 144448 192320 -1 5570
5572 3 374189 144562 192240 -1 5571
5573 3 374197 144685 192200 -1 5572
5574 3 374237 144819 192160 -1 5573
5575 3 374367 144945 192160 -1 5574
5576 3 374345 144985 192120 -1 5575
5577 3 374311 144893 192080 -1 5576
5578 3 374271 144789 192040 -1 5577
5579 3 374119 144655 192040 -1 5578
5580 3 374011 144633 192040 -1 5579
5581 3 373893 144583 192120 -1 5580
5582 3 373799 144552 192160 -1 5581
5583 3 374233 145211 192120 -1 5576
5584 3 374149 145359 192200 -1 5583
5585 3 374089 145510 192200 -1 5584
5586 3 373847 145510 192200 -1 5585
5587 3 373803 145489 192240 -1 5586
5588 3 373751 145580 192240 -1 5587
5589 3 373657 145654 192240 -1 5588
5590 3 373585 145670 192240 -1 5589
5591 3 373463 145800 192240 -1 5590
5592 3 373413 145859 192320 -1 5591
5593 3 373459 145839 192360 -1 5592
5594 3 373481 145839 192400 -1 5593
5595 3 373555 145805 192480 -1 5594
5596 3 373627 145743 192560 -1 5595
5597 3 373485 145757 192640 -1 5596
5598 3 373345 145825 192640 -1 5597
5599 3 373235 145857 192720 -1 5598
5600 3 373127 145969 192800 -1 5599
5601 3 373017 146079 192840 -1 5600
5602 3 372997 146215 192840 -1 5601
5603 3 373017 146331 192840 -1 5602
5604 3 372979 146375 192840 -1 5603
5605 3 372983 146445 192840 -1 5604
5606 3 372959 146530 192920 -1 5605
5607 3 372943 146554 192960 -1 5606
5608 3 372887 146079 192920 -1 5601
5609 3 372775 146156 192920 -1 5608
5610 3 372721 146236 192920 -1 5609
5611 3 372625 146258 192920 -1 5610
5612 3 372559 146319 192960 -1 5611
5613 3 372519 146429 193000 -1 5612
5614 3 372501 146450 193080 -1 5613
5615 3 372491 146446 193120 -1 5614
5616 3 372471 146448 193160 -1 5615
5617 3 372565 146436 193120 -1 5615
5618 3 372621 146458 193120 -1 5617
5619 3 372689 146546 193120 -1 5618
5620 3 372685 146666 193120 -1 5619
5621 3 372697 146806 193160 -1 5620
5622 3 372599 146980 193160 -1 5621
5623 3 372511 147061 193120 -1 5622
5624 3 372379 147111 193080 -1 5623
5625 3 372391 147143 193040 -1 5624
5626 3 372417 147201 193000 -1 5625
5627 3 372438 147261 192920 -1 5626
5628 3 372449 147291 192880 -1 5627
5629 3 372525 147321 192800 -1 5628
5630 3 372631 147347 192720 -1 5629
5631 3 372657 147354 192640 -1 5630
5632 3 372727 147362 192560 -1 5631
5633 3 372817 147244 192480 -1 5632
5634 3 372829 147221 192400 -1 5633
5635 3 372805 147165 192360 -1 5634
5636 3 372835 147114 192320 -1 5635
5637 3 372965 147122 192320 -1 5636
5638 3 373069 147119 192280 -1 5637
5639 3 373159 147123 192200 -1 5638
5640 3 373225 147061 192120 -1 5639
5641 3 373259 147063 192040 -1 5640
5642 3 373327 147083 192040 -1 5641
5643 3 373273 147207 191960 -1 5642
5644 3 373229 147227 191920 -1 5643
5645 3 373177 147225 191880 -1 5644
5646 3 373143 147235 191840 -1 5645
5647 3 373073 147313 191800 -1 5646
5648 3 373077 147357 191760 -1 5647
5649 3 373057 147437 191720 -1 5648
5650 3 373051 147547 191720 -1 5649
5651 3 372925 147659 191720 -1 5650
5652 3 372833 147732 191720 -1 5651
5653 3 372849 147820 191680 -1 5652
5654 3 372759 147950 191680 -1 5653
5655 3 372651 147966 191680 -1 5654
5656 3 372631 148054 191720 -1 5655
5657 3 372645 148144 191800 -1 5656
5658 3 372683 148151 191840 -1 5657
5659 3 373197 147071 192040 -1 5641
5660 3 373159 147105 192040 -1 5659
5661 3 373005 147191 192040 -1 5660
5662 3 372987 147135 191960 -1 5661
5663 3 373027 147125 191880 -1 5662
5664 3 372987 147162 191840 -1 5663
5665 3 372875 147218 191840 -1 5664
5666 3 372841 147259 191800 -1 5665
5667 3 372683 146655 193080 -1 5620
5668 3 372679 146634 193000 -1 5667
5669 3 372847 145939 192840 -1 5601
5670 3 372825 145933 192800 -1 5669
5671 3 372725 145924 192760 -1 5670
5672 3 372679 145922 192720 -1 5671
5673 3 372601 146010 192720 -1 5672
5674 3 372553 145996 192760 -1 5673
5675 3 372369 146040 192760 -1 5674
5676 3 372171 146138 192760 -1 5675
5677 3 371971 146118 192760 -1 5676
5678 3 371851 146126 192760 -1 5677
5679 3 371803 146218 192800 -1 5678
5680 3 371717 146264 192760 -1 5679
5681 3 371563 146330 192760 -1 5680
5682 3 371479 146366 192720 -1 5681
5683 3 371387 146376 192720 -1 5682
5684 3 371281 146301 192640 -1 5683
5685 3 371249 146271 192600 -1 5684
5686 3 371207 146279 192560 -1 5685
5687 3 371179 146251 192480 -1 5686
5688 3 371196 146211 192440 -1 5687
5689 3 371183 146235 192400 -1 5688
5690 3 371105 146405 192560 -1 5686
5691 3 371107 146545 192560 -1 5690
5692 3 372527 145842 192720 -1 5672
5693 3 372457 145792 192720 -1 5692
5694 3 372377 145794 192720 -1 5693
5695 3 372357 145732 192680 -1 5694
5696 3 372331 145650 192640 -1 5695
5697 3 372299 145606 192600 -1 5696
5698 3 372233 145573 192560 -1 5697
5699 3 372239 145461 192520 -1 5698
5700 3 372283 145257 192480 -1 5699
5701 3 372309 145180 192440 -1 5700
5702 3 372339 145156 192440 -1 5701
5703 3 372315 145058 192440 -1 5702
5704 3 372317 144990 192440 -1 5703
5705 3 372293 144896 192440 -1 5704
5706 3 372293 144920 192480 -1 5705
5707 3 372283 144980 192560 -1 5706
5708 3 372266 145001 192600 -1 5707
5709 3 372249 145022 192640 -1 5708
5710 3 372351 144952 192360 -1 5704
5711 3 372363 144898 192320 -1 5710
5712 3 372399 144856 192280 -1 5711
5713 3 372115 145571 192560 -1 5698
5714 3 371957 145551 192560 -1 5713
5715 3 371905 145463 192560 -1 5714
5716 3 371879 145402 192520 -1 5715
5717 3 371877 145384 192480 -1 5716
5718 3 371891 145349 192440 -1 5717
5719 3 371905 145314 192400 -1 5718
5720 3 371923 145264 192320 -1 5719
5721 3 372297 145788 192800 -1 5694
5722 3 372279 145788 192840 -1 5721
5723 3 373395 145923 192320 -1 5592
5724 3 373359 146005 192360 -1 5723
5725 3 373263 146079 192400 -1 5724
5726 3 373197 146127 192480 -1 5725
5727 3 373217 146147 192560 -1 5726
5728 3 373759 145468 192280 -1 5587
5729 3 373709 145418 192360 -1 5728
5730 3 373697 145430 192400 -1 5729
5731 3 373969 144281 192440 -1 5569
5732 3 373965 144289 192360 -1 5731
5733 3 375071 143348 192640 -1 5563
5734 3 375227 143340 192720 -1 5733
5735 3 375259 143391 192840 -1 5734
5736 3 375299 143515 192960 -1 5735
5737 3 375365 143551 193080 -1 5736
5738 3 375423 143630 193160 -1 5737
5739 3 375429 143654 193240 -1 5738
5740 3 375435 143741 193320 -1 5739
5741 3 375499 143927 193400 -1 5740
5742 3 375553 144041 193440 -1 5741
5743 3 375695 144266 193520 -1 5742
5744 3 376129 144455 193600 -1 5743
5745 3 376269 144507 193720 -1 5744
5746 3 376613 144579 193760 -1 5745
5747 3 376997 144611 193840 -1 5746
5748 3 377417 144663 193920 -1 5747
5749 3 377601 144651 193960 -1 5748
5750 3 378049 144783 193920 -1 5749
5751 3 378521 144687 193920 -1 5750
5752 3 378653 144645 193800 -1 5751
5753 3 378709 144609 193720 -1 5752
5754 3 378871 144578 193600 -1 5753
5755 3 378967 144605 193520 -1 5754
5756 3 379009 144663 193440 -1 5755
5757 3 379079 144607 193320 -1 5756
5758 3 379117 144585 193240 -1 5757
5759 3 379165 144551 193160 -1 5758
5760 3 379249 144469 193080 -1 5759
5761 3 379263 144447 193000 -1 5760
5762 3 379311 144397 192880 -1 5761
5763 3 379345 144309 192800 -1 5762
5764 3 379443 144196 192680 -1 5763
5765 3 379467 144134 192560 -1 5764
5766 3 379503 144086 192480 -1 5765
5767 3 379519 144004 192400 -1 5766
5768 3 379659 143829 192280 -1 5767
5769 3 379857 143697 192200 -1 5768
5770 3 379977 143609 192160 -1 5769
5771 3 380327 143510 192120 -1 5770
5772 3 380559 143408 192080 -1 5771
5773 3 380703 143444 192040 -1 5772
5774 3 380811 143362 191960 -1 5773
5775 3 381045 143266 191960 -1 5774
5776 3 381363 143225 192000 -1 5775
5777 3 381765 143207 192080 -1 5776
5778 3 382021 143053 192080 -1 5777
5779 3 382135 143003 192000 -1 5778
5780 3 382217 142952 191920 -1 5779
5781 3 382323 142894 191840 -1 5780
5782 3 382451 142814 191760 -1 5781
5783 3 382579 142752 191680 -1 5782
5784 3 382673 142746 191600 -1 5783
5785 3 382779 142690 191520 -1 5784
5786 3 382871 142728 191440 -1 5785
5787 3 382983 142762 191360 -1 5786
5788 3 383106 142754 191320 -1 5787
5789 3 383229 142745 191280 -1 5788
5790 3 383303 142813 191200 -1 5789
5791 3 383333 142801 191120 -1 5790
5792 3 383393 142679 191040 -1 5791
5793 3 383437 142647 190920 -1 5792
5794 3 383483 142644 190840 -1 5793
5795 3 383501 142546 190760 -1 5794
5796 3 383509 142382 190760 -1 5795
5797 3 383495 142244 190720 -1 5796
5798 3 383475 142128 190680 -1 5797
5799 3 383309 141986 190680 -1 5798
5800 3 383311 141732 190680 -1 5799
5801 3 383413 141598 190760 -1 5800
5802 3 383439 141481 190840 -1 5801
5803 3 383467 141421 190920 -1 5802
5804 3 383339 141431 190920 -1 5803
5805 3 383275 141451 191000 -1 5804
5806 3 383171 141499 191080 -1 5805
5807 3 382963 141549 191160 -1 5806
5808 3 382815 141513 191160 -1 5807
5809 3 382733 141551 191200 -1 5808
5810 3 382673 141627 191280 -1 5809
5811 3 382591 141679 191320 -1 5810
5812 3 382497 141679 191320 -1 5811
5813 3 382437 141695 191400 -1 5812
5814 3 382385 141757 191480 -1 5813
5815 3 382375 141833 191560 -1 5814
5816 3 382353 141847 191600 -1 5815
5817 3 382331 141861 191640 -1 5816
5818 3 382649 141725 191280 -1 5811
5819 3 382707 141749 191240 -1 5818
5820 3 382707 141755 191200 -1 5819
5821 3 383599 141365 190920 -1 5803
5822 3 383745 141397 190920 -1 5821
5823 3 383827 141393 191000 -1 5822
5824 3 383965 141348 191000 -1 5823
5825 3 384155 141246 191000 -1 5824
5826 3 384483 141108 191000 -1 5825
5827 3 384603 141042 191000 -1 5826
5828 3 384713 140918 191000 -1 5827
5829 3 384747 140821 190960 -1 5828
5830 3 384763 140555 190920 -1 5829
5831 3 384973 140177 190920 -1 5830
5832 3 385009 140060 190880 -1 5831
5833 3 385001 139966 190880 -1 5832
5834 3 385035 139903 190840 -1 5833
5835 3 385143 139799 190800 -1 5834
5836 3 385161 139751 190760 -1 5835
5837 3 385215 139708 190680 -1 5836
5838 3 385121 139668 190600 -1 5837
5839 3 385009 139658 190600 -1 5838
5840 3 384945 139629 190560 -1 5839
5841 3 384927 139637 190480 -1 5840
5842 3 384936 139621 190440 -1 5841
5843 3 384945 139605 190400 -1 5842
5844 3 385313 139650 190680 -1 5837
5845 3 385339 139568 190720 -1 5844
5846 3 385439 139321 190720 -1 5845
5847 3 385469 139129 190720 -1 5846
5848 3 385653 139009 190720 -1 5847
5849 3 385667 138881 190720 -1 5848
5850 3 385731 138620 190720 -1 5849
5851 3 385875 138520 190720 -1 5850
5852 3 385937 138242 190720 -1 5851
5853 3 386027 137993 190720 -1 5852
5854 3 386107 137849 190680 -1 5853
5855 3 386129 137793 190640 -1 5854
5856 3 386125 137737 190640 -1 5855
5857 3 386151 137621 190640 -1 5856
5858 3 386191 137555 190720 -1 5857
5859 3 386167 137440 190680 -1 5858
5860 3 386121 137275 190640 -1 5859
5861 3 386113 137123 190640 -1 5860
5862 3 386089 137004 190600 -1 5861
5863 3 386057 136886 190560 -1 5862
5864 3 385969 136774 190520 -1 5863
5865 3 385923 136674 190520 -1 5864
5866 3 385865 136640 190480 -1 5865
5867 3 385757 136491 190440 -1 5866
5868 3 385737 136345 190440 -1 5867
5869 3 385737 136235 190360 -1 5868
5870 3 385717 136152 190320 -1 5869
5871 3 385727 136112 190280 -1 5870
5872 3 385869 135834 190280 -1 5871
5873 3 386009 135778 190240 -1 5872
5874 3 386067 135785 190160 -1 5873
5875 3 386167 135775 190080 -1 5874
5876 3 386217 135751 190040 -1 5875
5877 3 386353 135779 190040 -1 5876
5878 3 386405 135745 190000 -1 5877
5879 3 386411 135731 189960 -1 5878
5880 3 386515 135639 189920 -1 5879
5881 3 386563 135569 189880 -1 5880
5882 3 386679 135473 189840 -1 5881
5883 3 386753 135433 189800 -1 5882
5884 3 386801 135358 189720 -1 5883
5885 3 386863 135272 189640 -1 5884
5886 3 386859 135246 189560 -1 5885
5887 3 386819 135216 189480 -1 5886
5888 3 386787 135180 189400 -1 5887
5889 3 386781 135168 189320 -1 5888
5890 3 386791 135118 189280 -1 5889
5891 3 386819 135017 189200 -1 5890
5892 3 386850 135019 189160 -1 5891
5893 3 386871 134995 189120 -1 5892
5894 3 386907 134973 189080 -1 5893
5895 3 386958 134909 189040 -1 5894
5896 3 387085 134885 189040 -1 5895
5897 3 387140 134863 189040 -1 5896
5898 3 387337 134873 189080 -1 5897
5899 3 387501 134896 189080 -1 5898
5900 3 387535 134870 189040 -1 5899
5901 3 387549 134840 189000 -1 5900
5902 3 387549 134816 188960 -1 5901
5903 3 386939 134850 189000 -1 5895
5904 3 386911 134715 188960 -1 5903
5905 3 386803 134587 188920 -1 5904
5906 3 386721 134498 188880 -1 5905
5907 3 386667 134440 188840 -1 5906
5908 3 386648 134385 188800 -1 5907
5909 3 386634 134346 188760 -1 5908
5910 3 386633 134288 188720 -1 5909
5911 3 386642 134261 188680 -1 5910
5912 3 386742 134123 188640 -1 5911
5913 3 386797 133978 188600 -1 5912
5914 3 386823 133938 188560 -1 5913
5915 3 386806 133927 188520 -1 5914
5916 3 386692 133850 188520 -1 5915
5917 3 386565 133759 188480 -1 5916
5918 3 386495 133638 188400 -1 5917
5919 3 386445 133560 188320 -1 5918
5920 3 386325 133400 188320 -1 5919
5921 3 386307 133322 188320 -1 5920
5922 3 386323 133224 188280 -1 5921
5923 3 386451 133194 188240 -1 5922
5924 3 386533 133126 188240 -1 5923
5925 3 386575 133042 188240 -1 5924
5926 3 386681 132966 188160 -1 5925
5927 3 386655 132888 188160 -1 5926
5928 3 386697 132883 188120 -1 5927
5929 3 386723 132807 188080 -1 5928
5930 3 386831 132731 188000 -1 5929
5931 3 386875 132703 187920 -1 5930
5932 3 386923 132650 187840 -1 5931
5933 3 386991 132666 187760 -1 5932
5934 3 387041 132740 187720 -1 5933
5935 3 387065 132687 187640 -1 5934
5936 3 387025 132583 187600 -1 5935
5937 3 387039 132499 187560 -1 5936
5938 3 387103 132361 187480 -1 5937
5939 3 387111 132318 187400 -1 5938
5940 3 387073 132268 187320 -1 5939
5941 3 387073 132226 187280 -1 5940
5942 3 386957 132118 187200 -1 5941
5943 3 386845 132033 187120 -1 5942
5944 3 386847 131979 187040 -1 5943
5945 3 386893 131907 186960 -1 5944
5946 3 387051 131741 186880 -1 5945
5947 3 387163 131707 186800 -1 5946
5948 3 387261 131696 186760 -1 5947
5949 3 387271 131702 186680 -1 5948
5950 3 387307 131709 186640 -1 5949
5951 3 387421 131705 186600 -1 5950
5952 3 387511 131699 186640 -1 5951
5953 3 387585 131661 186680 -1 5952
5954 3 387593 131625 186760 -1 5953
5955 3 387323 131692 186800 -1 5948
5956 3 387333 131588 186880 -1 5955
5957 3 386327 133256 188360 -1 5921
5958 3 386343 133228 188400 -1 5957
5959 3 386361 133180 188480 -1 5958
5960 3 385725 138578 190640 -1 5850
5961 3 385821 138541 190600 -1 5960
5962 3 385915 138577 190560 -1 5961
5963 3 386033 138615 190560 -1 5962
5964 3 386099 138611 190560 -1 5963
5965 3 386103 138541 190600 -1 5964
5966 3 386171 138511 190640 -1 5965
5967 3 386107 138481 190680 -1 5966
5968 3 385291 139253 190840 -1 5846
5969 3 385649 139341 190720 -1 5846
5970 3 385763 139331 190720 -1 5969
5971 3 385811 139323 190720 -1 5970
5972 3 385869 139317 190760 -1 5971
5973 3 385941 139294 190800 -1 5972
5974 3 386065 139258 190800 -1 5973
5975 3 386135 139214 190800 -1 5974
5976 3 386219 139164 190760 -1 5975
5977 3 386375 139168 190760 -1 5976
5978 3 386559 139034 190760 -1 5977
5979 3 386659 139038 190760 -1 5978
5980 3 386861 139056 190760 -1 5979
5981 3 386923 138994 190720 -1 5980
5982 3 386965 138889 190640 -1 5981
5983 3 386977 138799 190560 -1 5982
5984 3 386981 138745 190480 -1 5983
5985 3 386979 138749 190440 -1 5984
5986 3 383795 141472 191040 -1 5823
5987 3 383771 141497 191120 -1 5986
5988 3 383607 141477 191160 -1 5987
5989 3 383477 141481 191200 -1 5988
5990 3 383391 141463 191240 -1 5989
5991 3 383303 141464 191280 -1 5990
5992 3 383249 141438 191320 -1 5991
5993 3 383201 141414 191360 -1 5992
5994 3 383131 141394 191400 -1 5993
5995 3 383113 141370 191440 -1 5994
5996 3 383125 141358 191480 -1 5995
5997 3 383159 141342 191520 -1 5996
5998 3 383175 141341 191600 -1 5997
5999 3 383159 141243 191600 -1 5998
6000 3 383173 141175 191640 -1 5999
6001 3 383181 141159 191720 -1 6000
6002 3 383161 141401 191640 -1 5998
6003 3 383157 141469 191720 -1 6002
6004 3 383091 141524 191800 -1 6003
6005 3 383041 141522 191840 -1 6004
6006 3 383025 141536 191920 -1 6005
6007 3 383047 141558 192000 -1 6006
6008 3 383048 141574 192040 -1 6007
6009 3 383049 141590 192080 -1 6008
6010 3 383091 141587 192120 -1 6009
6011 3 383125 141577 192160 -1 6010
6012 3 383175 141573 192200 -1 6011
6013 3 383223 141555 192240 -1 6012
6014 3 383199 141619 192320 -1 6013
6015 3 383191 141681 192400 -1 6014
6016 3 383203 141693 192480 -1 6015
6017 3 383225 141611 192480 -1 6016
6018 3 383267 141601 192520 -1 6017
6019 3 383265 141555 192600 -1 6018
6020 3 383267 141545 192680 -1 6019
6021 3 383283 141537 192720 -1 6020
6022 3 383109 141487 192720 -1 6021
6023 3 383045 141475 192760 -1 6022
6024 3 382905 141471 192800 -1 6023
6025 3 382753 141419 192800 -1 6024
6026 3 382729 141405 192760 -1 6025
6027 3 382733 141401 192720 -1 6026
6028 3 383363 141503 192720 -1 6021
6029 3 383229 141731 192520 -1 6016
6030 3 383195 141743 192600 -1 6029
6031 3 383193 141948 190680 -1 5799
6032 3 383147 141956 190600 -1 6031
6033 3 383155 141972 190560 -1 6032
6034 3 383481 142636 190680 -1 5795
6035 3 383483 142630 190640 -1 6034
6036 3 383359 142929 191120 -1 5791
6037 3 383395 142970 191120 -1 6036
6038 3 383521 142966 191120 -1 6037
6039 3 383641 142932 191120 -1 6038
6040 3 383843 143044 191120 -1 6039
6041 3 383989 143008 191120 -1 6040
6042 3 384063 142922 191200 -1 6041
6043 3 384119 142850 191240 -1 6042
6044 3 384201 142812 191240 -1 6043
6045 3 384325 142820 191200 -1 6044
6046 3 384409 142896 191200 -1 6045
6047 3 384435 142950 191160 -1 6046
6048 3 384447 142964 191120 -1 6047
6049 3 384575 142924 191080 -1 6048
6050 3 384685 142968 191120 -1 6049
6051 3 384727 142939 191160 -1 6050
6052 3 384753 142937 191240 -1 6051
6053 3 384701 142961 191320 -1 6052
6054 3 384691 142951 191400 -1 6053
6055 3 384781 142915 191480 -1 6054
6056 3 384849 142867 191520 -1 6055
6057 3 384892 142873 191560 -1 6056
6058 3 384935 142879 191600 -1 6057
6059 3 385019 142937 191680 -1 6058
6060 3 385171 142876 191720 -1 6059
6061 3 385269 142836 191680 -1 6060
6062 3 385339 142824 191600 -1 6061
6063 3 385471 142776 191560 -1 6062
6064 3 385621 142764 191520 -1 6063
6065 3 385665 142754 191480 -1 6064
6066 3 385695 142768 191440 -1 6065
6067 3 385759 142821 191400 -1 6066
6068 3 385797 142951 191320 -1 6067
6069 3 385779 143005 191280 -1 6068
6070 3 380761 143538 192040 -1 5773
6071 3 380751 143650 192040 -1 6070
6072 3 380711 143700 192040 -1 6071
6073 3 380631 143711 192000 -1 6072
6074 3 380523 143845 192000 -1 6073
6075 3 380643 143859 191920 -1 6074
6076 3 380723 143905 191840 -1 6075
6077 3 380705 144041 191840 -1 6076
6078 3 380767 144061 191800 -1 6077
6079 3 380809 144097 191760 -1 6078
6080 3 380535 143959 192000 -1 6074
6081 3 380577 144047 192000 -1 6080
6082 3 380547 144141 192000 -1 6081
6083 3 380457 144317 192080 -1 6082
6084 3 380425 144374 192080 -1 6083
6085 3 380145 144494 192080 -1 6084
6086 3 379993 144461 192000 -1 6085
6087 3 379941 144469 191960 -1 6086
6088 3 379869 144517 191920 -1 6087
6089 3 379817 144653 191920 -1 6088
6090 3 379783 144700 191880 -1 6089
6091 3 379701 144836 191880 -1 6090
6092 3 379669 144886 191800 -1 6091
6093 3 379659 145036 191720 -1 6092
6094 3 379625 145104 191680 -1 6093
6095 3 379535 145176 191680 -1 6094
6096 3 379539 145172 191640 -1 6095
6097 3 379543 145169 191600 -1 6096
6098 3 379529 145161 191520 -1 6097
6099 3 379507 145179 191480 -1 6098
6100 3 379491 145230 191400 -1 6099
6101 3 379425 145272 191360 -1 6100
6102 3 379305 145360 191320 -1 6101
6103 3 379335 145450 191240 -1 6102
6104 3 379349 145486 191160 -1 6103
6105 3 379343 145517 191080 -1 6104
6106 3 379317 145533 191000 -1 6105
6107 3 379231 145531 190920 -1 6106
6108 3 379123 145509 190880 -1 6107
6109 3 379089 145499 190840 -1 6108
6110 3 379039 145453 190760 -1 6109
6111 3 379001 145399 190680 -1 6110
6112 3 378923 145371 190600 -1 6111
6113 3 378875 145395 190560 -1 6112
6114 3 378841 145439 190520 -1 6113
6115 3 378807 145491 190480 -1 6114
6116 3 378781 145513 190400 -1 6115
6117 3 378755 145555 190360 -1 6116
6118 3 378681 145609 190320 -1 6117
6119 3 378659 145681 190320 -1 6118
6120 3 378697 145697 190240 -1 6119
6121 3 378729 145747 190160 -1 6120
6122 3 378731 145771 190080 -1 6121
6123 3 378743 145757 190000 -1 6122
6124 3 378755 145695 189920 -1 6123
6125 3 378767 145692 189840 -1 6124
6126 3 378767 145680 189760 -1 6125
6127 3 378793 145660 189680 -1 6126
6128 3 378851 145630 189600 -1 6127
6129 3 378897 145614 189520 -1 6128
6130 3 378997 145580 189480 -1 6129
6131 3 379201 145658 189440 -1 6130
6132 3 379327 145860 189440 -1 6131
6133 3 379355 145922 189400 -1 6132
6134 3 379319 145966 189360 -1 6133
6135 3 379199 145988 189320 -1 6134
6136 3 379163 146006 189280 -1 6135
6137 3 379115 145993 189200 -1 6136
6138 3 379087 145997 189120 -1 6137
6139 3 379065 145965 189040 -1 6138
6140 3 379047 145893 188960 -1 6139
6141 3 379003 145876 188880 -1 6140
6142 3 378961 145890 188800 -1 6141
6143 3 378907 145926 188720 -1 6142
6144 3 378895 145954 188640 -1 6143
6145 3 378891 145970 188560 -1 6144
6146 3 378839 146002 188520 -1 6145
6147 3 378809 146088 188440 -1 6146
6148 3 378839 146106 188360 -1 6147
6149 3 378875 146086 188280 -1 6148
6150 3 378891 146086 188200 -1 6149
6151 3 378889 146124 188120 -1 6150
6152 3 378895 146184 188040 -1 6151
6153 3 378881 146347 187960 -1 6152
6154 3 378861 146371 187920 -1 6153
6155 3 378821 146427 187880 -1 6154
6156 3 378797 146475 187840 -1 6155
6157 3 378739 146515 187800 -1 6156
6158 3 378705 146565 187800 -1 6157
6159 3 378693 146728 187760 -1 6158
6160 3 378701 146916 187760 -1 6159
6161 3 378684 146898 187680 -1 6160
6162 3 378653 146902 187600 -1 6161
6163 3 378627 146940 187520 -1 6162
6164 3 378617 146985 187480 -1 6163
6165 3 378543 147041 187480 -1 6164
6166 3 378509 147153 187480 -1 6165
6167 3 378487 147269 187480 -1 6166
6168 3 378445 147311 187400 -1 6167
6169 3 378417 147359 187320 -1 6168
6170 3 378351 147372 187280 -1 6169
6171 3 378273 147460 187280 -1 6170
6172 3 378235 147536 187200 -1 6171
6173 3 378143 147576 187120 -1 6172
6174 3 378115 147596 187040 -1 6173
6175 3 378505 147380 187320 -1 6169
6176 3 378577 147444 187240 -1 6175
6177 3 378593 147448 187200 -1 6176
6178 3 378601 147454 187120 -1 6177
6179 3 378449 147325 187480 -1 6167
6180 3 378433 147395 187600 -1 6179
6181 3 378457 147356 187680 -1 6180
6182 3 378439 147384 187760 -1 6181
6183 3 378429 147460 187840 -1 6182
6184 3 378407 147472 187880 -1 6183
6185 3 378479 147420 187960 -1 6184
6186 3 378477 147358 188000 -1 6185
6187 3 378426 147320 188000 -1 6186
6188 3 378383 147274 188080 -1 6187
6189 3 378323 147272 188160 -1 6188
6190 3 378217 147290 188240 -1 6189
6191 3 378189 147273 188320 -1 6190
6192 3 378129 147245 188400 -1 6191
6193 3 378123 147249 188480 -1 6192
6194 3 378113 147267 188520 -1 6193
6195 3 377989 147297 188520 -1 6194
6196 3 377895 147253 188520 -1 6195
6197 3 377743 147305 188520 -1 6196
6198 3 377697 147361 188520 -1 6197
6199 3 377673 147369 188440 -1 6198
6200 3 377607 147383 188400 -1 6199
6201 3 377519 147387 188400 -1 6200
6202 3 377477 147375 188360 -1 6201
6203 3 377381 147401 188320 -1 6202
6204 3 377681 147457 188520 -1 6198
6205 3 377664 147506 188600 -1 6204
6206 3 377655 147531 188640 -1 6205
6207 3 377587 147513 188680 -1 6206
6208 3 377539 147520 188720 -1 6207
6209 3 377507 147510 188760 -1 6208
6210 3 377465 147535 188800 -1 6209
6211 3 377495 147563 188880 -1 6210
6212 3 377501 147589 188920 -1 6211
6213 3 377501 147619 188960 -1 6212
6214 3 377539 147687 189040 -1 6213
6215 3 378263 147634 187880 -1 6184
6216 3 378107 147722 187800 -1 6215
6217 3 378065 147755 187760 -1 6216
6218 3 378005 147813 187800 -1 6217
6219 3 377913 147845 187840 -1 6218
6220 3 377669 147905 187880 -1 6219
6221 3 377615 147905 187800 -1 6220
6222 3 377543 147905 187760 -1 6221
6223 3 377437 147997 187760 -1 6222
6224 3 377385 148025 187680 -1 6223
6225 3 377323 148009 187600 -1 6224
6226 3 377197 148025 187600 -1 6225
6227 3 377111 147969 187640 -1 6226
6228 3 377077 147929 187720 -1 6227
6229 3 376993 147831 187720 -1 6228
6230 3 376715 147867 187720 -1 6229
6231 3 376525 147809 187720 -1 6230
6232 3 376463 147737 187720 -1 6231
6233 3 376431 147643 187720 -1 6232
6234 3 376501 147549 187720 -1 6233
6235 3 376533 147468 187680 -1 6234
6236 3 376569 147380 187600 -1 6235
6237 3 376535 147318 187520 -1 6236
6238 3 376517 147258 187440 -1 6237
6239 3 376549 147226 187360 -1 6238
6240 3 376515 147221 187280 -1 6239
6241 3 376431 147261 187240 -1 6240
6242 3 376713 147877 187680 -1 6230
6243 3 376711 147887 187640 -1 6242
6244 3 377661 147951 187960 -1 6220
6245 3 377573 147984 188040 -1 6244
6246 3 377535 148010 188080 -1 6245
6247 3 377531 148000 188160 -1 6246
6248 3 377549 147962 188240 -1 6247
6249 3 377539 147956 188320 -1 6248
6250 3 377581 147910 188400 -1 6249
6251 3 377587 147874 188440 -1 6250
6252 3 378725 146988 187760 -1 6160
6253 3 378733 145833 190320 -1 6119
6254 3 378819 145877 190280 -1 6253
6255 3 378845 145957 190280 -1 6254
6256 3 378793 146015 190280 -1 6255
6257 3 378823 146093 190280 -1 6256
6258 3 378879 146117 190280 -1 6257
6259 3 378901 146141 190400 -1 6258
6260 3 378900 146169 190440 -1 6259
6261 3 378931 146211 190520 -1 6260
6262 3 378945 146241 190600 -1 6261
6263 3 378931 146292 190640 -1 6262
6264 3 378967 146410 190680 -1 6263
6265 3 378973 146500 190720 -1 6264
6266 3 378889 146618 190800 -1 6265
6267 3 378817 146622 190840 -1 6266
6268 3 378811 146717 190920 -1 6267
6269 3 378845 146751 190960 -1 6268
6270 3 378845 146793 191040 -1 6269
6271 3 378781 146829 191080 -1 6270
6272 3 378751 146837 191120 -1 6271
6273 3 378659 146843 191160 -1 6272
6274 3 378613 146889 191160 -1 6273
6275 3 378441 146963 191160 -1 6274
6276 3 378283 147040 191200 -1 6275
6277 3 378105 147274 191200 -1 6276
6278 3 378001 147428 191200 -1 6277
6279 3 377923 147520 191200 -1 6278
6280 3 377947 147493 191120 -1 6279
6281 3 378009 147483 191040 -1 6280
6282 3 378059 147465 190960 -1 6281
6283 3 378069 147513 190920 -1 6282
6284 3 378079 147535 190840 -1 6283
6285 3 378081 147589 190760 -1 6284
6286 3 378057 147678 190720 -1 6285
6287 3 378023 147782 190680 -1 6286
6288 3 377703 147840 190680 -1 6287
6289 3 377599 147824 190600 -1 6288
6290 3 377575 147790 190520 -1 6289
6291 3 377499 147744 190400 -1 6290
6292 3 377433 147749 190320 -1 6291
6293 3 377407 147757 190280 -1 6292
6294 3 378035 147343 190960 -1 6282
6295 3 378067 147323 190880 -1 6294
6296 3 377867 147630 191200 -1 6279
6297 3 377827 147675 191240 -1 6296
6298 3 380519 143352 192160 -1 5771
6299 3 380519 143352 192200 -1 6298
6300 3 380681 143543 192200 -1 6299
6301 3 380683 143583 192280 -1 6300
6302 3 380479 143277 192200 -1 6299
6303 3 380507 143157 192200 -1 6302
6304 3 380523 143055 192280 -1 6303
6305 3 380559 143029 192320 -1 6304
6306 3 380615 143038 192400 -1 6305
6307 3 380637 143084 192480 -1 6306
6308 3 380675 143078 192560 -1 6307
6309 3 380709 143110 192640 -1 6308
6310 3 378665 144382 193600 -1 5754
6311 3 378545 144354 193600 -1 6310
6312 3 378479 144339 193560 -1 6311
6313 3 378367 144361 193520 -1 6312
6314 3 378315 144343 193480 -1 6313
6315 3 378299 144333 193440 -1 6314
6316 3 377617 144747 194080 -1 5749
6317 3 377683 144726 194120 -1 6316
6318 3 377825 144751 194240 -1 6317
6319 3 377825 144751 194280 -1 6318
6320 3 378143 144654 194080 -1 6316
6321 3 378625 144706 194080 -1 6320
6322 3 378817 144816 194120 -1 6321
6323 3 378895 145000 194120 -1 6322
6324 3 378923 145082 194040 -1 6323
6325 3 378953 145142 193960 -1 6324
6326 3 379099 145233 193880 -1 6325
6327 3 379269 145313 193840 -1 6326
6328 3 379309 145361 193800 -1 6327
6329 3 379425 145369 193720 -1 6328
6330 3 379529 145303 193640 -1 6329
6331 3 379697 145323 193640 -1 6330
6332 3 379863 145453 193600 -1 6331
6333 3 380119 145645 193640 -1 6332
6334 3 380141 145675 193680 -1 6333
6335 3 380144 145685 193720 -1 6334
6336 3 380026 146003 193680 -1 6335
6337 3 380014 146071 193640 -1 6336
6338 3 379999 146102 193600 -1 6337
6339 3 379984 146121 193560 -1 6338
6340 3 379921 146194 193520 -1 6339
6341 3 379917 146260 193560 -1 6340
6342 3 379916 146404 193600 -1 6341
6343 3 379922 146413 193640 -1 6342
6344 3 380149 145705 193800 -1 6335
6345 3 380171 145760 193840 -1 6344
6346 3 380405 145890 193840 -1 6345
6347 3 380463 145872 193880 -1 6346
6348 3 380477 145858 193960 -1 6347
6349 3 380539 145866 194000 -1 6348
6350 3 380579 145842 194080 -1 6349
6351 3 380605 145830 194120 -1 6350
6352 3 380609 145778 194160 -1 6351
6353 3 380613 145754 194240 -1 6352
6354 3 380645 145734 194280 -1 6353
6355 3 380609 145688 194360 -1 6354
6356 3 380639 145682 194440 -1 6355
6357 3 380631 145648 194480 -1 6356
6358 3 380603 145636 194520 -1 6357
6359 3 380553 145594 194560 -1 6358
6360 3 380489 145556 194600 -1 6359
6361 3 380473 145517 194640 -1 6360
6362 3 380425 145467 194680 -1 6361
6363 3 380383 145419 194720 -1 6362
6364 3 380397 145369 194800 -1 6363
6365 3 380513 145379 194840 -1 6364
6366 3 380525 145369 194880 -1 6365
6367 3 380545 145305 194960 -1 6366
6368 3 380629 145203 195000 -1 6367
6369 3 380657 145211 195040 -1 6368
6370 3 380689 145219 195080 -1 6369
6371 3 380665 145147 195080 -1 6370
6372 3 380573 145109 195160 -1 6371
6373 3 380559 145127 195240 -1 6372
6374 3 380579 145073 195280 -1 6373
6375 3 380557 145030 195360 -1 6374
6376 3 380515 144972 195400 -1 6375
6377 3 380533 144764 195360 -1 6376
6378 3 380383 144540 195440 -1 6377
6379 3 380375 144408 195480 -1 6378
6380 3 380381 144235 195520 -1 6379
6381 3 380377 144187 195560 -1 6380
6382 3 380423 144121 195600 -1 6381
6383 3 380475 144040 195640 -1 6382
6384 3 380533 144018 195640 -1 6383
6385 3 380597 144030 195680 -1 6384
6386 3 380661 144020 195720 -1 6385
6387 3 380711 143938 195720 -1 6386
6388 3 380747 143864 195680 -1 6387
6389 3 380765 143814 195640 -1 6388
6390 3 380775 143778 195600 -1 6389
6391 3 380789 143683 195520 -1 6390
6392 3 380775 143643 195480 -1 6391
6393 3 380819 143555 195480 -1 6392
6394 3 380901 143476 195440 -1 6393
6395 3 380949 143402 195400 -1 6394
6396 3 381027 143346 195400 -1 6395
6397 3 381159 143346 195400 -1 6396
6398 3 381169 143384 195400 -1 6397
6399 3 381123 143562 195400 -1 6398
6400 3 381137 143734 195400 -1 6399
6401 3 381177 143757 195320 -1 6400
6402 3 381127 143841 195320 -1 6401
6403 3 381113 143871 195280 -1 6402
6404 3 380963 143937 195240 -1 6403
6405 3 380951 144017 195240 -1 6404
6406 3 380909 144018 195200 -1 6405
6407 3 380887 144130 195200 -1 6406
6408 3 380563 145235 195280 -1 6373
6409 3 380539 145299 195360 -1 6408
6410 3 380515 145345 195440 -1 6409
6411 3 380495 145347 195520 -1 6410
6412 3 380459 145366 195600 -1 6411
6413 3 380411 145430 195680 -1 6412
6414 3 380377 145462 195720 -1 6413
6415 3 380343 145484 195760 -1 6414
6416 3 380263 145474 195760 -1 6415
6417 3 380171 145542 195760 -1 6416
6418 3 380163 145576 195720 -1 6417
6419 3 380135 145669 193600 -1 6333
6420 3 380169 145690 193560 -1 6419
6421 3 380273 145918 193560 -1 6420
6422 3 380294 145955 193520 -1 6421
6423 3 380707 146130 193520 -1 6422
6424 3 380825 146160 193480 -1 6423
6425 3 381029 146190 193440 -1 6424
6426 3 381096 146124 193360 -1 6425
6427 3 381203 146286 193360 -1 6426
6428 3 381341 146350 193360 -1 6427
6429 3 381659 146513 193320 -1 6428
6430 3 381807 146533 193280 -1 6429
6431 3 381825 146537 193200 -1 6430
6432 3 381883 146603 193160 -1 6431
6433 3 381915 146649 193080 -1 6432
6434 3 382015 146699 193000 -1 6433
6435 3 382083 146660 192920 -1 6434
6436 3 382111 146687 192840 -1 6435
6437 3 382197 146681 192760 -1 6436
6438 3 382325 146683 192680 -1 6437
6439 3 382385 146701 192640 -1 6438
6440 3 382441 146736 192560 -1 6439
6441 3 382467 146740 192480 -1 6440
6442 3 382499 146772 192440 -1 6441
6443 3 382517 146770 192400 -1 6442
6444 3 382575 146830 192400 -1 6443
6445 3 382597 146818 192320 -1 6444
6446 3 382743 146758 192280 -1 6445
6447 3 382963 146706 192280 -1 6446
6448 3 383123 146718 192280 -1 6447
6449 3 383191 146656 192280 -1 6448
6450 3 383203 146572 192280 -1 6449
6451 3 383323 146604 192200 -1 6450
6452 3 383539 146650 192080 -1 6451
6453 3 383667 146648 192040 -1 6452
6454 3 383799 146641 191960 -1 6453
6455 3 383913 146647 191880 -1 6454
6456 3 384085 146627 191840 -1 6455
6457 3 384213 146669 191760 -1 6456
6458 3 384233 146731 191640 -1 6457
6459 3 384171 146800 191560 -1 6458
6460 3 384181 146860 191480 -1 6459
6461 3 384155 146962 191440 -1 6460
6462 3 384263 147092 191440 -1 6461
6463 3 384313 147194 191360 -1 6462
6464 3 384409 147317 191320 -1 6463
6465 3 384407 147419 191280 -1 6464
6466 3 384345 147447 191240 -1 6465
6467 3 384309 147463 191200 -1 6466
6468 3 384309 147465 191160 -1 6467
6469 3 384509 147457 191320 -1 6464
6470 3 384623 147511 191360 -1 6469
6471 3 384731 147546 191280 -1 6470
6472 3 384827 147576 191240 -1 6471
6473 3 384953 147654 191200 -1 6472
6474 3 385023 147790 191200 -1 6473
6475 3 385065 147798 191120 -1 6474
6476 3 385127 147866 191040 -1 6475
6477 3 385141 147895 191000 -1 6476
6478 3 385139 147825 190960 -1 6477
6479 3 385141 147779 190920 -1 6478
6480 3 385231 147767 190880 -1 6479
6481 3 385363 147801 190840 -1 6480
6482 3 385039 148025 191000 -1 6477
6483 3 384933 148091 191040 -1 6482
6484 3 384831 148208 191080 -1 6483
6485 3 384841 148331 191120 -1 6484
6486 3 384881 148383 191160 -1 6485
6487 3 384895 148593 191160 -1 6486
6488 3 384849 148627 191120 -1 6487
6489 3 384829 148653 191040 -1 6488
6490 3 384861 148705 191040 -1 6489
6491 3 384865 148792 190960 -1 6490
6492 3 384913 148902 191000 -1 6491
6493 3 384967 147820 191280 -1 6474
6494 3 384959 147860 191360 -1 6493
6495 3 384945 147858 191400 -1 6494
6496 3 384369 146671 191840 -1 6456
6497 3 384413 146663 191920 -1 6496
6498 3 384435 146659 191960 -1 6497
6499 3 382625 146906 192320 -1 6445
6500 3 382755 146966 192320 -1 6499
6501 3 382745 147021 192360 -1 6500
6502 3 382563 147089 192360 -1 6501
6503 3 382449 147083 192320 -1 6502
6504 3 382455 147053 192240 -1 6503
6505 3 382475 147069 192200 -1 6504
6506 3 382463 147167 192520 -1 6502
6507 3 382893 147095 192360 -1 6501
6508 3 382888 147102 192400 -1 6507
6509 3 382883 147109 192440 -1 6508
6510 3 382855 147143 192480 -1 6509
6511 3 382831 147201 192520 -1 6510
6512 3 382767 147248 192560 -1 6511
6513 3 382755 147310 192640 -1 6512
6514 3 382807 147400 192680 -1 6513
6515 3 382867 147472 192760 -1 6514
6516 3 382871 147548 192840 -1 6515
6517 3 382865 147590 192880 -1 6516
6518 3 382541 146940 192400 -1 6444
6519 3 382511 146990 192480 -1 6518
6520 3 382523 147033 192560 -1 6519
6521 3 382511 147031 192600 -1 6520
6522 3 382219 146405 193280 -1 6430
6523 3 382293 146413 193320 -1 6522
6524 3 382339 146364 193320 -1 6523
6525 3 382365 146234 193320 -1 6524
6526 3 382459 146156 193280 -1 6525
6527 3 382645 146022 193280 -1 6526
6528 3 382681 146032 193200 -1 6527
6529 3 382680 146050 193160 -1 6528
6530 3 382679 146068 193120 -1 6529
6531 3 382653 145958 193360 -1 6527
6532 3 382687 145932 193440 -1 6531
6533 3 382675 145932 193520 -1 6532
6534 3 382701 145922 193560 -1 6533
6535 3 382765 145839 193640 -1 6534
6536 3 382727 145727 193680 -1 6535
6537 3 382709 145715 193720 -1 6536
6538 3 382711 145719 193760 -1 6537
6539 3 382723 145695 193800 -1 6538
6540 3 382755 145595 193840 -1 6539
6541 3 382709 145567 193880 -1 6540
6542 3 382629 145543 193920 -1 6541
6543 3 382589 145479 193920 -1 6542
6544 3 382625 145401 193920 -1 6543
6545 3 382677 145375 193880 -1 6544
6546 3 382747 145421 193840 -1 6545
6547 3 382879 145567 193800 -1 6540
6548 3 382951 145563 193760 -1 6547
6549 3 380315 145992 193480 -1 6422
6550 3 380327 146038 193400 -1 6549
6551 3 380347 146037 193360 -1 6550
6552 3 380359 146035 193320 -1 6551
6553 3 380371 146033 193280 -1 6552
6554 3 380375 146025 193240 -1 6553
6555 3 380417 145504 193560 -1 6420
6556 3 380413 145480 193520 -1 6555
6557 3 380369 145457 193480 -1 6556
6558 3 380349 145393 193400 -1 6557
6559 3 380337 145391 193320 -1 6558
6560 3 380325 145391 193280 -1 6559
6561 3 377113 144860 194080 -1 6316
6562 3 377091 145012 194080 -1 6561
6563 3 377011 145050 194120 -1 6562
6564 3 376925 145068 194120 -1 6563
6565 3 376879 145073 194200 -1 6564
6566 3 376829 145073 194280 -1 6565
6567 3 376813 145062 194360 -1 6566
6568 3 376833 145130 194400 -1 6567
6569 3 375885 144351 193760 -1 5745
6570 3 375613 144215 193920 -1 6569
6571 3 375605 144178 193960 -1 6570
6572 3 375627 144152 194040 -1 6571
6573 3 375599 144130 194120 -1 6572
6574 3 375575 144116 194200 -1 6573
6575 3 375531 144127 194280 -1 6574
6576 3 375473 144063 194360 -1 6575
6577 3 375399 144071 194440 -1 6576
6578 3 375361 144047 194480 -1 6577
6579 3 375325 144073 194520 -1 6578
6580 3 375327 144203 194520 -1 6579
6581 3 375361 144327 194520 -1 6580
6582 3 375399 144375 194560 -1 6581
6583 3 375547 144473 194560 -1 6582
6584 3 375545 144463 194520 -1 6583
6585 3 375543 144453 194480 -1 6584
6586 3 375501 144513 194640 -1 6583
6587 3 375479 144645 194640 -1 6586
6588 3 375449 144705 194640 -1 6587
6589 3 375375 144747 194680 -1 6588
6590 3 375367 144790 194720 -1 6589
6591 3 375403 144785 194760 -1 6590
6592 3 375645 144715 194760 -1 6591
6593 3 375829 144771 194760 -1 6592
6594 3 375797 144827 194800 -1 6593
6595 3 375705 144907 194880 -1 6594
6596 3 375619 144949 194960 -1 6595
6597 3 375533 144979 195000 -1 6596
6598 3 375483 144975 195040 -1 6597
6599 3 375459 145018 195120 -1 6598
6600 3 375433 145002 195200 -1 6599
6601 3 375395 144986 195280 -1 6600
6602 3 375287 144970 195320 -1 6601
6603 3 375145 144905 195320 -1 6602
6604 3 375117 144861 195400 -1 6603
6605 3 375083 144863 195440 -1 6604
6606 3 375049 144827 195480 -1 6605
6607 3 374991 144695 195480 -1 6606
6608 3 374959 144689 195560 -1 6607
6609 3 374971 144699 195600 -1 6608
6610 3 375151 144879 195240 -1 6603
6611 3 375451 144126 193960 -1 6571
6612 3 375415 144112 194000 -1 6611
6613 3 376479 144588 193520 -1 5743
6614 3 376577 144646 193320 -1 6613
6615 3 376661 144720 193240 -1 6614
6616 3 376707 144731 193160 -1 6615
6617 3 376665 144759 193080 -1 6616
6618 3 376615 144823 193000 -1 6617
6619 3 376553 144897 192920 -1 6618
6620 3 376537 144989 192880 -1 6619
6621 3 376413 145037 192840 -1 6620
6622 3 376375 145039 192800 -1 6621
6623 3 376291 145260 192800 -1 6622
6624 3 376339 145313 192720 -1 6623
6625 3 376197 145515 192880 -1 6623
6626 3 376165 145651 192960 -1 6625
6627 3 376129 145736 193040 -1 6626
6628 3 376037 145752 193080 -1 6627
6629 3 375977 145766 193120 -1 6628
6630 3 375915 145804 193160 -1 6629
6631 3 375885 145938 193200 -1 6630
6632 3 375781 146032 193200 -1 6631
6633 3 375727 146152 193200 -1 6632
6634 3 375605 146182 193240 -1 6633
6635 3 375467 146260 193280 -1 6634
6636 3 375425 146331 193280 -1 6635
6637 3 375365 146445 193280 -1 6636
6638 3 375313 146473 193280 -1 6637
6639 3 375239 146471 193360 -1 6638
6640 3 375063 146461 193360 -1 6639
6641 3 374967 146503 193360 -1 6640
6642 3 374865 146517 193400 -1 6641
6643 3 374753 146563 193440 -1 6642
6644 3 374631 146589 193440 -1 6643
6645 3 374471 146591 193440 -1 6644
6646 3 374451 146651 193520 -1 6645
6647 3 374419 146657 193560 -1 6646
6648 3 374341 146640 193640 -1 6647
6649 3 374337 146720 193680 -1 6648
6650 3 374314 146735 193720 -1 6649
6651 3 374291 146750 193760 -1 6650
6652 3 374237 146770 193800 -1 6651
6653 3 374203 146809 193840 -1 6652
6654 3 374123 146809 193880 -1 6653
6655 3 373961 146849 193920 -1 6654
6656 3 373847 146847 193920 -1 6655
6657 3 373793 146827 193880 -1 6656
6658 3 373661 146823 193840 -1 6657
6659 3 373605 146843 193800 -1 6658
6660 3 373587 146885 193720 -1 6659
6661 3 373559 146977 193680 -1 6660
6662 3 373323 147041 193680 -1 6661
6663 3 373281 147073 193640 -1 6662
6664 3 373133 147179 193600 -1 6663
6665 3 372997 147204 193560 -1 6664
6666 3 372943 147194 193600 -1 6665
6667 3 372883 147208 193640 -1 6666
6668 3 372781 147304 193640 -1 6667
6669 3 372733 147204 193520 -1 6668
6670 3 372667 147223 193440 -1 6669
6671 3 372569 147255 193440 -1 6670
6672 3 372503 147357 193440 -1 6671
6673 3 372451 147419 193480 -1 6672
6674 3 372409 147463 193520 -1 6673
6675 3 373285 147025 193760 -1 6662
6676 3 373939 146967 194000 -1 6655
6677 3 373949 146969 194040 -1 6676
6678 3 373955 146954 194080 -1 6677
6679 3 375403 143405 192680 -1 5734
6680 3 375473 143381 192600 -1 6679
6681 3 375505 143405 192520 -1 6680
6682 3 375509 143409 192440 -1 6681
6683 3 375529 143355 192360 -1 6682
6684 3 375543 143315 192280 -1 6683
6685 3 375565 143303 192200 -1 6684
6686 3 375637 143267 192120 -1 6685
6687 3 375681 143214 192040 -1 6686
6688 3 375717 143140 192000 -1 6687
6689 3 375741 143106 191960 -1 6688
6690 3 375749 143040 191880 -1 6689
6691 3 375737 143084 191840 -1 6690
6692 3 375841 143010 191840 -1 6691
6693 3 375927 142986 191840 -1 6692
6694 3 376059 143074 191760 -1 6693
6695 3 376121 143174 191680 -1 6694
6696 3 376185 143230 191600 -1 6695
6697 3 376231 143240 191520 -1 6696
6698 3 376269 143259 191440 -1 6697
6699 3 376321 143229 191400 -1 6698
6700 3 376327 143225 191360 -1 6699
6701 3 376359 143207 191320 -1 6700
6702 3 376487 143175 191280 -1 6701
6703 3 376705 143101 191240 -1 6702
6704 3 376701 143105 191200 -1 6703
6705 3 376775 143039 191120 -1 6704
6706 3 376851 142970 191080 -1 6705
6707 3 376897 142880 191040 -1 6706
6708 3 376987 142792 191040 -1 6707
6709 3 376979 142692 190960 -1 6708
6710 3 376889 142624 190960 -1 6709
6711 3 376847 142606 190920 -1 6710
6712 3 376790 142592 190880 -1 6711
6713 3 376568 142535 190800 -1 6712
6714 3 376480 142526 190800 -1 6713
6715 3 376597 143141 191200 -1 6704
6716 3 376497 143195 191200 -1 6715
6717 3 376447 143195 191120 -1 6716
6718 3 376393 143223 191080 -1 6717
6719 3 376343 143278 191040 -1 6718
6720 3 376287 143314 190960 -1 6719
6721 3 376259 143330 190880 -1 6720
6722 3 376271 143345 190840 -1 6721
6723 3 376349 143391 190720 -1 6722
6724 3 376369 143299 190640 -1 6723
6725 3 376345 143241 190600 -1 6724
6726 3 376293 143184 190520 -1 6725
6727 3 376263 143194 190480 -1 6726
6728 3 376183 143208 190480 -1 6727
6729 3 376127 143190 190480 -1 6728
6730 3 376075 143151 190400 -1 6729
6731 3 376069 143137 190320 -1 6730
6732 3 376067 143129 190240 -1 6731
6733 3 376115 143225 190160 -1 6732
6734 3 376145 143309 190080 -1 6733
6735 3 376191 143383 190000 -1 6734
6736 3 376207 143353 189920 -1 6735
6737 3 376217 143421 189840 -1 6736
6738 3 376271 143505 189760 -1 6737
6739 3 376287 143494 189680 -1 6738
6740 3 376311 143494 189600 -1 6739
6741 3 376391 143514 189520 -1 6740
6742 3 376315 143492 189440 -1 6741
6743 3 376209 143490 189360 -1 6742
6744 3 376131 143494 189280 -1 6743
6745 3 376069 143466 189200 -1 6744
6746 3 376089 143443 189120 -1 6745
6747 3 376099 143401 189040 -1 6746
6748 3 376096 143384 189000 -1 6747
6749 3 376093 143367 188960 -1 6748
6750 3 376105 143277 188880 -1 6749
6751 3 376125 143246 188840 -1 6750
6752 3 376169 143220 188760 -1 6751
6753 3 376185 143202 188680 -1 6752
6754 3 376189 143202 188640 -1 6753
6755 3 376301 143242 188600 -1 6754
6756 3 376337 143261 188520 -1 6755
6757 3 376363 143273 188440 -1 6756
6758 3 376363 143321 188360 -1 6757
6759 3 376369 143321 188320 -1 6758
6760 3 376315 143330 188240 -1 6759
6761 3 376355 143350 188200 -1 6760
6762 3 376391 143408 188160 -1 6761
6763 3 376399 143476 188120 -1 6762
6764 3 376397 143488 188080 -1 6763
6765 3 376367 143258 188680 -1 6755
6766 3 376375 143264 188720 -1 6765
6767 3 376037 143268 190560 -1 6729
6768 3 376013 143364 190640 -1 6767
6769 3 376403 143435 190720 -1 6723
6770 3 376405 143543 190720 -1 6769
6771 3 376185 143430 191040 -1 6719
6772 3 376153 143466 191080 -1 6771
6773 3 375659 143200 191840 -1 6691
6774 3 375613 143266 191800 -1 6773
6775 3 373975 142974 192800 -1 5561
6776 3 373785 142949 192800 -1 6775
6777 3 373753 142917 192720 -1 6776
6778 3 373719 142967 192680 -1 6777
6779 3 373745 142989 192640 -1 6778
6780 3 373753 142996 192600 -1 6779
6781 3 373729 142994 192560 -1 6780
6782 3 373647 142962 192520 -1 6781
6783 3 373615 142944 192480 -1 6782
6784 3 373589 142920 192440 -1 6783
6785 3 373607 143076 192560 -1 6781
6786 3 373565 143098 192600 -1 6785
6787 3 373443 143096 192600 -1 6786
6788 3 373415 143094 192560 -1 6787
6789 3 373305 143100 192480 -1 6788
6790 3 373131 143197 192440 -1 6789
6791 3 372907 143473 192440 -1 6790
6792 3 372931 143556 192360 -1 6791
6793 3 372915 143572 192280 -1 6792
6794 3 372893 143614 192240 -1 6793
6795 3 372821 143666 192280 -1 6794
6796 3 372741 143692 192360 -1 6795
6797 3 372717 143650 192400 -1 6796
6798 3 372671 143599 192480 -1 6797
6799 3 372645 143615 192560 -1 6798
6800 3 372433 143621 192480 -1 6798
6801 3 372299 143613 192480 -1 6800
6802 3 372227 143666 192440 -1 6801
6803 3 372253 143684 192360 -1 6802
6804 3 372259 143628 192280 -1 6803
6805 3 373687 142971 192840 -1 6776
6806 3 373677 142975 192880 -1 6805
6807 3 373873 143291 193160 -1 5557
6808 3 373903 143441 193160 -1 6807
6809 3 373867 143602 193200 -1 6808
6810 3 373825 143648 193240 -1 6809
6811 3 373767 143650 193280 -1 6810
6812 3 373733 143780 193240 -1 6811
6813 3 373711 143879 193200 -1 6812
6814 3 373667 143923 193160 -1 6813
6815 3 373672 143952 193120 -1 6814
6816 3 373677 143981 193080 -1 6815
6817 3 370031 142037 194360 -1 5500
6818 3 370065 141984 194320 -1 6817
6819 3 370211 141924 194320 -1 6818
6820 3 370341 141964 194320 -1 6819
6821 3 370348 141971 194360 -1 6820
6822 3 370355 141978 194400 -1 6821
6823 3 370097 141848 194320 -1 6819
6824 3 370023 141862 194360 -1 6823
6825 3 370001 141908 194440 -1 6824
6826 3 369987 141956 194520 -1 6825
6827 3 369951 141975 194560 -1 6826
6828 3 369915 141994 194600 -1 6827
6829 3 370077 141732 194360 -1 6823
6830 3 370087 141664 194440 -1 6829
6831 3 370071 141589 194520 -1 6830
6832 3 370061 141587 194560 -1 6831
6833 3 366406 141854 195160 -1 5448
6834 3 366510 141546 195000 -1 6833
6835 3 366678 141314 194840 -1 6834
6836 3 367082 140910 194640 -1 6835
6837 3 367414 140622 194520 -1 6836
6838 3 367666 140418 194400 -1 6837
6839 3 368002 140122 194240 -1 6838
6840 3 367998 139642 194280 -1 6839
6841 3 367906 139414 194400 -1 6840
6842 3 367870 139406 194520 -1 6841
6843 3 367802 139366 194560 -1 6842
6844 3 367742 139298 194600 -1 6843
6845 3 367734 139298 194640 -1 6844
6846 3 367664 139316 194680 -1 6845
6847 3 367464 139298 194720 -1 6846
6848 3 367330 139352 194760 -1 6847
6849 3 367224 139380 194800 -1 6848
6850 3 367132 139374 194880 -1 6849
6851 3 366964 139354 194920 -1 6850
6852 3 366826 139292 194960 -1 6851
6853 3 366682 139168 194960 -1 6852
6854 3 366590 139006 194960 -1 6853
6855 3 366570 139018 194920 -1 6854
6856 3 366516 138966 194920 -1 6855
6857 3 366532 138924 194840 -1 6856
6858 3 366536 138850 194760 -1 6857
6859 3 366558 138798 194680 -1 6858
6860 3 366610 138708 194640 -1 6859
6861 3 366650 138638 194600 -1 6860
6862 3 366666 138594 194640 -1 6861
6863 3 366658 138518 194680 -1 6862
6864 3 366648 138510 194760 -1 6863
6865 3 366654 138502 194800 -1 6864
6866 3 366678 138448 194840 -1 6865
6867 3 366728 138438 194840 -1 6866
6868 3 366748 138418 194800 -1 6867
6869 3 366783 138416 194760 -1 6868
6870 3 366816 138422 194720 -1 6869
6871 3 366851 138428 194640 -1 6870
6872 3 366887 138404 194560 -1 6871
6873 3 366781 138373 194840 -1 6868
6874 3 366831 138382 194880 -1 6873
6875 3 366857 138300 194920 -1 6874
6876 3 366865 138286 195000 -1 6875
6877 3 366882 138278 195040 -1 6876
6878 3 366889 138251 195080 -1 6877
6879 3 366916 138201 195120 -1 6878
6880 3 366884 138083 195160 -1 6879
6881 3 366828 137981 195240 -1 6880
6882 3 366830 137957 195320 -1 6881
6883 3 366874 137925 195400 -1 6882
6884 3 366884 137917 195480 -1 6883
6885 3 366892 137909 195560 -1 6884
6886 3 366850 137873 195600 -1 6885
6887 3 366888 137861 195680 -1 6886
6888 3 366948 137875 195760 -1 6887
6889 3 366990 137907 195800 -1 6888
6890 3 366792 137783 195600 -1 6886
6891 3 368130 139942 194080 -1 6839
6892 3 368558 139534 194000 -1 6891
6893 3 368942 138962 193880 -1 6892
6894 3 369434 138578 193720 -1 6893
6895 3 369778 138362 193560 -1 6894
6896 3 370210 138086 193400 -1 6895
6897 3 370426 137710 193200 -1 6896
6898 3 370694 137378 193080 -1 6897
6899 3 370762 136906 193000 -1 6898
6900 3 370930 136758 192800 -1 6899
6901 3 371122 136254 192640 -1 6900
6902 3 371198 135842 192520 -1 6901
6903 3 371322 135410 192320 -1 6902
6904 3 371578 135190 192160 -1 6903
6905 3 371662 135026 192000 -1 6904
6906 3 371694 134822 191760 -1 6905
6907 3 371668 134710 191640 -1 6906
6908 3 371684 134690 191600 -1 6907
6909 3 371794 134514 191480 -1 6908
6910 3 371860 134362 191400 -1 6909
6911 3 372172 134166 191200 -1 6910
6912 3 372208 134062 191040 -1 6911
6913 3 372300 133790 190920 -1 6912
6914 3 372312 133574 190760 -1 6913
6915 3 372378 133398 190680 -1 6914
6916 3 372570 133102 190560 -1 6915
6917 3 372714 132922 190440 -1 6916
6918 3 372882 132790 190360 -1 6917
6919 3 372970 132678 190280 -1 6918
6920 3 373016 132638 190160 -1 6919
6921 3 373064 132522 190040 -1 6920
6922 3 373076 132418 189920 -1 6921
6923 3 373268 132366 189840 -1 6922
6924 3 373400 132170 189720 -1 6923
6925 3 373452 131974 189600 -1 6924
6926 3 373546 131786 189520 -1 6925
6927 3 373934 131710 189520 -1 6926
6928 3 374098 131770 189560 -1 6927
6929 3 374214 131804 189600 -1 6928
6930 3 374274 131836 189640 -1 6929
6931 3 374284 131848 189680 -1 6930
6932 3 374392 131842 189680 -1 6931
6933 3 374520 131830 189640 -1 6932
6934 3 374562 131752 189640 -1 6933
6935 3 374574 131666 189560 -1 6934
6936 3 374610 131610 189480 -1 6935
6937 3 374670 131500 189440 -1 6936
6938 3 374862 131282 189440 -1 6937
6939 3 374994 131246 189400 -1 6938
6940 3 375086 131256 189360 -1 6939
6941 3 375086 131234 189280 -1 6940
6942 3 375086 131226 189240 -1 6941
6943 3 374996 131318 189240 -1 6942
6944 3 374992 131246 189200 -1 6943
6945 3 374984 131220 189160 -1 6944
6946 3 374966 131196 189080 -1 6945
6947 3 374954 131154 189040 -1 6946
6948 3 375160 131170 189240 -1 6942
6949 3 375230 131176 189240 -1 6948
6950 3 375276 131072 189200 -1 6949
6951 3 375332 131086 189160 -1 6950
6952 3 375388 130976 189080 -1 6951
6953 3 375418 130852 189000 -1 6952
6954 3 375496 131044 189080 -1 6952
6955 3 375642 131044 189080 -1 6954
6956 3 375756 130960 189040 -1 6955
6957 3 375846 130832 189000 -1 6956
6958 3 376020 130830 189000 -1 6957
6959 3 376110 130756 188920 -1 6958
6960 3 376222 130681 188920 -1 6959
6961 3 375748 130724 189000 -1 6957
6962 3 375684 130700 189000 -1 6961
6963 3 375692 130716 189040 -1 6962
6964 3 375412 131178 189160 -1 6951
6965 3 375434 131260 189200 -1 6964
6966 3 375462 131450 189240 -1 6965
6967 3 375508 131458 189280 -1 6966
6968 3 375520 131527 189320 -1 6967
6969 3 375412 131569 189360 -1 6968
6970 3 375300 131579 189360 -1 6969
6971 3 375270 131617 189400 -1 6970
6972 3 375250 131777 189400 -1 6971
6973 3 375230 131775 189360 -1 6972
6974 3 375210 131773 189320 -1 6973
6975 3 373506 131810 189400 -1 6926
6976 3 373498 131618 189280 -1 6975
6977 3 373474 131522 189160 -1 6976
6978 3 373510 131294 189040 -1 6977
6979 3 373554 131130 188920 -1 6978
6980 3 373584 131078 188800 -1 6979
6981 3 373616 131042 188680 -1 6980
6982 3 373688 130906 188560 -1 6981
6983 3 373830 130770 188440 -1 6982
6984 3 373946 130706 188320 -1 6983
6985 3 374594 130606 188320 -1 6984
6986 3 374762 130574 188360 -1 6985
6987 3 374938 130546 188320 -1 6986
6988 3 375046 130602 188240 -1 6987
6989 3 375160 130610 188240 -1 6988
6990 3 375234 130666 188160 -1 6989
6991 3 375464 130750 188120 -1 6990
6992 3 375528 130792 188080 -1 6991
6993 3 375616 130842 188040 -1 6992
6994 3 375742 130832 188040 -1 6993
6995 3 375836 130812 188000 -1 6994
6996 3 376014 130716 187960 -1 6995
6997 3 376052 130690 187920 -1 6996
6998 3 376210 130638 187920 -1 6997
6999 3 376278 130508 187880 -1 6998
7000 3 376340 130442 187880 -1 6999
7001 3 376328 130334 187840 -1 7000
7002 3 376336 130208 187800 -1 7001
7003 3 376360 130150 187840 -1 7002
7004 3 376318 130080 187840 -1 7003
7005 3 376336 129998 187840 -1 7004
7006 3 376430 129900 187800 -1 7005
7007 3 376478 129912 187760 -1 7006
7008 3 376326 130228 187760 -1 7002
7009 3 375700 130930 188120 -1 6994
7010 3 375758 131037 188160 -1 7009
7011 3 375824 130977 188200 -1 7010
7012 3 375863 130976 188240 -1 7011
7013 3 375902 130975 188280 -1 7012
7014 3 375744 131121 188160 -1 7010
7015 3 375656 131159 188160 -1 7014
7016 3 375502 131107 188160 -1 7015
7017 3 375394 130985 188160 -1 7016
7018 3 375352 130989 188240 -1 7017
7019 3 375348 130967 188360 -1 7018
7020 3 375338 130965 188480 -1 7019
7021 3 375244 131077 188560 -1 7020
7022 3 375224 131102 188600 -1 7021
7023 3 375218 130690 188240 -1 6989
7024 3 375238 130722 188320 -1 7023
7025 3 375236 130790 188400 -1 7024
7026 3 375244 130848 188400 -1 7025
7027 3 375268 130878 188400 -1 7026
7028 3 375274 130976 188400 -1 7027
7029 3 375158 131037 188520 -1 7028
7030 3 375112 131043 188560 -1 7029
7031 3 375082 131013 188600 -1 7030
7032 3 375078 131011 188680 -1 7031
7033 3 375002 131051 188760 -1 7032
7034 3 375010 131063 188800 -1 7033
7035 3 374038 130650 188160 -1 6984
7036 3 374046 130638 188040 -1 7035
7037 3 374138 130402 187880 -1 7036
7038 3 374244 130186 187760 -1 7037
7039 3 374290 130018 187600 -1 7038
7040 3 374330 129702 187480 -1 7039
7041 3 374386 129450 187360 -1 7040
7042 3 374392 129270 187240 -1 7041
7043 3 374386 128982 187200 -1 7042
7044 3 374558 128734 187120 -1 7043
7045 3 374634 128670 187040 -1 7044
7046 3 375133 128727 187040 -1 7045
7047 3 375343 128742 187000 -1 7046
7048 3 375391 128812 187000 -1 7047
7049 3 375489 128806 187040 -1 7048
7050 3 375731 128794 187040 -1 7049
7051 3 375869 128784 187120 -1 7050
7052 3 376101 128782 187240 -1 7051
7053 3 376233 128812 187280 -1 7052
7054 3 376307 128780 187280 -1 7053
7055 3 376417 128796 187280 -1 7054
7056 3 376551 128839 187360 -1 7055
7057 3 376687 128829 187320 -1 7056
7058 3 376755 128777 187280 -1 7057
7059 3 376855 128747 187280 -1 7058
7060 3 376937 128773 187320 -1 7059
7061 3 377035 128801 187360 -1 7060
7062 3 377101 128881 187400 -1 7061
7063 3 377267 128889 187400 -1 7062
7064 3 377345 128875 187400 -1 7063
7065 3 377371 128816 187400 -1 7064
7066 3 377335 128726 187400 -1 7065
7067 3 377217 128624 187400 -1 7066
7068 3 377187 128513 187360 -1 7067
7069 3 377207 128469 187320 -1 7068
7070 3 377251 128413 187280 -1 7069
7071 3 377263 128397 187200 -1 7070
7072 3 377109 128626 187400 -1 7067
7073 3 377043 128572 187400 -1 7072
7074 3 377099 128935 187440 -1 7062
7075 3 377133 129003 187480 -1 7074
7076 3 377143 129015 187520 -1 7075
7077 3 376761 128807 187240 -1 7058
7078 3 376827 128837 187160 -1 7077
7079 3 375791 128806 187000 -1 7050
7080 3 375949 128662 187000 -1 7079
7081 3 375961 128635 187040 -1 7080
7082 3 375973 128608 187080 -1 7081
7083 3 374710 128606 186960 -1 7045
7084 3 374722 128566 186800 -1 7083
7085 3 374691 128352 186720 -1 7084
7086 3 374660 128138 186640 -1 7085
7087 3 374556 127982 186520 -1 7086
7088 3 374564 127898 186360 -1 7087
7089 3 374486 127682 186240 -1 7088
7090 3 374324 127274 186080 -1 7089
7091 3 373962 126722 185960 -1 7090
7092 3 373842 126538 185920 -1 7091
7093 3 373524 125910 185800 -1 7092
7094 3 373354 125490 185680 -1 7093
7095 3 373282 125038 185560 -1 7094
7096 3 373228 124742 185520 -1 7095
7097 3 373256 124310 185400 -1 7096
7098 3 373256 124002 185320 -1 7097
7099 3 373216 123870 185240 -1 7098
7100 3 373282 123702 185160 -1 7099
7101 3 373392 123426 185040 -1 7100
7102 3 373452 123170 184920 -1 7101
7103 3 373506 122894 184800 -1 7102
7104 3 373602 122690 184680 -1 7103
7105 3 373650 122546 184600 -1 7104
7106 3 373696 122178 184400 -1 7105
7107 3 373724 121978 184280 -1 7106
7108 3 373730 121642 184200 -1 7107
7109 3 373778 121374 184120 -1 7108
7110 3 373754 121126 184000 -1 7109
7111 3 373828 120870 183840 -1 7110
7112 3 373928 120626 183720 -1 7111
7113 3 373976 120498 183600 -1 7112
7114 3 374002 120294 183480 -1 7113
7115 3 374020 120122 183400 -1 7114
7116 3 374000 119998 183280 -1 7115
7117 3 374024 119906 183200 -1 7116
7118 3 374050 119790 183120 -1 7117
7119 3 374124 119678 183000 -1 7118
7120 3 374181 119617 182960 -1 7119
7121 3 374294 119494 182880 -1 7120
7122 3 374410 119354 182720 -1 7121
7123 3 374422 119326 182600 -1 7122
7124 3 374426 119270 182480 -1 7123
7125 3 374422 119222 182400 -1 7124
7126 3 374443 119207 182280 -1 7125
7127 3 374450 119202 182240 -1 7126
7128 3 374564 119318 182120 -1 7127
7129 3 374424 119286 182000 -1 7128
7130 3 374372 119214 181880 -1 7129
7131 3 374360 119158 181760 -1 7130
7132 3 374310 119082 181640 -1 7131
7133 3 374322 119014 181520 -1 7132
7134 3 374158 118970 181360 -1 7133
7135 3 374104 118762 181240 -1 7134
7136 3 374112 118550 181160 -1 7135
7137 3 374020 118454 181040 -1 7136
7138 3 373894 118338 181000 -1 7137
7139 3 373974 118130 180880 -1 7138
7140 3 374002 117938 180760 -1 7139
7141 3 374184 117762 180680 -1 7140
7142 3 374308 117430 180560 -1 7141
7143 3 374544 117210 180480 -1 7142
7144 3 374622 117062 180400 -1 7143
7145 3 374943 116712 180360 -1 7144
7146 3 375038 116335 180360 -1 7145
7147 3 375006 116358 180320 -1 7146
7148 3 374993 116358 180240 -1 7147
7149 3 374795 115868 180280 -1 7148
7150 3 374447 115904 180280 -1 7149
7151 3 374291 116121 180280 -1 7150
7152 3 374183 116209 180280 -1 7151
7153 3 373971 116279 180280 -1 7152
7154 3 373817 116301 180320 -1 7153
7155 3 373761 116431 180440 -1 7154
7156 3 373747 116421 180480 -1 7155
7157 3 373543 116299 180320 -1 7154
7158 3 373439 116191 180200 -1 7157
7159 3 373393 116164 180120 -1 7158
7160 3 373339 116120 180040 -1 7159
7161 3 373227 116010 179960 -1 7160
7162 3 373214 115957 179920 -1 7161
7163 3 373201 115904 179880 -1 7162
7164 3 374415 115681 180280 -1 7150
7165 3 374355 115538 180280 -1 7164
7166 3 374319 115530 180320 -1 7165
7167 3 374145 115515 180400 -1 7166
7168 3 374085 115499 180440 -1 7167
7169 3 374049 115461 180480 -1 7168
7170 3 373883 115491 180520 -1 7169
7171 3 373871 115487 180600 -1 7170
7172 3 373901 115548 180640 -1 7171
7173 3 373889 115567 180680 -1 7172
7174 3 373865 115629 180720 -1 7173
7175 3 373869 115643 180760 -1 7174
7176 3 373889 115707 180800 -1 7175
7177 3 373961 115809 180840 -1 7176
7178 3 373989 115841 180880 -1 7177
7179 3 373987 115941 180960 -1 7178
7180 3 373963 116054 181040 -1 7179
7181 3 373923 116060 181120 -1 7180
7182 3 373869 116090 181200 -1 7181
7183 3 373923 116078 181240 -1 7182
7184 3 373879 116248 181280 -1 7183
7185 3 373839 116288 181360 -1 7184
7186 3 373793 116350 181440 -1 7185
7187 3 373773 116392 181520 -1 7186
7188 3 373773 116410 181560 -1 7187
7189 3 373751 116430 181600 -1 7188
7190 3 373749 116430 181680 -1 7189
7191 3 373855 116556 181680 -1 7190
7192 3 373937 116550 181720 -1 7191
7193 3 374101 116580 181760 -1 7192
7194 3 374163 115331 180480 -1 7169
7195 3 374229 115301 180480 -1 7194
7196 3 374349 115299 180520 -1 7195
7197 3 374365 115275 180560 -1 7196
7198 3 374986 116358 180200 -1 7148
7199 3 374950 116258 180120 -1 7198
7200 3 375050 116170 179960 -1 7199
7201 3 375210 116082 179840 -1 7200
7202 3 375366 115986 179720 -1 7201
7203 3 375430 116114 179640 -1 7202
7204 3 375386 116262 179520 -1 7203
7205 3 375422 116232 179440 -1 7204
7206 3 375402 116256 179360 -1 7205
7207 3 375384 116254 179280 -1 7206
7208 3 375402 116246 179200 -1 7207
7209 3 375402 116250 179120 -1 7208
7210 3 375396 116246 179040 -1 7209
7211 3 375372 116246 178920 -1 7210
7212 3 375306 116254 178840 -1 7211
7213 3 375334 116200 178760 -1 7212
7214 3 375340 116162 178720 -1 7213
7215 3 375336 115988 178680 -1 7214
7216 3 375350 115968 178600 -1 7215
7217 3 375298 115890 178520 -1 7216
7218 3 375276 115962 178440 -1 7217
7219 3 375202 115930 178400 -1 7218
7220 3 375130 115874 178320 -1 7219
7221 3 375058 115742 178280 -1 7220
7222 3 375006 115686 178280 -1 7221
7223 3 374884 115694 178280 -1 7222
7224 3 374882 115718 178200 -1 7223
7225 3 374896 115724 178160 -1 7224
7226 3 375022 115816 178160 -1 7225
7227 3 375054 115844 178080 -1 7226
7228 3 375082 115856 178000 -1 7227
7229 3 375084 115882 177920 -1 7228
7230 3 375018 115876 177840 -1 7229
7231 3 374954 115832 177760 -1 7230
7232 3 374858 115728 177680 -1 7231
7233 3 374778 115752 177600 -1 7232
7234 3 374770 115798 177560 -1 7233
7235 3 374652 115848 177440 -1 7234
7236 3 374610 115852 177360 -1 7235
7237 3 374594 115876 177240 -1 7236
7238 3 374574 115830 177120 -1 7237
7239 3 374526 115758 177080 -1 7238
7240 3 374548 115716 177040 -1 7239
7241 3 374520 115640 177000 -1 7240
7242 3 374528 115700 176960 -1 7241
7243 3 374528 115700 176880 -1 7242
7244 3 374516 115696 176840 -1 7243
7245 3 374500 115668 176800 -1 7244
7246 3 374482 115662 176760 -1 7245
7247 3 374452 115674 176720 -1 7246
7248 3 374432 115638 176680 -1 7247
7249 3 374412 115622 176640 -1 7248
7250 3 374388 115642 176560 -1 7249
7251 3 374388 115642 176520 -1 7250
7252 3 374384 115624 176480 -1 7251
7253 3 374368 115594 176440 -1 7252
7254 3 374380 115554 176400 -1 7253
7255 3 374390 115468 176320 -1 7254
7256 3 374390 115470 176240 -1 7255
7257 3 374414 115504 176160 -1 7256
7258 3 374390 115492 176080 -1 7257
7259 3 374404 115448 176040 -1 7258
7260 3 374394 115376 175960 -1 7259
7261 3 374404 115392 175880 -1 7260
7262 3 374404 115392 175800 -1 7261
7263 3 374400 115426 175680 -1 7262
7264 3 374372 115386 175600 -1 7263
7265 3 374358 115330 175480 -1 7264
7266 3 374424 115336 175360 -1 7265
7267 3 374474 115302 175280 -1 7266
7268 3 374494 115234 175200 -1 7267
7269 3 374492 115168 175080 -1 7268
7270 3 374496 115144 175000 -1 7269
7271 3 374378 115166 174920 -1 7270
7272 3 374282 115166 174800 -1 7271
7273 3 374090 115295 174760 -1 7272
7274 3 373898 115861 174720 -1 7273
7275 3 374020 115215 174680 -1 7274
7276 3 374010 115147 174640 -1 7275
7277 3 373946 115121 174600 -1 7276
7278 3 373884 115233 174600 -1 7277
7279 3 373764 115224 174520 -1 7278
7280 3 373728 115218 174480 -1 7279
7281 3 373696 115206 174440 -1 7280
7282 3 373628 115092 174360 -1 7281
7283 3 373556 115046 174280 -1 7282
7284 3 373446 115016 174200 -1 7283
7285 3 373400 115015 174040 -1 7284
7286 3 373400 115015 173960 -1 7285
7287 3 373372 114977 173880 -1 7286
7288 3 373176 114989 173880 -1 7287
7289 3 373058 114955 173800 -1 7288
7290 3 373024 114943 173760 -1 7289
7291 3 373152 114953 173760 -1 7290
7292 3 373328 114905 173760 -1 7291
7293 3 373336 114799 173680 -1 7292
7294 3 373322 114773 173640 -1 7293
7295 3 373352 114720 173600 -1 7294
7296 3 373314 114634 173600 -1 7295
7297 3 373356 114546 173600 -1 7296
7298 3 373395 114599 173680 -1 7297
7299 3 373414 114626 173720 -1 7298
7300 3 373250 114728 173600 -1 7294
7301 3 373014 114891 173720 -1 7290
7302 3 372984 114881 173680 -1 7301
7303 3 372888 114848 173640 -1 7302
7304 3 372848 114842 173600 -1 7303
7305 3 372856 114918 173560 -1 7304
7306 3 372744 114908 173520 -1 7305
7307 3 372620 114852 173520 -1 7306
7308 3 372560 114864 173440 -1 7307
7309 3 372412 114926 173360 -1 7308
7310 3 372356 114930 173280 -1 7309
7311 3 372248 114948 173200 -1 7310
7312 3 372028 114955 173080 -1 7311
7313 3 371932 114907 172960 -1 7312
7314 3 371802 114883 172840 -1 7313
7315 3 371734 114885 172760 -1 7314
7316 3 371632 114878 172680 -1 7315
7317 3 371274 114804 172600 -1 7316
7318 3 371148 114779 172520 -1 7317
7319 3 371102 114797 172440 -1 7318
7320 3 371090 114803 172360 -1 7319
7321 3 371014 114715 172240 -1 7320
7322 3 370928 114609 172120 -1 7321
7323 3 370826 114464 172000 -1 7322
7324 3 370726 114392 171840 -1 7323
7325 3 370528 114274 171760 -1 7324
7326 3 370440 114250 171720 -1 7325
7327 3 370384 114208 171640 -1 7326
7328 3 370378 114168 171560 -1 7327
7329 3 370352 114087 171480 -1 7328
7330 3 370350 114037 171400 -1 7329
7331 3 370342 114017 171320 -1 7330
7332 3 370320 113943 171240 -1 7331
7333 3 370306 113919 171200 -1 7332
7334 3 370312 113908 171120 -1 7333
7335 3 370304 113898 171080 -1 7334
7336 3 370380 113895 171040 -1 7335
7337 3 370402 113874 170960 -1 7336
7338 3 370414 113836 170880 -1 7337
7339 3 370446 113814 170800 -1 7338
7340 3 370496 113834 170720 -1 7339
7341 3 370586 113868 170640 -1 7340
7342 3 370698 113896 170560 -1 7341
7343 3 370664 113875 170440 -1 7342
7344 3 370614 113879 170360 -1 7343
7345 3 370660 113865 170240 -1 7344
7346 3 370732 113831 170160 -1 7345
7347 3 370796 113791 170080 -1 7346
7348 3 370834 113719 170000 -1 7347
7349 3 370844 113623 169920 -1 7348
7350 3 370902 113528 169840 -1 7349
7351 3 371016 113498 169840 -1 7350
7352 3 371016 113462 169800 -1 7351
7353 3 371062 113374 169720 -1 7352
7354 3 371146 113245 169640 -1 7353
7355 3 371232 113109 169560 -1 7354
7356 3 371260 113048 169480 -1 7355
7357 3 371340 113096 169440 -1 7356
7358 3 371334 113080 169400 -1 7357
7359 3 371374 113040 169320 -1 7358
7360 3 371412 113041 169240 -1 7359
7361 3 371415 113040 169200 -1 7360
7362 3 371418 113039 169160 -1 7361
7363 3 371500 113046 169080 -1 7362
7364 3 371546 113050 169040 -1 7363
7365 3 371664 113044 169000 -1 7364
7366 3 371704 113014 169000 -1 7365
7367 3 371722 112938 169000 -1 7366
7368 3 371700 112892 169040 -1 7367
7369 3 371718 112871 169080 -1 7368
7370 3 371788 112871 169080 -1 7369
7371 3 371806 112875 169120 -1 7370
7372 3 371906 112905 169160 -1 7371
7373 3 371924 112853 169200 -1 7372
7374 3 371924 112778 169240 -1 7373
7375 3 371896 112722 169280 -1 7374
7376 3 371854 112622 169360 -1 7375
7377 3 371834 112600 169400 -1 7376
7378 3 371838 112588 169440 -1 7377
7379 3 371794 112557 169480 -1 7378
7380 3 371784 112582 169520 -1 7379
7381 3 371778 112676 169560 -1 7380
7382 3 371778 112746 169640 -1 7381
7383 3 371844 112806 169760 -1 7382
7384 3 371850 112885 169800 -1 7383
7385 3 371870 112929 168960 -1 7370
7386 3 371726 113038 168960 -1 7365
7387 3 371748 113045 168880 -1 7386
7388 3 371748 113045 168840 -1 7387
7389 3 371748 113045 168800 -1 7388
7390 3 371764 113020 168720 -1 7389
7391 3 371784 113004 168640 -1 7390
7392 3 371806 112932 168600 -1 7391
7393 3 371826 112892 168560 -1 7392
7394 3 371866 112896 168480 -1 7393
7395 3 371960 112857 168400 -1 7394
7396 3 372044 112783 168320 -1 7395
7397 3 372132 112745 168280 -1 7396
7398 3 372268 112685 168240 -1 7397
7399 3 372382 112653 168200 -1 7398
7400 3 372514 112602 168160 -1 7399
7401 3 372670 112644 168120 -1 7400
7402 3 372716 112634 168080 -1 7401
7403 3 372716 112634 168040 -1 7402
7404 3 372592 112760 167960 -1 7403
7405 3 372482 112838 167880 -1 7404
7406 3 372520 112860 167800 -1 7405
7407 3 372536 112881 167720 -1 7406
7408 3 372534 112897 167640 -1 7407
7409 3 372516 112889 167600 -1 7408
7410 3 372470 112853 167560 -1 7409
7411 3 372370 112817 167520 -1 7410
7412 3 372324 112853 167480 -1 7411
7413 3 372322 112905 167440 -1 7412
7414 3 372350 112979 167400 -1 7413
7415 3 372382 113030 167320 -1 7414
7416 3 372384 113122 167240 -1 7415
7417 3 372362 113148 167200 -1 7416
7418 3 372398 113154 167120 -1 7417
7419 3 372460 113210 167040 -1 7418
7420 3 372488 113232 167000 -1 7419
7421 3 372528 113282 166960 -1 7420
7422 3 372580 113246 166960 -1 7421
7423 3 372654 113254 166880 -1 7422
7424 3 372708 113256 166800 -1 7423
7425 3 372736 113290 166720 -1 7424
7426 3 372742 113317 166640 -1 7425
7427 3 372804 113351 166560 -1 7426
7428 3 372815 113351 166520 -1 7427
7429 3 372826 113351 166480 -1 7428
7430 3 372872 113325 166400 -1 7429
7431 3 372788 113295 166400 -1 7430
7432 3 372760 113323 166360 -1 7431
7433 3 372748 113352 166320 -1 7432
7434 3 372738 113468 166280 -1 7433
7435 3 372798 113480 166200 -1 7434
7436 3 372444 113378 166960 -1 7421
7437 3 372310 113448 166960 -1 7436
7438 3 372272 113443 167000 -1 7437
7439 3 372242 113413 167080 -1 7438
7440 3 372226 113363 167120 -1 7439
7441 3 372348 112910 167880 -1 7405
7442 3 372328 112972 167840 -1 7441
7443 3 372346 113008 167800 -1 7442
7444 3 372404 113076 167760 -1 7443
7445 3 372488 113115 167720 -1 7444
7446 3 372676 112470 168040 -1 7403
7447 3 372782 112366 168040 -1 7446
7448 3 372806 112344 168000 -1 7447
7449 3 372918 112297 167960 -1 7448
7450 3 372980 112259 167920 -1 7449
7451 3 373132 112315 167840 -1 7450
7452 3 373252 112365 167800 -1 7451
7453 3 373332 112395 167760 -1 7452
7454 3 373356 112367 167720 -1 7453
7455 3 371648 113066 168640 -1 7391
7456 3 371540 113033 168600 -1 7455
7457 3 371490 113015 168560 -1 7456
7458 3 371422 113085 168560 -1 7457
7459 3 371406 113135 168600 -1 7458
7460 3 371318 113131 168600 -1 7459
7461 3 371260 113177 168600 -1 7460
7462 3 371204 113197 168560 -1 7461
7463 3 371204 113058 169400 -1 7358
7464 3 371154 113008 169400 -1 7463
7465 3 371072 112968 169320 -1 7464
7466 3 371008 112885 169240 -1 7465
7467 3 370904 112767 169200 -1 7466
7468 3 370848 112725 169160 -1 7467
7469 3 370854 112705 169120 -1 7468
7470 3 370856 113892 170560 -1 7342
7471 3 371016 113898 170640 -1 7470
7472 3 371052 113892 170760 -1 7471
7473 3 371060 113877 170840 -1 7472
7474 3 370206 113840 171080 -1 7335
7475 3 370150 113786 171040 -1 7474
7476 3 370100 113715 170960 -1 7475
7477 3 370096 113702 170920 -1 7476
7478 3 370076 113678 170880 -1 7477
7479 3 370062 113654 170840 -1 7478
7480 3 370102 113602 170800 -1 7479
7481 3 370228 113566 170840 -1 7480
7482 3 370252 113544 170880 -1 7481
7483 3 370292 113576 170920 -1 7482
7484 3 370288 113602 170960 -1 7483
7485 3 370202 113620 170960 -1 7484
7486 3 370226 113664 171040 -1 7485
7487 3 370236 113686 171120 -1 7486
7488 3 370356 113588 170960 -1 7484
7489 3 370398 113590 171000 -1 7488
7490 3 370434 113582 171040 -1 7489
7491 3 370452 113566 171080 -1 7490
7492 3 370432 113558 171120 -1 7491
7493 3 370282 114306 171720 -1 7326
7494 3 370246 114342 171720 -1 7493
7495 3 370208 114358 171720 -1 7494
7496 3 370180 114358 171720 -1 7495
7497 3 370134 114331 171680 -1 7496
7498 3 370112 114361 171640 -1 7497
7499 3 370170 114347 171560 -1 7498
7500 3 370230 114299 171520 -1 7499
7501 3 370232 114253 171480 -1 7500
7502 3 370788 114048 172000 -1 7323
7503 3 370798 113914 172120 -1 7502
7504 3 370794 113845 172200 -1 7503
7505 3 370798 113843 172240 -1 7504
7506 3 370832 113937 172280 -1 7505
7507 3 370790 113835 172320 -1 7506
7508 3 370788 113815 172400 -1 7507
7509 3 370768 113815 172480 -1 7508
7510 3 370752 113801 172600 -1 7509
7511 3 370756 113773 172680 -1 7510
7512 3 370756 113773 172760 -1 7511
7513 3 370788 113713 172840 -1 7512
7514 3 370790 113656 172880 -1 7513
7515 3 370786 113584 172960 -1 7514
7516 3 370778 113550 173040 -1 7515
7517 3 370792 113478 173120 -1 7516
7518 3 370600 113513 173200 -1 7517
7519 3 370446 113523 173240 -1 7518
7520 3 370390 113581 173280 -1 7519
7521 3 370196 113629 173280 -1 7520
7522 3 370202 113693 173360 -1 7521
7523 3 370168 113718 173440 -1 7522
7524 3 370132 113708 173520 -1 7523
7525 3 370106 113702 173560 -1 7524
7526 3 370048 113652 173600 -1 7525
7527 3 370038 113680 173640 -1 7526
7528 3 370026 113708 173680 -1 7527
7529 3 370024 113774 173720 -1 7528
7530 3 370028 113890 173760 -1 7529
7531 3 369990 113782 173800 -1 7530
7532 3 369978 113678 173800 -1 7531
7533 3 369896 113620 173880 -1 7532
7534 3 369810 113586 174000 -1 7533
7535 3 369712 113489 174160 -1 7534
7536 3 369598 113417 174200 -1 7535
7537 3 369574 113391 174240 -1 7536
7538 3 369534 113267 174280 -1 7537
7539 3 369532 113147 174280 -1 7538
7540 3 369640 112906 174360 -1 7539
7541 3 369616 112822 174400 -1 7540
7542 3 369548 112712 174440 -1 7541
7543 3 369604 112690 174480 -1 7542
7544 3 369688 112658 174520 -1 7543
7545 3 369684 112671 174560 -1 7544
7546 3 369754 112683 174640 -1 7545
7547 3 369824 112777 174680 -1 7546
7548 3 369924 112851 174760 -1 7547
7549 3 369940 112841 174800 -1 7548
7550 3 370086 112905 174800 -1 7549
7551 3 370128 112938 174840 -1 7550
7552 3 370232 112984 174840 -1 7551
7553 3 370428 113004 174840 -1 7552
7554 3 370546 113034 174880 -1 7553
7555 3 370620 113096 174880 -1 7554
7556 3 370658 113142 174920 -1 7555
7557 3 370682 113160 175000 -1 7556
7558 3 370632 113242 175080 -1 7557
7559 3 370650 113286 175160 -1 7558
7560 3 370652 113294 175200 -1 7559
7561 3 369956 112831 174840 -1 7549
7562 3 369916 112805 174920 -1 7561
7563 3 369890 112815 175040 -1 7562
7564 3 369842 112839 175120 -1 7563
7565 3 369820 112853 175200 -1 7564
7566 3 369876 112845 175280 -1 7565
7567 3 369898 112901 175360 -1 7566
7568 3 369984 112979 175400 -1 7567
7569 3 370006 112967 175480 -1 7568
7570 3 369952 112955 175520 -1 7569
7571 3 369966 112987 175560 -1 7570
7572 3 369970 113007 175600 -1 7571
7573 3 369994 113027 175640 -1 7572
7574 3 370008 112969 175640 -1 7573
7575 3 370040 112913 175640 -1 7574
7576 3 370194 112875 175640 -1 7575
7577 3 370228 112893 175640 -1 7576
7578 3 370206 112847 175560 -1 7577
7579 3 370176 112829 175520 -1 7578
7580 3 370006 113031 175680 -1 7573
7581 3 370018 113091 175760 -1 7580
7582 3 369616 112605 174560 -1 7545
7583 3 369540 112543 174520 -1 7582
7584 3 369528 112489 174440 -1 7583
7585 3 369416 112339 174360 -1 7584
7586 3 369478 112267 174240 -1 7585
7587 3 369548 112215 174160 -1 7586
7588 3 369568 112190 174040 -1 7587
7589 3 369584 112196 174000 -1 7588
7590 3 369532 112200 173960 -1 7589
7591 3 369480 112168 173920 -1 7590
7592 3 369520 112170 173840 -1 7591
7593 3 369532 112200 173800 -1 7592
7594 3 369548 112322 173760 -1 7593
7595 3 369430 112098 173960 -1 7591
7596 3 369364 112080 174000 -1 7595
7597 3 369280 112020 174080 -1 7596
7598 3 369228 112000 174160 -1 7597
7599 3 369144 112018 174200 -1 7598
7600 3 369052 112040 174240 -1 7599
7601 3 368984 112137 174280 -1 7600
7602 3 369002 112021 174280 -1 7601
7603 3 369014 111973 174360 -1 7602
7604 3 369840 113539 174160 -1 7535
7605 3 369876 113481 174200 -1 7604
7606 3 369908 113437 174240 -1 7605
7607 3 369940 113352 174320 -1 7606
7608 3 369982 113284 174360 -1 7607
7609 3 370042 113258 174440 -1 7608
7610 3 370098 113212 174520 -1 7609
7611 3 370286 113188 174600 -1 7610
7612 3 370356 113230 174640 -1 7611
7613 3 370400 113232 174680 -1 7612
7614 3 370484 113162 174760 -1 7613
7615 3 370512 113158 174840 -1 7614
7616 3 370526 113166 174880 -1 7615
7617 3 370540 113174 174920 -1 7616
7618 3 369828 113582 173800 -1 7532
7619 3 369720 113664 173800 -1 7618
7620 3 369572 113748 173800 -1 7619
7621 3 369588 113852 173760 -1 7620
7622 3 369562 113756 173720 -1 7621
7623 3 369540 113758 173640 -1 7622
7624 3 369550 113740 173600 -1 7623
7625 3 369588 113866 173560 -1 7624
7626 3 369556 113871 173520 -1 7625
7627 3 369434 113913 173520 -1 7626
7628 3 369392 113915 173520 -1 7627
7629 3 369330 113931 173520 -1 7628
7630 3 369286 113979 173520 -1 7629
7631 3 369258 114069 173520 -1 7630
7632 3 369310 114165 173520 -1 7631
7633 3 369396 114249 173520 -1 7632
7634 3 369428 114313 173480 -1 7633
7635 3 369434 114381 173440 -1 7634
7636 3 369394 114520 173440 -1 7635
7637 3 369420 114644 173440 -1 7636
7638 3 369423 114673 173480 -1 7637
7639 3 369428 114730 173560 -1 7638
7640 3 369810 113650 173760 -1 7618
7641 3 370512 113525 173320 -1 7520
7642 3 370522 113483 173360 -1 7641
7643 3 370522 113437 173400 -1 7642
7644 3 370502 113366 173480 -1 7643
7645 3 370502 113328 173520 -1 7644
7646 3 370478 113276 173560 -1 7645
7647 3 370492 113150 173600 -1 7646
7648 3 370520 113044 173640 -1 7647
7649 3 370550 113044 173720 -1 7648
7650 3 370554 113142 173760 -1 7649
7651 3 370532 113068 173800 -1 7650
7652 3 370514 113048 173840 -1 7651
7653 3 370488 113036 173880 -1 7652
7654 3 370474 113021 173960 -1 7653
7655 3 370444 112995 174000 -1 7654
7656 3 370452 112889 174040 -1 7655
7657 3 370448 112855 174080 -1 7656
7658 3 370460 112809 174160 -1 7657
7659 3 370442 112796 174200 -1 7658
7660 3 370432 112794 174280 -1 7659
7661 3 370386 112780 174360 -1 7660
7662 3 370316 112742 174400 -1 7661
7663 3 370216 112697 174480 -1 7662
7664 3 370142 112697 174520 -1 7663
7665 3 370072 112689 174560 -1 7664
7666 3 370000 112685 174560 -1 7665
7667 3 369960 112661 174560 -1 7666
7668 3 370538 112731 174160 -1 7658
7669 3 370578 112692 174200 -1 7668
7670 3 370594 112700 174280 -1 7669
7671 3 370598 112700 174320 -1 7670
7672 3 371192 113307 173120 -1 7517
7673 3 371262 113090 173120 -1 7672
7674 3 371250 112981 173160 -1 7673
7675 3 371226 112953 173240 -1 7674
7676 3 371174 112941 173320 -1 7675
7677 3 371150 112847 173400 -1 7676
7678 3 371118 112745 173440 -1 7677
7679 3 371152 112615 173520 -1 7678
7680 3 371120 112512 173560 -1 7679
7681 3 371082 112460 173600 -1 7680
7682 3 371068 112456 173640 -1 7681
7683 3 371088 112456 173680 -1 7682
7684 3 371194 112386 173720 -1 7683
7685 3 371272 112322 173720 -1 7684
7686 3 371266 112282 173680 -1 7685
7687 3 371250 112178 173640 -1 7686
7688 3 371276 112074 173600 -1 7687
7689 3 371300 111988 173640 -1 7688
7690 3 371318 111946 173680 -1 7689
7691 3 371330 111888 173720 -1 7690
7692 3 371410 111728 173720 -1 7691
7693 3 371616 111534 173720 -1 7692
7694 3 371762 111577 173760 -1 7693
7695 3 371774 111577 173800 -1 7694
7696 3 371800 111511 173840 -1 7695
7697 3 371788 111477 173880 -1 7696
7698 3 371796 111446 173920 -1 7697
7699 3 371782 111420 173960 -1 7698
7700 3 371724 111398 174000 -1 7699
7701 3 371774 111607 173840 -1 7695
7702 3 371770 111631 173880 -1 7701
7703 3 371738 111595 173960 -1 7702
7704 3 371713 111609 174000 -1 7703
7705 3 371688 111623 174040 -1 7704
7706 3 371244 112490 173760 -1 7684
7707 3 371222 112464 173800 -1 7706
7708 3 371212 112454 173840 -1 7707
7709 3 371366 113296 173120 -1 7672
7710 3 371454 113250 173120 -1 7709
7711 3 371498 113246 173040 -1 7710
7712 3 371590 113164 173000 -1 7711
7713 3 371630 113124 172960 -1 7712
7714 3 371776 113089 172920 -1 7713
7715 3 371898 113021 172960 -1 7714
7716 3 371936 113033 172960 -1 7715
7717 3 371944 113013 173000 -1 7716
7718 3 371994 112955 173040 -1 7717
7719 3 372018 112926 173080 -1 7718
7720 3 370792 113695 172080 -1 7503
7721 3 370798 113615 172000 -1 7720
7722 3 370840 113555 171920 -1 7721
7723 3 370850 113507 171840 -1 7722
7724 3 370874 113425 171760 -1 7723
7725 3 370850 113386 171720 -1 7724
7726 3 370836 113346 171640 -1 7725
7727 3 370798 113332 171600 -1 7726
7728 3 370792 113320 171520 -1 7727
7729 3 370740 113214 171440 -1 7728
7730 3 370712 113180 171360 -1 7729
7731 3 370690 113170 171280 -1 7730
7732 3 370594 113220 171280 -1 7731
7733 3 370450 113206 171320 -1 7732
7734 3 370344 113230 171400 -1 7733
7735 3 370366 113241 171480 -1 7734
7736 3 370422 113255 171520 -1 7735
7737 3 370476 113279 171560 -1 7736
7738 3 370664 113156 171240 -1 7731
7739 3 370654 113124 171160 -1 7738
7740 3 370668 113109 171080 -1 7739
7741 3 370676 113081 171000 -1 7740
7742 3 370684 112865 171000 -1 7741
7743 3 370606 112759 171000 -1 7742
7744 3 370612 112739 171040 -1 7743
7745 3 370636 112686 171080 -1 7744
7746 3 370700 112614 171120 -1 7745
7747 3 370914 112550 171120 -1 7746
7748 3 371050 112574 171080 -1 7747
7749 3 371134 112614 171120 -1 7748
7750 3 371176 112698 171240 -1 7749
7751 3 371254 112726 171240 -1 7750
7752 3 371300 112714 171200 -1 7751
7753 3 371348 112730 171200 -1 7752
7754 3 371390 112764 171280 -1 7753
7755 3 371274 112796 171360 -1 7754
7756 3 371240 112880 171360 -1 7755
7757 3 371194 113066 171440 -1 7756
7758 3 371148 113142 171480 -1 7757
7759 3 371156 113158 171520 -1 7758
7760 3 370688 113087 170920 -1 7741
7761 3 370642 113081 170880 -1 7760
7762 3 370566 113085 170800 -1 7761
7763 3 370514 113083 170720 -1 7762
7764 3 370548 113039 170680 -1 7763
7765 3 370556 113003 170640 -1 7764
7766 3 370634 112957 170600 -1 7765
7767 3 370686 112929 170560 -1 7766
7768 3 370754 112883 170480 -1 7767
7769 3 370748 112856 170440 -1 7768
7770 3 370756 112852 170400 -1 7769
7771 3 370878 112866 170320 -1 7770
7772 3 370950 112896 170280 -1 7771
7773 3 371036 112891 170200 -1 7772
7774 3 371110 112859 170120 -1 7773
7775 3 371108 112855 170080 -1 7774
7776 3 370736 112796 170440 -1 7769
7777 3 370684 112764 170440 -1 7776
7778 3 370592 112718 170360 -1 7777
7779 3 370738 113368 171520 -1 7728
7780 3 370646 113408 171520 -1 7779
7781 3 370534 113428 171520 -1 7780
7782 3 370744 114959 172360 -1 7320
7783 3 370676 115028 172320 -1 7782
7784 3 370604 115098 172280 -1 7783
7785 3 370580 115023 172240 -1 7784
7786 3 370566 115041 172200 -1 7785
7787 3 370572 115065 172120 -1 7786
7788 3 370574 115109 172080 -1 7787
7789 3 370538 115147 172040 -1 7788
7790 3 370446 115165 172000 -1 7789
7791 3 370400 115181 171960 -1 7790
7792 3 370404 115197 171880 -1 7791
7793 3 370402 115205 171800 -1 7792
7794 3 370384 115251 171760 -1 7793
7795 3 370280 115253 171680 -1 7794
7796 3 370228 115283 171640 -1 7795
7797 3 370166 115411 171600 -1 7796
7798 3 370128 115413 171520 -1 7797
7799 3 370130 115341 171440 -1 7798
7800 3 370150 115364 171400 -1 7799
7801 3 370146 115403 171360 -1 7800
7802 3 370136 115419 171320 -1 7801
7803 3 370162 115461 171280 -1 7802
7804 3 370166 115527 171240 -1 7803
7805 3 370032 115659 171200 -1 7804
7806 3 369962 115769 171240 -1 7805
7807 3 369838 115851 171200 -1 7806
7808 3 369840 115957 171160 -1 7807
7809 3 369842 116000 171080 -1 7808
7810 3 369810 116000 171000 -1 7809
7811 3 369938 116138 171000 -1 7810
7812 3 370092 116284 170920 -1 7811
7813 3 370144 116324 170840 -1 7812
7814 3 370218 116471 170840 -1 7813
7815 3 370196 116507 170800 -1 7814
7816 3 370170 116537 170760 -1 7815
7817 3 370102 116605 170720 -1 7816
7818 3 370112 116683 170720 -1 7817
7819 3 370210 116747 170800 -1 7818
7820 3 370242 116767 170880 -1 7819
7821 3 370250 116793 170960 -1 7820
7822 3 370240 116798 171040 -1 7821
7823 3 370222 116792 171120 -1 7822
7824 3 370200 116784 171200 -1 7823
7825 3 370190 116778 171240 -1 7824
7826 3 370028 116667 170600 -1 7818
7827 3 369956 116661 170560 -1 7826
7828 3 370272 116303 170840 -1 7813
7829 3 370293 116289 170800 -1 7828
7830 3 370314 116275 170760 -1 7829
7831 3 370028 115599 171160 -1 7805
7832 3 370010 115577 171120 -1 7831
7833 3 370006 115551 171040 -1 7832
7834 3 370010 115399 171320 -1 7802
7835 3 369954 115443 171240 -1 7834
7836 3 369942 115437 171200 -1 7835
7837 3 373974 115373 174600 -1 7278
7838 3 373958 115477 174600 -1 7837
7839 3 373888 115487 174600 -1 7838
7840 3 373786 115450 174560 -1 7839
7841 3 373780 115432 174520 -1 7840
7842 3 374830 115092 175000 -1 7270
7843 3 374870 115082 174920 -1 7842
7844 3 374892 115051 174840 -1 7843
7845 3 374878 115083 174800 -1 7844
7846 3 374894 115131 174760 -1 7845
7847 3 374700 115785 174720 -1 7846
7848 3 374908 115851 174720 -1 7847
7849 3 375032 115791 174720 -1 7848
7850 3 375246 115163 174680 -1 7849
7851 3 375308 115050 174640 -1 7850
7852 3 375352 114974 174600 -1 7851
7853 3 375408 114942 174520 -1 7852
7854 3 375584 114900 174480 -1 7853
7855 3 375744 114928 174440 -1 7854
7856 3 375858 114917 174360 -1 7855
7857 3 375954 114823 174280 -1 7856
7858 3 376004 114729 174200 -1 7857
7859 3 376098 114653 174160 -1 7858
7860 3 376158 114561 174080 -1 7859
7861 3 376284 114500 174000 -1 7860
7862 3 376378 114458 173960 -1 7861
7863 3 376420 114366 173880 -1 7862
7864 3 376480 114274 173800 -1 7863
7865 3 376556 114179 173720 -1 7864
7866 3 376598 114141 173640 -1 7865
7867 3 376596 114113 173600 -1 7866
7868 3 376650 114147 173560 -1 7867
7869 3 376684 114187 173520 -1 7868
7870 3 376768 114175 173440 -1 7869
7871 3 376844 114172 173360 -1 7870
7872 3 376852 114109 173280 -1 7871
7873 3 376836 114026 173200 -1 7872
7874 3 376924 113934 173120 -1 7873
7875 3 377092 113952 173080 -1 7874
7876 3 377108 114000 173000 -1 7875
7877 3 377150 113977 172920 -1 7876
7878 3 377150 113977 172800 -1 7877
7879 3 377146 113985 172720 -1 7878
7880 3 377146 114019 172640 -1 7879
7881 3 377146 114025 172560 -1 7880
7882 3 377156 114073 172480 -1 7881
7883 3 377168 114117 172400 -1 7882
7884 3 377260 114182 172320 -1 7883
7885 3 377364 114212 172280 -1 7884
7886 3 377492 114172 172240 -1 7885
7887 3 377592 114168 172200 -1 7886
7888 3 377778 114112 172200 -1 7887
7889 3 377838 114109 172160 -1 7888
7890 3 377900 114081 172160 -1 7889
7891 3 378100 114109 172160 -1 7890
7892 3 378176 114121 172040 -1 7891
7893 3 378222 114087 171960 -1 7892
7894 3 378284 113971 171920 -1 7893
7895 3 378374 113931 171920 -1 7894
7896 3 378456 113937 171880 -1 7895
7897 3 378582 114049 171840 -1 7896
7898 3 378652 114100 171880 -1 7897
7899 3 378696 114072 171960 -1 7898
7900 3 378810 114026 171960 -1 7899
7901 3 378872 114008 171920 -1 7900
7902 3 378908 113985 171880 -1 7901
7903 3 378902 113933 171840 -1 7902
7904 3 378910 113920 171760 -1 7903
7905 3 378911 113916 171720 -1 7904
7906 3 378912 113912 171680 -1 7905
7907 3 377760 114271 172080 -1 7889
7908 3 377748 114292 172040 -1 7907
7909 3 377900 114322 172040 -1 7908
7910 3 378012 114348 172000 -1 7909
7911 3 378118 114362 171960 -1 7910
7912 3 378166 114362 171880 -1 7911
7913 3 378472 114414 171880 -1 7912
7914 3 378484 114322 171840 -1 7913
7915 3 378480 114268 171760 -1 7914
7916 3 378498 114252 171680 -1 7915
7917 3 378626 114186 171600 -1 7916
7918 3 378652 114138 171520 -1 7917
7919 3 378582 114149 171480 -1 7918
7920 3 378550 114213 171440 -1 7919
7921 3 378682 114209 171360 -1 7920
7922 3 378770 114193 171280 -1 7921
7923 3 378810 114125 171200 -1 7922
7924 3 378840 114053 171120 -1 7923
7925 3 378978 113935 171040 -1 7924
7926 3 379080 113869 170960 -1 7925
7927 3 379108 113845 170920 -1 7926
7928 3 379198 113823 170840 -1 7927
7929 3 379162 113756 170760 -1 7928
7930 3 379134 113734 170720 -1 7929
7931 3 379062 113746 170720 -1 7930
7932 3 378892 113666 170720 -1 7931
7933 3 378870 113594 170600 -1 7932
7934 3 378832 113569 170520 -1 7933
7935 3 378766 113515 170480 -1 7934
7936 3 378890 113666 170800 -1 7932
7937 3 379352 113928 170840 -1 7928
7938 3 379492 113976 170840 -1 7937
7939 3 379552 113982 170760 -1 7938
7940 3 379598 113980 170680 -1 7939
7941 3 379596 113907 170600 -1 7940
7942 3 379632 113883 170520 -1 7941
7943 3 379676 113871 170480 -1 7942
7944 3 379718 113935 170480 -1 7943
7945 3 379732 113969 170400 -1 7944
7946 3 379724 114011 170320 -1 7945
7947 3 379718 114111 170200 -1 7946
7948 3 379704 114125 170160 -1 7947
7949 3 379730 114111 170080 -1 7948
7950 3 379760 114085 170000 -1 7949
7951 3 379808 114073 169920 -1 7950
7952 3 379794 113977 169840 -1 7951
7953 3 379812 113877 169760 -1 7952
7954 3 379864 113763 169680 -1 7953
7955 3 379930 113662 169600 -1 7954
7956 3 379958 113678 169560 -1 7955
7957 3 380030 113690 169480 -1 7956
7958 3 380134 113780 169440 -1 7957
7959 3 380214 113818 169400 -1 7958
7960 3 380292 113845 169360 -1 7959
7961 3 380362 113875 169320 -1 7960
7962 3 380440 113873 169280 -1 7961
7963 3 380454 113859 169200 -1 7962
7964 3 380502 113853 169160 -1 7963
7965 3 380526 113779 169120 -1 7964
7966 3 380512 113723 169080 -1 7965
7967 3 380540 113693 169040 -1 7966
7968 3 380660 113733 169040 -1 7967
7969 3 380708 113759 169080 -1 7968
7970 3 380788 113779 169080 -1 7969
7971 3 380854 113812 169040 -1 7970
7972 3 380932 113810 169000 -1 7971
7973 3 381070 113822 168960 -1 7972
7974 3 381136 113824 168880 -1 7973
7975 3 381212 113764 168880 -1 7974
7976 3 381280 113748 168800 -1 7975
7977 3 381308 113704 168720 -1 7976
7978 3 381294 113706 168640 -1 7977
7979 3 381366 113710 168560 -1 7978
7980 3 381508 113794 168560 -1 7979
7981 3 381528 113876 168480 -1 7980
7982 3 381556 113880 168440 -1 7981
7983 3 381634 113950 168400 -1 7982
7984 3 381706 113962 168440 -1 7983
7985 3 381806 113979 168480 -1 7984
7986 3 381796 113923 168560 -1 7985
7987 3 381878 113883 168640 -1 7986
7988 3 381880 113895 168680 -1 7987
7989 3 379604 114078 170840 -1 7938
7990 3 379648 114170 171000 -1 7989
7991 3 379600 114248 171120 -1 7990
7992 3 379542 114298 171160 -1 7991
7993 3 379532 114390 171160 -1 7992
7994 3 379564 114475 171240 -1 7993
7995 3 379584 114535 171320 -1 7994
7996 3 379542 114601 171400 -1 7995
7997 3 379510 114637 171440 -1 7996
7998 3 379490 114711 171440 -1 7997
7999 3 379458 114743 171480 -1 7998
8000 3 379384 114765 171480 -1 7999
8001 3 379264 114827 171400 -1 8000
8002 3 379250 114856 171400 -1 8001
8003 3 379260 114908 171400 -1 8002
8004 3 379216 114946 171400 -1 8003
8005 3 379194 115072 171400 -1 8004
8006 3 379193 115093 171360 -1 8005
8007 3 379190 115136 171280 -1 8006
8008 3 379524 114617 171520 -1 7997
8009 3 379544 114617 171560 -1 8008
8010 3 378696 114524 171960 -1 7913
8011 3 378798 114608 171960 -1 8010
8012 3 378864 114700 172040 -1 8011
8013 3 378908 114800 172120 -1 8012
8014 3 379022 114837 172200 -1 8013
8015 3 379142 114847 172240 -1 8014
8016 3 379302 114823 172240 -1 8015
8017 3 379310 114821 172320 -1 8016
8018 3 379322 114841 172400 -1 8017
8019 3 379330 114903 172440 -1 8018
8020 3 379380 114931 172520 -1 8019
8021 3 379414 114953 172560 -1 8020
8022 3 379442 114983 172600 -1 8021
8023 3 379468 114993 172640 -1 8022
8024 3 379414 114907 172720 -1 8023
8025 3 379370 114867 172760 -1 8024
8026 3 379356 114840 172800 -1 8025
8027 3 379352 114824 172840 -1 8026
8028 3 379490 115131 172640 -1 8023
8029 3 379578 115237 172680 -1 8028
8030 3 379626 115276 172760 -1 8029
8031 3 379738 115323 172680 -1 8030
8032 3 379836 115375 172640 -1 8031
8033 3 380040 115463 172640 -1 8032
8034 3 380048 115471 172600 -1 8033
8035 3 380130 115519 172600 -1 8034
8036 3 380172 115555 172680 -1 8035
8037 3 380222 115559 172720 -1 8036
8038 3 380300 115555 172800 -1 8037
8039 3 380328 115507 172840 -1 8038
8040 3 380368 115561 172880 -1 8039
8041 3 379400 114777 172440 -1 8018
8042 3 379466 114652 172480 -1 8041
8043 3 379498 114624 172560 -1 8042
8044 3 379526 114618 172640 -1 8043
8045 3 379712 114569 172640 -1 8044
8046 3 379696 114555 172560 -1 8045
8047 3 379624 114535 172480 -1 8046
8048 3 379620 114531 172440 -1 8047
8049 3 379500 114590 172480 -1 8042
8050 3 379484 114586 172440 -1 8049
8051 3 379458 114554 172400 -1 8050
8052 3 379453 114557 172360 -1 8051
8053 3 379448 114560 172320 -1 8052
8054 3 379446 114564 172240 -1 8053
8055 3 377618 114322 172040 -1 7908
8056 3 377554 114374 172000 -1 8055
8057 3 377496 114382 171920 -1 8056
8058 3 377378 114400 171840 -1 8057
8059 3 377330 114360 171720 -1 8058
8060 3 377290 114313 171680 -1 8059
8061 3 377282 114283 171600 -1 8060
8062 3 377254 114249 171520 -1 8061
8063 3 377244 114225 171480 -1 8062
8064 3 377240 114217 171440 -1 8063
8065 3 377260 114227 171360 -1 8064
8066 3 377264 114229 171280 -1 8065
8067 3 377238 114227 171200 -1 8066
8068 3 377202 114227 171120 -1 8067
8069 3 377202 114214 171080 -1 8068
8070 3 377808 114268 172200 -1 7888
8071 3 377854 114267 172240 -1 8070
8072 3 377898 114319 172280 -1 8071
8073 3 377952 114300 172320 -1 8072
8074 3 377998 114295 172360 -1 8073
8075 3 378066 114295 172400 -1 8074
8076 3 378138 114289 172440 -1 8075
8077 3 378160 114243 172520 -1 8076
8078 3 378232 114189 172600 -1 8077
8079 3 378306 114151 172680 -1 8078
8080 3 378360 114161 172760 -1 8079
8081 3 378404 114163 172840 -1 8080
8082 3 378490 114192 172920 -1 8081
8083 3 378488 114212 172960 -1 8082
8084 3 378466 114166 173080 -1 8083
8085 3 378364 114137 172640 -1 8079
8086 3 378364 114111 172560 -1 8085
8087 3 378366 114128 172440 -1 8086
8088 3 378375 114174 172360 -1 8087
8089 3 378383 114210 172280 -1 8088
8090 3 376696 114035 172400 -1 7883
8091 3 376658 113935 172400 -1 8090
8092 3 376602 113926 172360 -1 8091
8093 3 376784 113853 172640 -1 7880
8094 3 376726 113765 172640 -1 8093
8095 3 374858 115181 174680 -1 7847
8096 3 374188 114964 175000 -1 7270
8097 3 374124 114883 175040 -1 8096
8098 3 374134 114793 175000 -1 8097
8099 3 374148 114774 174920 -1 8098
8100 3 374170 114770 174840 -1 8099
8101 3 374158 114782 174800 -1 8100
8102 3 374164 114792 174760 -1 8101
8103 3 374976 115728 177560 -1 7234
8104 3 375106 115676 177560 -1 8103
8105 3 375122 115594 177560 -1 8104
8106 3 375104 115496 177520 -1 8105
8107 3 375108 115478 177480 -1 8106
8108 3 375130 115499 177400 -1 8107
8109 3 375204 115439 177320 -1 8108
8110 3 375384 115395 177240 -1 8109
8111 3 375478 115233 177240 -1 8110
8112 3 375512 115193 177360 -1 8111
8113 3 375546 115196 177480 -1 8112
8114 3 375612 115202 177600 -1 8113
8115 3 375646 115202 177680 -1 8114
8116 3 375726 115122 177760 -1 8115
8117 3 375900 115090 177840 -1 8116
8118 3 376018 115076 177920 -1 8117
8119 3 376106 115030 177960 -1 8118
8120 3 376204 115026 178000 -1 8119
8121 3 376298 115052 178080 -1 8120
8122 3 376350 115043 178160 -1 8121
8123 3 376464 114987 178240 -1 8122
8124 3 376568 114997 178280 -1 8123
8125 3 376674 115013 178360 -1 8124
8126 3 376676 115003 178440 -1 8125
8127 3 376750 114995 178440 -1 8126
8128 3 376820 114967 178480 -1 8127
8129 3 376840 114951 178520 -1 8128
8130 3 376876 115019 178600 -1 8129
8131 3 376936 115099 178680 -1 8130
8132 3 376980 115100 178720 -1 8131
8133 3 377090 115064 178760 -1 8132
8134 3 377232 115098 178720 -1 8133
8135 3 377366 115102 178640 -1 8134
8136 3 377498 115094 178560 -1 8135
8137 3 377692 115091 178480 -1 8136
8138 3 377802 115087 178480 -1 8137
8139 3 377952 115137 178480 -1 8138
8140 3 378128 115121 178480 -1 8139
8141 3 378196 115137 178400 -1 8140
8142 3 378238 115151 178280 -1 8141
8143 3 378330 115134 178200 -1 8142
8144 3 378440 115146 178160 -1 8143
8145 3 378524 115162 178120 -1 8144
8146 3 378582 115202 178080 -1 8145
8147 3 378656 115224 178000 -1 8146
8148 3 378772 115188 177920 -1 8147
8149 3 378798 115183 177880 -1 8148
8150 3 378804 115113 177840 -1 8149
8151 3 378812 115071 177800 -1 8150
8152 3 378898 115049 177720 -1 8151
8153 3 378940 115047 177680 -1 8152
8154 3 379060 115005 177640 -1 8153
8155 3 379084 114909 177640 -1 8154
8156 3 379188 114771 177680 -1 8155
8157 3 379248 114759 177680 -1 8156
8158 3 379294 114695 177680 -1 8157
8159 3 379348 114650 177640 -1 8158
8160 3 379406 114596 177600 -1 8159
8161 3 379450 114544 177600 -1 8160
8162 3 379458 114568 177520 -1 8161
8163 3 379492 114604 177440 -1 8162
8164 3 379602 114632 177400 -1 8163
8165 3 379572 114654 177320 -1 8164
8166 3 379650 114572 177520 -1 8164
8167 3 379686 114567 177560 -1 8166
8168 3 379796 114541 177560 -1 8167
8169 3 379814 114557 177520 -1 8168
8170 3 379828 114583 177440 -1 8169
8171 3 379828 114583 177360 -1 8170
8172 3 379866 114499 177360 -1 8171
8173 3 379926 114467 177280 -1 8172
8174 3 380038 114472 177200 -1 8173
8175 3 380098 114512 177160 -1 8174
8176 3 380070 114676 177160 -1 8175
8177 3 380226 114672 177120 -1 8176
8178 3 380332 114724 177080 -1 8177
8179 3 380382 114738 177040 -1 8178
8180 3 380554 114832 177080 -1 8179
8181 3 380678 114921 177160 -1 8180
8182 3 380656 115008 177240 -1 8181
8183 3 380654 115004 177320 -1 8182
8184 3 380644 114986 177400 -1 8183
8185 3 380608 114964 177480 -1 8184
8186 3 380604 114934 177560 -1 8185
8187 3 380600 114920 177600 -1 8186
8188 3 379816 114591 177320 -1 8171
8189 3 379790 114619 177240 -1 8188
8190 3 379496 114546 177600 -1 8161
8191 3 379582 114550 177720 -1 8190
8192 3 379592 114534 177760 -1 8191
8193 3 378156 115149 178600 -1 8140
8194 3 378252 115151 178680 -1 8193
8195 3 378378 115166 178760 -1 8194
8196 3 378444 115216 178800 -1 8195
8197 3 378680 115312 178800 -1 8196
8198 3 378768 115316 178760 -1 8197
8199 3 378802 115374 178680 -1 8198
8200 3 378824 115394 178600 -1 8199
8201 3 378852 115426 178560 -1 8200
8202 3 375506 115109 177120 -1 8111
8203 3 375502 115012 177040 -1 8202
8204 3 375554 114976 177000 -1 8203
8205 3 375626 114982 176960 -1 8204
8206 3 375666 114968 176920 -1 8205
8207 3 375724 114874 176880 -1 8206
8208 3 375872 114772 176880 -1 8207
8209 3 375900 114594 176880 -1 8208
8210 3 376130 114419 176880 -1 8209
8211 3 376194 114371 176920 -1 8210
8212 3 376266 114271 176960 -1 8211
8213 3 376282 114153 177000 -1 8212
8214 3 376324 114169 177040 -1 8213
8215 3 376398 114151 177080 -1 8214
8216 3 376478 114052 177080 -1 8215
8217 3 376618 113962 177080 -1 8216
8218 3 376672 113886 177080 -1 8217
8219 3 376612 113816 177040 -1 8218
8220 3 376568 113660 177000 -1 8219
8221 3 376566 113657 176920 -1 8220
8222 3 376468 113705 176920 -1 8221
8223 3 376372 113733 176920 -1 8222
8224 3 376356 113743 176880 -1 8223
8225 3 376394 114129 176960 -1 8213
8226 3 376480 114166 176920 -1 8225
8227 3 376516 114216 176840 -1 8226
8228 3 376650 114204 176840 -1 8227
8229 3 376778 114076 176840 -1 8228
8230 3 376800 114046 176800 -1 8229
8231 3 376798 114024 176760 -1 8230
8232 3 376564 114242 176760 -1 8227
8233 3 375418 115034 177000 -1 8203
8234 3 375414 115078 176960 -1 8233
8235 3 375442 115096 176920 -1 8234
8236 3 375468 115106 176880 -1 8235
8237 3 375112 115353 177600 -1 8107
8238 3 375100 115287 177680 -1 8237
8239 3 375150 115331 177760 -1 8238
8240 3 375162 115392 177840 -1 8239
8241 3 375198 115410 177920 -1 8240
8242 3 375174 115394 177960 -1 8241
8243 3 375224 115392 178040 -1 8242
8244 3 375190 115468 178120 -1 8243
8245 3 375112 115456 178200 -1 8244
8246 3 375100 115446 178280 -1 8245
8247 3 375042 115442 178360 -1 8246
8248 3 375042 115442 178400 -1 8247
8249 3 375042 115442 178440 -1 8248
8250 3 375078 115378 177960 -1 8242
8251 3 375016 115394 177960 -1 8250
8252 3 374958 115312 178040 -1 8251
8253 3 374938 115284 178120 -1 8252
8254 3 374882 115246 178160 -1 8253
8255 3 374714 115258 178200 -1 8254
8256 3 374688 115234 178280 -1 8255
8257 3 374730 115210 178360 -1 8256
8258 3 374856 115644 178400 -1 7223
8259 3 375408 115966 178440 -1 7218
8260 3 375498 116028 178360 -1 8259
8261 3 375530 116031 178320 -1 8260
8262 3 375552 116039 178280 -1 8261
8263 3 375394 116300 178680 -1 7214
8264 3 375404 116360 178640 -1 8263
8265 3 375414 116416 178560 -1 8264
8266 3 375448 116536 178480 -1 8265
8267 3 375450 116669 178400 -1 8266
8268 3 375444 116722 178320 -1 8267
8269 3 375462 116748 178240 -1 8268
8270 3 375500 116798 178160 -1 8269
8271 3 375562 116840 178080 -1 8270
8272 3 375672 116890 178000 -1 8271
8273 3 375792 117011 177920 -1 8272
8274 3 375812 117053 177840 -1 8273
8275 3 375856 117135 177800 -1 8274
8276 3 375940 117087 177760 -1 8275
8277 3 375966 116979 177680 -1 8276
8278 3 375978 116997 177600 -1 8277
8279 3 376114 117091 177520 -1 8278
8280 3 376208 117186 177400 -1 8279
8281 3 376228 117226 177360 -1 8280
8282 3 376318 117270 177320 -1 8281
8283 3 376542 117293 177240 -1 8282
8284 3 376612 117275 177160 -1 8283
8285 3 376646 117319 177040 -1 8284
8286 3 376624 117303 176960 -1 8285
8287 3 376656 117344 176880 -1 8286
8288 3 376654 117418 176800 -1 8287
8289 3 376654 117436 176760 -1 8288
8290 3 376808 117517 176680 -1 8289
8291 3 376868 117549 176640 -1 8290
8292 3 376958 117599 176560 -1 8291
8293 3 377026 117644 176520 -1 8292
8294 3 377104 117692 176480 -1 8293
8295 3 377140 117696 176440 -1 8294
8296 3 377286 117729 176360 -1 8295
8297 3 377450 117753 176320 -1 8296
8298 3 377512 117755 176280 -1 8297
8299 3 377636 117763 176240 -1 8298
8300 3 377944 117684 176160 -1 8299
8301 3 378198 117606 176160 -1 8300
8302 3 378196 117600 176120 -1 8301
8303 3 378194 117594 176080 -1 8302
8304 3 378238 117584 176000 -1 8303
8305 3 378328 117603 175920 -1 8304
8306 3 378412 117601 175840 -1 8305
8307 3 378458 117601 175760 -1 8306
8308 3 378458 117601 175680 -1 8307
8309 3 378440 117617 175560 -1 8308
8310 3 378448 117631 175480 -1 8309
8311 3 378470 117689 175400 -1 8310
8312 3 378466 117735 175320 -1 8311
8313 3 378452 117759 175280 -1 8312
8314 3 378372 117727 175200 -1 8313
8315 3 378340 117733 175120 -1 8314
8316 3 378330 117787 175040 -1 8315
8317 3 378374 117882 174960 -1 8316
8318 3 378322 117920 174880 -1 8317
8319 3 378268 117956 174800 -1 8318
8320 3 378058 118012 174760 -1 8319
8321 3 378084 118168 174720 -1 8320
8322 3 378086 118012 174680 -1 8321
8323 3 378164 117938 174600 -1 8322
8324 3 378226 117946 174520 -1 8323
8325 3 378302 117975 174440 -1 8324
8326 3 378348 118027 174400 -1 8325
8327 3 378426 118179 174360 -1 8326
8328 3 378436 118245 174280 -1 8327
8329 3 378472 118279 174240 -1 8328
8330 3 378548 118299 174160 -1 8329
8331 3 378706 118331 174040 -1 8330
8332 3 378862 118424 174000 -1 8331
8333 3 379370 118448 174000 -1 8332
8334 3 379448 118434 173920 -1 8333
8335 3 380068 118470 173880 -1 8334
8336 3 380214 118411 173800 -1 8335
8337 3 380310 118371 173720 -1 8336
8338 3 380346 118351 173600 -1 8337
8339 3 380456 118391 173440 -1 8338
8340 3 380604 118450 173320 -1 8339
8341 3 380742 118468 173240 -1 8340
8342 3 380890 118498 173120 -1 8341
8343 3 380988 118542 173080 -1 8342
8344 3 381100 118600 173040 -1 8343
8345 3 381238 118659 173000 -1 8344
8346 3 381948 118697 173000 -1 8345
8347 3 382086 118712 173160 -1 8346
8348 3 382190 118736 173240 -1 8347
8349 3 382236 118748 173280 -1 8348
8350 3 382244 118666 173280 -1 8349
8351 3 382256 118606 173360 -1 8350
8352 3 382290 118560 173440 -1 8351
8353 3 382344 118531 173480 -1 8352
8354 3 382514 118543 173520 -1 8353
8355 3 382560 118505 173560 -1 8354
8356 3 382610 118451 173600 -1 8355
8357 3 382584 118397 173640 -1 8356
8358 3 382592 118273 173680 -1 8357
8359 3 382674 118137 173680 -1 8358
8360 3 382518 118197 173800 -1 8359
8361 3 382516 118195 173880 -1 8360
8362 3 382538 118191 173960 -1 8361
8363 3 382584 118213 174000 -1 8362
8364 3 382610 118237 174040 -1 8363
8365 3 382610 118299 174080 -1 8364
8366 3 382608 118311 174200 -1 8365
8367 3 382574 118377 174280 -1 8366
8368 3 382578 118431 174360 -1 8367
8369 3 382580 118487 174400 -1 8368
8370 3 382466 118593 174400 -1 8369
8371 3 382420 118573 174320 -1 8370
8372 3 382268 118515 174320 -1 8371
8373 3 382120 118495 174400 -1 8372
8374 3 382098 118483 174440 -1 8373
8375 3 381992 118505 174560 -1 8374
8376 3 381936 118574 174640 -1 8375
8377 3 381860 118678 174680 -1 8376
8378 3 381804 118864 174720 -1 8377
8379 3 381836 118741 174760 -1 8378
8380 3 381786 118769 174800 -1 8379
8381 3 381718 118785 174840 -1 8380
8382 3 381690 118849 174920 -1 8381
8383 3 381690 118917 174960 -1 8382
8384 3 381694 118919 175000 -1 8383
8385 3 381576 118987 175000 -1 8384
8386 3 381594 119095 175040 -1 8385
8387 3 381600 119141 175080 -1 8386
8388 3 381598 119165 175120 -1 8387
8389 3 381624 119323 175120 -1 8388
8390 3 381602 119389 175160 -1 8389
8391 3 381542 119394 175160 -1 8390
8392 3 381506 119456 175160 -1 8391
8393 3 381372 119506 175160 -1 8392
8394 3 381304 119578 175160 -1 8393
8395 3 381270 119590 175120 -1 8394
8396 3 381198 119590 175080 -1 8395
8397 3 381188 119590 175040 -1 8396
8398 3 381178 119590 175000 -1 8397
8399 3 381264 119652 175280 -1 8394
8400 3 381190 119636 175320 -1 8399
8401 3 381146 119620 175400 -1 8400
8402 3 381132 119591 175440 -1 8401
8403 3 381086 119585 175480 -1 8402
8404 3 381066 119723 175480 -1 8403
8405 3 381056 119731 175520 -1 8404
8406 3 381076 119619 175600 -1 8405
8407 3 381088 119587 175640 -1 8406
8408 3 381082 119797 175440 -1 8404
8409 3 381144 119511 175440 -1 8402
8410 3 381050 119389 175480 -1 8409
8411 3 381030 119369 175520 -1 8410
8412 3 381038 119383 175560 -1 8411
8413 3 381038 119383 175600 -1 8412
8414 3 381684 119383 174960 -1 8389
8415 3 381825 118932 175000 -1 8384
8416 3 381932 118943 175000 -1 8415
8417 3 382028 118879 175000 -1 8416
8418 3 382110 118819 175080 -1 8417
8419 3 382198 118825 175160 -1 8418
8420 3 382202 118839 175200 -1 8419
8421 3 382252 118937 175280 -1 8420
8422 3 382232 118363 174440 -1 8374
8423 3 382250 118331 174480 -1 8422
8424 3 382282 118221 174480 -1 8423
8425 3 382318 118167 174400 -1 8424
8426 3 382344 118059 174320 -1 8425
8427 3 382342 118010 174280 -1 8426
8428 3 382294 117916 174240 -1 8427
8429 3 382282 117892 174200 -1 8428
8430 3 382262 117806 174080 -1 8429
8431 3 382340 117738 174000 -1 8430
8432 3 382432 117678 173960 -1 8431
8433 3 382470 117526 173960 -1 8432
8434 3 382538 117417 173920 -1 8433
8435 3 382634 117403 173880 -1 8434
8436 3 382830 117387 173880 -1 8435
8437 3 382474 117473 174000 -1 8433
8438 3 382468 117455 174040 -1 8437
8439 3 382420 117455 174080 -1 8438
8440 3 382450 117475 174160 -1 8439
8441 3 382436 118002 174320 -1 8427
8442 3 382486 118034 174360 -1 8441
8443 3 382538 117983 174400 -1 8442
8444 3 382556 118040 174440 -1 8443
8445 3 382612 118028 174520 -1 8444
8446 3 382310 118870 173280 -1 8349
8447 3 382364 118914 173320 -1 8446
8448 3 382356 118875 173360 -1 8447
8449 3 382290 118883 173400 -1 8448
8450 3 382248 118856 173480 -1 8449
8451 3 382190 118802 173560 -1 8450
8452 3 382132 118776 173600 -1 8451
8453 3 382076 118762 173640 -1 8452
8454 3 382010 118794 173640 -1 8453
8455 3 381984 118858 173640 -1 8454
8456 3 381966 118912 173680 -1 8455
8457 3 381986 118992 173720 -1 8456
8458 3 381970 119041 173760 -1 8457
8459 3 381980 119079 173800 -1 8458
8460 3 381980 119079 173840 -1 8459
8461 3 381932 118846 173560 -1 8455
8462 3 381960 118846 173480 -1 8461
8463 3 381958 118842 173440 -1 8462
8464 3 382314 118768 172960 -1 8346
8465 3 382571 118785 172880 -1 8464
8466 3 382655 118885 172800 -1 8465
8467 3 382713 119031 172720 -1 8466
8468 3 382787 119233 172640 -1 8467
8469 3 382805 119361 172520 -1 8468
8470 3 382916 119428 172480 -1 8469
8471 3 383052 119542 172400 -1 8470
8472 3 383098 119642 172320 -1 8471
8473 3 383202 119814 172200 -1 8472
8474 3 383259 119881 172160 -1 8473
8475 3 383252 119886 172120 -1 8474
8476 3 383245 119891 172080 -1 8475
8477 3 383317 119935 172000 -1 8476
8478 3 383357 119981 171960 -1 8477
8479 3 383430 120020 171880 -1 8478
8480 3 383432 120032 171800 -1 8479
8481 3 383528 120098 171800 -1 8480
8482 3 383558 120106 171760 -1 8481
8483 3 383496 120012 171720 -1 8482
8484 3 383504 120032 171680 -1 8483
8485 3 383544 120056 171640 -1 8484
8486 3 383572 120086 171560 -1 8485
8487 3 383634 120066 171480 -1 8486
8488 3 383610 120072 171400 -1 8487
8489 3 383718 120134 171320 -1 8488
8490 3 383760 120484 171320 -1 8489
8491 3 383909 120605 171320 -1 8490
8492 3 384047 120799 171400 -1 8491
8493 3 384007 120879 171480 -1 8492
8494 3 383935 120981 171520 -1 8493
8495 3 383821 121040 171520 -1 8494
8496 3 383705 121025 171480 -1 8495
8497 3 383633 120955 171480 -1 8496
8498 3 384423 120819 171400 -1 8492
8499 3 384493 120867 171440 -1 8498
8500 3 384566 121038 171520 -1 8499
8501 3 384632 121056 171520 -1 8500
8502 3 384732 121192 171520 -1 8501
8503 3 384740 121246 171520 -1 8502
8504 3 384858 121388 171520 -1 8503
8505 3 384944 121430 171520 -1 8504
8506 3 385057 121437 171440 -1 8505
8507 3 385103 121425 171360 -1 8506
8508 3 385156 121400 171280 -1 8507
8509 3 385208 121376 171240 -1 8508
8510 3 385296 121374 171240 -1 8509
8511 3 385366 121402 171280 -1 8510
8512 3 385402 121408 171320 -1 8511
8513 3 385411 121363 171400 -1 8512
8514 3 385463 121275 171400 -1 8513
8515 3 385527 121253 171440 -1 8514
8516 3 385623 121287 171480 -1 8515
8517 3 385651 121341 171480 -1 8516
8518 3 385769 121365 171520 -1 8517
8519 3 385819 121353 171480 -1 8518
8520 3 385867 121325 171440 -1 8519
8521 3 385945 121275 171400 -1 8520
8522 3 385979 121249 171320 -1 8521
8523 3 386029 121233 171240 -1 8522
8524 3 386085 121215 171160 -1 8523
8525 3 386185 121185 171080 -1 8524
8526 3 386271 121163 171000 -1 8525
8527 3 386431 121259 171000 -1 8526
8528 3 386573 121223 170920 -1 8527
8529 3 386639 121209 170840 -1 8528
8530 3 386687 121199 170760 -1 8529
8531 3 386686 121170 170680 -1 8530
8532 3 386656 121136 170600 -1 8531
8533 3 386632 121110 170520 -1 8532
8534 3 386606 121076 170480 -1 8533
8535 3 386570 121046 170440 -1 8534
8536 3 386566 120994 170400 -1 8535
8537 3 386564 120976 170360 -1 8536
8538 3 386387 121043 171000 -1 8526
8539 3 386489 120987 171040 -1 8538
8540 3 386489 120953 171080 -1 8539
8541 3 386474 120922 171160 -1 8540
8542 3 386438 120902 171200 -1 8541
8543 3 386394 120892 171240 -1 8542
8544 3 386342 120758 171280 -1 8543
8545 3 386334 120633 171280 -1 8544
8546 3 386334 120575 171320 -1 8545
8547 3 386392 120489 171280 -1 8546
8548 3 386426 120451 171280 -1 8547
8549 3 386524 120439 171280 -1 8548
8550 3 386632 120433 171200 -1 8549
8551 3 386688 120401 171160 -1 8550
8552 3 386684 120365 171160 -1 8551
8553 3 386624 120331 171160 -1 8552
8554 3 386598 120293 171120 -1 8553
8555 3 386586 120247 171080 -1 8554
8556 3 386612 120221 171000 -1 8555
8557 3 386718 120239 171080 -1 8554
8558 3 386826 120213 171120 -1 8557
8559 3 386978 120101 171120 -1 8558
8560 3 386974 120058 171080 -1 8559
8561 3 386970 120015 171040 -1 8560
8562 3 385304 121366 171200 -1 8510
8563 3 383939 120505 171120 -1 8490
8564 3 383963 120395 170920 -1 8563
8565 3 384025 120329 170760 -1 8564
8566 3 384167 120375 170600 -1 8565
8567 3 384361 120546 170520 -1 8566
8568 3 384431 120642 170440 -1 8567
8569 3 384439 120678 170360 -1 8568
8570 3 384403 120716 170240 -1 8569
8571 3 384381 120784 170160 -1 8570
8572 3 384485 120838 170040 -1 8571
8573 3 384487 120863 169960 -1 8572
8574 3 384489 120915 169880 -1 8573
8575 3 384617 121047 169880 -1 8574
8576 3 384531 121106 169800 -1 8575
8577 3 384535 121148 169760 -1 8576
8578 3 384545 121242 169720 -1 8577
8579 3 384627 121474 169720 -1 8578
8580 3 384847 121618 169720 -1 8579
8581 3 384899 121783 169560 -1 8580
8582 3 384921 121818 169440 -1 8581
8583 3 385049 121842 169320 -1 8582
8584 3 385161 121824 169200 -1 8583
8585 3 385323 121844 169080 -1 8584
8586 3 385447 121904 168960 -1 8585
8587 3 385595 121992 168840 -1 8586
8588 3 385731 122067 168720 -1 8587
8589 3 385805 122101 168560 -1 8588
8590 3 385883 122099 168360 -1 8589
8591 3 385997 122087 168240 -1 8590
8592 3 386033 122105 168160 -1 8591
8593 3 386049 122121 168080 -1 8592
8594 3 386079 122127 168000 -1 8593
8595 3 386145 122173 167880 -1 8594
8596 3 386241 122187 167800 -1 8595
8597 3 386239 122203 167720 -1 8596
8598 3 386201 122235 167600 -1 8597
8599 3 386003 122149 167520 -1 8598
8600 3 386053 122227 167360 -1 8599
8601 3 386133 122340 167240 -1 8600
8602 3 386321 122432 167120 -1 8601
8603 3 386365 122544 167000 -1 8602
8604 3 386433 122597 166880 -1 8603
8605 3 386473 122657 166800 -1 8604
8606 3 386537 122694 166720 -1 8605
8607 3 386573 122700 166640 -1 8606
8608 3 386621 122698 166560 -1 8607
8609 3 386711 122709 166480 -1 8608
8610 3 386721 122769 166440 -1 8609
8611 3 386725 122701 166400 -1 8610
8612 3 386723 122695 166320 -1 8611
8613 3 386731 122783 166280 -1 8612
8614 3 386751 122811 166200 -1 8613
8615 3 386783 122868 166120 -1 8614
8616 3 386891 122868 166040 -1 8615
8617 3 386971 122911 165960 -1 8616
8618 3 387067 122989 165880 -1 8617
8619 3 387153 123050 165800 -1 8618
8620 3 387175 123038 165720 -1 8619
8621 3 387167 123040 165680 -1 8620
8622 3 387255 123123 165560 -1 8621
8623 3 387365 123189 165480 -1 8622
8624 3 387405 123203 165400 -1 8623
8625 3 387419 123209 165320 -1 8624
8626 3 387479 123248 165280 -1 8625
8627 3 387465 123276 165200 -1 8626
8628 3 387417 123265 165120 -1 8627
8629 3 387383 123295 165040 -1 8628
8630 3 387335 123343 164960 -1 8629
8631 3 387311 123341 164880 -1 8630
8632 3 387311 123359 164800 -1 8631
8633 3 387387 123429 164680 -1 8632
8634 3 387409 123447 164600 -1 8633
8635 3 387413 123465 164520 -1 8634
8636 3 387437 123485 164440 -1 8635
8637 3 387483 123503 164360 -1 8636
8638 3 387527 123515 164280 -1 8637
8639 3 387453 123559 164200 -1 8638
8640 3 387511 123585 164120 -1 8639
8641 3 387637 123569 164040 -1 8640
8642 3 387725 123620 163960 -1 8641
8643 3 387753 123626 163920 -1 8642
8644 3 387771 123640 163880 -1 8643
8645 3 387789 123648 163840 -1 8644
8646 3 387815 123666 163800 -1 8645
8647 3 387801 123725 163720 -1 8646
8648 3 387801 123725 163640 -1 8647
8649 3 387789 123717 163560 -1 8648
8650 3 387791 123719 163480 -1 8649
8651 3 387791 123719 163400 -1 8650
8652 3 387787 123751 163320 -1 8651
8653 3 387789 123763 163240 -1 8652
8654 3 387815 123813 163160 -1 8653
8655 3 387853 123861 163040 -1 8654
8656 3 387877 123869 162960 -1 8655
8657 3 387919 123869 162880 -1 8656
8658 3 387931 123867 162800 -1 8657
8659 3 387901 123899 162760 -1 8658
8660 3 387951 123835 162680 -1 8659
8661 3 388029 123793 162600 -1 8660
8662 3 388085 123780 162560 -1 8661
8663 3 388127 123748 162520 -1 8662
8664 3 388133 123718 162480 -1 8663
8665 3 388013 123524 162480 -1 8664
8666 3 388009 123440 162440 -1 8665
8667 3 388133 123224 162360 -1 8666
8668 3 388175 123105 162280 -1 8667
8669 3 388191 123056 162200 -1 8668
8670 3 388151 122928 162120 -1 8669
8671 3 388075 122836 162120 -1 8670
8672 3 388045 122752 162080 -1 8671
8673 3 388093 122662 162120 -1 8672
8674 3 388079 122602 162120 -1 8673
8675 3 387951 122584 162120 -1 8674
8676 3 387921 122544 162000 -1 8675
8677 3 387827 122512 161960 -1 8676
8678 3 387779 122470 161920 -1 8677
8679 3 387755 122431 161880 -1 8678
8680 3 387663 122273 161840 -1 8679
8681 3 387723 122207 161840 -1 8680
8682 3 387705 122053 161840 -1 8681
8683 3 387763 122021 161800 -1 8682
8684 3 387839 122011 161760 -1 8683
8685 3 387877 121974 161680 -1 8684
8686 3 388005 121856 161680 -1 8685
8687 3 388023 121772 161640 -1 8686
8688 3 388013 121704 161600 -1 8687
8689 3 388171 121547 161600 -1 8688
8690 3 388185 121415 161640 -1 8689
8691 3 388237 121293 161640 -1 8690
8692 3 388287 121050 161640 -1 8691
8693 3 388321 120956 161520 -1 8692
8694 3 388349 120944 161480 -1 8693
8695 3 388515 120942 161480 -1 8694
8696 3 388639 120919 161400 -1 8695
8697 3 388769 120929 161320 -1 8696
8698 3 388959 120877 161200 -1 8697
8699 3 389221 120933 161120 -1 8698
8700 3 389309 120933 161040 -1 8699
8701 3 389461 120973 160960 -1 8700
8702 3 389557 120973 160920 -1 8701
8703 3 389635 120971 160880 -1 8702
8704 3 389703 121017 160960 -1 8703
8705 3 389699 121041 161000 -1 8704
8706 3 389811 121086 161040 -1 8705
8707 3 389841 121121 161080 -1 8706
8708 3 389997 121149 161080 -1 8707
8709 3 390077 121109 161040 -1 8708
8710 3 388195 120816 161480 -1 8694
8711 3 388063 120746 161480 -1 8710
8712 3 388031 120723 161400 -1 8711
8713 3 388029 120741 161320 -1 8712
8714 3 387989 120773 161240 -1 8713
8715 3 387990 120797 161200 -1 8714
8716 3 387991 120821 161160 -1 8715
8717 3 388051 120765 161520 -1 8711
8718 3 387997 120818 161520 -1 8717
8719 3 387969 120814 161560 -1 8718
8720 3 387955 120786 161560 -1 8719
8721 3 387909 120782 161560 -1 8720
8722 3 387853 120808 161560 -1 8721
8723 3 387749 120844 161560 -1 8722
8724 3 387719 120870 161600 -1 8723
8725 3 387715 120896 161680 -1 8724
8726 3 387657 120896 161560 -1 8723
8727 3 387579 120910 161480 -1 8726
8728 3 387607 120934 161400 -1 8727
8729 3 387591 120973 161320 -1 8728
8730 3 387553 120981 161280 -1 8729
8731 3 387497 120935 161280 -1 8730
8732 3 387403 120897 161320 -1 8731
8733 3 387273 120913 161320 -1 8732
8734 3 387225 120953 161360 -1 8733
8735 3 387165 121027 161400 -1 8734
8736 3 387097 121133 161440 -1 8735
8737 3 387080 121128 161480 -1 8736
8738 3 387063 121123 161520 -1 8737
8739 3 387933 121631 161560 -1 8688
8740 3 387916 121631 161520 -1 8739
8741 3 387899 121631 161480 -1 8740
8742 3 388331 123740 162480 -1 8664
8743 3 388359 123780 162480 -1 8742
8744 3 388367 123745 162400 -1 8743
8745 3 388429 123737 162320 -1 8744
8746 3 388501 123695 162240 -1 8745
8747 3 388585 123641 162160 -1 8746
8748 3 388631 123589 162080 -1 8747
8749 3 388679 123596 162000 -1 8748
8750 3 388731 123594 161920 -1 8749
8751 3 388775 123594 161840 -1 8750
8752 3 388779 123632 161760 -1 8751
8753 3 388805 123704 161680 -1 8752
8754 3 388875 123762 161640 -1 8753
8755 3 388943 123792 161600 -1 8754
8756 3 389045 123841 161520 -1 8755
8757 3 389059 123843 161480 -1 8756
8758 3 389171 123813 161440 -1 8757
8759 3 389391 123747 161320 -1 8758
8760 3 389543 123757 161200 -1 8759
8761 3 389733 123773 161200 -1 8760
8762 3 389883 123764 161160 -1 8761
8763 3 389935 123844 161120 -1 8762
8764 3 389971 123868 161080 -1 8763
8765 3 389683 123595 161200 -1 8760
8766 3 389737 123514 161200 -1 8765
8767 3 389707 123446 161200 -1 8766
8768 3 389767 123398 161200 -1 8767
8769 3 389773 123328 161240 -1 8768
8770 3 389813 123222 161240 -1 8769
8771 3 389899 123196 161240 -1 8770
8772 3 389939 123196 161160 -1 8771
8773 3 389955 123240 161080 -1 8772
8774 3 389999 123282 161000 -1 8773
8775 3 389135 123997 161480 -1 8757
8776 3 389145 124125 161480 -1 8775
8777 3 389191 124197 161480 -1 8776
8778 3 389289 124229 161400 -1 8777
8779 3 389429 124276 161320 -1 8778
8780 3 389551 124350 161240 -1 8779
8781 3 389569 124428 161160 -1 8780
8782 3 389583 124514 161080 -1 8781
8783 3 389693 124494 161080 -1 8782
8784 3 389827 124481 161000 -1 8783
8785 3 389975 124509 160920 -1 8784
8786 3 390173 124499 160840 -1 8785
8787 3 390291 124509 160800 -1 8786
8788 3 390509 124493 160720 -1 8787
8789 3 390645 124494 160640 -1 8788
8790 3 390765 124476 160560 -1 8789
8791 3 391003 124414 160480 -1 8790
8792 3 391119 124322 160480 -1 8791
8793 3 391295 124254 160480 -1 8792
8794 3 391407 124246 160520 -1 8793
8795 3 391487 124260 160440 -1 8794
8796 3 391543 124228 160360 -1 8795
8797 3 391589 124146 160320 -1 8796
8798 3 391625 124021 160240 -1 8797
8799 3 391595 123905 160320 -1 8798
8800 3 391539 123861 160360 -1 8799
8801 3 391501 123839 160400 -1 8800
8802 3 391439 123805 160440 -1 8801
8803 3 391467 123711 160400 -1 8802
8804 3 391559 123646 160400 -1 8803
8805 3 391529 123442 160400 -1 8804
8806 3 391573 123378 160360 -1 8805
8807 3 391527 123320 160320 -1 8806
8808 3 391537 123284 160280 -1 8807
8809 3 391687 123232 160280 -1 8808
8810 3 391779 123059 160240 -1 8809
8811 3 391889 122957 160240 -1 8810
8812 3 391927 122869 160280 -1 8811
8813 3 391941 122821 160320 -1 8812
8814 3 392047 122799 160320 -1 8813
8815 3 392035 122755 160400 -1 8814
8816 3 391985 122688 160480 -1 8815
8817 3 392035 122665 160560 -1 8816
8818 3 392057 122643 160600 -1 8817
8819 3 392095 122543 160600 -1 8818
8820 3 392129 122483 160640 -1 8819
8821 3 392171 122438 160680 -1 8820
8822 3 392215 122400 160680 -1 8821
8823 3 392215 122332 160640 -1 8822
8824 3 392183 122246 160680 -1 8823
8825 3 392191 122144 160680 -1 8824
8826 3 392079 122077 160680 -1 8825
8827 3 392131 122081 160600 -1 8826
8828 3 392185 122019 160520 -1 8827
8829 3 392245 121947 160520 -1 8828
8830 3 392275 121901 160560 -1 8829
8831 3 392275 121855 160640 -1 8830
8832 3 392243 121827 160720 -1 8831
8833 3 392247 121741 160720 -1 8832
8834 3 392283 121665 160760 -1 8833
8835 3 392325 121603 160800 -1 8834
8836 3 392329 121544 160840 -1 8835
8837 3 392329 121484 160880 -1 8836
8838 3 392383 121404 160920 -1 8837
8839 3 392531 121262 160920 -1 8838
8840 3 392687 121202 160920 -1 8839
8841 3 392777 121028 160920 -1 8840
8842 3 392815 120966 160960 -1 8841
8843 3 392869 120879 161040 -1 8842
8844 3 392871 120863 161120 -1 8843
8845 3 392855 120799 161200 -1 8844
8846 3 393037 120711 161240 -1 8845
8847 3 393143 120655 161200 -1 8846
8848 3 393241 120601 161160 -1 8847
8849 3 392111 122151 160720 -1 8825
8850 3 392015 122161 160760 -1 8849
8851 3 391981 122073 160800 -1 8850
8852 3 391961 122053 160840 -1 8851
8853 3 391931 122155 160920 -1 8852
8854 3 391909 122217 161000 -1 8853
8855 3 391903 122200 161040 -1 8854
8856 3 391895 122216 161080 -1 8855
8857 3 391859 122226 161120 -1 8856
8858 3 391759 122230 161200 -1 8857
8859 3 391691 122222 161240 -1 8858
8860 3 391513 122196 161280 -1 8859
8861 3 391409 122188 161320 -1 8860
8862 3 391375 122192 161360 -1 8861
8863 3 391341 122196 161400 -1 8862
8864 3 391325 122228 161440 -1 8863
8865 3 389361 124510 161080 -1 8782
8866 3 389301 124542 161080 -1 8865
8867 3 389289 124507 161040 -1 8866
8868 3 389209 124466 161000 -1 8867
8869 3 389115 124318 161000 -1 8868
8870 3 389099 124348 160960 -1 8869
8871 3 389119 124418 160920 -1 8870
8872 3 389099 124492 160880 -1 8871
8873 3 389067 124528 160840 -1 8872
8874 3 389067 124528 160800 -1 8873
8875 3 387819 123863 162680 -1 8660
8876 3 387779 123880 162640 -1 8875
8877 3 387767 123900 162600 -1 8876
8878 3 387765 124047 162760 -1 8659
8879 3 387757 124135 162760 -1 8878
8880 3 387755 124244 162840 -1 8879
8881 3 387801 124326 162920 -1 8880
8882 3 387773 124300 163000 -1 8881
8883 3 387735 124310 163080 -1 8882
8884 3 387733 124296 163160 -1 8883
8885 3 387829 124318 163160 -1 8884
8886 3 387855 124410 163160 -1 8885
8887 3 387853 124428 163120 -1 8886
8888 3 387881 124496 163080 -1 8887
8889 3 387859 124536 163040 -1 8888
8890 3 387941 123777 162800 -1 8658
8891 3 387893 123697 162800 -1 8890
8892 3 387839 123642 162760 -1 8891
8893 3 387757 123657 162720 -1 8892
8894 3 387653 123655 162680 -1 8893
8895 3 387293 123635 162640 -1 8894
8896 3 387291 123633 162600 -1 8895
8897 3 387655 123270 165280 -1 8626
8898 3 387801 123362 165280 -1 8897
8899 3 387857 123421 165240 -1 8898
8900 3 387805 123357 165360 -1 8898
8901 3 386899 122912 165680 -1 8621
8902 3 386835 122951 165720 -1 8901
8903 3 386773 122904 165760 -1 8902
8904 3 386635 122786 165760 -1 8903
8905 3 386621 122782 165720 -1 8904
8906 3 386499 122738 165760 -1 8905
8907 3 386423 122684 165760 -1 8906
8908 3 386385 122638 165760 -1 8907
8909 3 386337 122614 165800 -1 8908
8910 3 386307 122592 165840 -1 8909
8911 3 386273 122556 165880 -1 8910
8912 3 386193 122504 165920 -1 8911
8913 3 386601 122794 165840 -1 8904
8914 3 387291 122942 165800 -1 8619
8915 3 387299 122882 165840 -1 8914
8916 3 387361 122885 165880 -1 8915
8917 3 387413 122915 165960 -1 8916
8918 3 387455 122886 166040 -1 8917
8919 3 387495 122894 166080 -1 8918
8920 3 387605 122974 166080 -1 8919
8921 3 387609 122974 166160 -1 8920
8922 3 387845 122990 166160 -1 8921
8923 3 388001 122968 166080 -1 8922
8924 3 388053 122986 166040 -1 8923
8925 3 388211 122894 166040 -1 8924
8926 3 388277 122928 166000 -1 8925
8927 3 388347 123004 165920 -1 8926
8928 3 388469 123130 165840 -1 8927
8929 3 388481 123180 165800 -1 8928
8930 3 386327 122459 167600 -1 8598
8931 3 386501 122515 167600 -1 8930
8932 3 386577 122590 167560 -1 8931
8933 3 386697 122752 167560 -1 8932
8934 3 386697 122794 167600 -1 8933
8935 3 386661 122986 167600 -1 8934
8936 3 386661 123073 167640 -1 8935
8937 3 384561 121632 169720 -1 8579
8938 3 384419 121672 169720 -1 8937
8939 3 384315 121745 169640 -1 8938
8940 3 384275 121739 169560 -1 8939
8941 3 384157 121719 169560 -1 8940
8942 3 384115 121731 169600 -1 8941
8943 3 384027 121800 169680 -1 8942
8944 3 383943 121888 169760 -1 8943
8945 3 383833 121903 169800 -1 8944
8946 3 383723 121918 169840 -1 8945
8947 3 383593 121924 169840 -1 8946
8948 3 383535 121918 169880 -1 8947
8949 3 383473 121936 169960 -1 8948
8950 3 383371 121960 170040 -1 8949
8951 3 383317 122010 170120 -1 8950
8952 3 383287 122068 170200 -1 8951
8953 3 383331 122118 170200 -1 8952
8954 3 383271 122143 170280 -1 8953
8955 3 383275 122147 170360 -1 8954
8956 3 383293 122225 170440 -1 8955
8957 3 383297 122235 170480 -1 8956
8958 3 383241 122289 170520 -1 8957
8959 3 383221 122337 170560 -1 8958
8960 3 383265 122417 170560 -1 8959
8961 3 383245 122457 170600 -1 8960
8962 3 383209 122473 170640 -1 8961
8963 3 383131 122513 170720 -1 8962
8964 3 383035 122529 170800 -1 8963
8965 3 382969 122517 170840 -1 8964
8966 3 382905 122539 170920 -1 8965
8967 3 382819 122605 171000 -1 8966
8968 3 382723 122687 171040 -1 8967
8969 3 382631 122725 171080 -1 8968
8970 3 382635 122698 171160 -1 8969
8971 3 382669 122746 171240 -1 8970
8972 3 382685 122780 171320 -1 8971
8973 3 382675 122757 171400 -1 8972
8974 3 382665 122755 171480 -1 8973
8975 3 382631 122771 171560 -1 8974
8976 3 382601 122781 171640 -1 8975
8977 3 382593 122799 171680 -1 8976
8978 3 382595 122859 171720 -1 8977
8979 3 382637 122967 171800 -1 8978
8980 3 382611 123007 171880 -1 8979
8981 3 382569 123041 171960 -1 8980
8982 3 382551 123048 172000 -1 8981
8983 3 382545 123110 172040 -1 8982
8984 3 382487 122755 171680 -1 8977
8985 3 382445 122739 171640 -1 8984
8986 3 382511 122709 171040 -1 8969
8987 3 382391 122650 171000 -1 8986
8988 3 382281 122652 171000 -1 8987
8989 3 382237 122682 171000 -1 8988
8990 3 382219 122728 171000 -1 8989
8991 3 382277 122770 170960 -1 8990
8992 3 382317 122794 170880 -1 8991
8993 3 382323 122918 170880 -1 8992
8994 3 382235 123016 170800 -1 8993
8995 3 382183 123022 170720 -1 8994
8996 3 382179 123000 170680 -1 8995
8997 3 383247 122567 170560 -1 8960
8998 3 383227 122607 170480 -1 8997
8999 3 383191 122593 170400 -1 8998
9000 3 383179 122581 170320 -1 8999
9001 3 383213 122565 170240 -1 9000
9002 3 383205 122569 170120 -1 9001
9003 3 383685 121842 169760 -1 8944
9004 3 384765 121047 169920 -1 8575
9005 3 384881 121039 169960 -1 9004
9006 3 384951 121049 170040 -1 9005
9007 3 385007 121030 170120 -1 9006
9008 3 385033 121030 170200 -1 9007
9009 3 385087 120996 170280 -1 9008
9010 3 385133 120946 170320 -1 9009
9011 3 385112 120937 170360 -1 9010
9012 3 385091 120928 170400 -1 9011
9013 3 385233 120928 170320 -1 9010
9014 3 385317 120942 170320 -1 9013
9015 3 385363 120944 170400 -1 9014
9016 3 385323 120932 170240 -1 9014
9017 3 385327 120930 170200 -1 9016
9018 3 383292 120130 171760 -1 8480
9019 3 383240 120137 171720 -1 9018
9020 3 383162 120077 171680 -1 9019
9021 3 382994 120105 171640 -1 9020
9022 3 382974 120093 171600 -1 9021
9023 3 383387 119919 172160 -1 8474
9024 3 380748 118543 173040 -1 8344
9025 3 380734 118571 173000 -1 9024
9026 3 380740 118569 172960 -1 9025
9027 3 380984 118280 173160 -1 8342
9028 3 380988 118245 173080 -1 9027
9029 3 380962 118231 173000 -1 9028
9030 3 380918 118207 172960 -1 9029
9031 3 380984 118227 172920 -1 9030
9032 3 380992 118232 172880 -1 9031
9033 3 380992 118224 172840 -1 9032
9034 3 380994 118216 172760 -1 9033
9035 3 380972 118190 172680 -1 9034
9036 3 380984 118192 172640 -1 9035
9037 3 381002 118174 172600 -1 9036
9038 3 380954 118204 172520 -1 9037
9039 3 380912 118172 172440 -1 9038
9040 3 380882 118148 172360 -1 9039
9041 3 380872 118114 172320 -1 9040
9042 3 380866 118078 172280 -1 9041
9043 3 380882 118055 172240 -1 9042
9044 3 380932 118039 172200 -1 9043
9045 3 380934 118035 172120 -1 9044
9046 3 380902 117997 172040 -1 9045
9047 3 380826 117943 172040 -1 9046
9048 3 380606 117856 172000 -1 9047
9049 3 380646 117897 171960 -1 9048
9050 3 380642 117893 171880 -1 9049
9051 3 380614 117831 171800 -1 9050
9052 3 380582 117775 171760 -1 9051
9053 3 380560 117721 171720 -1 9052
9054 3 380544 117605 171680 -1 9053
9055 3 380492 117559 171640 -1 9054
9056 3 380406 117500 171600 -1 9055
9057 3 380394 117382 171600 -1 9056
9058 3 380380 117324 171560 -1 9057
9059 3 380292 117252 171480 -1 9058
9060 3 380256 117236 171480 -1 9059
9061 3 380276 117174 171480 -1 9060
9062 3 380166 117124 171400 -1 9061
9063 3 380128 117082 171360 -1 9062
9064 3 380114 117048 171320 -1 9063
9065 3 380112 116999 171280 -1 9064
9066 3 380088 116959 171240 -1 9065
9067 3 380098 116799 171200 -1 9066
9068 3 380102 116695 171160 -1 9067
9069 3 380062 116573 171160 -1 9068
9070 3 380066 116520 171080 -1 9069
9071 3 380350 117518 171600 -1 9056
9072 3 380278 117508 171600 -1 9071
9073 3 380252 117462 171600 -1 9072
9074 3 380836 118117 172960 -1 9030
9075 3 380810 118041 172920 -1 9074
9076 3 380748 118077 172840 -1 9075
9077 3 380712 118167 172760 -1 9076
9078 3 380694 118210 172720 -1 9077
9079 3 380706 118276 172640 -1 9078
9080 3 380592 118280 172560 -1 9079
9081 3 380542 118298 172480 -1 9080
9082 3 380564 118340 172400 -1 9081
9083 3 380596 118361 172320 -1 9082
9084 3 380606 118367 172280 -1 9083
9085 3 380528 118337 172240 -1 9084
9086 3 380486 118345 172200 -1 9085
9087 3 380474 118403 172120 -1 9086
9088 3 380438 118415 172080 -1 9087
9089 3 380680 118011 172920 -1 9075
9090 3 380650 117987 172920 -1 9089
9091 3 380646 117951 173000 -1 9090
9092 3 380636 117994 173080 -1 9091
9093 3 380614 117956 173160 -1 9092
9094 3 380628 117874 173200 -1 9093
9095 3 380586 117758 173200 -1 9094
9096 3 380612 117686 173200 -1 9095
9097 3 380676 117736 173280 -1 9096
9098 3 380660 117718 173320 -1 9097
9099 3 377856 118068 174800 -1 8320
9100 3 377774 118104 174880 -1 9099
9101 3 377708 118171 174920 -1 9100
9102 3 377676 118175 174960 -1 9101
9103 3 378250 117616 176200 -1 8301
9104 3 378368 117680 176240 -1 9103
9105 3 378374 117706 176280 -1 9104
9106 3 378362 117716 176320 -1 9105
9107 3 376986 117538 176440 -1 8295
9108 3 376921 117361 176440 -1 9107
9109 3 376925 117287 176360 -1 9108
9110 3 376993 117253 176280 -1 9109
9111 3 376988 117236 176240 -1 9110
9112 3 376922 117186 176160 -1 9111
9113 3 376874 117226 176080 -1 9112
9114 3 376810 117294 176000 -1 9113
9115 3 376748 117342 175960 -1 9114
9116 3 376706 117370 175920 -1 9115
9117 3 376648 117338 175920 -1 9116
9118 3 376612 117314 175960 -1 9117
9119 3 376568 117314 176000 -1 9118
9120 3 376502 117348 176040 -1 9119
9121 3 376496 117400 176040 -1 9120
9122 3 376492 117470 176000 -1 9121
9123 3 376530 117578 176000 -1 9122
9124 3 376519 117621 175960 -1 9123
9125 3 376485 117621 175920 -1 9124
9126 3 376391 117571 175880 -1 9125
9127 3 376327 117419 175960 -1 9126
9128 3 376335 117299 176000 -1 9127
9129 3 376287 117173 176000 -1 9128
9130 3 376175 117135 175960 -1 9129
9131 3 376113 117157 175920 -1 9130
9132 3 375899 117233 175920 -1 9131
9133 3 375813 117211 176000 -1 9132
9134 3 375737 117293 176000 -1 9133
9135 3 375555 117323 176040 -1 9134
9136 3 375457 117359 176000 -1 9135
9137 3 375383 117319 176000 -1 9136
9138 3 375363 117323 175920 -1 9137
9139 3 375361 117345 175840 -1 9138
9140 3 375318 117326 175800 -1 9139
9141 3 375192 117214 175760 -1 9140
9142 3 375058 117120 175760 -1 9141
9143 3 374968 117096 175760 -1 9142
9144 3 375797 117135 175920 -1 9133
9145 3 375751 117125 175840 -1 9144
9146 3 375681 117162 175760 -1 9145
9147 3 375601 117214 175720 -1 9146
9148 3 375585 117208 175680 -1 9147
9149 3 376550 117375 177320 -1 8282
9150 3 376588 117471 177360 -1 9149
9151 3 376641 117524 177400 -1 9150
9152 3 376669 117580 177400 -1 9151
9153 3 376717 117596 177480 -1 9152
9154 3 376755 117618 177560 -1 9153
9155 3 376783 117618 177600 -1 9154
9156 3 376641 117698 177360 -1 9152
9157 3 376615 117684 177280 -1 9156
9158 3 376603 117670 177200 -1 9157
9159 3 376178 117338 177360 -1 8281
9160 3 376082 117370 177360 -1 9159
9161 3 376024 117382 177280 -1 9160
9162 3 376020 117376 177240 -1 9161
9163 3 375662 117359 177800 -1 8275
9164 3 375644 117459 177760 -1 9163
9165 3 375660 117552 177760 -1 9164
9166 3 375702 117614 177760 -1 9165
9167 3 375690 117702 177760 -1 9166
9168 3 375670 117670 177840 -1 9167
9169 3 375586 117550 177880 -1 9168
9170 3 375566 117488 177880 -1 9169
9171 3 375470 117464 177880 -1 9170
9172 3 375406 117469 177920 -1 9171
9173 3 375352 117407 178000 -1 9172
9174 3 375346 117317 178080 -1 9173
9175 3 375682 117738 177680 -1 9167
9176 3 376022 116935 178080 -1 8272
9177 3 376026 116901 178160 -1 9176
9178 3 376046 116874 178240 -1 9177
9179 3 376076 116894 178280 -1 9178
9180 3 376106 116898 178320 -1 9179
9181 3 376152 116907 178360 -1 9180
9182 3 376298 116885 178360 -1 9181
9183 3 376388 116825 178440 -1 9182
9184 3 376364 116761 178520 -1 9183
9185 3 376376 116761 178600 -1 9184
9186 3 376350 116751 178680 -1 9185
9187 3 376334 116753 178720 -1 9186
9188 3 376306 116761 178760 -1 9187
9189 3 376252 116735 178800 -1 9188
9190 3 376272 116721 178840 -1 9189
9191 3 373640 118426 181040 -1 7138
9192 3 373534 118413 181000 -1 9191
9193 3 373328 118387 180960 -1 9192
9194 3 373242 118407 181000 -1 9193
9195 3 373160 118435 181040 -1 9194
9196 3 372944 118517 181080 -1 9195
9197 3 372910 118552 181120 -1 9196
9198 3 372894 118570 181160 -1 9197
9199 3 372988 118313 181000 -1 9194
9200 3 372852 118193 180920 -1 9199
9201 3 372742 118122 180840 -1 9200
9202 3 372676 118048 180760 -1 9201
9203 3 372554 117898 180680 -1 9202
9204 3 372492 117812 180640 -1 9203
9205 3 372374 117694 180600 -1 9204
9206 3 372320 117656 180560 -1 9205
9207 3 372128 117585 180480 -1 9206
9208 3 372070 117479 180440 -1 9207
9209 3 371982 117448 180400 -1 9208
9210 3 371870 117444 180320 -1 9209
9211 3 371796 117490 180280 -1 9210
9212 3 371800 117626 180280 -1 9211
9213 3 371846 117708 180360 -1 9212
9214 3 372122 117621 180480 -1 9207
9215 3 372060 117698 180480 -1 9214
9216 3 372022 117706 180480 -1 9215
9217 3 372018 117736 180480 -1 9216
9218 3 372032 117774 180480 -1 9217
9219 3 372040 117812 180480 -1 9218
9220 3 372014 117868 180480 -1 9219
9221 3 371982 117924 180520 -1 9220
9222 3 371866 118020 180520 -1 9221
9223 3 371859 118040 180560 -1 9222
9224 3 371852 118060 180600 -1 9223
9225 3 371860 118132 180640 -1 9224
9226 3 371862 118154 180680 -1 9225
9227 3 374774 119194 182400 -1 7125
9228 3 374922 119058 182400 -1 9227
9229 3 375150 119098 182400 -1 9228
9230 3 375302 119226 182320 -1 9229
9231 3 375394 119326 182240 -1 9230
9232 3 375430 119382 182160 -1 9231
9233 3 375498 119428 182120 -1 9232
9234 3 375594 119482 182080 -1 9233
9235 3 375922 119442 182080 -1 9234
9236 3 376108 119336 182000 -1 9235
9237 3 376180 119290 181960 -1 9236
9238 3 376354 119348 181880 -1 9237
9239 3 376446 119508 181840 -1 9238
9240 3 376500 119520 181760 -1 9239
9241 3 376516 119606 181720 -1 9240
9242 3 376656 119762 181720 -1 9241
9243 3 376764 119794 181640 -1 9242
9244 3 376794 119778 181560 -1 9243
9245 3 376860 119776 181480 -1 9244
9246 3 376888 119746 181400 -1 9245
9247 3 376886 119708 181320 -1 9246
9248 3 376868 119426 181200 -1 9247
9249 3 376884 119360 181120 -1 9248
9250 3 376952 119344 181080 -1 9249
9251 3 377064 119268 181040 -1 9250
9252 3 377112 119240 181000 -1 9251
9253 3 377178 119252 181000 -1 9252
9254 3 377210 119276 181000 -1 9253
9255 3 377226 119292 180960 -1 9254
9256 3 377308 119352 180920 -1 9255
9257 3 377322 119278 180840 -1 9256
9258 3 377372 119254 180800 -1 9257
9259 3 377428 119234 180760 -1 9258
9260 3 377486 119194 180680 -1 9259
9261 3 377516 119094 180600 -1 9260
9262 3 377518 119074 180560 -1 9261
9263 3 377574 119070 180520 -1 9262
9264 3 377730 119088 180520 -1 9263
9265 3 377794 119058 180480 -1 9264
9266 3 377830 118938 180400 -1 9265
9267 3 377822 118884 180360 -1 9266
9268 3 377825 118847 180320 -1 9267
9269 3 377828 118810 180280 -1 9268
9270 3 377410 119380 181000 -1 9256
9271 3 377414 119342 181080 -1 9270
9272 3 376630 119938 181760 -1 9242
9273 3 376634 119976 181800 -1 9272
9274 3 376636 120023 181840 -1 9273
9275 3 376648 120063 181880 -1 9274
9276 3 376642 120091 181920 -1 9275
9277 3 376662 120105 181960 -1 9276
9278 3 376736 120153 182000 -1 9277
9279 3 377012 120983 182040 -1 9278
9280 3 376992 120319 182080 -1 9279
9281 3 376978 120322 182120 -1 9280
9282 3 377004 120324 182160 -1 9281
9283 3 377052 120320 182200 -1 9282
9284 3 376970 120248 182240 -1 9283
9285 3 376926 120262 182320 -1 9284
9286 3 376916 120218 182440 -1 9285
9287 3 376853 120099 182480 -1 9286
9288 3 376721 120031 182480 -1 9287
9289 3 376642 119978 182520 -1 9288
9290 3 376588 119934 182560 -1 9289
9291 3 376578 119900 182600 -1 9290
9292 3 376548 119818 182680 -1 9291
9293 3 376526 119780 182760 -1 9292
9294 3 376502 119764 182840 -1 9293
9295 3 376520 119730 182920 -1 9294
9296 3 376464 119714 183000 -1 9295
9297 3 376424 119758 183040 -1 9296
9298 3 376364 119788 183080 -1 9297
9299 3 376216 119734 183200 -1 9298
9300 3 376198 119712 183240 -1 9299
9301 3 376148 119692 183320 -1 9300
9302 3 376144 119744 183400 -1 9301
9303 3 376134 119710 183440 -1 9302
9304 3 376141 119703 183520 -1 9303
9305 3 376059 119667 183520 -1 9304
9306 3 375991 119559 183520 -1 9305
9307 3 375991 119545 183560 -1 9306
9308 3 375999 119511 183640 -1 9307
9309 3 376282 119568 183440 -1 9303
9310 3 376444 119514 183440 -1 9309
9311 3 376501 119317 183480 -1 9310
9312 3 376519 119300 183520 -1 9311
9313 3 376505 119285 183600 -1 9312
9314 3 376508 119238 183640 -1 9313
9315 3 376534 119214 183680 -1 9314
9316 3 376428 119242 183680 -1 9315
9317 3 376412 119304 183680 -1 9316
9318 3 376406 119330 183760 -1 9317
9319 3 376422 119346 183800 -1 9318
9320 3 376409 119383 183840 -1 9319
9321 3 376399 119473 183880 -1 9320
9322 3 376241 119577 183880 -1 9321
9323 3 376215 119673 183960 -1 9322
9324 3 376237 119745 184000 -1 9323
9325 3 376149 119583 183880 -1 9322
9326 3 376013 119591 183880 -1 9325
9327 3 375953 119643 183880 -1 9326
9328 3 375929 119671 183840 -1 9327
9329 3 375907 119759 183800 -1 9328
9330 3 375895 119737 183760 -1 9329
9331 3 375883 119715 183720 -1 9330
9332 3 375823 119697 183680 -1 9331
9333 3 376626 119276 183760 -1 9315
9334 3 376706 119326 183840 -1 9333
9335 3 376742 119334 183880 -1 9334
9336 3 376764 119294 183920 -1 9335
9337 3 376798 119152 183920 -1 9336
9338 3 376863 119081 183920 -1 9337
9339 3 376951 118841 183920 -1 9338
9340 3 376899 118789 184000 -1 9339
9341 3 376819 118859 184040 -1 9340
9342 3 376713 118937 184080 -1 9341
9343 3 376559 119075 184160 -1 9342
9344 3 376395 119107 184200 -1 9343
9345 3 376373 119329 184320 -1 9344
9346 3 376264 119896 183400 -1 9302
9347 3 376344 120093 183440 -1 9346
9348 3 376358 120228 183480 -1 9347
9349 3 376346 120328 183520 -1 9348
9350 3 376366 120436 183520 -1 9349
9351 3 376470 120472 183440 -1 9350
9352 3 376504 120468 183400 -1 9351
9353 3 376686 120540 183360 -1 9352
9354 3 376716 120565 183320 -1 9353
9355 3 376730 120575 183280 -1 9354
9356 3 376830 120664 183200 -1 9355
9357 3 376866 120752 183200 -1 9356
9358 3 376978 120860 183200 -1 9357
9359 3 376994 120866 183160 -1 9358
9360 3 377016 120892 183120 -1 9359
9361 3 377018 120902 183080 -1 9360
9362 3 377018 120902 183040 -1 9361
9363 3 376912 120916 183160 -1 9358
9364 3 376860 120946 183200 -1 9363
9365 3 376850 121025 183200 -1 9364
9366 3 376866 121079 183200 -1 9365
9367 3 376918 121047 183280 -1 9366
9368 3 376888 121011 183320 -1 9367
9369 3 376828 121021 183360 -1 9368
9370 3 376806 121063 183400 -1 9369
9371 3 376798 121069 183440 -1 9370
9372 3 376796 121111 183480 -1 9371
9373 3 376808 121171 183520 -1 9372
9374 3 376824 121246 183560 -1 9373
9375 3 376844 121338 183600 -1 9374
9376 3 376888 121406 183640 -1 9375
9377 3 376910 121466 183680 -1 9376
9378 3 376952 121574 183760 -1 9377
9379 3 376992 121659 183840 -1 9378
9380 3 377236 120390 182200 -1 9283
9381 3 377242 120324 182280 -1 9380
9382 3 377290 120318 182360 -1 9381
9383 3 377352 120246 182400 -1 9382
9384 3 377414 120204 182440 -1 9383
9385 3 377496 120164 182480 -1 9384
9386 3 377622 120168 182480 -1 9385
9387 3 377756 120276 182480 -1 9386
9388 3 377862 120332 182520 -1 9387
9389 3 377956 120520 182520 -1 9388
9390 3 378376 120692 182520 -1 9389
9391 3 378536 120634 182600 -1 9390
9392 3 378732 120632 182640 -1 9391
9393 3 378684 120582 182680 -1 9392
9394 3 378920 120664 182720 -1 9393
9395 3 379046 120712 182720 -1 9394
9396 3 379150 120718 182680 -1 9395
9397 3 379282 120646 182680 -1 9396
9398 3 379558 120472 182680 -1 9397
9399 3 379565 120387 182720 -1 9398
9400 3 379641 120315 182720 -1 9399
9401 3 379625 120269 182760 -1 9400
9402 3 379647 120169 182800 -1 9401
9403 3 379689 120109 182840 -1 9402
9404 3 379745 120085 182800 -1 9403
9405 3 379787 119983 182760 -1 9404
9406 3 379815 119893 182840 -1 9405
9407 3 379728 119840 182800 -1 9406
9408 3 379724 119792 182760 -1 9407
9409 3 379750 119750 182720 -1 9408
9410 3 379788 119733 182680 -1 9409
9411 3 379802 119705 182640 -1 9410
9412 3 379690 119587 182640 -1 9411
9413 3 379544 119585 182640 -1 9412
9414 3 379344 119535 182640 -1 9413
9415 3 379220 119527 182600 -1 9414
9416 3 379184 119516 182560 -1 9415
9417 3 378902 120668 182800 -1 9394
9418 3 378364 120482 182680 -1 9393
9419 3 378263 120431 182760 -1 9418
9420 3 378249 120423 182800 -1 9419
9421 3 378654 120818 182480 -1 9390
9422 3 378577 120849 182440 -1 9421
9423 3 378530 120864 182400 -1 9422
9424 3 378464 120878 182320 -1 9423
9425 3 378406 120898 182280 -1 9424
9426 3 378286 121002 182240 -1 9425
9427 3 378192 121022 182200 -1 9426
9428 3 378102 120966 182120 -1 9427
9429 3 378080 120968 182080 -1 9428
9430 3 378082 120940 182000 -1 9429
9431 3 378032 120912 181960 -1 9430
9432 3 377974 120930 181880 -1 9431
9433 3 377957 120953 181840 -1 9432
9434 3 377901 120975 181800 -1 9433
9435 3 377835 120935 181880 -1 9434
9436 3 377813 120933 181960 -1 9435
9437 3 377799 120967 182000 -1 9436
9438 3 377508 120148 182520 -1 9385
9439 3 377451 120165 182560 -1 9438
9440 3 377431 120155 182600 -1 9439
9441 3 377505 120123 182680 -1 9440
9442 3 377519 120129 182760 -1 9441
9443 3 377649 120151 182520 -1 9438
9444 3 377699 120203 182520 -1 9443
9445 3 377775 120233 182600 -1 9444
9446 3 377286 120438 182160 -1 9380
9447 3 377358 120500 182080 -1 9446
9448 3 377569 121405 182040 -1 9447
9449 3 374304 119418 183000 -1 7120
9450 3 374368 119418 183080 -1 9449
9451 3 374364 119370 183160 -1 9450
9452 3 374328 119262 183240 -1 9451
9453 3 374244 119106 183320 -1 9452
9454 3 374224 119014 183400 -1 9453
9455 3 374252 118994 183520 -1 9454
9456 3 374316 118974 183640 -1 9455
9457 3 374400 119011 183680 -1 9456
9458 3 374450 119015 183720 -1 9457
9459 3 374542 118937 183720 -1 9458
9460 3 374542 118879 183720 -1 9459
9461 3 374738 118677 183680 -1 9460
9462 3 374658 118637 183600 -1 9461
9463 3 374568 118609 183560 -1 9462
9464 3 374472 118599 183480 -1 9463
9465 3 374340 118465 183440 -1 9464
9466 3 374282 118433 183400 -1 9465
9467 3 374170 118499 183400 -1 9466
9468 3 373904 118465 183400 -1 9467
9469 3 373608 118397 183480 -1 9468
9470 3 373464 118383 183560 -1 9469
9471 3 373382 118417 183720 -1 9470
9472 3 373436 118405 183840 -1 9471
9473 3 373418 118386 183920 -1 9472
9474 3 373404 118448 183960 -1 9473
9475 3 373364 118472 184000 -1 9474
9476 3 373298 118402 184040 -1 9475
9477 3 373220 118270 184080 -1 9476
9478 3 373190 118244 184040 -1 9477
9479 3 373112 118158 184000 -1 9478
9480 3 373040 118188 184040 -1 9479
9481 3 372996 118212 184080 -1 9480
9482 3 372954 118224 184120 -1 9481
9483 3 374392 118307 183400 -1 9466
9484 3 374474 118224 183360 -1 9483
9485 3 374538 118112 183320 -1 9484
9486 3 374576 118014 183360 -1 9485
9487 3 374684 117962 183360 -1 9486
9488 3 374738 117916 183400 -1 9487
9489 3 374820 117784 183360 -1 9488
9490 3 374892 117720 183320 -1 9489
9491 3 375026 117720 183360 -1 9490
9492 3 375100 117735 183440 -1 9491
9493 3 375135 117740 183480 -1 9492
9494 3 375170 117745 183520 -1 9493
9495 3 374158 118811 183640 -1 9456
9496 3 373996 118785 183680 -1 9495
9497 3 374018 118836 183760 -1 9496
9498 3 374014 118916 183840 -1 9497
9499 3 373980 118948 183920 -1 9498
9500 3 373934 119040 184000 -1 9499
9501 3 373920 119090 184080 -1 9500
9502 3 373860 119156 184160 -1 9501
9503 3 373804 119239 184240 -1 9502
9504 3 373792 119303 184280 -1 9503
9505 3 373776 119377 184320 -1 9504
9506 3 373780 119417 184360 -1 9505
9507 3 373754 119455 184400 -1 9506
9508 3 373754 119455 184440 -1 9507
9509 3 373736 119499 184480 -1 9508
9510 3 373704 119531 184520 -1 9509
9511 3 373686 119521 184560 -1 9510
9512 3 373736 119391 184600 -1 9511
9513 3 373750 119407 184680 -1 9512
9514 3 373722 119391 184760 -1 9513
9515 3 373694 119459 184840 -1 9514
9516 3 373640 119497 184880 -1 9515
9517 3 373554 119565 184960 -1 9516
9518 3 373482 119567 185000 -1 9517
9519 3 373392 119603 185080 -1 9518
9520 3 373220 119581 185080 -1 9519
9521 3 373064 119704 185160 -1 9520
9522 3 372988 119744 185200 -1 9521
9523 3 372862 119772 185240 -1 9522
9524 3 372556 119768 185240 -1 9523
9525 3 372364 119939 185320 -1 9524
9526 3 372346 120049 185400 -1 9525
9527 3 372284 120080 185440 -1 9526
9528 3 372284 120100 185520 -1 9527
9529 3 372238 120208 185600 -1 9528
9530 3 372238 120270 185640 -1 9529
9531 3 372300 120430 185800 -1 9530
9532 3 372322 120512 185880 -1 9531
9533 3 371914 119962 185600 -1 9529
9534 3 371652 119918 185640 -1 9533
9535 3 371612 119950 185720 -1 9534
9536 3 371598 119950 185800 -1 9535
9537 3 371588 119977 185840 -1 9536
9538 3 372022 119974 185440 -1 9527
9539 3 371952 119594 185440 -1 9538
9540 3 371826 119504 185440 -1 9539
9541 3 371714 119402 185440 -1 9540
9542 3 371524 119320 185440 -1 9541
9543 3 371352 119083 185440 -1 9542
9544 3 371132 119017 185440 -1 9543
9545 3 370992 118887 185360 -1 9544
9546 3 370872 118755 185280 -1 9545
9547 3 370770 118669 185240 -1 9546
9548 3 370630 118556 185160 -1 9547
9549 3 370586 118462 185080 -1 9548
9550 3 370502 118322 185000 -1 9549
9551 3 370464 118166 184920 -1 9550
9552 3 370394 118181 184880 -1 9551
9553 3 370362 118171 184840 -1 9552
9554 3 370532 117988 184920 -1 9551
9555 3 370546 117861 184880 -1 9554
9556 3 370556 117819 184840 -1 9555
9557 3 370562 117693 184760 -1 9556
9558 3 370538 117684 184720 -1 9557
9559 3 370598 117612 184720 -1 9558
9560 3 370646 117490 184640 -1 9559
9561 3 370716 117238 184560 -1 9560
9562 3 370738 117038 184560 -1 9561
9563 3 370734 116847 184480 -1 9562
9564 3 370692 116671 184400 -1 9563
9565 3 370678 116573 184360 -1 9564
9566 3 370636 116378 184280 -1 9565
9567 3 370638 116270 184240 -1 9566
9568 3 370640 116182 184200 -1 9567
9569 3 370706 116028 184200 -1 9568
9570 3 370696 115881 184160 -1 9569
9571 3 370668 115823 184120 -1 9570
9572 3 370650 115743 184080 -1 9571
9573 3 370816 115571 184000 -1 9572
9574 3 370614 115641 184000 -1 9573
9575 3 370650 115759 184000 -1 9574
9576 3 371070 115585 184000 -1 9573
9577 3 371156 115487 183960 -1 9576
9578 3 371208 115389 183920 -1 9577
9579 3 371234 115259 183840 -1 9578
9580 3 371292 115096 183760 -1 9579
9581 3 371316 114958 183680 -1 9580
9582 3 371352 114831 183600 -1 9581
9583 3 371398 114697 183520 -1 9582
9584 3 371438 114569 183440 -1 9583
9585 3 371370 114413 183360 -1 9584
9586 3 371350 114396 183320 -1 9585
9587 3 371364 114422 183240 -1 9586
9588 3 371444 114392 183120 -1 9587
9589 3 371432 114323 183040 -1 9588
9590 3 371402 114295 182960 -1 9589
9591 3 371416 114355 182880 -1 9590
9592 3 371482 114415 182840 -1 9591
9593 3 371536 114433 182800 -1 9592
9594 3 371572 114431 182760 -1 9593
9595 3 371672 114455 182720 -1 9594
9596 3 371758 114537 182640 -1 9595
9597 3 371808 114613 182560 -1 9596
9598 3 371816 114613 182520 -1 9597
9599 3 371852 114639 182480 -1 9598
9600 3 371866 114679 182440 -1 9599
9601 3 371886 114709 182400 -1 9600
9602 3 371884 114747 182360 -1 9601
9603 3 371888 114791 182280 -1 9602
9604 3 371870 114857 182200 -1 9603
9605 3 371894 114914 182120 -1 9604
9606 3 371910 114938 182080 -1 9605
9607 3 371908 114958 182000 -1 9606
9608 3 371896 115014 181960 -1 9607
9609 3 371866 115032 181920 -1 9608
9610 3 371760 115038 181840 -1 9609
9611 3 371672 114941 181760 -1 9610
9612 3 371620 114861 181720 -1 9611
9613 3 371582 114907 181680 -1 9612
9614 3 371490 114903 181640 -1 9613
9615 3 371356 114847 181600 -1 9614
9616 3 371394 114857 181520 -1 9615
9617 3 371290 114813 181480 -1 9616
9618 3 371268 114741 181440 -1 9617
9619 3 371248 114683 181360 -1 9618
9620 3 371306 114631 181320 -1 9619
9621 3 371404 114376 181200 -1 9620
9622 3 371542 114236 181120 -1 9621
9623 3 371760 114226 181120 -1 9622
9624 3 371912 114159 181040 -1 9623
9625 3 371964 114097 181000 -1 9624
9626 3 372016 114027 180960 -1 9625
9627 3 372168 113959 180880 -1 9626
9628 3 372274 113858 180800 -1 9627
9629 3 372342 113800 180720 -1 9628
9630 3 372426 113744 180640 -1 9629
9631 3 372446 113652 180560 -1 9630
9632 3 372518 113650 180480 -1 9631
9633 3 372548 113630 180400 -1 9632
9634 3 372562 113599 180320 -1 9633
9635 3 372600 113623 180280 -1 9634
9636 3 372632 113617 180240 -1 9635
9637 3 372844 113691 180200 -1 9636
9638 3 372886 113615 180160 -1 9637
9639 3 372996 113441 180120 -1 9638
9640 3 373074 113429 180120 -1 9639
9641 3 373178 113523 180120 -1 9640
9642 3 373238 113537 180040 -1 9641
9643 3 373316 113432 179960 -1 9642
9644 3 373344 113396 179920 -1 9643
9645 3 373442 113382 179880 -1 9644
9646 3 373490 113346 179840 -1 9645
9647 3 373542 113414 179800 -1 9646
9648 3 373592 113458 179720 -1 9647
9649 3 373666 113442 179680 -1 9648
9650 3 373700 113446 179640 -1 9649
9651 3 373740 113448 179600 -1 9650
9652 3 373788 113436 179560 -1 9651
9653 3 373818 113408 179480 -1 9652
9654 3 373800 113454 179400 -1 9653
9655 3 373782 113488 179320 -1 9654
9656 3 373764 113500 179280 -1 9655
9657 3 373768 113412 179280 -1 9656
9658 3 373792 113380 179200 -1 9657
9659 3 373804 113330 179120 -1 9658
9660 3 373764 113342 179040 -1 9659
9661 3 373736 113350 179000 -1 9660
9662 3 373790 113324 178880 -1 9661
9663 3 373786 113268 178840 -1 9662
9664 3 373824 113250 178760 -1 9663
9665 3 373832 113253 178680 -1 9664
9666 3 373878 113215 178600 -1 9665
9667 3 373928 113081 178520 -1 9666
9668 3 374048 113077 178480 -1 9667
9669 3 374086 113087 178440 -1 9668
9670 3 374142 113099 178400 -1 9669
9671 3 374258 113001 178320 -1 9670
9672 3 374342 112923 178280 -1 9671
9673 3 374328 112917 178200 -1 9672
9674 3 374384 112895 178120 -1 9673
9675 3 374444 112887 178080 -1 9674
9676 3 374524 112907 178040 -1 9675
9677 3 374532 112923 177960 -1 9676
9678 3 374522 112936 177880 -1 9677
9679 3 374522 112936 177800 -1 9678
9680 3 374540 112982 177720 -1 9679
9681 3 374572 112998 177680 -1 9680
9682 3 374582 112994 177600 -1 9681
9683 3 374594 112998 177560 -1 9682
9684 3 374606 113008 177520 -1 9683
9685 3 374628 113012 177480 -1 9684
9686 3 374672 113020 177440 -1 9685
9687 3 374718 113008 177400 -1 9686
9688 3 374756 113004 177360 -1 9687
9689 3 374822 112996 177280 -1 9688
9690 3 374936 112986 177200 -1 9689
9691 3 374980 112994 177120 -1 9690
9692 3 375000 112886 177080 -1 9691
9693 3 375016 112796 177040 -1 9692
9694 3 375042 112664 177000 -1 9693
9695 3 375078 112677 176960 -1 9694
9696 3 375124 112629 176920 -1 9695
9697 3 375180 112573 176880 -1 9696
9698 3 375346 112541 176840 -1 9697
9699 3 375414 112461 176880 -1 9698
9700 3 375478 112437 176920 -1 9699
9701 3 375482 112362 176960 -1 9700
9702 3 375488 112322 177000 -1 9701
9703 3 375514 112400 177040 -1 9702
9704 3 375558 112428 177080 -1 9703
9705 3 375620 112536 177160 -1 9704
9706 3 375624 112572 177240 -1 9705
9707 3 375630 112558 177320 -1 9706
9708 3 375474 112308 176960 -1 9701
9709 3 375490 112226 177000 -1 9708
9710 3 375578 112260 177040 -1 9709
9711 3 375712 112270 177040 -1 9710
9712 3 375748 112202 177000 -1 9711
9713 3 375796 112240 176960 -1 9712
9714 3 375832 112256 176920 -1 9713
9715 3 375888 112248 176880 -1 9714
9716 3 375948 112162 176800 -1 9715
9717 3 376008 112040 176720 -1 9716
9718 3 376072 112076 176680 -1 9717
9719 3 376120 112064 176640 -1 9718
9720 3 376198 112042 176600 -1 9719
9721 3 376266 111959 176600 -1 9720
9722 3 376336 111945 176520 -1 9721
9723 3 376396 111957 176440 -1 9722
9724 3 376480 111931 176320 -1 9723
9725 3 376492 111945 176280 -1 9724
9726 3 376392 111893 176520 -1 9722
9727 3 376602 111881 176520 -1 9726
9728 3 376666 111783 176520 -1 9727
9729 3 376744 111727 176480 -1 9728
9730 3 376912 111701 176480 -1 9729
9731 3 376968 111641 176400 -1 9730
9732 3 377072 111556 176360 -1 9731
9733 3 377122 111548 176320 -1 9732
9734 3 377194 111536 176240 -1 9733
9735 3 377274 111546 176160 -1 9734
9736 3 377356 111513 176080 -1 9735
9737 3 377416 111527 176000 -1 9736
9738 3 377478 111511 175960 -1 9737
9739 3 377562 111507 175920 -1 9738
9740 3 377670 111543 175880 -1 9739
9741 3 377762 111577 175880 -1 9740
9742 3 377822 111577 175840 -1 9741
9743 3 377960 111523 175840 -1 9742
9744 3 378074 111529 175840 -1 9743
9745 3 378216 111632 175800 -1 9744
9746 3 378340 111692 175800 -1 9745
9747 3 378414 111730 175720 -1 9746
9748 3 378420 111730 175640 -1 9747
9749 3 378384 111722 175560 -1 9748
9750 3 378290 111780 175520 -1 9749
9751 3 378240 111800 175480 -1 9750
9752 3 378200 111917 175440 -1 9751
9753 3 378134 112045 175400 -1 9752
9754 3 378096 112111 175360 -1 9753
9755 3 378120 112071 175320 -1 9754
9756 3 378144 112051 175280 -1 9755
9757 3 378406 111688 175840 -1 9746
9758 3 378454 111646 175920 -1 9757
9759 3 378532 111632 176000 -1 9758
9760 3 378510 111670 176040 -1 9759
9761 3 378524 111666 176080 -1 9760
9762 3 378510 111696 176120 -1 9761
9763 3 378544 111716 176160 -1 9762
9764 3 378570 111710 176200 -1 9763
9765 3 378574 111750 176240 -1 9764
9766 3 378600 111770 176320 -1 9765
9767 3 378612 111782 176400 -1 9766
9768 3 378622 111788 176480 -1 9767
9769 3 378606 111742 176560 -1 9768
9770 3 376936 111681 176600 -1 9730
9771 3 376922 111662 176640 -1 9770
9772 3 376884 111678 176680 -1 9771
9773 3 376864 111624 176720 -1 9772
9774 3 376908 111664 176800 -1 9773
9775 3 376262 111940 176640 -1 9721
9776 3 376238 111958 176680 -1 9775
9777 3 376248 111921 176720 -1 9776
9778 3 376394 111956 176760 -1 9777
9779 3 376578 111876 176720 -1 9778
9780 3 376808 111978 176680 -1 9779
9781 3 376832 111976 176640 -1 9780
9782 3 376872 112012 176600 -1 9781
9783 3 376812 111902 176720 -1 9780
9784 3 376844 111960 176760 -1 9783
9785 3 376862 111980 176800 -1 9784
9786 3 373696 113562 179320 -1 9655
9787 3 373690 113592 179400 -1 9786
9788 3 373704 113565 179440 -1 9787
9789 3 373708 113549 179480 -1 9788
9790 3 373688 113527 179520 -1 9789
9791 3 373640 113525 179560 -1 9790
9792 3 373652 113513 179600 -1 9791
9793 3 373590 113474 179600 -1 9651
9794 3 373554 113520 179520 -1 9793
9795 3 373596 113559 179480 -1 9794
9796 3 373596 113575 179440 -1 9795
9797 3 372836 113815 180320 -1 9637
9798 3 372872 113853 180400 -1 9797
9799 3 372902 113905 180440 -1 9798
9800 3 371806 113993 180960 -1 9626
9801 3 371654 113987 180960 -1 9800
9802 3 371622 113891 180960 -1 9801
9803 3 371510 113833 180960 -1 9802
9804 3 371458 113769 180960 -1 9803
9805 3 371350 113714 181000 -1 9804
9806 3 371240 113709 181040 -1 9805
9807 3 371166 113699 181120 -1 9806
9808 3 371104 113723 181200 -1 9807
9809 3 371050 113887 181320 -1 9808
9810 3 370844 113970 181400 -1 9809
9811 3 370720 114028 181440 -1 9810
9812 3 370694 114046 181480 -1 9811
9813 3 370542 114114 181560 -1 9812
9814 3 370416 114182 181640 -1 9813
9815 3 370378 114208 181680 -1 9814
9816 3 370292 114218 181720 -1 9815
9817 3 370176 114250 181720 -1 9816
9818 3 370094 114322 181720 -1 9817
9819 3 369842 114426 181720 -1 9818
9820 3 369780 114436 181760 -1 9819
9821 3 369716 114421 181800 -1 9820
9822 3 369586 114403 181800 -1 9821
9823 3 369559 114412 181840 -1 9822
9824 3 369532 114421 181880 -1 9823
9825 3 369418 114397 181960 -1 9824
9826 3 369374 114361 182000 -1 9825
9827 3 369336 114361 182080 -1 9826
9828 3 369212 114292 182120 -1 9827
9829 3 369052 114332 182120 -1 9828
9830 3 368870 114272 182160 -1 9829
9831 3 368714 114192 182160 -1 9830
9832 3 368726 114180 182120 -1 9831
9833 3 368758 114155 182080 -1 9832
9834 3 368746 114091 182080 -1 9833
9835 3 368658 114057 182080 -1 9834
9836 3 368622 114067 182080 -1 9835
9837 3 368558 114023 182200 -1 9836
9838 3 368548 113999 182280 -1 9837
9839 3 371552 114925 181480 -1 9616
9840 3 371648 114967 181400 -1 9839
9841 3 371656 114986 181320 -1 9840
9842 3 371228 114879 181600 -1 9615
9843 3 371058 114859 181600 -1 9842
9844 3 371020 114873 181600 -1 9843
9845 3 370914 114865 181600 -1 9844
9846 3 370860 114897 181560 -1 9845
9847 3 370852 114894 181480 -1 9846
9848 3 370870 114928 181440 -1 9847
9849 3 370942 114940 181360 -1 9848
9850 3 370938 114940 181320 -1 9849
9851 3 370766 114934 181560 -1 9846
9852 3 370692 114970 181640 -1 9851
9853 3 370549 115016 181680 -1 9852
9854 3 370533 115012 181720 -1 9853
9855 3 370538 115062 181760 -1 9854
9856 3 370441 115162 181720 -1 9855
9857 3 370404 115155 181680 -1 9856
9858 3 370375 115140 181640 -1 9857
9859 3 370279 115056 181640 -1 9858
9860 3 370223 115038 181560 -1 9859
9861 3 370194 115024 181520 -1 9860
9862 3 370123 114984 181480 -1 9861
9863 3 370074 114964 181520 -1 9862
9864 3 369862 114926 181560 -1 9863
9865 3 369870 114946 181480 -1 9864
9866 3 369912 114976 181400 -1 9865
9867 3 369981 114980 181320 -1 9866
9868 3 369836 114922 181640 -1 9864
9869 3 369806 114937 181680 -1 9868
9870 3 369790 114975 181720 -1 9869
9871 3 369773 114965 181760 -1 9870
9872 3 369770 114948 181800 -1 9871
9873 3 369770 114948 181840 -1 9872
9874 3 370288 115010 181720 -1 9859
9875 3 370352 115013 181760 -1 9874
9876 3 370387 115030 181800 -1 9875
9877 3 370406 115024 181840 -1 9876
9878 3 370417 115040 181880 -1 9877
9879 3 370497 115067 181960 -1 9878
9880 3 370324 115553 184080 -1 9572
9881 3 370252 115479 184080 -1 9880
9882 3 370200 115454 184080 -1 9881
9883 3 370186 115528 184120 -1 9882
9884 3 370210 115602 184160 -1 9883
9885 3 370116 115574 184160 -1 9884
9886 3 370088 115524 184160 -1 9885
9887 3 370018 115532 184160 -1 9886
9888 3 370056 115684 184240 -1 9887
9889 3 370030 115754 184280 -1 9888
9890 3 369958 115824 184320 -1 9889
9891 3 369872 115848 184320 -1 9890
9892 3 369722 115876 184320 -1 9891
9893 3 369614 115838 184320 -1 9892
9894 3 369440 115919 184400 -1 9893
9895 3 369288 116003 184480 -1 9894
9896 3 369276 116117 184560 -1 9895
9897 3 369152 116121 184560 -1 9896
9898 3 369092 116143 184560 -1 9897
9899 3 368990 116095 184480 -1 9898
9900 3 370368 117692 184720 -1 9558
9901 3 370353 117660 184680 -1 9900
9902 3 370327 117730 184680 -1 9901
9903 3 370142 117790 184680 -1 9902
9904 3 370097 117774 184680 -1 9903
9905 3 370085 117724 184680 -1 9904
9906 3 370128 117674 184680 -1 9905
9907 3 370206 117608 184640 -1 9906
9908 3 370108 117476 184600 -1 9907
9909 3 370012 117392 184560 -1 9908
9910 3 369954 117298 184520 -1 9909
9911 3 369894 117284 184520 -1 9910
9912 3 369840 117260 184480 -1 9911
9913 3 369816 117252 184440 -1 9912
9914 3 371892 120135 185320 -1 9525
9915 3 371838 120312 185320 -1 9914
9916 3 371864 120370 185320 -1 9915
9917 3 371882 120470 185360 -1 9916
9918 3 371872 120568 185360 -1 9917
9919 3 371802 120629 185360 -1 9918
9920 3 371682 120697 185400 -1 9919
9921 3 371492 120747 185400 -1 9920
9922 3 371458 120791 185440 -1 9921
9923 3 371408 120851 185480 -1 9922
9924 3 371450 120927 185480 -1 9923
9925 3 371430 121013 185480 -1 9924
9926 3 371346 121116 185560 -1 9925
9927 3 371256 121244 185600 -1 9926
9928 3 371192 121338 185640 -1 9927
9929 3 371062 121413 185680 -1 9928
9930 3 370984 121529 185720 -1 9929
9931 3 370932 121639 185760 -1 9930
9932 3 371002 121671 185800 -1 9931
9933 3 371050 121645 185840 -1 9932
9934 3 371050 121625 185880 -1 9933
9935 3 371062 121605 185920 -1 9934
9936 3 370808 121689 185760 -1 9931
9937 3 370794 121790 185800 -1 9936
9938 3 370772 121860 185840 -1 9937
9939 3 370636 122018 185840 -1 9938
9940 3 370636 122076 185880 -1 9939
9941 3 370504 122134 185880 -1 9940
9942 3 370440 122206 185920 -1 9941
9943 3 370334 122300 185920 -1 9942
9944 3 370202 122324 185920 -1 9943
9945 3 370058 122274 185920 -1 9944
9946 3 370040 122321 186000 -1 9945
9947 3 370022 122339 186080 -1 9946
9948 3 369980 122331 186120 -1 9947
9949 3 369905 122274 186160 -1 9948
9950 3 369894 122324 186200 -1 9949
9951 3 369866 122348 186240 -1 9950
9952 3 369884 122336 186280 -1 9951
9953 3 369948 122304 186320 -1 9952
9954 3 369961 122302 186360 -1 9953
9955 3 369966 122298 186400 -1 9954
9956 3 369973 122294 186440 -1 9955
9957 3 369970 122290 186480 -1 9956
9958 3 369961 122280 186520 -1 9957
9959 3 369911 122296 186600 -1 9958
9960 3 369857 122296 186640 -1 9959
9961 3 369898 122278 186720 -1 9960
9962 3 369921 122282 186760 -1 9961
9963 3 369905 122282 186800 -1 9962
9964 3 369882 122280 186840 -1 9963
9965 3 369855 122257 186880 -1 9964
9966 3 369821 122244 186920 -1 9965
9967 3 369787 122230 186960 -1 9966
9968 3 369770 122231 187000 -1 9967
9969 3 369889 122210 186120 -1 9949
9970 3 369711 122171 186120 -1 9969
9971 3 369663 122107 186160 -1 9970
9972 3 369539 122083 186200 -1 9971
9973 3 369509 122153 186320 -1 9972
9974 3 369521 122185 186360 -1 9973
9975 3 369517 122215 186400 -1 9974
9976 3 369481 122281 186440 -1 9975
9977 3 369379 122283 186480 -1 9976
9978 3 369363 122275 186520 -1 9977
9979 3 369285 122333 186560 -1 9978
9980 3 369151 122359 186560 -1 9979
9981 3 369047 122329 186560 -1 9980
9982 3 368933 122313 186560 -1 9981
9983 3 368855 122345 186600 -1 9982
9984 3 368807 122381 186680 -1 9983
9985 3 368665 122440 186720 -1 9984
9986 3 368665 122442 186760 -1 9985
9987 3 369383 122163 186520 -1 9978
9988 3 369389 122075 186600 -1 9987
9989 3 369405 122095 186680 -1 9988
9990 3 369405 122209 186760 -1 9989
9991 3 369331 122281 186880 -1 9990
9992 3 369261 122287 186960 -1 9991
9993 3 369267 122311 187040 -1 9992
9994 3 369325 122287 187120 -1 9993
9995 3 369333 122271 187160 -1 9994
9996 3 369944 122242 185880 -1 9945
9997 3 369850 122218 185840 -1 9996
9998 3 369792 122235 185840 -1 9997
9999 3 369806 122311 185920 -1 9998
10000 3 369804 122361 186000 -1 9999
10001 3 369714 122427 186080 -1 10000
10002 3 369596 122533 186120 -1 10001
10003 3 369476 122664 186160 -1 10002
10004 3 369424 122734 186200 -1 10003
10005 3 369366 122844 186240 -1 10004
10006 3 369270 122968 186280 -1 10005
10007 3 369182 123028 186320 -1 10006
10008 3 369142 122998 186400 -1 10007
10009 3 369154 122894 186440 -1 10008
10010 3 368994 122816 186440 -1 10009
10011 3 368894 122766 186480 -1 10010
10012 3 368850 122726 186560 -1 10011
10013 3 368874 122672 186640 -1 10012
10014 3 368812 122554 186680 -1 10013
10015 3 368762 122564 186680 -1 10014
10016 3 368698 122590 186640 -1 10015
10017 3 368674 122636 186600 -1 10016
10018 3 368654 122688 186560 -1 10017
10019 3 368606 122732 186520 -1 10018
10020 3 368598 122748 186480 -1 10019
10021 3 368542 122714 186560 -1 10019
10022 3 368500 122742 186640 -1 10021
10023 3 368458 122747 186720 -1 10022
10024 3 368452 122775 186760 -1 10023
10025 3 368436 122763 186800 -1 10024
10026 3 368438 122749 186840 -1 10025
10027 3 368382 122707 186920 -1 10026
10028 3 368332 122663 186960 -1 10027
10029 3 368202 122593 187040 -1 10028
10030 3 368170 122583 187120 -1 10029
10031 3 368172 122569 187200 -1 10030
10032 3 368196 122535 187240 -1 10031
10033 3 368260 122537 187280 -1 10032
10034 3 368286 122425 187320 -1 10033
10035 3 368284 122379 187360 -1 10034
10036 3 368276 122337 187400 -1 10035
10037 3 368280 122337 187440 -1 10036
10038 3 368916 122882 186360 -1 10010
10039 3 369076 123134 186320 -1 10007
10040 3 369052 123106 186240 -1 10039
10041 3 369072 123058 186160 -1 10040
10042 3 369074 122991 186120 -1 10041
10043 3 369084 122933 186080 -1 10042
10044 3 369076 122893 186000 -1 10043
10045 3 369010 122817 185920 -1 10044
10046 3 369066 122714 185840 -1 10045
10047 3 369010 122711 185840 -1 10046
10048 3 368974 122659 185840 -1 10047
10049 3 368950 122659 185840 -1 10048
10050 3 368920 122585 185760 -1 10049
10051 3 368932 122473 185680 -1 10050
10052 3 368978 122352 185600 -1 10051
10053 3 369036 122220 185560 -1 10052
10054 3 369040 122144 185520 -1 10053
10055 3 368958 122162 185440 -1 10054
10056 3 368904 122138 185400 -1 10055
10057 3 369134 122604 185760 -1 10046
10058 3 369138 122521 185720 -1 10057
10059 3 369812 122182 185760 -1 9997
10060 3 369770 122130 185680 -1 10059
10061 3 371356 120847 185480 -1 9923
10062 3 371242 120816 185480 -1 10061
10063 3 371210 120874 185520 -1 10062
10064 3 371198 120930 185560 -1 10063
10065 3 371144 120986 185560 -1 10064
10066 3 371004 121022 185560 -1 10065
10067 3 370918 121086 185560 -1 10066
10068 3 370884 121136 185560 -1 10067
10069 3 370870 121236 185640 -1 10068
10070 3 370838 121308 185680 -1 10069
10071 3 370786 121360 185720 -1 10070
10072 3 370782 121388 185760 -1 10071
10073 3 371910 119941 185240 -1 9524
10074 3 371892 119941 185160 -1 10073
10075 3 371862 119913 185120 -1 10074
10076 3 371866 119886 185080 -1 10075
10077 3 371856 119854 185040 -1 10076
10078 3 371866 119808 185000 -1 10077
10079 3 371852 119766 184960 -1 10078
10080 3 371814 119736 184880 -1 10079
10081 3 371798 119732 184840 -1 10080
10082 3 373802 119333 184600 -1 9512
10083 3 374208 119217 184600 -1 10082
10084 3 374252 119244 184640 -1 10083
10085 3 374296 119271 184680 -1 10084
10086 3 374354 119315 184800 -1 10085
10087 3 373640 119567 184560 -1 9511
10088 3 373608 119582 184560 -1 10087
10089 3 373884 118750 183680 -1 9496
10090 3 373772 118810 183680 -1 10089
10091 3 373652 118816 183680 -1 10090
10092 3 373612 118863 183720 -1 10091
10093 3 373878 122722 184600 -1 7105
10094 3 374222 122670 184600 -1 10093
10095 3 374278 122607 184560 -1 10094
10096 3 374486 122743 184560 -1 10095
10097 3 374574 122831 184640 -1 10096
10098 3 374602 122953 184720 -1 10097
10099 3 374635 123047 184800 -1 10098
10100 3 373754 125234 185520 -1 7095
10101 3 373938 125070 185360 -1 10100
10102 3 373602 124518 185160 -1 10101
10103 3 373550 124390 185040 -1 10102
10104 3 373526 124278 184920 -1 10103
10105 3 373425 124144 184840 -1 10104
10106 3 373381 124070 184760 -1 10105
10107 3 373385 123976 184680 -1 10106
10108 3 373401 123792 184640 -1 10107
10109 3 373386 123666 184560 -1 10108
10110 3 373402 123612 184480 -1 10109
10111 3 373438 123456 184400 -1 10110
10112 3 373442 123362 184320 -1 10111
10113 3 373401 123194 184240 -1 10112
10114 3 373369 123044 184160 -1 10113
10115 3 373336 122914 184080 -1 10114
10116 3 373280 122816 184000 -1 10115
10117 3 373272 122712 183920 -1 10116
10118 3 373241 122498 183840 -1 10117
10119 3 373235 122424 183720 -1 10118
10120 3 373161 122204 183600 -1 10119
10121 3 373077 122132 183520 -1 10120
10122 3 373053 122032 183440 -1 10121
10123 3 373009 121948 183320 -1 10122
10124 3 373065 121868 183200 -1 10123
10125 3 373077 121664 183080 -1 10124
10126 3 372988 121412 182960 -1 10125
10127 3 372931 121372 182920 -1 10126
10128 3 373030 121312 182920 -1 10127
10129 3 373218 121396 182920 -1 10128
10130 3 373374 121412 182840 -1 10129
10131 3 373470 121449 182800 -1 10130
10132 3 373630 121533 182720 -1 10131
10133 3 373640 121531 182680 -1 10132
10134 3 372874 121332 182880 -1 10127
10135 3 372772 121288 182800 -1 10134
10136 3 372724 121320 182720 -1 10135
10137 3 372636 121392 182600 -1 10136
10138 3 372608 121380 182520 -1 10137
10139 3 372536 121308 182440 -1 10138
10140 3 372520 121244 182320 -1 10139
10141 3 372544 121236 182200 -1 10140
10142 3 372604 121184 182080 -1 10141
10143 3 372564 120848 182040 -1 10142
10144 3 372600 121048 182000 -1 10143
10145 3 372612 121028 181920 -1 10144
10146 3 372572 120968 181840 -1 10145
10147 3 372568 120964 181760 -1 10146
10148 3 372568 120888 181680 -1 10147
10149 3 372572 120848 181560 -1 10148
10150 3 372576 120856 181440 -1 10149
10151 3 372568 120820 181360 -1 10150
10152 3 372516 120756 181240 -1 10151
10153 3 372476 120696 181200 -1 10152
10154 3 372508 120560 181120 -1 10153
10155 3 372462 120416 181040 -1 10154
10156 3 372394 120376 180920 -1 10155
10157 3 372272 120224 180800 -1 10156
10158 3 372260 120196 180680 -1 10157
10159 3 372196 120116 180600 -1 10158
10160 3 372124 120040 180520 -1 10159
10161 3 372080 120032 180440 -1 10160
10162 3 371988 119980 180360 -1 10161
10163 3 371944 119888 180240 -1 10162
10164 3 371854 119740 180160 -1 10163
10165 3 371791 119572 180040 -1 10164
10166 3 371748 119462 179960 -1 10165
10167 3 371722 119440 179880 -1 10166
10168 3 371658 119314 179800 -1 10167
10169 3 371400 118906 179760 -1 10168
10170 3 371384 118746 179680 -1 10169
10171 3 371384 118746 179600 -1 10170
10172 3 371384 118746 179440 -1 10171
10173 3 371390 118754 179320 -1 10172
10174 3 371346 118702 179200 -1 10173
10175 3 371346 118702 179120 -1 10174
10176 3 371318 118634 179040 -1 10175
10177 3 371306 118614 178880 -1 10176
10178 3 371174 118610 178800 -1 10177
10179 3 371210 118594 178680 -1 10178
10180 3 371218 118522 178520 -1 10179
10181 3 371254 118518 178440 -1 10180
10182 3 371242 118510 178360 -1 10181
10183 3 371330 118478 178240 -1 10182
10184 3 371410 118514 178160 -1 10183
10185 3 371438 118534 178080 -1 10184
10186 3 371490 118562 178000 -1 10185
10187 3 371518 118546 177880 -1 10186
10188 3 371518 118530 177800 -1 10187
10189 3 371514 118502 177720 -1 10188
10190 3 371562 118462 177640 -1 10189
10191 3 371686 118462 177560 -1 10190
10192 3 371682 118462 177480 -1 10191
10193 3 371682 118514 177400 -1 10192
10194 3 371694 118530 177320 -1 10193
10195 3 371670 118530 177240 -1 10194
10196 3 371630 118518 177120 -1 10195
10197 3 371606 118438 177040 -1 10196
10198 3 371606 118318 177000 -1 10197
10199 3 371534 118190 176880 -1 10198
10200 3 371508 118158 176800 -1 10199
10201 3 371420 118102 176720 -1 10200
10202 3 371464 118198 176600 -1 10201
10203 3 371442 118190 176520 -1 10202
10204 3 371442 118190 176440 -1 10203
10205 3 371382 118210 176360 -1 10204
10206 3 371334 118182 176280 -1 10205
10207 3 371306 118158 176200 -1 10206
10208 3 371254 118106 176080 -1 10207
10209 3 371198 117950 176000 -1 10208
10210 3 371102 117966 175880 -1 10209
10211 3 371110 117918 175800 -1 10210
10212 3 371110 117918 175720 -1 10211
10213 3 371145 117894 175600 -1 10212
10214 3 371151 117884 175520 -1 10213
10215 3 371170 117896 175480 -1 10214
10216 3 371189 117908 175440 -1 10215
10217 3 371216 117926 175360 -1 10216
10218 3 371234 117950 175280 -1 10217
10219 3 371242 117962 175200 -1 10218
10220 3 371188 117930 175120 -1 10219
10221 3 371174 117920 175040 -1 10220
10222 3 371162 117904 174960 -1 10221
10223 3 371168 117906 174880 -1 10222
10224 3 371144 117880 174800 -1 10223
10225 3 371116 117852 174760 -1 10224
10226 3 371036 118048 174720 -1 10225
10227 3 371066 117824 174680 -1 10226
10228 3 371049 117700 174600 -1 10227
10229 3 370997 117680 174520 -1 10228
10230 3 370965 117678 174440 -1 10229
10231 3 370911 117638 174360 -1 10230
10232 3 370857 117582 174240 -1 10231
10233 3 370784 117458 174080 -1 10232
10234 3 370776 117458 174000 -1 10233
10235 3 370712 117432 173920 -1 10234
10236 3 370616 117404 173840 -1 10235
10237 3 370558 117356 173760 -1 10236
10238 3 370548 117346 173720 -1 10237
10239 3 370373 117168 173640 -1 10238
10240 3 370387 117170 173600 -1 10239
10241 3 370449 117224 173560 -1 10240
10242 3 370505 117206 173480 -1 10241
10243 3 370533 117182 173400 -1 10242
10244 3 370533 117182 173320 -1 10243
10245 3 370533 117182 173240 -1 10244
10246 3 370519 117148 173160 -1 10245
10247 3 370521 117130 173080 -1 10246
10248 3 370547 117108 173000 -1 10247
10249 3 370555 117090 172920 -1 10248
10250 3 370559 117084 172840 -1 10249
10251 3 370564 117068 172760 -1 10250
10252 3 370546 117072 172680 -1 10251
10253 3 370510 117042 172600 -1 10252
10254 3 370442 117028 172480 -1 10253
10255 3 370374 117028 172400 -1 10254
10256 3 370280 117112 172280 -1 10255
10257 3 370250 117142 172200 -1 10256
10258 3 370254 117140 172080 -1 10257
10259 3 370178 117174 172000 -1 10258
10260 3 370084 117166 171880 -1 10259
10261 3 369978 117152 171760 -1 10260
10262 3 370067 117100 171640 -1 10261
10263 3 369991 117072 171560 -1 10262
10264 3 369905 117046 171360 -1 10263
10265 3 369888 117032 171240 -1 10264
10266 3 369880 117034 171120 -1 10265
10267 3 369854 117032 171000 -1 10266
10268 3 369840 116996 170840 -1 10267
10269 3 369844 116970 170720 -1 10268
10270 3 369840 116954 170640 -1 10269
10271 3 369810 116928 170560 -1 10270
10272 3 369778 116916 170480 -1 10271
10273 3 369748 116926 170360 -1 10272
10274 3 369720 116914 170240 -1 10273
10275 3 369690 116902 170120 -1 10274
10276 3 369690 116916 170000 -1 10275
10277 3 369737 116902 169880 -1 10276
10278 3 369729 116860 169800 -1 10277
10279 3 369745 116772 169720 -1 10278
10280 3 369771 116740 169640 -1 10279
10281 3 369797 116748 169560 -1 10280
10282 3 369873 116790 169520 -1 10281
10283 3 369877 116760 169480 -1 10282
10284 3 369995 116800 169400 -1 10283
10285 3 370057 116816 169320 -1 10284
10286 3 370286 116840 169200 -1 10285
10287 3 370326 116860 169120 -1 10286
10288 3 370414 116952 169040 -1 10287
10289 3 370487 117028 168960 -1 10288
10290 3 370505 117032 168880 -1 10289
10291 3 370700 117068 168800 -1 10290
10292 3 370700 117068 168760 -1 10291
10293 3 370693 117072 168640 -1 10292
10294 3 370553 117070 168520 -1 10293
10295 3 370524 117114 168440 -1 10294
10296 3 370574 117172 168320 -1 10295
10297 3 370550 117214 168200 -1 10296
10298 3 370554 117332 168080 -1 10297
10299 3 370619 117426 168000 -1 10298
10300 3 370619 117436 167880 -1 10299
10301 3 370621 117478 167800 -1 10300
10302 3 370581 117522 167720 -1 10301
10303 3 370457 117586 167640 -1 10302
10304 3 370395 117536 167560 -1 10303
10305 3 370269 117484 167480 -1 10304
10306 3 370281 117584 167400 -1 10305
10307 3 370172 117374 167400 -1 10306
10308 3 370164 117393 167320 -1 10307
10309 3 370154 117387 167280 -1 10308
10310 3 370287 117634 167360 -1 10306
10311 3 370318 117714 167280 -1 10310
10312 3 370314 117806 167200 -1 10311
10313 3 370338 117820 167120 -1 10312
10314 3 370364 117840 167040 -1 10313
10315 3 370440 117890 166960 -1 10314
10316 3 370528 117924 166880 -1 10315
10317 3 370564 117948 166760 -1 10316
10318 3 370214 117970 166760 -1 10317
10319 3 370194 117944 166800 -1 10318
10320 3 370164 117920 166840 -1 10319
10321 3 370590 117982 166680 -1 10317
10322 3 370610 117968 166560 -1 10321
10323 3 370726 117858 166440 -1 10322
10324 3 370718 117844 166360 -1 10323
10325 3 370792 117858 166280 -1 10324
10326 3 370940 118018 166200 -1 10325
10327 3 371066 118042 166080 -1 10326
10328 3 371114 118016 166040 -1 10327
10329 3 371162 118004 165960 -1 10328
10330 3 371216 118018 165880 -1 10329
10331 3 371148 118153 165840 -1 10330
10332 3 371032 118234 165800 -1 10331
10333 3 370934 118280 165680 -1 10332
10334 3 370816 118314 165600 -1 10333
10335 3 370724 118322 165480 -1 10334
10336 3 370700 118316 165400 -1 10335
10337 3 370616 118280 165320 -1 10336
10338 3 370532 118262 165240 -1 10337
10339 3 370462 118216 165160 -1 10338
10340 3 370424 118176 165080 -1 10339
10341 3 370424 118176 165000 -1 10340
10342 3 370352 118162 164920 -1 10341
10343 3 370298 118186 164840 -1 10342
10344 3 370294 118238 164760 -1 10343
10345 3 370258 118242 164680 -1 10344
10346 3 370268 118248 164600 -1 10345
10347 3 370222 118274 164520 -1 10346
10348 3 370152 118284 164440 -1 10347
10349 3 370086 118328 164360 -1 10348
10350 3 370038 118336 164280 -1 10349
10351 3 369990 118380 164200 -1 10350
10352 3 369892 118422 164120 -1 10351
10353 3 369858 118450 164040 -1 10352
10354 3 369822 118560 164000 -1 10353
10355 3 369776 118640 163960 -1 10354
10356 3 369734 118698 163880 -1 10355
10357 3 369730 118736 163800 -1 10356
10358 3 369614 118730 163720 -1 10357
10359 3 369554 118692 163640 -1 10358
10360 3 369450 118626 163560 -1 10359
10361 3 369390 118586 163480 -1 10360
10362 3 369346 118632 163440 -1 10361
10363 3 369336 118568 163400 -1 10362
10364 3 369100 118396 163320 -1 10363
10365 3 368878 118380 163240 -1 10364
10366 3 368806 118346 163160 -1 10365
10367 3 368570 118108 163080 -1 10366
10368 3 368418 117768 163000 -1 10367
10369 3 368234 117512 162880 -1 10368
10370 3 368118 117456 162800 -1 10369
10371 3 368018 117380 162720 -1 10370
10372 3 367942 117268 162600 -1 10371
10373 3 367878 117204 162520 -1 10372
10374 3 367798 117152 162480 -1 10373
10375 3 367694 117068 162440 -1 10374
10376 3 367642 117036 162400 -1 10375
10377 3 367642 117024 162320 -1 10376
10378 3 367494 117020 162200 -1 10377
10379 3 366982 116996 162200 -1 10378
10380 3 366734 117176 162160 -1 10379
10381 3 366818 117280 162040 -1 10380
10382 3 366706 117368 161880 -1 10381
10383 3 366706 117364 161840 -1 10382
10384 3 366462 117224 162120 -1 10380
10385 3 366318 117160 162120 -1 10384
10386 3 365932 117196 162120 -1 10385
10387 3 365486 117328 162120 -1 10386
10388 3 365494 117366 162040 -1 10387
10389 3 365482 117430 161960 -1 10388
10390 3 365194 117430 161880 -1 10389
10391 3 364834 117458 161800 -1 10390
10392 3 364626 117434 161720 -1 10391
10393 3 364394 117430 161640 -1 10392
10394 3 364166 117522 161560 -1 10393
10395 3 363966 117558 161480 -1 10394
10396 3 363806 117648 161440 -1 10395
10397 3 363626 117864 161320 -1 10396
10398 3 363542 117984 161240 -1 10397
10399 3 363534 118014 161120 -1 10398
10400 3 363538 118030 161040 -1 10399
10401 3 363534 118106 160960 -1 10400
10402 3 363460 118211 160880 -1 10401
10403 3 363412 118211 160840 -1 10402
10404 3 363396 118209 160800 -1 10403
10405 3 363352 118205 160720 -1 10404
10406 3 363348 118285 160640 -1 10405
10407 3 363348 118343 160560 -1 10406
10408 3 363158 118676 160560 -1 10407
10409 3 363130 118670 160480 -1 10408
10410 3 363042 118765 160400 -1 10409
10411 3 363020 118781 160320 -1 10410
10412 3 362974 118835 160200 -1 10411
10413 3 362876 118987 160120 -1 10412
10414 3 362844 119039 160040 -1 10413
10415 3 362870 119052 160000 -1 10414
10416 3 362870 119054 159920 -1 10415
10417 3 362868 119084 159840 -1 10416
10418 3 363068 119014 159840 -1 10417
10419 3 363158 119006 159800 -1 10418
10420 3 363210 118942 159760 -1 10419
10421 3 363320 118942 159800 -1 10420
10422 3 363472 118906 159800 -1 10421
10423 3 363518 118908 159760 -1 10422
10424 3 363572 118863 159680 -1 10423
10425 3 363588 118791 159640 -1 10424
10426 3 363643 118702 159560 -1 10425
10427 3 363621 118644 159520 -1 10426
10428 3 363152 118838 159680 -1 10420
10429 3 363149 118745 159680 -1 10428
10430 3 363115 118721 159640 -1 10429
10431 3 363089 118723 159600 -1 10430
10432 3 363077 118715 159560 -1 10431
10433 3 362999 118695 159520 -1 10432
10434 3 362951 118647 159480 -1 10433
10435 3 362824 118538 159440 -1 10434
10436 3 362728 118434 159440 -1 10435
10437 3 362710 118424 159400 -1 10436
10438 3 362784 118446 159320 -1 10437
10439 3 362786 118438 159280 -1 10438
10440 3 362758 119154 159800 -1 10417
10441 3 362642 119130 159800 -1 10440
10442 3 362540 119136 159760 -1 10441
10443 3 362392 119169 159680 -1 10442
10444 3 362284 119185 159640 -1 10443
10445 3 362202 119231 159600 -1 10444
10446 3 362147 119276 159560 -1 10445
10447 3 362092 119321 159520 -1 10446
10448 3 361878 119335 159480 -1 10447
10449 3 361758 119329 159440 -1 10448
10450 3 361688 119333 159400 -1 10449
10451 3 361604 119333 159360 -1 10450
10452 3 361486 119479 159280 -1 10451
10453 3 361386 119526 159200 -1 10452
10454 3 361294 119532 159120 -1 10453
10455 3 361124 119606 159040 -1 10454
10456 3 361062 119620 158960 -1 10455
10457 3 361006 119596 158840 -1 10456
10458 3 360930 119600 158800 -1 10457
10459 3 360800 119558 158760 -1 10458
10460 3 360756 119560 158720 -1 10459
10461 3 360702 119581 158680 -1 10460
10462 3 360706 119599 158640 -1 10461
10463 3 360472 119687 158600 -1 10462
10464 3 360348 119743 158560 -1 10463
10465 3 360198 119776 158480 -1 10464
10466 3 360124 119772 158400 -1 10465
10467 3 360048 119772 158320 -1 10466
10468 3 359852 119792 158240 -1 10467
10469 3 359760 119780 158200 -1 10468
10470 3 359672 119702 158160 -1 10469
10471 3 359620 119676 158080 -1 10470
10472 3 359592 119696 158000 -1 10471
10473 3 359552 119744 157920 -1 10472
10474 3 359414 119794 157880 -1 10473
10475 3 359404 119896 157800 -1 10474
10476 3 359364 119946 157760 -1 10475
10477 3 359330 119972 157720 -1 10476
10478 3 359276 120070 157680 -1 10477
10479 3 359208 120164 157640 -1 10478
10480 3 359250 120125 157560 -1 10479
10481 3 359278 120075 157480 -1 10480
10482 3 359334 120138 157400 -1 10481
10483 3 359352 120120 157320 -1 10482
10484 3 359370 120138 157240 -1 10483
10485 3 359172 120231 157600 -1 10479
10486 3 359098 120293 157560 -1 10485
10487 3 358952 120281 157560 -1 10486
10488 3 358566 120489 157560 -1 10487
10489 3 358520 120603 157520 -1 10488
10490 3 358493 120666 157480 -1 10489
10491 3 358320 120881 157400 -1 10490
10492 3 358200 120993 157320 -1 10491
10493 3 358154 121061 157280 -1 10492
10494 3 358080 121063 157200 -1 10493
10495 3 358092 121045 157160 -1 10494
10496 3 358116 121009 157080 -1 10495
10497 3 358078 121079 157040 -1 10496
10498 3 357999 121098 156960 -1 10497
10499 3 357994 121081 156880 -1 10498
10500 3 358030 120993 156840 -1 10499
10501 3 358046 120967 156800 -1 10500
10502 3 358052 120887 156720 -1 10501
10503 3 358086 120861 156640 -1 10502
10504 3 358004 120813 156560 -1 10503
10505 3 358074 120811 156480 -1 10504
10506 3 358114 120767 156440 -1 10505
10507 3 358156 120785 156360 -1 10506
10508 3 358342 120797 156320 -1 10507
10509 3 358446 120801 156280 -1 10508
10510 3 358556 120767 156240 -1 10509
10511 3 358632 120773 156200 -1 10510
10512 3 358718 120801 156160 -1 10511
10513 3 358744 120839 156120 -1 10512
10514 3 358788 120837 156080 -1 10513
10515 3 358829 120876 156000 -1 10514
10516 3 358893 120820 155960 -1 10515
10517 3 359021 120654 155920 -1 10516
10518 3 359125 120628 155880 -1 10517
10519 3 359185 120632 155840 -1 10518
10520 3 359283 120656 155800 -1 10519
10521 3 359335 120680 155760 -1 10520
10522 3 359383 120698 155720 -1 10521
10523 3 359461 120672 155680 -1 10522
10524 3 359523 120608 155680 -1 10523
10525 3 359653 120580 155680 -1 10524
10526 3 359771 120598 155680 -1 10525
10527 3 359868 120653 155640 -1 10526
10528 3 360034 120721 155600 -1 10527
10529 3 360104 120701 155560 -1 10528
10530 3 360238 120703 155520 -1 10529
10531 3 360382 120671 155520 -1 10530
10532 3 360042 120865 155600 -1 10528
10533 3 360068 120999 155640 -1 10532
10534 3 360068 121041 155680 -1 10533
10535 3 360032 121075 155760 -1 10534
10536 3 357788 121151 157280 -1 10493
10537 3 357614 121383 157280 -1 10536
10538 3 357234 121529 157280 -1 10537
10539 3 357258 121543 157240 -1 10538
10540 3 357268 121550 157160 -1 10539
10541 3 357242 121546 157080 -1 10540
10542 3 357258 121488 157040 -1 10541
10543 3 357232 121401 156960 -1 10542
10544 3 357188 121357 156920 -1 10543
10545 3 357186 121337 156880 -1 10544
10546 3 357230 121335 156840 -1 10545
10547 3 357392 121357 156840 -1 10546
10548 3 357426 121399 156840 -1 10547
10549 3 357408 121419 156880 -1 10548
10550 3 357436 121476 156960 -1 10549
10551 3 357454 121554 157000 -1 10550
10552 3 357102 121267 156880 -1 10545
10553 3 357060 121167 156880 -1 10552
10554 3 356958 121165 157000 -1 10553
10555 3 356912 121164 157040 -1 10554
10556 3 356800 121190 157040 -1 10555
10557 3 356654 121122 157040 -1 10556
10558 3 356610 121058 157120 -1 10557
10559 3 356624 121010 157200 -1 10558
10560 3 356646 121016 157240 -1 10559
10561 3 356626 121084 156960 -1 10557
10562 3 356622 120998 156880 -1 10561
10563 3 356648 120914 156840 -1 10562
10564 3 356712 120772 156800 -1 10563
10565 3 356676 120620 156800 -1 10564
10566 3 356656 120469 156840 -1 10565
10567 3 356692 120397 156880 -1 10566
10568 3 356808 120309 156840 -1 10567
10569 3 356892 120199 156840 -1 10568
10570 3 356958 120185 156840 -1 10569
10571 3 356978 120153 156880 -1 10570
10572 3 357022 120091 156920 -1 10571
10573 3 357082 120000 156920 -1 10572
10574 3 357148 121599 157400 -1 10538
10575 3 356984 121706 157440 -1 10574
10576 3 356564 122086 157440 -1 10575
10577 3 356222 122167 157440 -1 10576
10578 3 356024 122199 157360 -1 10577
10579 3 355694 122328 157360 -1 10578
10580 3 355812 122291 157280 -1 10579
10581 3 355862 122281 157200 -1 10580
10582 3 355912 122463 157120 -1 10581
10583 3 355884 122621 157120 -1 10582
10584 3 355876 122651 157080 -1 10583
10585 3 355962 122770 157040 -1 10584
10586 3 356034 122862 157000 -1 10585
10587 3 356058 122886 156960 -1 10586
10588 3 356110 123078 156920 -1 10587
10589 3 356196 123269 156880 -1 10588
10590 3 356238 123315 156840 -1 10589
10591 3 356270 123329 156800 -1 10590
10592 3 356292 123474 156760 -1 10591
10593 3 356222 123688 156760 -1 10592
10594 3 356236 123732 156680 -1 10593
10595 3 356274 123765 156600 -1 10594
10596 3 356332 123827 156520 -1 10595
10597 3 356378 123843 156440 -1 10596
10598 3 356404 123857 156360 -1 10597
10599 3 356418 123873 156320 -1 10598
10600 3 356416 123953 156280 -1 10599
10601 3 356380 124103 156240 -1 10600
10602 3 356318 124292 156160 -1 10601
10603 3 356128 124366 156160 -1 10602
10604 3 355994 124516 156160 -1 10603
10605 3 355858 124690 156080 -1 10604
10606 3 355738 124874 156000 -1 10605
10607 3 355634 124957 155960 -1 10606
10608 3 355604 124985 155920 -1 10607
10609 3 355540 125105 155840 -1 10608
10610 3 355474 125209 155760 -1 10609
10611 3 355370 125277 155720 -1 10610
10612 3 355328 125388 155640 -1 10611
10613 3 355336 125412 155600 -1 10612
10614 3 355344 125436 155560 -1 10613
10615 3 355414 125460 155520 -1 10614
10616 3 355420 125444 155440 -1 10615
10617 3 355422 125392 155400 -1 10616
10618 3 355392 125399 155320 -1 10617
10619 3 355386 125381 155240 -1 10618
10620 3 355356 125432 155160 -1 10619
10621 3 355370 125468 155080 -1 10620
10622 3 355402 125481 155000 -1 10621
10623 3 355394 125487 154920 -1 10622
10624 3 355422 125523 154840 -1 10623
10625 3 355490 125515 154760 -1 10624
10626 3 355532 125469 154680 -1 10625
10627 3 355580 125379 154600 -1 10626
10628 3 355598 125313 154560 -1 10627
10629 3 355558 125231 154480 -1 10628
10630 3 355544 125265 154400 -1 10629
10631 3 355522 125273 154320 -1 10630
10632 3 355488 125299 154240 -1 10631
10633 3 355480 125363 154160 -1 10632
10634 3 355412 125381 154080 -1 10633
10635 3 355376 125367 153920 -1 10634
10636 3 355346 125345 153800 -1 10635
10637 3 355284 125352 153760 -1 10636
10638 3 355310 125402 153680 -1 10637
10639 3 355390 125460 153600 -1 10638
10640 3 355372 125538 153520 -1 10639
10641 3 355328 125584 153480 -1 10640
10642 3 355272 125654 153400 -1 10641
10643 3 355200 125708 153320 -1 10642
10644 3 355120 125953 153280 -1 10643
10645 3 354990 126151 153240 -1 10644
10646 3 354946 126203 153200 -1 10645
10647 3 354820 126251 153160 -1 10646
10648 3 354586 126306 153120 -1 10647
10649 3 354520 126290 153120 -1 10648
10650 3 354410 126200 153120 -1 10649
10651 3 354308 126230 153120 -1 10650
10652 3 354262 126300 153120 -1 10651
10653 3 354238 126346 153080 -1 10652
10654 3 354056 126374 153080 -1 10653
10655 3 353974 126402 153160 -1 10654
10656 3 354006 126470 153200 -1 10655
10657 3 353968 126502 153240 -1 10656
10658 3 353858 126552 153240 -1 10657
10659 3 353840 126562 153200 -1 10658
10660 3 353766 126571 153160 -1 10659
10661 3 353716 126571 153120 -1 10660
10662 3 353726 126593 153080 -1 10661
10663 3 353752 126639 153000 -1 10662
10664 3 353788 126687 152960 -1 10663
10665 3 353808 126823 152920 -1 10664
10666 3 353828 126873 152880 -1 10665
10667 3 353836 126914 152840 -1 10666
10668 3 353858 126910 152800 -1 10667
10669 3 353886 126876 152720 -1 10668
10670 3 353868 126838 152680 -1 10669
10671 3 353800 126898 152600 -1 10670
10672 3 353688 127022 152520 -1 10671
10673 3 353946 126528 153320 -1 10657
10674 3 353916 126562 153400 -1 10673
10675 3 353848 126569 153440 -1 10674
10676 3 353818 126641 153440 -1 10675
10677 3 353840 126791 153440 -1 10676
10678 3 353874 126817 153480 -1 10677
10679 3 353893 126847 153520 -1 10678
10680 3 353912 126877 153560 -1 10679
10681 3 353914 126881 153600 -1 10680
10682 3 353864 126871 153640 -1 10681
10683 3 353808 126916 153680 -1 10682
10684 3 353812 126982 153680 -1 10683
10685 3 353854 127056 153720 -1 10684
10686 3 353948 127142 153760 -1 10685
10687 3 353959 127161 153800 -1 10686
10688 3 353970 127180 153840 -1 10687
10689 3 354028 127202 153880 -1 10688
10690 3 354076 127216 153920 -1 10689
10691 3 354176 127203 154000 -1 10690
10692 3 354210 127199 154040 -1 10691
10693 3 354170 127203 154120 -1 10692
10694 3 354140 127163 154160 -1 10693
10695 3 354132 127141 154200 -1 10694
10696 3 353960 126292 153080 -1 10654
10697 3 356426 123751 156320 -1 10599
10698 3 356408 123645 156320 -1 10697
10699 3 356422 123581 156240 -1 10698
10700 3 356488 123569 156160 -1 10699
10701 3 356506 123511 156080 -1 10700
10702 3 356580 123514 156000 -1 10701
10703 3 356644 123489 155920 -1 10702
10704 3 356726 123509 155880 -1 10703
10705 3 356770 123515 155840 -1 10704
10706 3 356850 123539 155840 -1 10705
10707 3 356904 123613 155800 -1 10706
10708 3 356896 123719 155800 -1 10707
10709 3 356846 123749 155760 -1 10708
10710 3 356814 123801 155720 -1 10709
10711 3 356802 123833 155640 -1 10710
10712 3 356884 123503 155800 -1 10707
10713 3 356896 123465 155720 -1 10712
10714 3 356936 123430 155640 -1 10713
10715 3 356944 123466 155560 -1 10714
10716 3 356908 123494 155480 -1 10715
10717 3 356920 123520 155440 -1 10716
10718 3 356962 123504 155400 -1 10717
10719 3 356986 123480 155360 -1 10718
10720 3 356982 123448 155320 -1 10719
10721 3 356906 123410 155280 -1 10720
10722 3 356872 123404 155240 -1 10721
10723 3 356962 123559 155840 -1 10706
10724 3 357068 123395 155880 -1 10723
10725 3 357058 123397 155920 -1 10724
10726 3 357061 123472 156000 -1 10725
10727 3 357062 123510 156040 -1 10726
10728 3 357182 123381 155880 -1 10724
10729 3 357234 123377 155800 -1 10728
10730 3 357292 123384 155720 -1 10729
10731 3 357400 123426 155640 -1 10730
10732 3 357460 123452 155560 -1 10731
10733 3 357498 123466 155480 -1 10732
10734 3 357520 123524 155440 -1 10733
10735 3 357536 123524 155400 -1 10734
10736 3 357538 123524 155320 -1 10735
10737 3 357538 123524 155240 -1 10736
10738 3 357516 123514 155160 -1 10737
10739 3 357530 123518 155080 -1 10738
10740 3 357574 123576 154960 -1 10739
10741 3 357636 123648 154920 -1 10740
10742 3 357660 123778 154880 -1 10741
10743 3 357656 123834 154880 -1 10742
10744 3 357714 123942 154880 -1 10743
10745 3 357754 123980 154840 -1 10744
10746 3 357826 124038 154800 -1 10745
10747 3 357886 124089 154760 -1 10746
10748 3 357954 124083 154720 -1 10747
10749 3 358016 124093 154680 -1 10748
10750 3 358062 124133 154680 -1 10749
10751 3 358136 124135 154680 -1 10750
10752 3 358158 124143 154640 -1 10751
10753 3 358180 124151 154600 -1 10752
10754 3 358170 124201 154560 -1 10753
10755 3 358196 124249 154520 -1 10754
10756 3 358338 124291 154520 -1 10755
10757 3 358406 124257 154520 -1 10756
10758 3 358524 124336 154480 -1 10757
10759 3 358602 124398 154480 -1 10758
10760 3 358654 124418 154440 -1 10759
10761 3 358750 124468 154360 -1 10760
10762 3 358832 124522 154280 -1 10761
10763 3 357720 124010 154920 -1 10744
10764 3 357694 124052 154960 -1 10763
10765 3 357688 124097 155000 -1 10764
10766 3 357680 124150 155040 -1 10765
10767 3 357694 124202 155080 -1 10766
10768 3 357676 124284 155120 -1 10767
10769 3 357518 124368 155160 -1 10768
10770 3 357202 124538 155200 -1 10769
10771 3 357142 124644 155280 -1 10770
10772 3 356898 123761 155840 -1 10706
10773 3 356902 123799 155880 -1 10772
10774 3 356890 123783 155920 -1 10773
10775 3 356912 123793 156000 -1 10774
10776 3 356918 123796 156080 -1 10775
10777 3 356892 123880 156120 -1 10776
10778 3 356876 123849 156200 -1 10777
10779 3 356872 123859 156240 -1 10778
10780 3 356918 124095 156240 -1 10779
10781 3 356930 124121 156280 -1 10780
10782 3 356938 124161 156360 -1 10781
10783 3 356958 124249 156400 -1 10782
10784 3 357016 124329 156440 -1 10783
10785 3 357146 124412 156480 -1 10784
10786 3 356938 124149 156200 -1 10780
10787 3 356946 124157 156160 -1 10786
10788 3 356366 123462 156080 -1 10701
10789 3 356312 123502 156000 -1 10788
10790 3 356250 123492 155920 -1 10789
10791 3 356168 123497 155840 -1 10790
10792 3 356112 123529 155760 -1 10791
10793 3 356086 123553 155720 -1 10792
10794 3 356036 123611 155680 -1 10793
10795 3 355880 123589 155680 -1 10794
10796 3 355686 123687 155720 -1 10795
10797 3 355622 123701 155760 -1 10796
10798 3 355582 123715 155800 -1 10797
10799 3 355516 123797 155800 -1 10798
10800 3 355456 123837 155840 -1 10799
10801 3 355420 123883 155800 -1 10800
10802 3 355378 123871 155760 -1 10801
10803 3 355318 123843 155720 -1 10802
10804 3 355194 123790 155680 -1 10803
10805 3 355042 123872 155680 -1 10804
10806 3 355060 123964 155680 -1 10805
10807 3 355124 123978 155680 -1 10806
10808 3 355182 123983 155640 -1 10807
10809 3 355240 123988 155600 -1 10808
10810 3 355634 122241 157280 -1 10579
10811 3 355484 122147 157200 -1 10810
10812 3 355180 122247 157200 -1 10811
10813 3 354860 122331 157160 -1 10812
10814 3 354830 122390 157120 -1 10813
10815 3 354622 122402 157120 -1 10814
10816 3 354434 122494 157080 -1 10815
10817 3 354258 122554 157040 -1 10816
10818 3 354026 122584 157000 -1 10817
10819 3 353896 122579 157000 -1 10818
10820 3 353728 122671 157000 -1 10819
10821 3 353572 122685 157000 -1 10820
10822 3 353322 122673 157000 -1 10821
10823 3 353246 122723 157000 -1 10822
10824 3 353074 122797 157000 -1 10823
10825 3 352990 122855 157080 -1 10824
10826 3 352912 122898 157120 -1 10825
10827 3 352650 122920 157120 -1 10826
10828 3 352036 122833 157120 -1 10827
10829 3 352012 122681 157080 -1 10828
10830 3 352327 122879 157200 -1 10828
10831 3 352390 122901 157240 -1 10830
10832 3 351754 122844 157120 -1 10828
10833 3 351226 122935 157120 -1 10832
10834 3 351164 122945 157080 -1 10833
10835 3 350870 122982 157080 -1 10834
10836 3 350520 123022 157080 -1 10835
10837 3 350456 123067 157040 -1 10836
10838 3 350432 123163 156960 -1 10837
10839 3 350436 123183 156880 -1 10838
10840 3 350424 123143 156800 -1 10839
10841 3 350374 123063 156720 -1 10840
10842 3 350334 123047 156680 -1 10841
10843 3 350260 122996 156640 -1 10842
10844 3 350146 122968 156600 -1 10843
10845 3 349990 123042 156600 -1 10844
10846 3 349914 123162 156640 -1 10845
10847 3 349874 123304 156640 -1 10846
10848 3 349900 123490 156640 -1 10847
10849 3 349882 123499 156600 -1 10848
10850 3 349768 123543 156520 -1 10849
10851 3 349662 123601 156480 -1 10850
10852 3 349522 123617 156480 -1 10851
10853 3 349446 123641 156360 -1 10852
10854 3 349326 123707 156320 -1 10853
10855 3 349320 123791 156320 -1 10854
10856 3 349284 123848 156280 -1 10855
10857 3 349288 123942 156240 -1 10856
10858 3 349310 123996 156200 -1 10857
10859 3 349287 123963 156160 -1 10858
10860 3 349264 123930 156120 -1 10859
10861 3 349212 123970 156120 -1 10860
10862 3 349200 124152 156120 -1 10861
10863 3 349400 124208 156120 -1 10862
10864 3 349134 124204 156120 -1 10862
10865 3 349078 124326 156040 -1 10864
10866 3 349040 124441 156000 -1 10865
10867 3 349012 124569 156000 -1 10866
10868 3 348998 124623 155920 -1 10867
10869 3 348958 124669 155840 -1 10868
10870 3 348952 124709 155800 -1 10869
10871 3 348922 124771 155760 -1 10870
10872 3 348880 124808 155680 -1 10871
10873 3 348892 124828 155600 -1 10872
10874 3 348882 124866 155520 -1 10873
10875 3 348834 124868 155480 -1 10874
10876 3 348758 124936 155440 -1 10875
10877 3 348668 125094 155400 -1 10876
10878 3 348592 125146 155440 -1 10877
10879 3 348590 125158 155480 -1 10878
10880 3 348590 125255 155520 -1 10879
10881 3 350131 122932 156560 -1 10844
10882 3 350116 122896 156520 -1 10881
10883 3 350100 123108 157040 -1 10837
10884 3 349644 123061 157040 -1 10883
10885 3 349492 123106 157120 -1 10884
10886 3 349440 123098 157200 -1 10885
10887 3 348986 123082 157200 -1 10886
10888 3 348742 123190 157200 -1 10887
10889 3 348558 123285 157240 -1 10888
10890 3 348460 123351 157280 -1 10889
10891 3 348308 123367 157320 -1 10890
10892 3 348056 123479 157360 -1 10891
10893 3 347994 123474 157400 -1 10892
10894 3 347860 123542 157400 -1 10893
10895 3 347752 123644 157480 -1 10894
10896 3 347492 123715 157480 -1 10895
10897 3 347130 123863 157480 -1 10896
10898 3 346960 123944 157480 -1 10897
10899 3 346884 124044 157480 -1 10898
10900 3 346742 124136 157560 -1 10899
10901 3 346550 124208 157640 -1 10900
10902 3 346444 124218 157640 -1 10901
10903 3 346390 124321 157720 -1 10902
10904 3 346282 124439 157800 -1 10903
10905 3 346158 124513 157840 -1 10904
10906 3 346074 124571 157880 -1 10905
10907 3 345902 124559 157960 -1 10906
10908 3 345702 124486 158040 -1 10907
10909 3 345482 124294 158080 -1 10908
10910 3 345552 124417 158120 -1 10909
10911 3 345538 124445 158160 -1 10910
10912 3 345522 124453 158240 -1 10911
10913 3 345432 124443 158280 -1 10912
10914 3 345404 124433 158320 -1 10913
10915 3 345210 124511 158320 -1 10914
10916 3 345072 124481 158320 -1 10915
10917 3 344998 124489 158360 -1 10916
10918 3 344894 124489 158400 -1 10917
10919 3 344844 124401 158480 -1 10918
10920 3 344732 124327 158520 -1 10919
10921 3 344670 124301 158560 -1 10920
10922 3 344628 124273 158600 -1 10921
10923 3 344522 124284 158640 -1 10922
10924 3 344268 124172 158640 -1 10923
10925 3 344178 124150 158680 -1 10924
10926 3 344042 124146 158760 -1 10925
10927 3 343936 124160 158800 -1 10926
10928 3 343880 124170 158840 -1 10927
10929 3 343828 124174 158880 -1 10928
10930 3 343792 124170 158920 -1 10929
10931 3 343560 124191 159000 -1 10930
10932 3 343466 124201 159040 -1 10931
10933 3 343252 124217 159080 -1 10932
10934 3 343072 124151 159080 -1 10933
10935 3 342990 124133 159120 -1 10934
10936 3 342874 124140 159200 -1 10935
10937 3 342710 124174 159240 -1 10936
10938 3 342522 124172 159240 -1 10937
10939 3 342400 124058 159240 -1 10938
10940 3 342204 124078 159240 -1 10939
10941 3 342104 124008 159240 -1 10940
10942 3 342038 123926 159160 -1 10941
10943 3 341938 123849 159120 -1 10942
10944 3 341810 123807 159040 -1 10943
10945 3 341752 123769 159000 -1 10944
10946 3 341686 123653 158960 -1 10945
10947 3 341736 123400 158880 -1 10946
10948 3 341898 123286 158840 -1 10947
10949 3 342062 123099 158800 -1 10948
10950 3 342010 122989 158760 -1 10949
10951 3 342364 122761 158760 -1 10950
10952 3 342506 122811 158800 -1 10951
10953 3 342588 122739 158800 -1 10952
10954 3 342740 122753 158800 -1 10953
10955 3 342928 122910 158800 -1 10954
10956 3 343012 122828 158880 -1 10955
10957 3 343080 122782 158920 -1 10956
10958 3 343110 122803 158960 -1 10957
10959 3 343216 122807 158960 -1 10958
10960 3 343232 122859 158960 -1 10959
10961 3 343294 122885 159040 -1 10960
10962 3 343002 122759 158960 -1 10958
10963 3 342982 122755 159000 -1 10962
10964 3 343180 122912 158800 -1 10955
10965 3 343398 122828 158800 -1 10964
10966 3 343506 122735 158840 -1 10965
10967 3 343544 122652 158920 -1 10966
10968 3 343632 122494 158920 -1 10967
10969 3 343662 122448 158840 -1 10968
10970 3 343436 122789 158760 -1 10965
10971 3 343542 122840 158760 -1 10970
10972 3 343632 122950 158760 -1 10971
10973 3 343754 122968 158760 -1 10972
10974 3 343884 122924 158760 -1 10973
10975 3 343894 122978 158800 -1 10974
10976 3 343814 122972 158840 -1 10975
10977 3 343748 122888 158920 -1 10976
10978 3 343704 122814 158920 -1 10977
10979 3 343734 122764 158960 -1 10978
10980 3 343790 122754 159040 -1 10979
10981 3 343878 122656 159080 -1 10980
10982 3 344048 122558 159080 -1 10981
10983 3 344086 122520 159200 -1 10982
10984 3 344086 122512 159240 -1 10983
10985 3 344086 122425 159280 -1 10984
10986 3 344138 122341 159280 -1 10985
10987 3 344216 122269 159280 -1 10986
10988 3 344238 122181 159280 -1 10987
10989 3 344340 122197 159320 -1 10988
10990 3 344498 122171 159320 -1 10989
10991 3 344686 122029 159320 -1 10990
10992 3 344770 121996 159320 -1 10991
10993 3 344854 122020 159320 -1 10992
10994 3 344876 122048 159320 -1 10993
10995 3 344936 122036 159280 -1 10994
10996 3 344968 121986 159320 -1 10995
10997 3 344896 121912 159400 -1 10996
10998 3 344884 121884 159480 -1 10997
10999 3 344984 121744 159400 -1 10998
11000 3 345044 121735 159360 -1 10999
11001 3 345188 121637 159320 -1 11000
11002 3 345236 121545 159320 -1 11001
11003 3 345262 121495 159320 -1 11002
11004 3 345336 121475 159320 -1 11003
11005 3 345388 121521 159400 -1 11004
11006 3 345464 121511 159440 -1 11005
11007 3 345496 121461 159480 -1 11006
11008 3 345514 121357 159480 -1 11007
11009 3 345456 121325 159480 -1 11008
11010 3 345390 121315 159440 -1 11009
11011 3 345306 121317 159360 -1 11010
11012 3 345334 121183 159360 -1 11011
11013 3 345374 121018 159280 -1 11012
11014 3 345298 120922 159360 -1 11013
11015 3 345224 120914 159440 -1 11014
11016 3 345236 120962 159520 -1 11015
11017 3 345236 120942 159600 -1 11016
11018 3 345194 120894 159680 -1 11017
11019 3 345170 120882 159760 -1 11018
11020 3 345138 120859 159840 -1 11019
11021 3 345078 120821 159880 -1 11020
11022 3 345102 120847 159920 -1 11021
11023 3 345108 120857 159960 -1 11022
11024 3 345162 120898 160000 -1 11023
11025 3 345204 120884 160040 -1 11024
11026 3 345284 120868 160040 -1 11025
11027 3 345288 120786 160040 -1 11026
11028 3 345306 120740 160000 -1 11027
11029 3 345310 120646 160000 -1 11028
11030 3 345100 120761 159920 -1 11021
11031 3 344232 122183 159240 -1 10988
11032 3 343810 122866 158720 -1 10974
11033 3 343942 122998 158680 -1 11032
11034 3 343956 123056 158640 -1 11033
11035 3 343998 123102 158600 -1 11034
11036 3 344030 123236 158600 -1 11035
11037 3 344028 123264 158640 -1 11036
11038 3 343942 123272 158640 -1 11037
11039 3 343946 123303 158680 -1 11038
11040 3 344036 123213 158560 -1 11036
11041 3 344038 123235 158520 -1 11040
11042 3 344042 123235 158440 -1 11041
11043 3 344090 123195 158360 -1 11042
11044 3 344142 123155 158280 -1 11043
11045 3 344238 123137 158280 -1 11044
11046 3 344286 123099 158280 -1 11045
11047 3 344336 123039 158200 -1 11046
11048 3 341872 122827 158720 -1 10950
11049 3 342072 122983 158680 -1 11048
11050 3 342102 122981 158640 -1 11049
11051 3 342140 122971 158600 -1 11050
11052 3 342226 122973 158560 -1 11051
11053 3 342280 122993 158520 -1 11052
11054 3 342364 122963 158480 -1 11053
11055 3 343064 124023 159120 -1 10935
11056 3 343106 123993 159200 -1 11055
11057 3 349586 123024 156920 -1 10884
11058 3 349528 123038 156800 -1 11057
11059 3 349482 123004 156680 -1 11058
11060 3 349518 122928 156560 -1 11059
11061 3 354858 122486 157120 -1 10814
11062 3 354732 122676 157120 -1 11061
11063 3 354762 122943 157120 -1 11062
11064 3 354890 123023 157120 -1 11063
11065 3 354862 123059 157080 -1 11064
11066 3 354846 123151 157040 -1 11065
11067 3 354822 123191 157000 -1 11066
11068 3 354902 123322 157000 -1 11067
11069 3 354892 123356 156960 -1 11068
11070 3 354848 123417 156920 -1 11069
11071 3 354832 123455 156880 -1 11070
11072 3 354816 123476 156800 -1 11071
11073 3 354814 123504 156720 -1 11072
11074 3 354834 123456 156640 -1 11073
11075 3 354820 123382 156560 -1 11074
11076 3 354866 123368 156520 -1 11075
11077 3 354890 123380 156480 -1 11076
11078 3 354976 123396 156400 -1 11077
11079 3 354946 123429 156360 -1 11078
11080 3 354914 123440 156320 -1 11079
11081 3 354932 123424 156280 -1 11080
11082 3 354990 123454 156200 -1 11081
11083 3 355008 123464 156120 -1 11082
11084 3 355000 123482 156080 -1 11083
11085 3 354896 123027 157200 -1 11064
11086 3 354908 123025 157240 -1 11085
11087 3 355694 122520 157440 -1 10579
11088 3 356612 122121 157520 -1 10576
11089 3 356698 122231 157520 -1 11088
11090 3 356668 122301 157520 -1 11089
11091 3 356622 122349 157560 -1 11090
11092 3 358631 120224 157480 -1 10490
11093 3 358625 120214 157440 -1 11092
11094 3 358651 120180 157400 -1 11093
11095 3 358679 120174 157360 -1 11094
11096 3 358566 120489 157640 -1 10488
11097 3 358375 120630 157760 -1 11096
11098 3 358291 120712 157880 -1 11097
11099 3 360830 119513 158640 -1 10462
11100 3 360824 119468 158600 -1 11099
11101 3 360819 119424 158560 -1 11100
11102 3 361614 119175 159360 -1 10451
11103 3 361559 119116 159360 -1 11102
11104 3 361483 119038 159360 -1 11103
11105 3 361481 119030 159320 -1 11104
11106 3 361491 118980 159240 -1 11105
11107 3 361486 118961 159160 -1 11106
[truncated: 741,406 more chars]
