# Supplementary material for: Functional and anatomical specificity in a higher olfactory centre
Source: eLife. 2019 May 21;8:e44590. doi: 10.7554/eLife.44590 (PMC6550879; doi:10.7554/eLife.44590)
Supplement: Supplementary file 4. [file elife-44590-supp4.zip › EM_PV6/PV6a3_1101751.swc]

# SWC format file
# based on specifications at http://research.mssm.edu/cnic/swc.html
# Created by nat::write.neuron.swc
# PointNo Label X Y Z Radius Parent 
1 7 326844 147621 193720 2054 -1
2 7 326846 147622 193760 -1 1
3 7 326848 147614 193800 -1 2
4 7 326850 147624 193840 -1 3
5 7 326829 147607 194680 -1 4
6 7 326898 147750 195000 -1 5
7 7 326926 147736 195200 -1 6
8 7 327066 147753 195320 -1 7
9 7 327229 147755 195520 -1 8
10 7 327319 147743 195720 -1 9
11 7 327567 147713 195920 -1 10
12 7 327953 147636 196080 -1 11
13 7 328241 147687 196240 -1 12
14 7 328844 147671 196400 -1 13
15 7 329464 147834 196480 -1 14
16 7 330004 147728 196640 -1 15
17 7 330392 147444 196800 -1 16
18 7 331008 147028 196920 -1 17
19 7 331359 146378 197000 -1 18
20 7 331732 146251 197160 -1 19
21 7 332405 146158 197440 -1 20
22 7 332910 146243 197680 -1 21
23 7 333273 146200 197880 -1 22
24 7 333592 146200 198080 -1 23
25 7 333994 146128 198160 -1 24
26 7 334516 146218 198240 -1 25
27 7 335668 146122 198440 -1 26
28 7 337227 145781 198480 -1 27
29 7 338588 145665 198520 -1 28
30 7 339137 145797 198600 -1 29
31 7 339471 145791 198680 -1 30
32 7 340319 145704 198760 -1 31
33 7 341173 145668 198920 -1 32
34 7 341756 145596 199000 -1 33
35 7 342328 145532 199200 -1 34
36 7 343093 145516 199440 -1 35
37 7 343667 145491 199560 -1 36
38 7 344257 145511 199680 -1 37
39 7 345036 145318 199800 -1 38
40 7 345986 145233 199920 -1 39
41 7 346653 145307 200040 -1 40
42 7 348035 145810 200240 -1 41
43 7 348654 145943 200360 -1 42
44 7 349462 146042 200480 -1 43
45 7 349876 145956 200680 -1 44
46 7 350130 145259 200960 -1 45
47 7 350878 144874 201160 -1 46
48 7 351472 144665 201360 -1 47
49 7 351768 144589 201560 -1 48
50 7 352328 144481 201800 -1 49
51 7 353247 144276 202040 -1 50
52 7 353760 144176 202200 -1 51
53 7 354443 144051 202240 -1 52
54 7 355643 143619 202400 -1 53
55 7 356605 143271 202600 -1 54
56 7 357325 142933 202760 -1 55
57 7 357645 142845 202840 -1 56
58 7 358158 142642 202880 -1 57
59 7 359269 142171 202720 -1 58
60 7 360154 141998 202680 -1 59
61 7 360862 141808 202720 -1 60
62 7 361604 141700 202800 -1 61
63 7 362222 141555 202840 -1 62
64 7 362809 141529 202920 -1 63
65 7 363518 141490 202960 -1 64
66 7 364620 141194 202960 -1 65
67 7 365076 141020 202840 -1 66
68 7 365529 140941 202800 -1 67
69 7 367367 140383 202800 -1 68
70 7 368071 140056 202720 -1 69
71 7 369441 139518 202680 -1 70
72 7 370968 139074 202880 -1 71
73 7 371496 138898 203040 -1 72
74 7 373026 138752 203080 -1 73
75 7 374213 138433 203080 -1 74
76 7 375186 138411 203000 -1 75
77 7 375421 138387 202960 -1 76
78 7 375843 138281 202880 -1 77
79 7 376282 138105 202840 -1 78
80 7 376657 137993 202800 -1 79
81 7 377079 137879 202720 -1 80
82 7 377223 137833 202640 -1 81
83 7 377864 137599 202600 -1 82
84 7 378605 137651 202560 -1 83
85 7 379353 137702 202520 -1 84
86 7 380024 137583 202480 -1 85
87 7 380616 137463 202440 -1 86
88 7 381010 137429 202360 -1 87
89 7 381313 137350 202280 -1 88
90 7 381525 137350 202240 -1 89
91 7 382136 137304 202200 -1 90
92 7 382884 137227 202160 -1 91
93 7 383472 137052 201920 -1 92
94 7 383882 136902 201720 -1 93
95 7 384257 136696 201560 -1 94
96 7 384877 136419 201160 -1 95
97 7 385034 136308 200960 -1 96
98 7 385656 136322 200840 -1 97
99 7 386506 136415 200680 -1 98
100 7 387051 136419 200480 -1 99
101 7 387591 136224 200400 -1 100
102 7 388339 136206 200360 -1 101
103 7 388825 136001 200280 -1 102
104 7 389377 135819 200240 -1 103
105 7 389631 135420 200120 -1 104
106 7 389858 135080 2e+05 -1 105
107 7 390366 135179 199920 -1 106
108 7 390918 135250 199560 -1 107
109 7 391513 135398 199200 -1 108
110 7 392058 135387 198680 -1 109
111 7 392236 135335 198440 -1 110
112 7 392345 135325 198360 -1 111
113 7 392343 135266 198320 -1 112
114 7 392498 135257 198200 -1 113
115 7 392593 135231 198000 -1 114
116 7 392637 135223 197960 -1 115
117 7 392593 135121 197760 -1 116
118 7 392618 135043 197560 -1 117
119 7 392634 135009 197320 -1 118
120 7 392763 134927 196720 -1 119
121 7 392894 135008 196520 -1 120
122 7 392952 135028 196360 -1 121
123 7 393024 135084 196160 -1 122
124 7 393075 134916 195840 -1 123
125 7 393088 134816 195600 -1 124
126 7 393188 134648 195080 -1 125
127 7 393237 134505 194440 -1 126
128 7 393359 134368 194200 -1 127
129 7 393359 134290 194000 -1 128
130 7 393478 134260 193640 -1 129
131 7 393529 134198 193360 -1 130
132 7 393562 134103 193040 -1 131
133 7 393640 133738 192520 -1 132
134 7 393762 133541 192240 -1 133
135 7 393800 133242 192040 -1 134
136 7 393794 133033 191880 -1 135
137 7 393731 133006 191640 -1 136
138 7 393754 132954 191400 -1 137
139 7 393799 132806 191240 -1 138
140 7 393821 132504 191160 -1 139
141 7 393901 132184 190880 -1 140
142 7 393999 132092 190760 -1 141
143 7 394057 132003 190600 -1 142
144 7 394085 131915 190320 -1 143
145 7 394313 131907 190080 -1 144
146 7 394458 131787 189800 -1 145
147 7 394450 131682 189600 -1 146
148 7 394466 131564 189400 -1 147
149 7 394448 131368 189200 -1 148
150 7 394358 131104 188880 -1 149
151 7 394285 130928 188400 -1 150
152 7 394285 130763 188040 -1 151
153 7 394429 130551 187680 -1 152
154 7 394432 130185 186960 -1 153
155 7 394437 130176 186640 -1 154
156 7 394459 130147 186440 -1 155
157 7 394541 129992 186160 -1 156
158 7 394577 129780 185920 -1 157
159 7 394538 129602 185800 -1 158
160 7 394484 129309 185560 -1 159
161 7 394305 128851 185280 -1 160
162 7 394225 128589 185040 -1 161
163 7 394058 128212 184720 -1 162
164 7 393845 127830 184400 -1 163
165 7 393478 127367 184200 -1 164
166 7 393214 127002 184080 -1 165
167 7 392973 126603 183880 -1 166
168 7 392806 126322 183720 -1 167
169 7 392499 125911 183480 -1 168
170 7 392192 125732 183360 -1 169
171 7 392048 125634 183280 -1 170
172 7 391946 125564 183240 -1 171
173 3 391918 125525 183200 -1 172
174 3 391890 125486 183160 -1 173
175 3 391697 125212 182880 -1 174
176 3 391553 125258 182680 -1 175
177 3 391420 125267 182560 -1 176
178 3 391205 125394 182400 -1 177
179 3 391015 125358 182280 -1 178
180 3 390394 125873 182040 -1 179
181 3 390209 125344 182000 -1 180
182 3 389984 125282 181920 -1 181
183 3 389557 125281 181880 -1 182
184 3 389164 125334 181920 -1 183
185 3 388698 125711 182040 -1 184
186 3 388560 125546 182120 -1 185
187 3 388222 125408 182120 -1 186
188 3 388176 125417 182080 -1 187
189 3 388124 125708 182040 -1 188
190 3 388097 125281 182000 -1 189
191 3 388110 125232 181960 -1 190
192 3 388387 125656 182200 -1 186
193 3 388174 125699 182320 -1 192
194 3 387530 126029 182600 -1 193
195 3 386997 126310 182840 -1 194
196 3 386682 126518 183040 -1 195
197 3 386540 126580 183240 -1 196
198 3 386412 126681 183360 -1 197
199 3 385980 126956 183440 -1 198
200 3 385512 127032 183440 -1 199
201 3 385356 127047 183400 -1 200
202 3 385260 127124 183440 -1 201
203 3 385181 127206 183520 -1 202
204 3 385158 127266 183560 -1 203
205 3 385266 127230 183600 -1 204
206 3 385317 127274 183680 -1 205
207 3 385323 127306 183720 -1 206
208 3 385317 127422 183800 -1 207
209 3 385253 127458 183840 -1 208
210 3 385173 127490 183880 -1 209
211 3 385116 127584 183960 -1 210
212 3 385078 127644 184000 -1 211
213 3 385011 127720 184040 -1 212
214 3 384861 127842 184080 -1 213
215 3 384778 127923 184160 -1 214
216 3 384595 128055 184240 -1 215
217 3 384370 128200 184280 -1 216
218 3 384197 128185 184240 -1 217
219 3 384123 128169 184240 -1 218
220 3 384015 128217 184240 -1 219
221 3 383996 128336 184280 -1 220
222 3 384037 128382 184320 -1 221
223 3 384088 128461 184360 -1 222
224 3 384110 128505 184400 -1 223
225 3 384120 128586 184440 -1 224
226 3 384161 128656 184520 -1 225
227 3 384187 128729 184560 -1 226
228 3 384229 128787 184600 -1 227
229 3 384247 128875 184600 -1 228
230 3 384124 128941 184640 -1 229
231 3 384104 129008 184640 -1 230
232 3 384106 129068 184680 -1 231
233 3 384222 129264 184720 -1 232
234 3 384318 129274 184680 -1 233
235 3 384311 129259 184600 -1 234
236 3 384251 129237 184560 -1 235
237 3 384240 129239 184520 -1 236
238 3 384228 129238 184480 -1 237
239 3 384237 128797 184520 -1 229
240 3 384356 128750 184440 -1 239
241 3 384368 128637 184360 -1 240
242 3 385018 127428 183640 -1 204
243 3 385015 127443 183680 -1 242
244 3 385274 127067 183320 -1 201
245 3 385204 127189 183240 -1 244
246 3 385060 127294 183200 -1 245
247 3 384919 127362 183160 -1 246
248 3 384639 127595 183160 -1 247
249 3 384650 127531 183280 -1 248
250 3 384830 127434 183120 -1 247
251 3 384781 127487 183080 -1 250
252 3 384754 127560 183040 -1 251
253 3 384835 127562 183000 -1 252
254 3 384853 127561 182960 -1 253
255 3 384938 127598 182920 -1 254
256 3 384961 127616 182880 -1 255
257 3 384980 127668 182840 -1 256
258 3 384979 127668 182800 -1 257
259 3 384980 127668 182760 -1 258
260 3 384952 127690 182720 -1 259
261 3 384604 127296 182720 -1 260
262 3 384728 127148 182720 -1 261
263 3 384823 127127 182680 -1 262
264 3 384959 127073 182640 -1 263
265 3 384999 127075 182600 -1 264
266 3 385033 127072 182520 -1 265
267 3 384636 127265 182640 -1 263
268 3 384563 127305 182600 -1 267
269 3 384471 127432 182520 -1 268
270 3 384444 127479 182440 -1 269
271 3 384440 127476 182360 -1 270
272 3 384436 127440 182280 -1 271
273 3 384470 127428 182200 -1 272
274 3 384461 127437 182120 -1 273
275 3 384446 127456 182080 -1 274
276 3 384469 128390 182040 -1 275
277 3 384352 127435 182000 -1 276
278 3 384336 127422 181960 -1 277
279 3 384193 127410 181880 -1 278
280 3 384019 127572 181880 -1 279
281 3 383685 127632 181880 -1 280
282 3 383520 127743 181840 -1 281
283 3 383422 127778 181760 -1 282
284 3 383226 127883 181840 -1 283
285 3 383215 127880 181920 -1 284
286 3 383221 127895 182000 -1 285
287 3 383316 128532 182040 -1 286
288 3 383187 127880 182080 -1 287
289 3 383114 127811 182160 -1 288
290 3 383042 127756 182240 -1 289
291 3 383019 127741 182320 -1 290
292 3 383015 127707 182400 -1 291
293 3 383023 127676 182480 -1 292
294 3 382919 127687 182520 -1 293
295 3 382831 127816 182480 -1 294
296 3 382775 127884 182480 -1 295
297 3 382715 127907 182520 -1 296
298 3 382660 127912 182560 -1 297
299 3 382607 127911 182600 -1 298
300 3 382473 127873 182680 -1 299
301 3 382425 127833 182720 -1 300
302 3 383406 127782 181720 -1 283
303 3 383390 127776 181680 -1 302
304 3 383324 127775 181640 -1 303
305 3 383350 127778 181560 -1 304
306 3 383350 127746 181480 -1 305
307 3 383330 127685 181440 -1 306
308 3 383372 127733 181360 -1 307
309 3 383382 127756 181320 -1 308
310 3 383373 127664 181200 -1 309
311 3 383372 127664 181120 -1 310
312 3 383360 127692 181040 -1 311
313 3 383388 127656 181000 -1 312
314 3 383415 127597 180960 -1 313
315 3 383439 127550 180920 -1 314
316 3 383424 127507 180880 -1 315
317 3 383405 127478 180840 -1 316
318 3 383395 127494 180800 -1 317
319 3 383369 127502 180760 -1 318
320 3 383351 127490 180680 -1 319
321 3 383338 127451 180600 -1 320
322 3 383319 127414 180520 -1 321
323 3 383298 127378 180440 -1 322
324 3 383264 127383 180360 -1 323
325 3 383210 127378 180280 -1 324
326 3 383115 127376 180200 -1 325
327 3 383000 127358 180160 -1 326
328 3 382850 127250 180160 -1 327
329 3 382678 127202 180160 -1 328
330 3 382550 127110 180160 -1 329
331 3 383200 127647 181440 -1 307
332 3 383121 127530 181520 -1 331
333 3 383128 127460 181560 -1 332
334 3 384224 127440 181800 -1 279
335 3 384200 127508 181720 -1 334
336 3 384199 127496 181640 -1 335
337 3 384195 127526 181560 -1 336
338 3 384195 127526 181480 -1 337
339 3 384179 127565 181360 -1 338
340 3 384141 127471 181320 -1 339
341 3 384126 127403 181280 -1 340
342 3 384141 127239 181240 -1 341
343 3 384114 127220 181200 -1 342
344 3 384117 127217 181120 -1 343
345 3 384136 127229 181080 -1 344
346 3 384139 127217 181000 -1 345
347 3 384126 127182 180960 -1 346
348 3 384053 127145 180880 -1 347
349 3 384418 127646 181320 -1 339
350 3 384486 127631 181280 -1 349
351 3 384573 127485 181240 -1 350
352 3 384598 127526 181200 -1 351
353 3 384690 127528 181120 -1 352
354 3 384756 127528 181080 -1 353
355 3 384797 127502 181040 -1 354
356 3 384832 127433 180960 -1 355
357 3 384972 127289 180920 -1 356
358 3 384958 127275 180840 -1 357
359 3 385126 127271 180840 -1 358
360 3 384899 127271 180800 -1 358
361 3 384887 127216 180720 -1 360
362 3 384920 127172 180680 -1 361
363 3 384997 127779 182680 -1 260
364 3 385152 127978 182600 -1 363
365 3 385256 128132 182520 -1 364
366 3 385303 128247 182400 -1 365
367 3 385318 128296 182320 -1 366
368 3 385349 128353 182240 -1 367
369 3 385372 128468 182160 -1 368
370 3 385478 128560 182120 -1 369
371 3 385534 128651 182080 -1 370
372 3 385637 129647 182040 -1 371
373 3 385767 128756 182000 -1 372
374 3 385801 128783 181960 -1 373
375 3 385918 128998 181920 -1 374
376 3 385928 129043 181840 -1 375
377 3 385879 129073 181760 -1 376
378 3 385929 129008 181680 -1 377
379 3 386017 129046 181640 -1 378
380 3 386103 129118 181600 -1 379
381 3 386184 129258 181520 -1 380
382 3 386073 129369 181480 -1 381
383 3 385958 129478 181520 -1 382
384 3 385959 129492 181600 -1 383
385 3 385971 129521 181680 -1 384
386 3 385991 129532 181760 -1 385
387 3 386036 129472 181840 -1 386
388 3 386082 129475 181960 -1 387
389 3 386122 129473 182000 -1 388
390 3 386129 130143 182040 -1 389
391 3 386183 129461 182080 -1 390
392 3 386217 129451 182120 -1 391
393 3 386222 129411 182200 -1 392
394 3 386231 129405 182280 -1 393
395 3 386243 129409 182360 -1 394
396 3 386249 129380 182400 -1 395
397 3 386255 129330 182440 -1 396
398 3 386227 129269 182480 -1 397
399 3 386172 129207 182520 -1 398
400 3 384512 127828 183040 -1 252
401 3 384350 127820 183040 -1 400
402 3 384281 127849 183080 -1 401
403 3 384119 127899 183120 -1 402
404 3 383798 127896 183200 -1 403
405 3 383764 127889 183240 -1 404
406 3 383733 127881 183280 -1 405
407 3 383555 127929 183280 -1 406
408 3 383481 127975 183320 -1 407
409 3 383414 128016 183360 -1 408
410 3 383371 128061 183400 -1 409
411 3 383333 128104 183480 -1 410
412 3 383278 128164 183520 -1 411
413 3 383200 128203 183560 -1 412
414 3 383140 128195 183600 -1 413
415 3 383110 128225 183640 -1 414
416 3 383119 128250 183720 -1 415
417 3 383126 128351 183800 -1 416
418 3 383107 128420 183840 -1 417
419 3 383066 128453 183880 -1 418
420 3 382985 128474 183920 -1 419
421 3 382966 128515 183960 -1 420
422 3 382955 128562 184000 -1 421
423 3 382959 128658 184080 -1 422
424 3 382952 128816 184160 -1 423
425 3 382961 129008 184240 -1 424
426 3 382952 129141 184280 -1 425
427 3 382915 129224 184320 -1 426
428 3 382860 129293 184360 -1 427
429 3 382855 129318 184400 -1 428
430 3 382846 129426 184480 -1 429
431 3 384782 127831 183120 -1 250
432 3 384761 127911 183080 -1 431
433 3 384756 128027 183080 -1 432
434 3 384656 128165 183080 -1 433
435 3 384771 128271 183080 -1 434
436 3 384677 128226 183160 -1 435
437 3 384637 128277 183240 -1 436
438 3 384541 128326 183320 -1 437
439 3 384415 128456 183320 -1 438
440 3 384402 128528 183360 -1 439
441 3 384371 128681 183440 -1 440
442 3 384316 128817 183520 -1 441
443 3 384288 128872 183560 -1 442
444 3 384104 129022 183560 -1 443
445 3 383968 129166 183560 -1 444
446 3 383947 129348 183640 -1 445
447 3 383892 129456 183680 -1 446
448 3 383884 129513 183720 -1 447
449 3 383915 129590 183760 -1 448
450 3 383925 129671 183800 -1 449
451 3 383900 129892 183840 -1 450
452 3 383912 129956 183880 -1 451
453 3 383925 130170 183960 -1 452
454 3 383887 130368 184040 -1 453
455 3 383822 130610 184120 -1 454
456 3 383786 130715 184120 -1 455
457 3 383671 130793 184160 -1 456
458 3 383478 130841 184200 -1 457
459 3 383403 130894 184240 -1 458
460 3 384203 129029 183640 -1 444
461 3 384148 129097 183720 -1 460
462 3 384142 129149 183760 -1 461
463 3 386452 126731 183400 -1 198
464 3 386501 126856 183480 -1 463
465 3 387001 126976 183480 -1 464
466 3 387112 126895 183440 -1 465
467 3 387180 126875 183400 -1 466
468 3 387340 126733 183360 -1 467
469 3 387392 126709 183280 -1 468
470 3 387394 126697 183240 -1 469
471 3 387370 126620 183440 -1 468
472 3 387377 126650 183520 -1 471
473 3 387454 126718 183640 -1 472
474 3 387596 126841 183760 -1 473
475 3 387635 126862 183800 -1 474
476 3 387727 126738 183800 -1 475
477 3 387883 126672 183800 -1 476
478 3 387960 126619 183760 -1 477
479 3 388003 126545 183720 -1 478
480 3 388018 126509 183680 -1 479
481 3 386488 126882 183520 -1 464
482 3 386442 127230 183680 -1 481
483 3 386504 127310 183720 -1 482
484 3 386958 127671 183680 -1 483
485 3 387037 127764 183640 -1 484
486 3 387103 127825 183600 -1 485
487 3 387233 127886 183560 -1 486
488 3 387346 127846 183480 -1 487
489 3 387505 127855 183400 -1 488
490 3 387620 127935 183440 -1 489
491 3 387611 128018 183520 -1 490
492 3 387633 128143 183600 -1 491
493 3 387679 128225 183640 -1 492
494 3 387706 128273 183680 -1 493
495 3 387553 127834 183360 -1 489
496 3 387669 127798 183280 -1 495
497 3 387842 127762 183240 -1 496
498 3 387950 127756 183200 -1 497
499 3 388009 127764 183160 -1 498
500 3 388055 127790 183120 -1 499
501 3 388115 127861 183080 -1 500
502 3 388177 127912 183040 -1 501
503 3 388212 127949 183000 -1 502
504 3 388303 128019 182920 -1 503
505 3 388359 128053 182840 -1 504
506 3 388363 128129 182760 -1 505
507 3 388475 128248 182640 -1 506
508 3 388511 128292 182600 -1 507
509 3 388578 128341 182520 -1 508
510 3 388620 128331 182480 -1 509
511 3 388650 128329 182440 -1 510
512 3 388692 128225 182440 -1 511
513 3 388706 128169 182480 -1 512
514 3 388711 128077 182560 -1 513
515 3 388707 128025 182600 -1 514
516 3 388690 127980 182680 -1 515
517 3 388669 127933 182760 -1 516
518 3 388727 127846 182840 -1 517
519 3 388739 127793 182880 -1 518
520 3 388741 127773 182920 -1 519
521 3 386625 127466 183800 -1 483
522 3 386649 127907 184080 -1 521
523 3 386795 128379 184360 -1 522
524 3 387084 128849 184600 -1 523
525 3 387370 129369 184880 -1 524
526 3 387481 129502 184960 -1 525
527 3 387642 129811 185120 -1 526
528 3 387636 130092 185160 -1 527
529 3 387650 130175 185200 -1 528
530 3 387694 130515 185360 -1 529
531 3 387644 130794 185520 -1 530
532 3 387572 131160 185720 -1 531
533 3 387463 131480 185960 -1 532
534 3 387192 131809 186120 -1 533
535 3 386859 132190 186440 -1 534
536 3 386568 132406 186600 -1 535
537 3 386242 132551 186800 -1 536
538 3 386000 132709 187040 -1 537
539 3 385799 132735 187120 -1 538
540 3 385681 132899 187360 -1 539
541 3 385630 133181 187520 -1 540
542 3 385555 133278 187600 -1 541
543 3 385572 133516 187800 -1 542
544 3 385174 133060 187800 -1 543
545 3 384666 133021 187840 -1 544
546 3 384469 133072 187880 -1 545
547 3 384271 133129 187920 -1 546
548 3 383897 133164 188000 -1 547
549 3 383743 133227 188040 -1 548
550 3 383555 133279 188120 -1 549
551 3 383405 133334 188200 -1 550
552 3 383239 133356 188280 -1 551
553 3 383128 133486 188440 -1 552
554 3 382967 133567 188640 -1 553
555 3 382864 133563 188720 -1 554
556 3 382794 133593 188880 -1 555
557 3 382762 133638 188960 -1 556
558 3 382722 133703 189120 -1 557
559 3 382710 133663 189160 -1 558
560 3 382686 133672 189200 -1 559
561 3 382626 133755 189280 -1 560
562 3 382371 133650 189360 -1 561
563 3 382015 133586 189360 -1 562
564 3 381916 133537 189320 -1 563
565 3 381898 133522 189280 -1 564
566 3 381924 133405 189200 -1 565
567 3 381897 133370 189120 -1 566
568 3 381887 133300 189040 -1 567
569 3 381889 133212 188960 -1 568
570 3 381888 133187 188920 -1 569
571 3 382450 133663 189400 -1 562
572 3 382450 133654 189480 -1 571
573 3 382447 133631 189520 -1 572
574 3 382454 133608 189600 -1 573
575 3 382486 133611 189680 -1 574
576 3 382782 133570 189680 -1 575
577 3 382835 133544 189640 -1 576
578 3 382862 133546 189600 -1 577
579 3 382921 133543 189520 -1 578
580 3 383037 133587 189560 -1 579
581 3 383075 133610 189600 -1 580
582 3 383102 133626 189640 -1 581
583 3 383126 133639 189680 -1 582
584 3 382908 133535 189480 -1 579
585 3 382431 133611 189720 -1 575
586 3 382362 133620 189800 -1 585
587 3 382284 133568 189840 -1 586
588 3 382299 133678 189880 -1 587
589 3 382294 133727 189920 -1 588
590 3 382318 133747 189960 -1 589
591 3 382310 133751 190000 -1 590
592 3 382305 133738 190040 -1 591
593 3 382207 133514 189880 -1 587
594 3 381935 133180 189920 -1 593
595 3 381646 133065 189880 -1 594
596 3 381519 132982 189800 -1 595
597 3 381395 132840 189720 -1 596
598 3 380922 132371 189680 -1 597
599 3 380563 131730 189720 -1 598
600 3 380578 131992 189760 -1 599
601 3 380638 132206 189840 -1 600
602 3 380634 132244 189880 -1 601
603 3 380667 132135 189960 -1 602
604 3 380746 132067 190040 -1 603
605 3 380494 131368 189760 -1 599
606 3 380303 130695 189720 -1 605
607 3 380102 130573 189480 -1 606
608 3 380002 130602 189440 -1 607
609 3 379924 130592 189360 -1 608
610 3 379801 130526 189320 -1 609
611 3 379581 130443 189280 -1 610
612 3 379548 130356 189200 -1 611
613 3 379511 130359 189200 -1 612
614 3 379420 130361 189120 -1 613
615 3 379403 130335 189080 -1 614
616 3 379347 130307 189040 -1 615
617 3 379278 130279 189000 -1 616
618 3 379244 130254 188960 -1 617
619 3 379187 130197 188920 -1 618
620 3 379162 130163 188880 -1 619
621 3 379159 130145 188840 -1 620
622 3 379152 130120 188800 -1 621
623 3 379258 130110 188760 -1 622
624 3 379296 130102 188720 -1 623
625 3 379395 130078 188680 -1 624
626 3 379443 130037 188640 -1 625
627 3 379469 129974 188600 -1 626
628 3 379448 129958 188560 -1 627
629 3 379442 129950 188520 -1 628
630 3 379442 129947 188480 -1 629
631 3 379433 129944 188440 -1 630
632 3 379416 129934 188400 -1 631
633 3 379393 129899 188360 -1 632
634 3 379401 129875 188320 -1 633
635 3 379416 129869 188280 -1 634
636 3 379443 129859 188240 -1 635
637 3 379552 129799 188200 -1 636
638 3 379625 129744 188160 -1 637
639 3 379718 129741 188120 -1 638
640 3 379796 129752 188040 -1 639
641 3 379876 129715 187960 -1 640
642 3 379914 129660 187880 -1 641
643 3 379912 129637 187840 -1 642
644 3 379939 129638 187800 -1 643
645 3 379956 129653 187760 -1 644
646 3 379962 129658 187720 -1 645
647 3 379961 129648 187680 -1 646
648 3 379953 129628 187640 -1 647
649 3 379947 129610 187600 -1 648
650 3 379851 129488 187720 -1 645
651 3 379825 129464 187680 -1 650
652 3 379836 129455 187640 -1 651
653 3 380638 130603 189720 -1 606
654 3 380790 130691 189720 -1 653
655 3 380798 130767 189800 -1 654
656 3 380825 130793 189880 -1 655
657 3 380827 130804 189920 -1 656
658 3 380874 130840 190000 -1 657
659 3 380935 130854 190080 -1 658
660 3 381008 130889 190160 -1 659
661 3 381101 130931 190240 -1 660
662 3 381151 130924 190320 -1 661
663 3 381264 130844 190360 -1 662
664 3 381287 130794 190400 -1 663
665 3 381326 130765 190480 -1 664
666 3 381346 130755 190560 -1 665
667 3 381463 130806 190600 -1 666
668 3 381520 130834 190640 -1 667
669 3 381564 130860 190720 -1 668
670 3 381597 130868 190800 -1 669
671 3 381598 130869 190880 -1 670
672 3 381616 130693 190880 -1 671
673 3 381614 130663 190960 -1 672
674 3 381634 130670 191000 -1 673
675 3 381627 130661 191040 -1 674
676 3 380051 130528 189720 -1 606
677 3 380010 130528 189760 -1 676
678 3 379970 130453 189840 -1 677
679 3 379895 130375 189920 -1 678
680 3 379836 130313 190000 -1 679
681 3 379775 130225 190080 -1 680
682 3 379696 130178 190160 -1 681
683 3 379561 130132 190240 -1 682
684 3 379486 130091 190320 -1 683
685 3 379410 130055 190400 -1 684
686 3 379357 129999 190520 -1 685
687 3 379321 129956 190600 -1 686
688 3 379321 129986 190720 -1 687
689 3 379280 130029 190800 -1 688
690 3 379246 130049 190920 -1 689
691 3 379245 130114 191040 -1 690
692 3 379222 130120 191160 -1 691
693 3 379206 130101 191200 -1 692
694 3 379187 130104 191240 -1 693
695 3 379130 130083 191320 -1 694
696 3 379070 130087 191400 -1 695
697 3 378959 130104 191520 -1 696
698 3 378888 130086 191560 -1 697
699 3 378831 130126 191640 -1 698
700 3 378717 130205 191720 -1 699
701 3 378633 130222 191840 -1 700
702 3 378576 130344 191920 -1 701
703 3 378456 130439 192000 -1 702
704 3 378308 130594 192000 -1 703
705 3 378344 130712 191880 -1 704
706 3 378358 130908 191800 -1 705
707 3 378370 131059 191720 -1 706
708 3 378418 131283 191680 -1 707
709 3 378454 131407 191720 -1 708
710 3 378524 131494 191800 -1 709
711 3 378572 131522 191840 -1 710
712 3 378603 131622 191880 -1 711
713 3 378647 131747 191960 -1 712
714 3 378586 131932 192000 -1 713
715 3 378616 132110 192000 -1 714
716 3 378723 132239 191960 -1 715
717 3 378738 132239 191920 -1 716
718 3 378805 132280 191840 -1 717
719 3 378937 132351 191800 -1 718
720 3 378989 132334 191760 -1 719
721 3 379233 132241 191760 -1 720
722 3 379333 132235 191760 -1 721
723 3 379310 132034 191760 -1 722
724 3 379295 132029 191680 -1 723
725 3 379419 132221 191760 -1 722
726 3 379545 132247 191760 -1 725
727 3 379687 132347 191760 -1 726
728 3 379684 132315 191720 -1 727
729 3 378169 130563 192080 -1 704
730 3 377968 130551 192160 -1 729
731 3 377988 130226 192240 -1 730
732 3 378086 129892 192240 -1 731
733 3 377912 129658 192240 -1 732
734 3 377774 129566 192240 -1 733
735 3 377795 129438 192160 -1 734
736 3 377755 129306 192080 -1 735
737 3 377738 129277 192040 -1 736
738 3 377813 129162 191960 -1 737
739 3 377864 129132 191920 -1 738
740 3 377937 129095 191880 -1 739
741 3 378024 129030 191800 -1 740
742 3 378074 129015 191760 -1 741
743 3 378150 128996 191720 -1 742
744 3 378166 128888 191720 -1 743
745 3 378146 128775 191800 -1 744
746 3 378227 128995 191640 -1 743
747 3 378315 129008 191560 -1 746
748 3 378259 129003 191480 -1 747
749 3 378241 128957 191400 -1 748
750 3 378265 128976 191360 -1 749
751 3 378255 128961 191320 -1 750
752 3 377955 130284 192320 -1 731
753 3 377804 130370 192360 -1 752
754 3 377499 130660 192360 -1 753
755 3 377177 130685 192360 -1 754
756 3 377096 130796 192400 -1 755
757 3 377014 130931 192440 -1 756
758 3 376988 131053 192480 -1 757
759 3 376901 131212 192520 -1 758
760 3 376837 131413 192600 -1 759
761 3 376791 131518 192640 -1 760
762 3 376563 131596 192600 -1 761
763 3 376544 131599 192560 -1 762
764 3 376462 131641 192520 -1 763
765 3 376411 131643 192480 -1 764
766 3 376214 131711 192560 -1 765
767 3 376167 131749 192600 -1 766
768 3 376080 131800 192640 -1 767
769 3 376060 131852 192680 -1 768
770 3 375975 131911 192720 -1 769
771 3 375882 131995 192800 -1 770
772 3 375594 132182 192800 -1 771
773 3 375500 132212 192800 -1 772
774 3 375418 132307 192880 -1 773
775 3 375364 132377 192920 -1 774
776 3 375226 132538 192960 -1 775
777 3 375168 132636 192960 -1 776
778 3 375180 132724 192960 -1 777
779 3 375128 132842 193000 -1 778
780 3 375055 132942 193040 -1 779
781 3 374920 133017 193040 -1 780
782 3 374869 133085 193080 -1 781
783 3 374717 133203 193080 -1 782
784 3 374654 133250 193040 -1 783
785 3 374558 133392 193000 -1 784
786 3 374416 133450 193000 -1 785
787 3 374288 133487 193040 -1 786
788 3 374286 133494 193120 -1 787
789 3 374272 133532 193200 -1 788
790 3 374269 133532 193240 -1 789
791 3 374158 133670 193120 -1 788
792 3 374630 133220 193000 -1 784
793 3 374614 133203 192960 -1 792
794 3 374629 133166 192880 -1 793
795 3 374643 133144 192840 -1 794
796 3 374673 133128 192800 -1 795
797 3 375915 132026 192880 -1 771
798 3 375936 132103 192920 -1 797
799 3 375955 132142 193000 -1 798
800 3 375958 132078 193040 -1 799
801 3 376001 132007 193000 -1 800
802 3 376030 131927 192920 -1 801
803 3 376056 131873 192880 -1 802
804 3 375978 132079 193120 -1 800
805 3 375956 132075 193200 -1 804
806 3 375902 132053 193280 -1 805
807 3 375874 132036 193360 -1 806
808 3 375849 132040 193440 -1 807
809 3 376473 131624 192400 -1 765
810 3 376514 131565 192320 -1 809
811 3 376638 131521 192240 -1 810
812 3 376734 131463 192200 -1 811
813 3 376778 131444 192160 -1 812
814 3 376788 131425 192120 -1 813
815 3 376793 131378 192040 -1 814
816 3 376800 131374 192000 -1 815
817 3 377771 130353 192440 -1 753
818 3 377741 130299 192520 -1 817
819 3 377707 130303 192600 -1 818
820 3 377598 130327 192680 -1 819
821 3 377528 130424 192760 -1 820
822 3 377472 130456 192840 -1 821
823 3 377367 130583 192920 -1 822
824 3 377293 130638 193000 -1 823
825 3 377130 130735 193040 -1 824
826 3 376447 130710 193040 -1 825
827 3 376349 130732 193040 -1 826
828 3 376188 130794 193120 -1 827
829 3 376066 130909 193200 -1 828
830 3 376038 130972 193280 -1 829
831 3 375972 130992 193360 -1 830
832 3 375922 130968 193440 -1 831
833 3 375904 130897 193520 -1 832
834 3 375914 130866 193560 -1 833
835 3 375744 131101 193440 -1 832
836 3 375703 131135 193480 -1 835
837 3 375616 131242 193520 -1 836
838 3 375414 131346 193520 -1 837
839 3 375296 131519 193560 -1 838
840 3 375173 131590 193640 -1 839
841 3 375037 131628 193720 -1 840
842 3 374959 131725 193800 -1 841
843 3 374939 131798 193880 -1 842
844 3 374899 131789 193920 -1 843
845 3 374907 131893 193920 -1 844
846 3 374853 131927 194000 -1 845
847 3 374804 131951 194040 -1 846
848 3 374720 132027 194080 -1 847
849 3 374579 132069 194120 -1 848
850 3 374465 132114 194160 -1 849
851 3 374425 132141 194200 -1 850
852 3 374197 132155 194200 -1 851
853 3 373955 132140 194160 -1 852
854 3 373860 132127 194120 -1 853
855 3 373835 132133 194080 -1 854
856 3 373835 132135 194040 -1 855
857 3 374165 132144 194280 -1 852
858 3 374150 132134 194320 -1 857
859 3 374387 132143 194280 -1 851
860 3 374333 132134 194360 -1 859
861 3 374288 132162 194400 -1 860
862 3 374279 132167 194440 -1 861
863 3 374848 131762 193960 -1 844
864 3 374809 131747 194000 -1 863
865 3 374806 131725 194040 -1 864
866 3 377226 130641 193120 -1 825
867 3 377230 130564 193200 -1 866
868 3 377207 130534 193320 -1 867
869 3 380695 131929 189640 -1 598
870 3 380667 131863 189560 -1 869
871 3 380530 131685 189480 -1 870
872 3 380706 131982 189440 -1 871
873 3 380733 132059 189400 -1 872
874 3 380849 132131 189320 -1 873
875 3 380566 131857 189280 -1 874
876 3 380498 131805 189200 -1 875
877 3 380285 131756 189160 -1 876
878 3 379931 131951 189120 -1 877
879 3 379254 132151 189080 -1 878
880 3 379291 132104 189000 -1 879
881 3 379286 132068 188920 -1 880
882 3 379287 131973 188840 -1 881
883 3 379274 131952 188760 -1 882
884 3 379226 131834 188680 -1 883
885 3 379746 131664 188680 -1 884
886 3 379767 131472 188680 -1 885
887 3 379762 131406 188600 -1 886
888 3 379768 131343 188520 -1 887
889 3 378938 131913 188600 -1 884
890 3 378907 131948 188520 -1 889
891 3 378935 132049 188440 -1 890
892 3 379006 132084 188360 -1 891
893 3 379049 132005 188280 -1 892
894 3 379061 131974 188200 -1 893
895 3 379080 131950 188120 -1 894
896 3 379080 131956 188040 -1 895
897 3 379130 131982 187920 -1 896
898 3 379145 131921 187840 -1 897
899 3 379172 131900 187800 -1 898
900 3 379044 131943 187720 -1 899
901 3 378976 131909 187640 -1 900
902 3 378920 131845 187560 -1 901
903 3 378869 131779 187480 -1 902
904 3 378799 131787 187400 -1 903
905 3 378676 131826 187320 -1 904
906 3 378587 131858 187280 -1 905
907 3 378451 131854 187280 -1 906
908 3 378339 131946 187280 -1 907
909 3 378183 132008 187360 -1 908
910 3 378020 132060 187400 -1 909
911 3 377906 132211 187440 -1 910
912 3 377768 132296 187560 -1 911
913 3 377700 132318 187640 -1 912
914 3 377552 132279 187760 -1 913
915 3 377436 132347 187880 -1 914
916 3 377371 132344 188080 -1 915
917 3 377303 132271 188280 -1 916
918 3 377199 131998 188200 -1 917
919 3 377112 131934 188120 -1 918
920 3 377034 131869 188080 -1 919
921 3 377017 131856 188040 -1 920
922 3 377020 131842 187960 -1 921
923 3 377021 131860 187920 -1 922
924 3 376987 131845 187880 -1 923
925 3 376972 131832 187840 -1 924
926 3 376944 131834 187800 -1 925
927 3 376876 131825 187760 -1 926
928 3 376862 131828 187720 -1 927
929 3 376848 131831 187680 -1 928
930 3 376846 131824 187640 -1 929
931 3 376720 131762 187800 -1 927
932 3 376687 131704 187920 -1 931
933 3 376696 131622 188000 -1 932
934 3 376663 131597 188080 -1 933
935 3 376511 131643 188120 -1 934
936 3 376499 131642 188240 -1 935
937 3 377303 132446 188320 -1 917
938 3 377315 132806 188320 -1 937
939 3 377253 133006 188400 -1 938
940 3 377181 133055 188480 -1 939
941 3 377096 133101 188560 -1 940
942 3 377034 133158 188680 -1 941
943 3 376955 133305 188800 -1 942
944 3 376880 133437 188880 -1 943
945 3 376774 133558 188920 -1 944
946 3 376650 133714 189000 -1 945
947 3 376588 133816 189080 -1 946
948 3 376577 133863 189120 -1 947
949 3 376562 133943 189200 -1 948
950 3 376548 134041 189280 -1 949
951 3 376264 134123 189280 -1 950
952 3 376158 134277 189280 -1 951
953 3 376022 134427 189280 -1 952
954 3 375910 134449 189240 -1 953
955 3 375870 134439 189200 -1 954
956 3 375828 134803 189200 -1 955
957 3 375810 134889 189240 -1 956
958 3 376590 134052 189360 -1 950
959 3 376638 134073 189400 -1 958
960 3 376678 134103 189480 -1 959
961 3 376659 134091 189600 -1 960
962 3 376583 134111 189680 -1 961
963 3 376452 134198 189760 -1 962
964 3 376437 134199 189800 -1 963
965 3 376390 134254 189840 -1 964
966 3 376341 134329 189880 -1 965
967 3 376318 134454 189960 -1 966
968 3 376331 134486 190000 -1 967
969 3 376299 134557 190040 -1 968
970 3 376275 134588 190080 -1 969
971 3 376264 134557 190160 -1 970
972 3 376196 134617 190240 -1 971
973 3 376147 134675 190280 -1 972
974 3 376087 134761 190360 -1 973
975 3 376027 134844 190400 -1 974
976 3 375943 134902 190400 -1 975
977 3 375911 134961 190440 -1 976
978 3 375871 135049 190480 -1 977
979 3 375764 135253 190520 -1 978
980 3 375694 135456 190600 -1 979
981 3 375699 135567 190680 -1 980
982 3 375684 135649 190760 -1 981
983 3 375613 135713 190800 -1 982
984 3 375519 135891 190800 -1 983
985 3 375547 136069 190600 -1 984
986 3 375562 136076 190560 -1 985
987 3 375545 136097 190480 -1 986
988 3 375543 136113 190440 -1 987
989 3 375570 136159 190400 -1 988
990 3 375518 136347 190400 -1 989
991 3 375493 136405 190440 -1 990
992 3 375445 136439 190480 -1 991
993 3 375412 136494 190520 -1 992
994 3 375369 136549 190560 -1 993
995 3 375356 136645 190600 -1 994
996 3 375296 136819 190600 -1 995
997 3 375245 136892 190640 -1 996
998 3 375221 136988 190680 -1 997
999 3 375281 137100 190680 -1 998
1000 3 375327 137165 190720 -1 999
1001 3 375382 137316 190720 -1 1000
1002 3 375374 137315 190800 -1 1001
1003 3 375315 137395 190880 -1 1002
1004 3 375325 137492 190920 -1 1003
1005 3 375350 137544 190960 -1 1004
1006 3 375330 137571 191000 -1 1005
1007 3 375282 137605 191040 -1 1006
1008 3 375192 137649 191000 -1 1007
1009 3 375056 137758 190960 -1 1008
1010 3 374892 137820 190960 -1 1009
1011 3 374873 137852 190920 -1 1010
1012 3 374916 137844 190880 -1 1011
1013 3 374924 137857 190840 -1 1012
1014 3 374939 137863 190800 -1 1013
1015 3 374992 137878 190720 -1 1014
1016 3 375094 137927 190640 -1 1015
1017 3 375088 137984 190600 -1 1016
1018 3 375057 138073 190560 -1 1017
1019 3 375062 138076 190520 -1 1018
1020 3 375059 138029 190480 -1 1019
1021 3 375083 138026 190440 -1 1020
1022 3 375092 138004 190400 -1 1021
1023 3 375099 138001 190360 -1 1022
1024 3 375075 137982 190320 -1 1023
1025 3 375059 137987 190280 -1 1024
1026 3 375592 137422 190720 -1 1001
1027 3 375651 137432 190760 -1 1026
1028 3 375724 137433 190800 -1 1027
1029 3 375566 136346 190360 -1 990
1030 3 375621 136344 190320 -1 1029
1031 3 375686 136377 190280 -1 1030
1032 3 375988 136491 190280 -1 1031
1033 3 376094 136583 190280 -1 1032
1034 3 376193 136572 190320 -1 1033
1035 3 376294 136559 190360 -1 1034
1036 3 376327 136568 190400 -1 1035
1037 3 375481 136067 190840 -1 984
1038 3 375405 136185 190920 -1 1037
1039 3 375399 136221 191000 -1 1038
1040 3 375386 136293 191120 -1 1039
1041 3 375379 136311 191160 -1 1040
1042 3 375357 136348 191200 -1 1041
1043 3 375340 136366 191240 -1 1042
1044 3 375314 136396 191320 -1 1043
1045 3 375288 136411 191400 -1 1044
1046 3 375254 136431 191480 -1 1045
1047 3 375196 136435 191560 -1 1046
1048 3 375160 136464 191600 -1 1047
1049 3 375124 136577 191640 -1 1048
1050 3 375078 136634 191680 -1 1049
1051 3 375068 136701 191760 -1 1050
1052 3 375039 136758 191800 -1 1051
1053 3 375017 136814 191840 -1 1052
1054 3 374990 136874 191880 -1 1053
1055 3 375004 136920 191920 -1 1054
1056 3 374941 137037 191960 -1 1055
1057 3 374853 137104 192000 -1 1056
1058 3 374887 137116 192040 -1 1057
1059 3 374788 137195 192080 -1 1058
1060 3 374719 137292 192160 -1 1059
1061 3 374630 137342 192240 -1 1060
1062 3 374609 137355 192280 -1 1061
1063 3 374515 137419 192440 -1 1062
1064 3 374510 137461 192520 -1 1063
1065 3 374537 137536 192600 -1 1064
1066 3 374528 137569 192680 -1 1065
1067 3 374577 137664 192720 -1 1066
1068 3 374570 137714 192760 -1 1067
1069 3 374489 137791 192840 -1 1068
1070 3 374428 137836 192880 -1 1069
1071 3 374451 138054 192880 -1 1070
1072 3 374399 138118 192880 -1 1071
1073 3 374319 138165 192920 -1 1072
1074 3 374252 138210 192960 -1 1073
1075 3 374130 138274 193000 -1 1074
1076 3 374110 138283 193040 -1 1075
1077 3 374962 137077 192080 -1 1058
1078 3 374981 137071 192160 -1 1077
1079 3 374983 137063 192200 -1 1078
1080 3 374980 137057 192280 -1 1079
1081 3 374945 137089 192320 -1 1080
1082 3 378463 131855 187200 -1 907
1083 3 378490 131848 187120 -1 1082
1084 3 378457 131834 187080 -1 1083
1085 3 379260 131698 187800 -1 899
1086 3 379356 131592 187800 -1 1085
1087 3 379324 131405 187840 -1 1086
1088 3 379200 131151 187840 -1 1087
1089 3 379187 131054 187800 -1 1088
1090 3 379239 130985 187760 -1 1089
1091 3 379298 130967 187720 -1 1090
1092 3 379344 130944 187680 -1 1091
1093 3 379376 130899 187640 -1 1092
1094 3 379432 130833 187600 -1 1093
1095 3 379444 130849 187560 -1 1094
1096 3 379486 130936 187520 -1 1095
1097 3 379626 130921 187480 -1 1096
1098 3 379731 130874 187400 -1 1097
1099 3 379835 130854 187360 -1 1098
1100 3 379979 130804 187320 -1 1099
1101 3 380025 130813 187240 -1 1100
1102 3 380084 130857 187160 -1 1101
1103 3 380158 130890 187080 -1 1102
1104 3 380204 130888 187040 -1 1103
1105 3 380265 130899 186960 -1 1104
1106 3 380273 130923 186880 -1 1105
1107 3 380306 130914 186800 -1 1106
1108 3 380349 130890 186720 -1 1107
1109 3 380416 130876 186640 -1 1108
1110 3 380427 130866 186560 -1 1109
1111 3 380399 130877 186520 -1 1110
1112 3 380370 130889 186480 -1 1111
1113 3 380276 130977 186440 -1 1112
1114 3 380213 131007 186360 -1 1113
1115 3 380169 131002 186320 -1 1114
1116 3 380145 130958 186240 -1 1115
1117 3 380043 130942 186160 -1 1116
1118 3 380019 130879 186120 -1 1117
1119 3 379253 132184 189160 -1 878
1120 3 379163 132213 189280 -1 1119
1121 3 379050 132282 189360 -1 1120
1122 3 378982 132314 189400 -1 1121
1123 3 379274 132280 189440 -1 1122
1124 3 379391 132271 189520 -1 1123
1125 3 378444 132472 189440 -1 1122
1126 3 378391 132569 189520 -1 1125
1127 3 378358 132661 189600 -1 1126
1128 3 378384 132686 189640 -1 1127
1129 3 378005 132413 189640 -1 1128
1130 3 377899 132373 189640 -1 1129
1131 3 377909 132377 189760 -1 1130
1132 3 377922 132374 189560 -1 1130
1133 3 378408 132707 189680 -1 1128
1134 3 378408 132702 189760 -1 1133
1135 3 378383 132737 189800 -1 1134
1136 3 378417 132925 189840 -1 1135
1137 3 378464 132975 189800 -1 1136
1138 3 378484 132987 189760 -1 1137
1139 3 378583 132960 189680 -1 1138
1140 3 378599 132984 189640 -1 1139
1141 3 378420 132886 189880 -1 1136
1142 3 378439 132847 189920 -1 1141
1143 3 380650 131454 189440 -1 871
1144 3 380745 131387 189400 -1 1143
1145 3 380807 131345 189360 -1 1144
1146 3 380798 131364 189280 -1 1145
1147 3 381891 133179 189960 -1 594
1148 3 381975 133311 190080 -1 1147
1149 3 382159 133385 190160 -1 1148
1150 3 382203 133402 190200 -1 1149
1151 3 382210 133455 190240 -1 1150
1152 3 382226 133457 190280 -1 1151
1153 3 382199 133455 190320 -1 1152
1154 3 382125 133484 190400 -1 1153
1155 3 381948 133544 190440 -1 1154
1156 3 381839 133558 190480 -1 1155
1157 3 381717 133579 190560 -1 1156
1158 3 381719 133647 190640 -1 1157
1159 3 381761 133756 190680 -1 1158
1160 3 381847 133784 190680 -1 1159
1161 3 381939 133839 190640 -1 1160
1162 3 381975 133993 190640 -1 1161
1163 3 382071 134092 190720 -1 1162
1164 3 382147 134105 190720 -1 1163
1165 3 382199 134165 190720 -1 1164
1166 3 382207 134203 190720 -1 1165
1167 3 382207 134207 190640 -1 1166
1168 3 382217 134205 190560 -1 1167
1169 3 382230 134192 190520 -1 1168
1170 3 384559 133021 187920 -1 546
1171 3 384545 132996 188000 -1 1170
1172 3 384490 133019 188040 -1 1171
1173 3 384446 133039 188080 -1 1172
1174 3 384466 133009 188160 -1 1173
1175 3 384526 132946 188240 -1 1174
1176 3 384606 132869 188360 -1 1175
1177 3 384627 132849 188400 -1 1176
1178 3 384636 132838 188440 -1 1177
1179 3 384673 132927 188480 -1 1178
1180 3 385113 133039 188480 -1 1179
1181 3 385178 133042 188520 -1 1180
1182 3 385352 133054 188560 -1 1181
1183 3 385408 133076 188640 -1 1182
1184 3 385452 133138 188760 -1 1183
1185 3 385525 133137 188840 -1 1184
1186 3 385603 133116 188880 -1 1185
1187 3 385712 133228 188960 -1 1186
1188 3 385759 133267 189000 -1 1187
1189 3 385845 133327 189040 -1 1188
1190 3 385964 133342 189080 -1 1189
1191 3 386082 133375 189120 -1 1190
1192 3 386204 133350 189160 -1 1191
1193 3 386299 133275 189120 -1 1192
1194 3 386355 133173 189040 -1 1193
1195 3 386420 133057 188960 -1 1194
1196 3 386459 132972 188880 -1 1195
1197 3 386506 132880 188800 -1 1196
1198 3 386561 132799 188720 -1 1197
1199 3 386638 132706 188600 -1 1198
1200 3 386707 132605 188480 -1 1199
1201 3 386875 132559 188360 -1 1200
1202 3 387010 132526 188240 -1 1201
1203 3 387114 132513 188080 -1 1202
1204 3 387194 132517 187960 -1 1203
1205 3 387226 132513 187920 -1 1204
1206 3 387303 132398 187760 -1 1205
1207 3 387325 132342 187600 -1 1206
1208 3 387354 132269 187440 -1 1207
1209 3 387485 132175 187400 -1 1208
1210 3 387634 132117 187440 -1 1209
1211 3 387715 132103 187480 -1 1210
1212 3 387802 132033 187440 -1 1211
1213 3 387880 132009 187360 -1 1212
1214 3 387934 132038 187320 -1 1213
1215 3 387373 132239 187400 -1 1208
1216 3 387386 132220 187320 -1 1215
1217 3 387391 132244 187240 -1 1216
1218 3 387411 132254 187200 -1 1217
1219 3 387381 132275 187120 -1 1218
1220 3 386077 133430 189200 -1 1192
1221 3 386022 133586 189280 -1 1220
1222 3 386037 133579 189360 -1 1221
1223 3 386012 133561 189440 -1 1222
1224 3 385869 133604 189480 -1 1223
1225 3 385675 133567 189360 -1 1224
1226 3 385648 133535 189320 -1 1225
1227 3 385572 133510 189320 -1 1226
1228 3 385524 133439 189280 -1 1227
1229 3 385611 133334 189200 -1 1228
1230 3 385826 133670 189560 -1 1224
1231 3 385850 133750 189640 -1 1230
1232 3 385855 133819 189720 -1 1231
1233 3 385903 133847 189800 -1 1232
1234 3 385918 133923 189880 -1 1233
1235 3 385930 133943 189920 -1 1234
1236 3 384642 132906 188520 -1 1179
1237 3 384658 132922 188560 -1 1236
1238 3 384639 132911 188600 -1 1237
1239 3 384630 132914 188640 -1 1238
1240 3 384650 132918 188680 -1 1239
1241 3 384673 132903 188720 -1 1240
1242 3 385608 133684 187840 -1 543
1243 3 385626 133862 187920 -1 1242
1244 3 385661 134095 188080 -1 1243
1245 3 385659 134439 188320 -1 1244
1246 3 385647 134846 188440 -1 1245
1247 3 385657 135110 188560 -1 1246
1248 3 385556 135485 188680 -1 1247
1249 3 385597 135349 188720 -1 1248
1250 3 385648 135332 188760 -1 1249
1251 3 385698 135320 188800 -1 1250
1252 3 385747 135282 188840 -1 1251
1253 3 385872 135214 188880 -1 1252
1254 3 386340 135135 188920 -1 1253
1255 3 386729 135161 188960 -1 1254
1256 3 386829 135284 189000 -1 1255
1257 3 386954 135370 189040 -1 1256
1258 3 387125 135336 189000 -1 1257
1259 3 387257 135325 188960 -1 1258
1260 3 387348 135327 188920 -1 1259
1261 3 387416 135399 188880 -1 1260
1262 3 387293 135304 188840 -1 1261
1263 3 387272 135282 188760 -1 1262
1264 3 387719 135601 188840 -1 1261
1265 3 387789 135787 188840 -1 1264
1266 3 387941 135787 188840 -1 1265
1267 3 388087 135853 188840 -1 1266
1268 3 388162 135884 188880 -1 1267
1269 3 388338 135894 188880 -1 1268
1270 3 388394 135942 188920 -1 1269
1271 3 388641 135967 188960 -1 1270
1272 3 388783 135933 189000 -1 1271
1273 3 388912 135944 189040 -1 1272
1274 3 389051 135977 189080 -1 1273
1275 3 389179 136076 189160 -1 1274
1276 3 389253 136115 189200 -1 1275
1277 3 389331 136224 189280 -1 1276
1278 3 389453 136290 189360 -1 1277
1279 3 389683 136304 189360 -1 1278
1280 3 389753 136342 189360 -1 1279
1281 3 389779 136364 189320 -1 1280
1282 3 389827 136403 189280 -1 1281
1283 3 387986 135804 188720 -1 1266
1284 3 387985 135802 188680 -1 1283
1285 3 385523 135605 188720 -1 1248
1286 3 385467 136038 188880 -1 1285
1287 3 385494 135944 189000 -1 1286
1288 3 385509 135851 189040 -1 1287
1289 3 385217 135703 189040 -1 1288
1290 3 385185 135694 189080 -1 1289
1291 3 385137 135722 189160 -1 1290
1292 3 385084 135715 189200 -1 1291
1293 3 385174 135737 189280 -1 1292
1294 3 385133 135741 189360 -1 1293
1295 3 385019 135687 189440 -1 1294
1296 3 384931 135657 189480 -1 1295
1297 3 384891 135673 189520 -1 1296
1298 3 384872 135701 189560 -1 1297
1299 3 384873 135705 189600 -1 1298
1300 3 384864 135609 189640 -1 1299
1301 3 384900 135467 189640 -1 1300
1302 3 384860 135425 189640 -1 1301
1303 3 384744 135391 189640 -1 1302
1304 3 384662 135341 189640 -1 1303
1305 3 384616 135250 189680 -1 1304
1306 3 384599 135201 189760 -1 1305
1307 3 384584 135128 189800 -1 1306
1308 3 384454 135039 189880 -1 1307
1309 3 384292 135043 189880 -1 1308
1310 3 384234 135058 189920 -1 1309
1311 3 384208 135108 190000 -1 1310
1312 3 384102 135102 190040 -1 1311
1313 3 383993 135077 190080 -1 1312
1314 3 383888 135052 190160 -1 1313
1315 3 383835 135049 190240 -1 1314
1316 3 383818 135038 190280 -1 1315
1317 3 385521 136006 189080 -1 1288
1318 3 385472 136561 189200 -1 1317
1319 3 385467 136523 189240 -1 1318
1320 3 385437 136940 189280 -1 1319
1321 3 385347 137325 189320 -1 1320
1322 3 385310 137530 189440 -1 1321
1323 3 385293 137804 189600 -1 1322
1324 3 385278 137978 189680 -1 1323
1325 3 385271 138061 189720 -1 1324
1326 3 385239 138181 189760 -1 1325
1327 3 385164 138264 189800 -1 1326
1328 3 385120 138318 189840 -1 1327
1329 3 384935 138475 189960 -1 1328
1330 3 384776 138754 190080 -1 1329
1331 3 384746 139002 190240 -1 1330
1332 3 384782 139090 190280 -1 1331
1333 3 384781 139198 190320 -1 1332
1334 3 384782 139253 190360 -1 1333
1335 3 384793 139302 190400 -1 1334
1336 3 385181 139293 190440 -1 1335
1337 3 385313 139474 190480 -1 1336
1338 3 385603 139854 190520 -1 1337
1339 3 385901 140346 190480 -1 1338
1340 3 385888 140548 190400 -1 1339
1341 3 386097 140958 190320 -1 1340
1342 3 386043 141250 190160 -1 1341
1343 3 385994 141455 190000 -1 1342
1344 3 385985 141603 189800 -1 1343
1345 3 385773 141840 189720 -1 1344
1346 3 385526 142054 189560 -1 1345
1347 3 385330 142150 189440 -1 1346
1348 3 385218 142153 189280 -1 1347
1349 3 385297 142178 189120 -1 1348
1350 3 385354 142154 188960 -1 1349
1351 3 385269 142198 188720 -1 1350
1352 3 384829 142482 188720 -1 1351
1353 3 384412 142578 188720 -1 1352
1354 3 384070 142614 188800 -1 1353
1355 3 383912 142622 188840 -1 1354
1356 3 383779 142647 188880 -1 1355
1357 3 383734 142617 188960 -1 1356
1358 3 383712 142624 189000 -1 1357
1359 3 383690 142631 189040 -1 1358
1360 3 383549 142686 189080 -1 1359
1361 3 383493 142726 189080 -1 1360
1362 3 383492 142743 189040 -1 1361
1363 3 383492 142733 189000 -1 1362
1364 3 383452 142705 188960 -1 1363
1365 3 383392 142561 188960 -1 1364
1366 3 383374 142497 188920 -1 1365
1367 3 383337 142407 188880 -1 1366
1368 3 383300 142350 188840 -1 1367
1369 3 383240 142302 188800 -1 1368
1370 3 383080 142144 188800 -1 1369
1371 3 382882 142138 188800 -1 1370
1372 3 382720 142062 188720 -1 1371
1373 3 382570 142095 188640 -1 1372
1374 3 382502 142165 188640 -1 1373
1375 3 382484 142121 188680 -1 1374
1376 3 382486 142070 188720 -1 1375
1377 3 382498 142024 188760 -1 1376
1378 3 382507 141982 188800 -1 1377
1379 3 382441 141911 188840 -1 1378
1380 3 382327 141965 188920 -1 1379
1381 3 382186 141990 188960 -1 1380
1382 3 382146 142003 189000 -1 1381
1383 3 382151 142008 189040 -1 1382
1384 3 382201 142020 189080 -1 1383
1385 3 382395 142321 188600 -1 1374
1386 3 382258 142494 188640 -1 1385
1387 3 382190 142623 188680 -1 1386
1388 3 382174 142658 188720 -1 1387
1389 3 382242 142696 188800 -1 1388
1390 3 382322 142724 188840 -1 1389
1391 3 382357 142747 188880 -1 1390
1392 3 384469 142582 188640 -1 1353
1393 3 384530 142661 188600 -1 1392
1394 3 384685 142742 188560 -1 1393
1395 3 384806 142781 188600 -1 1394
1396 3 384829 142790 188640 -1 1395
1397 3 384830 142805 188680 -1 1396
1398 3 384751 142561 188840 -1 1352
1399 3 384709 142661 188920 -1 1398
1400 3 384681 142714 188960 -1 1399
1401 3 384523 142748 189000 -1 1400
1402 3 384457 142752 189040 -1 1401
1403 3 384369 142775 189120 -1 1402
1404 3 384341 142802 189200 -1 1403
1405 3 384327 142878 189280 -1 1404
1406 3 384340 142883 189320 -1 1405
1407 3 384326 142902 189360 -1 1406
1408 3 384281 142916 189400 -1 1407
1409 3 384117 142874 189400 -1 1408
1410 3 384071 142913 189440 -1 1409
1411 3 384090 142945 189520 -1 1410
1412 3 384117 142927 189560 -1 1411
1413 3 385338 142165 188680 -1 1351
1414 3 385311 142123 188560 -1 1413
1415 3 385482 142117 188520 -1 1414
1416 3 385613 142040 188440 -1 1415
1417 3 385705 141991 188400 -1 1416
1418 3 385772 141989 188280 -1 1417
1419 3 385812 142094 188200 -1 1418
1420 3 385985 142172 188160 -1 1419
1421 3 386034 142178 188240 -1 1420
1422 3 386165 142166 188360 -1 1421
1423 3 386244 142179 188440 -1 1422
1424 3 386305 142232 188520 -1 1423
1425 3 386422 142165 188560 -1 1424
1426 3 386534 142129 188600 -1 1425
1427 3 386549 142130 188640 -1 1426
1428 3 386532 142153 188720 -1 1427
1429 3 386509 142164 188800 -1 1428
1430 3 386581 142221 188880 -1 1429
1431 3 386653 142276 188960 -1 1430
1432 3 386673 142309 189000 -1 1431
1433 3 386711 142337 189040 -1 1432
1434 3 386831 142377 189080 -1 1433
1435 3 386999 142341 189120 -1 1434
1436 3 387208 142316 189200 -1 1435
1437 3 387229 142338 189240 -1 1436
1438 3 387161 142276 189280 -1 1437
1439 3 387046 142374 189360 -1 1438
1440 3 386943 142409 189400 -1 1439
1441 3 386875 142402 189440 -1 1440
1442 3 386674 142447 189480 -1 1441
1443 3 386600 142612 189520 -1 1442
1444 3 386636 142714 189560 -1 1443
1445 3 386736 142843 189600 -1 1444
1446 3 386847 142990 189560 -1 1445
1447 3 386966 143115 189560 -1 1446
1448 3 387286 143235 189560 -1 1447
1449 3 387573 143322 189600 -1 1448
1450 3 387820 143431 189640 -1 1449
1451 3 387842 143472 189680 -1 1450
1452 3 387660 143319 189640 -1 1449
1453 3 387669 143322 189720 -1 1452
1454 3 387696 143343 189800 -1 1453
1455 3 387770 143217 189880 -1 1454
1456 3 387775 143205 189960 -1 1455
1457 3 387793 143177 190040 -1 1456
1458 3 387782 143149 190080 -1 1457
1459 3 387770 143115 190120 -1 1458
1460 3 387716 143063 190200 -1 1459
1461 3 387594 143004 190240 -1 1460
1462 3 387568 142904 190240 -1 1461
1463 3 387632 142813 190200 -1 1462
1464 3 387749 142700 190200 -1 1463
1465 3 387740 142665 190280 -1 1464
1466 3 387725 142645 190360 -1 1465
1467 3 387709 142641 190440 -1 1466
1468 3 387730 142652 190520 -1 1467
1469 3 387764 142674 190600 -1 1468
1470 3 387840 142691 190640 -1 1469
1471 3 387930 142729 190720 -1 1470
1472 3 388053 142709 190800 -1 1471
1473 3 388219 142656 190840 -1 1472
1474 3 388288 142583 190880 -1 1473
1475 3 388288 142602 190920 -1 1474
1476 3 386566 142307 189480 -1 1442
1477 3 386580 142203 189480 -1 1476
1478 3 386615 142053 189520 -1 1477
1479 3 386615 141944 189480 -1 1478
1480 3 386587 141798 189440 -1 1479
1481 3 386574 141785 189400 -1 1480
1482 3 386561 141774 189360 -1 1481
1483 3 386423 141674 189320 -1 1482
1484 3 386379 141637 189280 -1 1483
1485 3 386260 141488 189240 -1 1484
1486 3 386040 141527 189240 -1 1485
1487 3 385891 141566 189240 -1 1486
1488 3 385766 141626 189280 -1 1487
1489 3 385602 141583 189320 -1 1488
1490 3 385430 141500 189360 -1 1489
1491 3 385216 141470 189360 -1 1490
1492 3 385104 141516 189360 -1 1491
1493 3 385008 141472 189360 -1 1492
1494 3 384903 141521 189400 -1 1493
1495 3 384878 141569 189440 -1 1494
1496 3 384758 141657 189440 -1 1495
1497 3 384628 141689 189440 -1 1496
1498 3 384390 141764 189520 -1 1497
1499 3 384337 141821 189560 -1 1498
1500 3 384311 141850 189600 -1 1499
1501 3 384277 141863 189640 -1 1500
1502 3 384179 141751 189640 -1 1501
1503 3 384101 141788 189720 -1 1502
1504 3 384118 141873 189800 -1 1503
1505 3 384132 141876 189840 -1 1504
1506 3 384163 141910 189880 -1 1505
1507 3 384188 141897 189920 -1 1506
1508 3 384196 141898 189960 -1 1507
1509 3 384181 141827 190000 -1 1508
1510 3 384210 141730 190040 -1 1509
1511 3 384240 141691 190120 -1 1510
1512 3 384251 141675 190160 -1 1511
1513 3 384272 141665 190200 -1 1512
1514 3 385773 141935 188160 -1 1419
1515 3 385778 141910 188000 -1 1514
1516 3 385701 141806 187680 -1 1515
1517 3 385605 141974 187680 -1 1516
1518 3 385593 141990 187640 -1 1517
1519 3 385595 142003 187600 -1 1518
1520 3 385764 141722 187560 -1 1516
1521 3 385792 141589 187400 -1 1520
1522 3 385885 141482 187160 -1 1521
1523 3 385930 141500 187080 -1 1522
1524 3 385703 141474 187040 -1 1523
1525 3 385624 141487 187000 -1 1524
1526 3 385522 141563 186960 -1 1525
1527 3 385450 141621 186960 -1 1526
1528 3 385372 141633 187000 -1 1527
1529 3 385220 141637 187000 -1 1528
1530 3 385177 141633 187040 -1 1529
1531 3 385019 141659 187040 -1 1530
1532 3 384971 141705 187000 -1 1531
1533 3 384944 141741 186960 -1 1532
1534 3 384926 141766 186920 -1 1533
1535 3 384909 141791 186880 -1 1534
1536 3 384813 141901 186840 -1 1535
1537 3 384777 141941 186760 -1 1536
1538 3 384757 141953 186680 -1 1537
1539 3 384750 141954 186640 -1 1538
1540 3 386043 141474 187040 -1 1523
1541 3 386152 141444 186960 -1 1540
1542 3 386207 141430 186920 -1 1541
1543 3 386320 141431 186840 -1 1542
1544 3 386389 141548 186720 -1 1543
1545 3 386451 141590 186640 -1 1544
1546 3 386441 141761 186640 -1 1545
1547 3 386465 141769 186600 -1 1546
1548 3 386485 141956 186600 -1 1547
1549 3 386537 142014 186560 -1 1548
1550 3 386695 142190 186560 -1 1549
1551 3 386653 142334 186560 -1 1550
1552 3 386639 142332 186640 -1 1551
1553 3 386618 142370 186680 -1 1552
1554 3 386604 142430 186760 -1 1553
1555 3 386551 142442 186840 -1 1554
1556 3 386520 142425 186880 -1 1555
1557 3 386442 142369 186920 -1 1556
1558 3 386432 142358 186960 -1 1557
1559 3 386482 142377 187000 -1 1558
1560 3 386527 142389 187040 -1 1559
1561 3 386546 142408 187080 -1 1560
1562 3 386580 142444 187120 -1 1561
1563 3 386589 142423 187200 -1 1562
1564 3 386595 142498 187240 -1 1563
1565 3 386600 142522 187320 -1 1564
1566 3 386612 142575 187400 -1 1565
1567 3 386658 142639 187480 -1 1566
1568 3 386722 142708 187560 -1 1567
1569 3 386887 142841 187600 -1 1568
1570 3 386939 142973 187520 -1 1569
1571 3 386955 142947 187640 -1 1569
1572 3 386857 143051 187680 -1 1571
1573 3 386829 143086 187720 -1 1572
1574 3 386800 143123 187800 -1 1573
1575 3 386723 143150 187840 -1 1574
1576 3 386505 143002 187840 -1 1575
1577 3 386548 142967 187880 -1 1576
1578 3 386660 142835 187880 -1 1577
1579 3 386892 142749 187880 -1 1578
1580 3 387048 142783 187880 -1 1579
1581 3 387152 142749 187880 -1 1580
1582 3 387304 142752 187920 -1 1581
1583 3 387422 142734 187960 -1 1582
1584 3 387573 142702 188000 -1 1583
1585 3 387682 142666 188040 -1 1584
1586 3 387713 142639 188080 -1 1585
1587 3 386905 142749 187920 -1 1579
1588 3 386922 142742 187960 -1 1587
1589 3 386400 142958 187800 -1 1576
1590 3 386303 142905 187760 -1 1589
1591 3 386228 142884 187720 -1 1590
1592 3 386179 142869 187680 -1 1591
1593 3 386111 142821 187600 -1 1592
1594 3 386026 142775 187560 -1 1593
1595 3 385921 142781 187520 -1 1594
1596 3 385842 142796 187480 -1 1595
1597 3 385710 142794 187440 -1 1596
1598 3 385596 142718 187440 -1 1597
1599 3 385354 142764 187440 -1 1598
1600 3 385168 142730 187440 -1 1599
1601 3 385086 142680 187480 -1 1600
1602 3 384880 142562 187480 -1 1601
1603 3 384788 142590 187480 -1 1602
1604 3 384634 142679 187440 -1 1603
1605 3 384486 142715 187440 -1 1604
1606 3 384406 142774 187480 -1 1605
1607 3 384252 142800 187520 -1 1606
1608 3 384098 142854 187520 -1 1607
1609 3 383978 142873 187560 -1 1608
1610 3 383783 142859 187520 -1 1609
1611 3 383653 142865 187440 -1 1610
1612 3 383613 142879 187400 -1 1611
1613 3 383537 142970 187360 -1 1612
1614 3 383498 142999 187320 -1 1613
1615 3 383471 143053 187280 -1 1614
1616 3 383396 143194 187240 -1 1615
1617 3 383342 143251 187200 -1 1616
1618 3 383298 143349 187160 -1 1617
1619 3 383186 143441 187160 -1 1618
1620 3 383098 143461 187120 -1 1619
1621 3 383036 143443 187120 -1 1620
1622 3 383022 143439 187080 -1 1621
1623 3 382997 143445 187040 -1 1622
1624 3 382970 143474 187000 -1 1623
1625 3 382945 143523 186960 -1 1624
1626 3 382925 143569 186920 -1 1625
1627 3 382894 143614 186880 -1 1626
1628 3 382853 143672 186840 -1 1627
1629 3 382826 143703 186800 -1 1628
1630 3 382811 143712 186760 -1 1629
1631 3 382698 143775 186720 -1 1630
1632 3 382620 143810 186680 -1 1631
1633 3 382427 143862 186640 -1 1632
1634 3 382302 143887 186600 -1 1633
1635 3 382170 143898 186560 -1 1634
1636 3 382079 143902 186520 -1 1635
1637 3 382003 143910 186480 -1 1636
1638 3 381932 143927 186440 -1 1637
1639 3 381804 143949 186400 -1 1638
1640 3 381678 143942 186320 -1 1639
1641 3 381601 143948 186240 -1 1640
1642 3 381581 143927 186200 -1 1641
1643 3 381565 143870 186120 -1 1642
1644 3 381596 143849 186080 -1 1643
1645 3 381634 143796 186000 -1 1644
1646 3 382992 143409 187120 -1 1621
1647 3 382948 143321 187120 -1 1646
1648 3 382868 143247 187160 -1 1647
1649 3 382779 143169 187240 -1 1648
1650 3 382744 143018 187280 -1 1649
1651 3 382717 142933 187320 -1 1650
1652 3 382682 142902 187400 -1 1651
1653 3 382673 142909 187440 -1 1652
1654 3 382667 142919 187480 -1 1653
1655 3 383764 142875 187560 -1 1610
1656 3 383755 142892 187640 -1 1655
1657 3 383711 142947 187720 -1 1656
1658 3 383698 143007 187800 -1 1657
1659 3 383649 143028 187840 -1 1658
1660 3 383563 143048 187840 -1 1659
1661 3 383487 143148 187840 -1 1660
1662 3 383488 143143 187800 -1 1661
1663 3 383489 143137 187760 -1 1662
1664 3 383489 143214 187880 -1 1661
1665 3 383511 143267 187920 -1 1664
1666 3 383559 143413 187920 -1 1665
1667 3 383580 143466 188000 -1 1666
1668 3 383677 143477 188000 -1 1667
1669 3 383737 143519 188000 -1 1668
1670 3 383816 143569 187960 -1 1669
1671 3 383857 143578 187920 -1 1670
1672 3 383878 143585 187880 -1 1671
1673 3 383962 143679 187800 -1 1672
1674 3 383968 143650 187720 -1 1673
1675 3 384622 142688 187400 -1 1604
1676 3 384611 142694 187360 -1 1675
1677 3 386633 142691 187600 -1 1568
1678 3 386519 142608 187640 -1 1677
1679 3 386473 142565 187680 -1 1678
1680 3 386391 142553 187760 -1 1679
1681 3 386370 142554 187800 -1 1680
1682 3 386345 142554 187840 -1 1681
1683 3 386599 142404 186480 -1 1551
1684 3 386582 142415 186400 -1 1683
1685 3 386615 142438 186320 -1 1684
1686 3 386691 142500 186280 -1 1685
1687 3 386706 142606 186240 -1 1686
1688 3 386691 142687 186200 -1 1687
1689 3 386693 142716 186160 -1 1688
1690 3 386659 142724 186120 -1 1689
1691 3 386577 142726 186080 -1 1690
1692 3 386417 142753 186000 -1 1691
1693 3 386360 142777 185960 -1 1692
1694 3 386170 142867 185960 -1 1693
1695 3 386026 142888 185920 -1 1694
1696 3 385984 142890 185880 -1 1695
1697 3 385935 142882 185800 -1 1696
1698 3 385937 142779 185720 -1 1697
1699 3 385934 142747 185680 -1 1698
1700 3 386728 142670 186120 -1 1689
1701 3 386951 142563 186120 -1 1700
1702 3 386666 141507 186520 -1 1545
1703 3 386753 141472 186400 -1 1702
1704 3 386852 141448 186320 -1 1703
1705 3 386981 141365 186240 -1 1704
1706 3 387133 141277 186200 -1 1705
1707 3 387102 141220 186120 -1 1706
1708 3 387085 141151 186080 -1 1707
1709 3 387076 141102 186000 -1 1708
1710 3 387079 141060 185880 -1 1709
1711 3 387098 140969 185800 -1 1710
1712 3 387104 140912 185720 -1 1711
1713 3 387122 140858 185640 -1 1712
1714 3 387159 140827 185600 -1 1713
1715 3 387247 140707 185520 -1 1714
1716 3 387308 140652 185400 -1 1715
1717 3 387494 140556 185280 -1 1716
1718 3 387563 140454 185200 -1 1717
1719 3 387617 140421 185120 -1 1718
1720 3 387672 140439 185040 -1 1719
1721 3 387742 140501 184960 -1 1720
1722 3 387745 140384 184840 -1 1721
1723 3 387719 140311 184720 -1 1722
1724 3 387781 140209 184600 -1 1723
1725 3 387777 140105 184440 -1 1724
1726 3 387738 140031 184320 -1 1725
1727 3 387758 139937 184200 -1 1726
1728 3 387766 139927 184120 -1 1727
1729 3 387727 139909 184040 -1 1728
1730 3 387647 139805 183920 -1 1729
1731 3 387632 139740 183760 -1 1730
1732 3 387574 139729 183680 -1 1731
1733 3 387565 139694 183600 -1 1732
1734 3 387551 139641 183520 -1 1733
1735 3 387538 139555 183400 -1 1734
1736 3 387536 139543 183320 -1 1735
1737 3 387542 139517 183240 -1 1736
1738 3 387640 139558 183160 -1 1737
1739 3 387727 139627 183040 -1 1738
1740 3 387727 139694 182960 -1 1739
1741 3 387721 139761 182920 -1 1740
1742 3 387924 139680 182880 -1 1741
1743 3 388007 139696 182800 -1 1742
1744 3 388081 139739 182720 -1 1743
1745 3 388164 139771 182640 -1 1744
1746 3 388258 139846 182560 -1 1745
1747 3 388305 139975 182480 -1 1746
1748 3 388313 140085 182400 -1 1747
1749 3 388380 140165 182320 -1 1748
1750 3 388403 140252 182240 -1 1749
1751 3 388486 140307 182160 -1 1750
1752 3 388558 140355 182080 -1 1751
1753 3 388665 140430 182000 -1 1752
1754 3 388677 140404 181960 -1 1753
1755 3 388677 140404 181920 -1 1754
1756 3 388686 140415 181880 -1 1755
1757 3 388687 140416 181800 -1 1756
1758 3 388687 140417 181760 -1 1757
1759 3 388215 140496 181760 -1 1758
1760 3 388188 140505 181720 -1 1759
1761 3 388122 140531 181680 -1 1760
1762 3 388096 140580 181640 -1 1761
1763 3 388081 140604 181600 -1 1762
1764 3 388065 140690 181520 -1 1763
1765 3 388054 140731 181480 -1 1764
1766 3 388051 140770 181440 -1 1765
1767 3 388042 140811 181360 -1 1766
1768 3 388030 140918 181320 -1 1767
1769 3 388022 140971 181280 -1 1768
1770 3 388076 140882 181240 -1 1769
1771 3 388071 140868 181160 -1 1770
1772 3 388073 140878 181080 -1 1771
1773 3 388121 140890 181000 -1 1772
1774 3 388122 140842 180960 -1 1773
1775 3 388112 140851 180920 -1 1774
1776 3 388980 140368 181720 -1 1758
1777 3 389174 140308 181640 -1 1776
1778 3 389242 140274 181560 -1 1777
1779 3 389320 140258 181520 -1 1778
1780 3 389602 139967 181520 -1 1779
1781 3 389968 139969 181520 -1 1780
1782 3 390773 140270 181520 -1 1781
1783 3 390782 140335 181560 -1 1782
1784 3 390826 140417 181640 -1 1783
1785 3 390699 140321 181840 -1 1784
1786 3 391162 140513 181640 -1 1784
1787 3 391182 140741 181640 -1 1786
1788 3 391066 140773 181720 -1 1787
1789 3 391091 140765 181800 -1 1788
1790 3 390674 140199 181480 -1 1782
1791 3 390639 140205 181440 -1 1790
1792 3 390635 140204 181400 -1 1791
1793 3 391363 140248 181400 -1 1792
1794 3 391651 139860 181400 -1 1793
1795 3 391927 139709 181360 -1 1794
1796 3 391884 139650 181320 -1 1795
1797 3 392076 139378 181320 -1 1796
1798 3 392268 139294 181320 -1 1797
1799 3 392420 139254 181320 -1 1798
1800 3 392518 139242 181320 -1 1799
1801 3 392562 139190 181320 -1 1800
1802 3 392545 138926 181160 -1 1801
1803 3 392592 138813 181120 -1 1802
1804 3 392650 138806 181040 -1 1803
1805 3 392654 138761 180960 -1 1804
1806 3 392661 138725 180920 -1 1805
1807 3 392709 138649 180880 -1 1806
1808 3 392751 138609 180840 -1 1807
1809 3 392791 138571 180800 -1 1808
1810 3 392804 138550 180760 -1 1809
1811 3 392860 138476 180680 -1 1810
1812 3 392903 138431 180640 -1 1811
1813 3 392959 138364 180560 -1 1812
1814 3 392995 138427 180480 -1 1813
1815 3 393038 138522 180520 -1 1814
1816 3 393040 138542 180560 -1 1815
1817 3 393042 138564 180600 -1 1816
1818 3 392967 138221 180640 -1 1812
1819 3 393029 137991 180640 -1 1818
1820 3 393135 137926 180640 -1 1819
1821 3 393250 137831 180720 -1 1820
1822 3 393298 137713 180800 -1 1821
1823 3 393498 137605 180800 -1 1822
1824 3 393454 137496 180840 -1 1823
1825 3 393560 137582 180880 -1 1824
1826 3 393591 137603 180920 -1 1825
1827 3 393452 137270 180880 -1 1824
1828 3 393478 137114 180880 -1 1827
1829 3 393578 136992 180880 -1 1828
1830 3 393650 136839 180880 -1 1829
1831 3 393682 136727 180920 -1 1830
1832 3 393846 136579 180920 -1 1831
1833 3 393920 136479 180880 -1 1832
1834 3 393997 136377 180840 -1 1833
1835 3 394033 136342 180800 -1 1834
1836 3 394096 136305 180720 -1 1835
1837 3 394140 136237 180600 -1 1836
1838 3 394157 136145 180520 -1 1837
1839 3 394160 135984 180520 -1 1838
1840 3 394190 135956 180520 -1 1839
1841 3 394133 135888 180560 -1 1840
1842 3 394038 135882 180640 -1 1841
1843 3 394015 135900 180680 -1 1842
1844 3 393933 135861 180720 -1 1843
1845 3 393863 135787 180640 -1 1844
1846 3 393788 135767 180600 -1 1845
1847 3 393743 135752 180560 -1 1846
1848 3 393680 135744 180520 -1 1847
1849 3 393583 135721 180480 -1 1848
1850 3 393522 135701 180400 -1 1849
1851 3 393460 135697 180360 -1 1850
1852 3 393436 135694 180320 -1 1851
1853 3 393964 135744 180760 -1 1844
1854 3 394021 135710 180800 -1 1853
1855 3 394116 135662 180880 -1 1854
1856 3 394285 135616 181000 -1 1855
1857 3 394294 135618 181040 -1 1856
1858 3 394262 135598 181080 -1 1857
1859 3 394230 135578 181120 -1 1858
1860 3 394317 135576 181160 -1 1859
1861 3 394353 135532 181200 -1 1860
1862 3 394484 135480 181320 -1 1861
1863 3 394626 135360 181400 -1 1862
1864 3 394786 135168 181400 -1 1863
1865 3 394934 135074 181400 -1 1864
1866 3 395106 134972 181400 -1 1865
1867 3 395188 134964 181400 -1 1866
1868 3 395326 135048 181400 -1 1867
1869 3 395391 135074 181440 -1 1868
1870 3 395446 135077 181480 -1 1869
1871 3 395556 135088 181520 -1 1870
1872 3 395726 135093 181560 -1 1871
1873 3 395888 135060 181600 -1 1872
1874 3 396002 135158 181600 -1 1873
1875 3 396096 135184 181600 -1 1874
1876 3 396176 135169 181560 -1 1875
1877 3 396294 135144 181520 -1 1876
1878 3 396490 135092 181520 -1 1877
1879 3 396600 135108 181520 -1 1878
1880 3 396636 135077 181560 -1 1879
1881 3 396708 135034 181600 -1 1880
1882 3 396864 135075 181640 -1 1881
1883 3 397083 135094 181640 -1 1882
1884 3 397131 135081 181600 -1 1883
1885 3 397195 135098 181560 -1 1884
1886 3 397238 135016 181520 -1 1885
1887 3 397300 134918 181480 -1 1886
1888 3 397420 134874 181480 -1 1887
1889 3 397513 134849 181520 -1 1888
1890 3 397563 134839 181560 -1 1889
1891 3 397645 134793 181600 -1 1890
1892 3 397744 134673 181640 -1 1891
1893 3 397875 134588 181680 -1 1892
1894 3 398039 134409 181720 -1 1893
1895 3 398047 134297 181720 -1 1894
1896 3 398135 134193 181720 -1 1895
1897 3 398250 134127 181720 -1 1896
1898 3 398320 134097 181760 -1 1897
1899 3 398386 134070 181800 -1 1898
1900 3 398451 133981 181880 -1 1899
1901 3 398504 133909 181920 -1 1900
1902 3 398612 133825 182000 -1 1901
1903 3 398508 134668 182040 -1 1902
1904 3 398827 133742 182080 -1 1903
1905 3 398877 133721 182160 -1 1904
1906 3 398907 133685 182200 -1 1905
1907 3 398876 133656 182240 -1 1906
1908 3 398941 133540 182280 -1 1907
1909 3 399111 133485 182280 -1 1908
1910 3 399208 133455 182320 -1 1909
1911 3 399418 133349 182360 -1 1910
1912 3 399686 133233 182360 -1 1911
1913 3 399762 133231 182360 -1 1912
1914 3 399810 133177 182400 -1 1913
1915 3 400146 132973 182400 -1 1914
1916 3 400352 132927 182400 -1 1915
1917 3 400852 132878 182360 -1 1916
1918 3 401003 132874 182280 -1 1917
1919 3 401182 132870 182200 -1 1918
1920 3 401308 132850 182240 -1 1919
1921 3 401360 132815 182280 -1 1920
1922 3 401441 132741 182360 -1 1921
1923 3 398767 133728 182280 -1 1907
1924 3 398760 133743 182360 -1 1923
1925 3 398736 133768 182440 -1 1924
1926 3 398339 134560 181720 -1 1894
1927 3 398431 134730 181720 -1 1926
1928 3 398500 134836 181680 -1 1927
1929 3 398620 134897 181680 -1 1928
1930 3 398709 134914 181680 -1 1929
1931 3 398707 134948 181760 -1 1930
1932 3 398671 134980 181800 -1 1931
1933 3 398735 135132 181800 -1 1932
1934 3 398757 135228 181720 -1 1933
1935 3 398778 135370 181680 -1 1934
1936 3 398812 135530 181600 -1 1935
1937 3 398829 135570 181560 -1 1936
1938 3 398841 135620 181520 -1 1937
1939 3 398880 135646 181480 -1 1938
1940 3 398926 135654 181440 -1 1939
1941 3 398981 135567 181360 -1 1940
1942 3 398994 135558 181320 -1 1941
1943 3 399033 135357 181200 -1 1942
1944 3 399032 135348 181160 -1 1943
1945 3 399018 135690 181480 -1 1940
1946 3 399055 135762 181520 -1 1945
1947 3 398574 134953 181840 -1 1932
1948 3 398577 134972 181920 -1 1947
1949 3 398610 134978 182000 -1 1948
1950 3 398361 135863 182040 -1 1949
1951 3 398357 135786 182040 -1 1950
1952 3 398633 134824 182000 -1 1951
1953 3 398647 134798 181920 -1 1952
1954 3 398771 134891 181640 -1 1930
1955 3 398832 134834 181600 -1 1954
1956 3 398849 134808 181560 -1 1955
1957 3 398936 134672 181480 -1 1956
1958 3 398999 134589 181440 -1 1957
1959 3 399018 134559 181400 -1 1958
1960 3 399052 134550 181360 -1 1959
1961 3 399081 134544 181320 -1 1960
1962 3 399140 134531 181280 -1 1961
1963 3 399202 134440 181200 -1 1962
1964 3 399212 134473 181120 -1 1963
1965 3 399217 134486 181080 -1 1964
1966 3 399193 134544 181040 -1 1965
1967 3 399106 134587 181000 -1 1966
1968 3 399070 134741 181000 -1 1967
1969 3 399035 134864 181040 -1 1968
1970 3 399014 134954 181080 -1 1969
1971 3 398994 135043 181120 -1 1970
1972 3 399018 135182 181160 -1 1971
1973 3 399059 135265 181200 -1 1972
1974 3 399092 134582 180960 -1 1967
1975 3 399081 134584 180920 -1 1974
1976 3 397331 135151 181560 -1 1885
1977 3 397425 135147 181560 -1 1976
1978 3 397538 135204 181520 -1 1977
1979 3 397637 135353 181480 -1 1978
1980 3 397714 135359 181400 -1 1979
1981 3 397788 135339 181320 -1 1980
1982 3 397832 135310 181280 -1 1981
1983 3 393859 136648 181000 -1 1832
1984 3 393868 136681 181040 -1 1983
1985 3 392068 139631 181400 -1 1795
1986 3 392213 139599 181480 -1 1985
1987 3 392370 139677 181560 -1 1986
1988 3 392531 139786 181600 -1 1987
1989 3 392733 139684 181600 -1 1988
1990 3 392825 139626 181600 -1 1989
1991 3 392859 139616 181560 -1 1990
1992 3 393012 139626 181520 -1 1991
1993 3 393105 139619 181480 -1 1992
1994 3 393236 139595 181400 -1 1993
1995 3 393378 139625 181360 -1 1994
1996 3 393422 139619 181320 -1 1995
1997 3 392587 139558 181560 -1 1991
1998 3 392623 139393 181640 -1 1997
1999 3 392795 139199 181640 -1 1998
2000 3 392770 139052 181640 -1 1999
2001 3 392763 139016 181600 -1 2000
2002 3 392765 138799 181600 -1 2001
2003 3 392744 138680 181640 -1 2002
2004 3 392749 138558 181680 -1 2003
2005 3 392745 138476 181760 -1 2004
2006 3 392745 138462 181840 -1 2005
2007 3 392771 138456 181920 -1 2006
2008 3 392768 138438 181960 -1 2007
2009 3 392780 138458 182000 -1 2008
2010 3 392663 139100 182040 -1 2009
2011 3 392842 139047 182040 -1 2010
2012 3 392977 138340 182080 -1 2011
2013 3 393034 138233 182120 -1 2012
2014 3 393105 138062 182200 -1 2013
2015 3 393139 137981 182240 -1 2014
2016 3 393101 137950 182320 -1 2015
2017 3 393102 137941 182360 -1 2016
2018 3 392763 138392 182080 -1 2010
2019 3 392612 138391 182120 -1 2018
2020 3 392524 138483 182120 -1 2019
2021 3 392410 138511 182120 -1 2020
2022 3 392254 138512 182200 -1 2021
2023 3 392230 138525 182240 -1 2022
2024 3 392440 139826 181720 -1 1988
2025 3 392403 139906 181800 -1 2024
2026 3 392383 139975 181840 -1 2025
2027 3 392306 140143 181920 -1 2026
2028 3 392196 140219 181960 -1 2027
2029 3 392200 140234 182000 -1 2028
2030 3 392103 140772 182040 -1 2029
2031 3 392234 140227 182080 -1 2030
2032 3 392248 140233 182120 -1 2031
2033 3 392196 140226 182200 -1 2032
2034 3 392141 140224 182280 -1 2033
2035 3 392120 140206 182360 -1 2034
2036 3 392135 140178 182440 -1 2035
2037 3 392180 140158 182480 -1 2036
2038 3 392155 140066 182520 -1 2037
2039 3 392126 139972 182560 -1 2038
2040 3 392113 139951 182600 -1 2039
2041 3 392102 139901 182680 -1 2040
2042 3 392165 139840 182760 -1 2041
2043 3 392254 139841 182840 -1 2042
2044 3 392309 139856 182920 -1 2043
2045 3 392287 139884 183000 -1 2044
2046 3 392276 139899 183080 -1 2045
2047 3 392290 139902 183120 -1 2046
2048 3 392282 139870 183160 -1 2047
2049 3 392194 139841 183200 -1 2048
2050 3 392001 139834 183240 -1 2049
2051 3 391721 139774 183280 -1 2050
2052 3 391581 139731 183360 -1 2051
2053 3 391535 139629 183440 -1 2052
2054 3 391523 139562 183480 -1 2053
2055 3 391523 139527 183520 -1 2054
2056 3 391503 139396 183560 -1 2055
2057 3 391502 139362 183600 -1 2056
2058 3 391528 139333 183680 -1 2057
2059 3 391639 139300 183760 -1 2058
2060 3 391666 139308 183840 -1 2059
2061 3 391660 139371 183920 -1 2060
2062 3 391682 139441 183960 -1 2061
2063 3 391655 139508 184000 -1 2062
2064 3 391586 139648 184040 -1 2063
2065 3 391498 139778 184040 -1 2064
2066 3 391508 139880 184040 -1 2065
2067 3 391510 139839 183960 -1 2066
2068 3 391510 139831 183920 -1 2067
2069 3 391495 139800 183880 -1 2068
2070 3 392315 139896 183240 -1 2049
2071 3 392367 139940 183280 -1 2070
2072 3 392423 139962 183280 -1 2071
2073 3 392465 139948 183280 -1 2072
2074 3 392185 140344 181920 -1 2028
2075 3 392204 140406 181840 -1 2074
2076 3 390774 140273 181360 -1 1792
2077 3 391394 140261 181360 -1 2076
2078 3 391613 140793 181360 -1 2077
2079 3 391774 140818 181320 -1 2078
2080 3 392123 140632 181200 -1 2079
2081 3 392213 140574 181080 -1 2080
2082 3 392224 140562 181040 -1 2081
2083 3 391499 140174 181200 -1 2077
2084 3 390234 140118 181320 -1 1792
2085 3 389686 140002 181320 -1 2084
2086 3 389250 140290 181320 -1 2085
2087 3 389291 140149 181200 -1 2086
2088 3 389347 140160 181040 -1 2087
2089 3 389338 140120 180920 -1 2088
2090 3 389381 140095 180800 -1 2089
2091 3 389497 140138 180640 -1 2090
2092 3 389525 140133 180560 -1 2091
2093 3 389596 140185 180440 -1 2092
2094 3 389724 140290 180360 -1 2093
2095 3 389845 140365 180280 -1 2094
2096 3 390125 140447 180240 -1 2095
2097 3 390287 140508 180160 -1 2096
2098 3 390507 140745 180160 -1 2097
2099 3 390524 140745 180040 -1 2098
2100 3 390604 140752 179960 -1 2099
2101 3 390751 140765 179880 -1 2100
2102 3 390884 140727 179720 -1 2101
2103 3 390907 140746 179640 -1 2102
2104 3 390951 140803 179600 -1 2103
2105 3 390951 140792 179520 -1 2104
2106 3 390940 140972 179440 -1 2105
2107 3 390961 141012 179400 -1 2106
2108 3 390983 140941 180160 -1 2098
2109 3 391083 141058 180240 -1 2108
2110 3 391191 141166 180320 -1 2109
2111 3 391235 141263 180480 -1 2110
2112 3 390957 141107 180480 -1 2111
2113 3 390813 141155 180480 -1 2112
2114 3 390797 141179 180560 -1 2113
2115 3 390738 141257 180640 -1 2114
2116 3 390678 141322 180720 -1 2115
2117 3 390580 141450 180760 -1 2116
2118 3 390550 141461 180840 -1 2117
2119 3 390496 141470 180920 -1 2118
2120 3 390450 141513 181000 -1 2119
2121 3 390430 141548 181080 -1 2120
2122 3 390358 141593 181160 -1 2121
2123 3 390379 141708 181200 -1 2122
2124 3 390436 141758 181240 -1 2123
2125 3 390407 141922 181280 -1 2124
2126 3 390414 141946 181320 -1 2125
2127 3 390442 141959 181360 -1 2126
2128 3 390363 142114 181400 -1 2127
2129 3 390256 142172 181440 -1 2128
2130 3 390220 142219 181480 -1 2129
2131 3 390227 142279 181520 -1 2130
2132 3 390205 142379 181560 -1 2131
2133 3 390135 142428 181600 -1 2132
2134 3 390120 142332 181640 -1 2133
2135 3 390112 142214 181640 -1 2134
2136 3 390038 142151 181680 -1 2135
2137 3 389988 142157 181760 -1 2136
2138 3 390005 142181 181840 -1 2137
2139 3 390007 142182 181920 -1 2138
2140 3 389988 142117 182000 -1 2139
2141 3 389925 142422 182040 -1 2140
2142 3 389988 142632 181640 -1 2133
2143 3 389901 142679 181680 -1 2142
2144 3 389902 142675 181760 -1 2143
2145 3 389912 142690 181840 -1 2144
2146 3 389905 142714 181880 -1 2145
2147 3 389771 142821 181920 -1 2146
2148 3 389677 142857 181920 -1 2147
2149 3 389581 142900 181880 -1 2148
2150 3 389527 142947 181840 -1 2149
2151 3 389472 143035 181800 -1 2150
2152 3 389455 143133 181760 -1 2151
2153 3 389442 143213 181720 -1 2152
2154 3 389442 143237 181680 -1 2153
2155 3 389451 143254 181640 -1 2154
2156 3 389474 143286 181600 -1 2155
2157 3 389448 143402 181560 -1 2156
2158 3 389448 143388 181440 -1 2157
2159 3 389532 143518 181560 -1 2157
2160 3 389536 143552 181640 -1 2159
2161 3 389500 143640 181720 -1 2160
2162 3 391381 141321 180560 -1 2111
2163 3 391511 141429 180640 -1 2162
2164 3 391627 141531 180760 -1 2163
2165 3 391909 142126 180760 -1 2164
2166 3 391749 143094 180760 -1 2165
2167 3 391293 144221 180760 -1 2166
2168 3 391265 144321 180840 -1 2167
2169 3 391228 144483 180920 -1 2168
2170 3 391229 144702 180960 -1 2169
2171 3 391222 144848 180920 -1 2170
2172 3 391236 144939 180880 -1 2171
2173 3 391268 145031 180840 -1 2172
2174 3 391273 145015 180760 -1 2173
2175 3 391333 145080 180680 -1 2174
2176 3 391278 145193 180640 -1 2175
2177 3 391208 145231 180640 -1 2176
2178 3 391142 145258 180600 -1 2177
2179 3 391165 145349 180520 -1 2178
2180 3 391149 145431 180480 -1 2179
2181 3 391013 145788 180440 -1 2180
2182 3 391101 146130 180440 -1 2181
2183 3 391159 146208 180400 -1 2182
2184 3 391302 146230 180280 -1 2183
2185 3 391318 146316 180200 -1 2184
2186 3 391368 146301 180160 -1 2185
2187 3 391294 146320 180080 -1 2186
2188 3 391304 146317 180040 -1 2187
2189 3 391319 146330 179960 -1 2188
2190 3 391383 146373 179920 -1 2189
2191 3 391387 146447 179880 -1 2190
2192 3 391365 146571 179800 -1 2191
2193 3 391405 146622 179760 -1 2192
2194 3 391468 146673 179600 -1 2193
2195 3 391511 146789 179480 -1 2194
2196 3 391463 146886 179400 -1 2195
2197 3 391462 146968 179320 -1 2196
2198 3 391522 146953 179240 -1 2197
2199 3 391685 146977 179160 -1 2198
2200 3 391724 146990 179120 -1 2199
2201 3 391884 147176 179040 -1 2200
2202 3 391929 147249 179000 -1 2201
2203 3 391824 147419 178920 -1 2202
2204 3 391694 147532 178880 -1 2203
2205 3 391719 147814 178840 -1 2204
2206 3 391760 147878 178760 -1 2205
2207 3 391831 147891 178680 -1 2206
2208 3 391841 147931 178600 -1 2207
2209 3 391874 147939 178560 -1 2208
2210 3 392028 147969 178520 -1 2209
2211 3 392075 148001 178480 -1 2210
2212 3 392137 148060 178400 -1 2211
2213 3 392189 148089 178320 -1 2212
2214 3 392253 148106 178200 -1 2213
2215 3 392318 148182 178080 -1 2214
2216 3 392460 148242 177920 -1 2215
2217 3 392678 148217 177760 -1 2216
2218 3 392847 148228 177680 -1 2217
2219 3 392947 148217 177640 -1 2218
2220 3 393094 148219 177600 -1 2219
2221 3 393214 148261 177560 -1 2220
2222 3 393316 148282 177480 -1 2221
2223 3 393515 148288 177440 -1 2222
2224 3 393634 148350 177400 -1 2223
2225 3 393713 148339 177320 -1 2224
2226 3 393797 148377 177240 -1 2225
2227 3 393883 148363 177160 -1 2226
2228 3 394014 148337 177080 -1 2227
2229 3 394078 148306 177040 -1 2228
2230 3 394120 148246 177000 -1 2229
2231 3 394174 148237 176960 -1 2230
2232 3 394234 148278 176880 -1 2231
2233 3 394276 148258 176760 -1 2232
2234 3 394345 148209 176680 -1 2233
2235 3 394308 148044 176640 -1 2234
2236 3 394295 147985 176560 -1 2235
2237 3 394298 147989 176520 -1 2236
2238 3 394310 147921 176480 -1 2237
2239 3 394078 147877 176480 -1 2238
2240 3 393993 147780 176560 -1 2239
2241 3 394025 147796 176600 -1 2240
2242 3 394365 147868 176440 -1 2238
2243 3 394340 147980 176400 -1 2242
2244 3 394338 147985 176360 -1 2243
2245 3 394335 148000 176320 -1 2244
2246 3 394438 148210 176640 -1 2234
2247 3 394558 148146 176640 -1 2246
2248 3 394741 148125 176560 -1 2247
2249 3 394908 148166 176520 -1 2248
2250 3 394965 148186 176480 -1 2249
2251 3 395038 148102 176440 -1 2250
2252 3 395097 148235 176400 -1 2251
2253 3 395157 148262 176360 -1 2252
2254 3 395268 148319 176280 -1 2253
2255 3 395382 148374 176200 -1 2254
2256 3 395540 148389 176160 -1 2255
2257 3 395719 148353 176120 -1 2256
2258 3 395810 148368 176040 -1 2257
2259 3 395877 148419 175960 -1 2258
2260 3 395899 148447 175880 -1 2259
2261 3 395884 148510 175840 -1 2260
2262 3 395917 148498 175800 -1 2261
2263 3 395970 148522 175760 -1 2262
2264 3 396080 148587 175680 -1 2263
2265 3 396139 148684 175600 -1 2264
2266 3 396142 148709 175560 -1 2265
2267 3 396218 148792 175480 -1 2266
2268 3 391716 147979 178520 -1 2209
2269 3 391634 148049 178480 -1 2268
2270 3 391672 148083 178400 -1 2269
2271 3 391686 148097 178280 -1 2270
2272 3 391691 148133 178200 -1 2271
2273 3 391698 148175 178160 -1 2272
2274 3 391706 148209 178120 -1 2273
2275 3 391699 148297 178040 -1 2274
2276 3 391683 148376 177920 -1 2275
2277 3 391656 148508 177840 -1 2276
2278 3 391665 148620 177760 -1 2277
2279 3 391673 148720 177680 -1 2278
2280 3 391687 148787 177600 -1 2279
2281 3 391729 148806 177520 -1 2280
2282 3 391750 148838 177440 -1 2281
2283 3 391762 148895 177320 -1 2282
2284 3 391756 148945 177200 -1 2283
2285 3 391739 148978 177160 -1 2284
2286 3 391733 148997 177120 -1 2285
2287 3 391718 149003 177040 -1 2286
2288 3 391698 149009 176960 -1 2287
2289 3 391749 148836 176920 -1 2288
2290 3 391694 149066 176880 -1 2289
2291 3 391704 149092 176840 -1 2290
2292 3 391770 149172 176840 -1 2291
2293 3 391884 149184 176840 -1 2292
2294 3 391985 149354 176880 -1 2293
2295 3 392024 149089 176920 -1 2294
2296 3 391979 149213 176760 -1 2293
2297 3 391999 149219 176720 -1 2296
2298 3 391649 149031 176720 -1 2291
2299 3 391601 149022 176640 -1 2298
2300 3 391702 148987 176600 -1 2299
2301 3 391744 149017 176520 -1 2300
2302 3 391832 149000 176440 -1 2301
2303 3 391822 148996 176400 -1 2302
2304 3 391813 148997 176360 -1 2303
2305 3 391809 148994 176280 -1 2304
2306 3 391846 148993 176200 -1 2305
2307 3 391870 149005 176120 -1 2306
2308 3 391910 149084 176000 -1 2307
2309 3 391930 149226 175880 -1 2308
2310 3 391937 149393 175840 -1 2309
2311 3 391980 149353 175800 -1 2310
2312 3 392049 149389 175760 -1 2311
2313 3 392103 149377 175680 -1 2312
2314 3 392138 149436 175600 -1 2313
2315 3 392119 149519 175560 -1 2314
2316 3 392194 149615 175520 -1 2315
2317 3 392288 149669 175520 -1 2316
2318 3 392308 149692 175560 -1 2317
2319 3 392395 149811 175600 -1 2318
2320 3 392392 149822 175680 -1 2319
2321 3 392409 149827 175720 -1 2320
2322 3 392447 149834 175800 -1 2321
2323 3 392486 149933 175840 -1 2322
2324 3 392608 149820 175880 -1 2323
2325 3 392689 149790 175920 -1 2324
2326 3 392726 149820 176000 -1 2325
2327 3 392825 149822 176080 -1 2326
2328 3 392875 149831 176160 -1 2327
2329 3 392869 149902 176280 -1 2328
2330 3 392750 149900 176400 -1 2329
2331 3 392578 149956 176520 -1 2330
2332 3 392444 149949 176560 -1 2331
2333 3 392406 149897 176600 -1 2332
2334 3 392379 149935 176640 -1 2333
2335 3 392287 149960 176680 -1 2334
2336 3 392224 150004 176720 -1 2335
2337 3 392138 150097 176720 -1 2336
2338 3 392012 150109 176720 -1 2337
2339 3 391959 150118 176680 -1 2338
2340 3 391952 150149 176600 -1 2339
2341 3 391522 149095 176600 -1 2299
2342 3 391506 149105 176560 -1 2341
2343 3 391492 149127 176520 -1 2342
2344 3 391488 149146 176480 -1 2343
2345 3 391479 149142 176440 -1 2344
2346 3 391477 149187 176400 -1 2345
2347 3 391420 149229 176360 -1 2346
2348 3 391224 149263 176360 -1 2347
2349 3 391165 149293 176400 -1 2348
2350 3 391055 149383 176400 -1 2349
2351 3 390935 149487 176400 -1 2350
2352 3 390928 149456 176480 -1 2351
2353 3 390887 149458 176560 -1 2352
2354 3 390935 149498 176600 -1 2353
2355 3 391017 149476 176600 -1 2354
2356 3 391062 149461 176640 -1 2355
2357 3 390931 149613 176360 -1 2351
2358 3 390950 149670 176320 -1 2357
2359 3 390965 149714 176280 -1 2358
2360 3 390968 149744 176240 -1 2359
2361 3 390985 149783 176200 -1 2360
2362 3 390911 149843 176200 -1 2361
2363 3 390905 149960 176160 -1 2362
2364 3 390940 150009 176120 -1 2363
2365 3 390915 150013 176080 -1 2364
2366 3 390893 150011 176040 -1 2365
2367 3 390874 150033 176000 -1 2366
2368 3 390840 150101 175960 -1 2367
2369 3 390852 150192 175920 -1 2368
2370 3 390853 150238 175880 -1 2369
2371 3 390798 150367 175840 -1 2370
2372 3 390886 150377 175800 -1 2371
2373 3 390902 150485 175640 -1 2372
2374 3 390882 150557 175560 -1 2373
2375 3 390986 150585 175440 -1 2374
2376 3 391018 150649 175360 -1 2375
2377 3 391018 150697 175280 -1 2376
2378 3 391010 150725 175200 -1 2377
2379 3 390950 150881 175080 -1 2378
2380 3 390826 151013 174960 -1 2379
2381 3 390754 151237 174920 -1 2380
2382 3 390714 151261 174800 -1 2381
2383 3 390654 151281 174640 -1 2382
2384 3 390630 151249 174480 -1 2383
2385 3 390586 151181 174400 -1 2384
2386 3 390534 151145 174320 -1 2385
2387 3 390498 151173 174280 -1 2386
2388 3 390358 151237 174160 -1 2387
2389 3 390306 151253 174040 -1 2388
2390 3 391458 148063 178560 -1 2269
2391 3 391440 148059 178640 -1 2390
2392 3 391387 148058 178760 -1 2391
2393 3 391372 148123 178800 -1 2392
2394 3 391358 148180 178840 -1 2393
2395 3 391377 148224 178920 -1 2394
2396 3 391324 148200 179000 -1 2395
2397 3 391285 148197 179080 -1 2396
2398 3 391292 148220 179160 -1 2397
2399 3 391385 148313 179200 -1 2398
2400 3 391669 148391 179200 -1 2399
2401 3 392065 148385 179200 -1 2400
2402 3 392275 148365 179240 -1 2401
2403 3 392355 148420 179280 -1 2402
2404 3 392438 148395 179360 -1 2403
2405 3 392550 148380 179400 -1 2404
2406 3 392635 148287 179400 -1 2405
2407 3 392697 148236 179320 -1 2406
2408 3 392716 148220 179240 -1 2407
2409 3 392726 148243 179160 -1 2408
2410 3 392750 148257 179040 -1 2409
2411 3 392806 148262 179000 -1 2410
2412 3 392846 148186 178920 -1 2411
2413 3 392935 148171 178880 -1 2412
2414 3 391083 144598 181160 -1 2170
2415 3 391049 144567 181200 -1 2414
2416 3 391107 144665 181240 -1 2415
2417 3 390771 144597 181280 -1 2416
2418 3 390673 144539 181320 -1 2417
2419 3 390629 144536 181440 -1 2418
2420 3 390565 144484 181560 -1 2419
2421 3 390558 144497 181680 -1 2420
2422 3 390586 144507 181800 -1 2421
2423 3 390520 144522 181840 -1 2422
2424 3 390376 144404 181840 -1 2423
2425 3 390356 144368 181760 -1 2424
2426 3 390268 144286 181840 -1 2424
2427 3 390096 144278 181840 -1 2426
2428 3 389947 144258 181800 -1 2427
2429 3 389724 144324 181760 -1 2428
2430 3 389687 144341 181720 -1 2429
2431 3 389477 144446 181680 -1 2430
2432 3 389388 144493 181600 -1 2431
2433 3 389298 144534 181520 -1 2432
2434 3 389182 144591 181440 -1 2433
2435 3 389021 144598 181360 -1 2434
2436 3 388964 144620 181320 -1 2435
2437 3 388966 144612 181280 -1 2436
2438 3 389030 144475 181240 -1 2437
2439 3 389021 144471 181200 -1 2438
2440 3 388947 144468 181120 -1 2439
2441 3 388835 144487 181040 -1 2440
2442 3 388659 144498 181000 -1 2441
2443 3 388573 144678 181000 -1 2442
2444 3 388435 144868 181000 -1 2443
2445 3 388278 144978 181040 -1 2444
2446 3 387991 145034 181080 -1 2445
2447 3 387762 145127 181120 -1 2446
2448 3 387445 145096 181120 -1 2447
2449 3 387276 145173 181200 -1 2448
2450 3 387285 145215 181240 -1 2449
2451 3 387159 145373 181320 -1 2450
2452 3 387053 145403 181360 -1 2451
2453 3 386933 145571 181360 -1 2452
2454 3 386865 145571 181360 -1 2453
2455 3 386756 145606 181280 -1 2454
2456 3 386708 145494 181240 -1 2455
2457 3 386632 145497 181200 -1 2456
2458 3 386576 145518 181120 -1 2457
2459 3 386488 145571 181040 -1 2458
2460 3 386450 145592 181000 -1 2459
2461 3 386339 145612 180920 -1 2460
2462 3 386290 145641 180880 -1 2461
2463 3 386269 145637 180800 -1 2462
2464 3 386308 145636 180720 -1 2463
2465 3 386372 145630 180640 -1 2464
2466 3 386367 145633 180600 -1 2465
2467 3 386361 145635 180560 -1 2466
2468 3 388631 144519 180920 -1 2442
2469 3 388619 144530 180880 -1 2468
2470 3 389923 144034 181800 -1 2428
2471 3 389934 144032 181760 -1 2470
2472 3 390085 143893 181720 -1 2471
2473 3 390065 143862 181640 -1 2472
2474 3 391702 143223 180720 -1 2166
2475 3 391711 143177 180680 -1 2474
2476 3 391660 143937 180640 -1 2475
2477 3 391780 143975 180560 -1 2476
2478 3 391863 144004 180480 -1 2477
2479 3 391948 144061 180440 -1 2478
2480 3 391969 144104 180400 -1 2479
2481 3 391983 144174 180360 -1 2480
2482 3 392005 144233 180320 -1 2481
2483 3 392074 144231 180280 -1 2482
2484 3 392132 144177 180240 -1 2483
2485 3 392146 144149 180200 -1 2484
2486 3 392148 144146 180160 -1 2485
2487 3 392137 144099 180120 -1 2486
2488 3 392039 144027 180080 -1 2487
2489 3 392051 144009 180040 -1 2488
2490 3 392099 143999 180000 -1 2489
2491 3 392056 143946 179960 -1 2490
2492 3 392292 143962 179960 -1 2490
2493 3 392308 143844 179960 -1 2492
2494 3 392306 143819 179880 -1 2493
2495 3 391780 142931 180600 -1 2475
2496 3 391902 142785 180520 -1 2495
2497 3 391942 142764 180440 -1 2496
2498 3 391982 142777 180360 -1 2497
2499 3 392030 142769 180240 -1 2498
2500 3 392226 142635 180200 -1 2499
2501 3 392244 142676 180120 -1 2500
2502 3 391770 143103 180800 -1 2166
2503 3 391802 143019 180920 -1 2502
2504 3 391923 142639 181040 -1 2503
2505 3 391951 142584 181160 -1 2504
2506 3 389603 140625 180240 -1 2095
2507 3 389448 140735 180160 -1 2506
2508 3 389210 140795 180040 -1 2507
2509 3 389130 140911 179960 -1 2508
2510 3 389115 140956 179920 -1 2509
2511 3 389075 140960 179880 -1 2510
2512 3 388831 141018 179880 -1 2511
2513 3 388832 141038 179920 -1 2512
2514 3 388797 141093 180000 -1 2513
2515 3 388776 141136 180040 -1 2514
2516 3 388742 141186 180080 -1 2515
2517 3 388772 141333 180120 -1 2516
2518 3 388627 141399 180160 -1 2517
2519 3 388438 141357 180120 -1 2518
2520 3 389041 140976 179840 -1 2511
2521 3 388996 141004 179800 -1 2520
2522 3 388965 141038 179720 -1 2521
2523 3 388943 141112 179640 -1 2522
2524 3 388939 141140 179560 -1 2523
2525 3 388951 141147 179480 -1 2524
2526 3 388966 141164 179360 -1 2525
2527 3 388967 141164 179240 -1 2526
2528 3 389225 140964 179240 -1 2527
2529 3 389348 140915 179160 -1 2528
2530 3 389538 140894 179160 -1 2529
2531 3 389664 140868 179160 -1 2530
2532 3 389683 140864 179120 -1 2531
2533 3 389711 140875 179080 -1 2532
2534 3 389787 140786 179040 -1 2533
2535 3 389811 140761 179000 -1 2534
2536 3 389871 140691 178920 -1 2535
2537 3 389873 140594 178880 -1 2536
2538 3 389866 140564 178840 -1 2537
2539 3 389824 140491 178800 -1 2538
2540 3 389095 140892 179400 -1 2528
2541 3 389057 140876 179440 -1 2540
2542 3 389012 140876 179480 -1 2541
2543 3 389012 140885 179520 -1 2542
2544 3 389009 140897 179560 -1 2543
2545 3 388972 141167 179160 -1 2527
2546 3 388983 141178 179120 -1 2545
2547 3 388975 141177 179040 -1 2546
2548 3 388941 141257 178920 -1 2547
2549 3 388923 141389 178880 -1 2548
2550 3 388805 141575 178800 -1 2549
2551 3 388745 141696 178720 -1 2550
2552 3 388694 141815 178640 -1 2551
2553 3 388587 141944 178600 -1 2552
2554 3 388508 141980 178520 -1 2553
2555 3 388368 142277 178480 -1 2554
2556 3 388375 142395 178400 -1 2555
2557 3 388442 142418 178400 -1 2556
2558 3 388486 142636 178400 -1 2557
2559 3 388260 142922 178400 -1 2558
2560 3 388175 142959 178320 -1 2559
2561 3 388094 142962 178280 -1 2560
2562 3 388209 142837 178200 -1 2561
2563 3 388513 142869 178120 -1 2562
2564 3 388516 142863 178080 -1 2563
2565 3 387823 143261 178240 -1 2561
2566 3 387598 143393 178240 -1 2565
2567 3 387584 143522 178200 -1 2566
2568 3 387224 143684 178200 -1 2567
2569 3 387083 143630 178240 -1 2568
2570 3 386873 143771 178280 -1 2569
2571 3 386677 143756 178280 -1 2570
2572 3 386639 143666 178240 -1 2571
2573 3 386639 143674 178200 -1 2572
2574 3 386656 143710 178160 -1 2573
2575 3 386654 143720 178120 -1 2574
2576 3 386569 143572 178280 -1 2571
2577 3 386453 143466 178280 -1 2576
2578 3 386369 143359 178240 -1 2577
2579 3 386369 143243 178240 -1 2578
2580 3 386349 143237 178200 -1 2579
2581 3 386328 143218 178160 -1 2580
2582 3 386342 143201 178120 -1 2581
2583 3 387043 143599 178320 -1 2569
2584 3 386990 143588 178400 -1 2583
2585 3 386969 143569 178440 -1 2584
2586 3 386966 143560 178480 -1 2585
2587 3 386951 143484 178560 -1 2586
2588 3 386974 143474 178600 -1 2587
2589 3 387006 143446 178640 -1 2588
2590 3 387063 143352 178680 -1 2589
2591 3 387046 143226 178720 -1 2590
2592 3 387850 143482 178200 -1 2565
2593 3 387888 143533 178160 -1 2592
2594 3 387887 143639 178120 -1 2593
2595 3 387872 143746 178080 -1 2594
2596 3 387738 143896 178080 -1 2595
2597 3 387596 144251 178080 -1 2596
2598 3 387631 144312 178040 -1 2597
2599 3 387750 144541 178000 -1 2598
2600 3 387859 144616 177960 -1 2599
2601 3 387884 144654 177920 -1 2600
2602 3 387902 144710 177880 -1 2601
2603 3 387901 144727 177840 -1 2602
2604 3 387959 144785 177840 -1 2603
2605 3 388058 144917 177800 -1 2604
2606 3 388227 145068 177760 -1 2605
2607 3 388307 145141 177720 -1 2606
2608 3 388356 145200 177680 -1 2607
2609 3 388384 145286 177640 -1 2608
2610 3 388400 145317 177600 -1 2609
2611 3 388414 145349 177560 -1 2610
2612 3 388488 145406 177480 -1 2611
2613 3 388562 145496 177440 -1 2612
2614 3 388629 145550 177400 -1 2613
2615 3 388727 145534 177360 -1 2614
2616 3 388729 145506 177280 -1 2615
2617 3 388706 145473 177200 -1 2616
2618 3 388681 145347 177120 -1 2617
2619 3 388713 145277 177120 -1 2618
2620 3 388803 145253 177120 -1 2619
2621 3 388899 145315 177120 -1 2620
2622 3 388986 145350 177160 -1 2621
2623 3 389192 145361 177200 -1 2622
2624 3 389266 145419 177280 -1 2623
2625 3 389316 145460 177360 -1 2624
2626 3 389325 145483 177400 -1 2625
2627 3 389311 145595 177400 -1 2626
2628 3 389288 145645 177360 -1 2627
2629 3 389259 145704 177280 -1 2628
2630 3 389254 145720 177200 -1 2629
2631 3 389250 145714 177160 -1 2630
2632 3 389259 145727 177120 -1 2631
2633 3 389273 145729 177080 -1 2632
2634 3 389325 145695 177040 -1 2633
2635 3 389503 145708 177000 -1 2634
2636 3 389554 145717 176960 -1 2635
2637 3 389528 146004 176920 -1 2636
2638 3 389598 146078 176920 -1 2637
2639 3 389727 146056 176920 -1 2638
2640 3 389817 146120 176920 -1 2639
2641 3 389909 145913 176880 -1 2640
2642 3 389946 145899 176840 -1 2641
2643 3 389968 145935 176800 -1 2642
2644 3 390046 145998 176760 -1 2643
2645 3 390172 146048 176720 -1 2644
2646 3 390241 146031 176680 -1 2645
2647 3 390269 146029 176640 -1 2646
2648 3 390273 146320 176640 -1 2647
2649 3 390238 146401 176680 -1 2648
2650 3 390223 146429 176720 -1 2649
2651 3 390204 146417 176760 -1 2650
2652 3 390108 146429 176760 -1 2651
2653 3 389990 146557 176760 -1 2652
2654 3 389696 146701 176760 -1 2653
2655 3 389578 146719 176760 -1 2654
2656 3 389512 146775 176800 -1 2655
2657 3 389398 146987 176800 -1 2656
2658 3 389360 147065 176760 -1 2657
2659 3 389244 147250 176760 -1 2658
2660 3 389230 147344 176720 -1 2659
2661 3 389244 147507 176720 -1 2660
2662 3 389237 147532 176680 -1 2661
2663 3 389239 147572 176640 -1 2662
2664 3 389211 147652 176760 -1 2661
2665 3 389225 147679 176840 -1 2664
2666 3 389210 147695 176880 -1 2665
2667 3 390307 145994 176600 -1 2647
2668 3 390370 145936 176560 -1 2667
2669 3 390424 145900 176520 -1 2668
2670 3 390494 145943 176480 -1 2669
2671 3 390593 145878 176440 -1 2670
2672 3 390604 145983 176400 -1 2671
2673 3 390649 146006 176360 -1 2672
2674 3 390956 146071 176360 -1 2673
2675 3 391179 146052 176400 -1 2674
2676 3 391371 145984 176400 -1 2675
2677 3 391448 145997 176400 -1 2676
2678 3 391614 145966 176400 -1 2677
2679 3 391749 146005 176360 -1 2678
2680 3 391854 146054 176320 -1 2679
2681 3 391979 146094 176280 -1 2680
2682 3 392047 146112 176280 -1 2681
2683 3 392108 146196 176280 -1 2682
2684 3 392068 146274 176280 -1 2683
2685 3 392056 146250 176320 -1 2684
2686 3 392080 146225 176360 -1 2685
2687 3 392145 146282 176400 -1 2686
2688 3 389261 145722 177000 -1 2634
2689 3 389268 145707 176960 -1 2688
2690 3 387843 144745 177840 -1 2603
2691 3 387775 144897 177840 -1 2690
2692 3 387748 144958 177760 -1 2691
2693 3 387645 145019 177720 -1 2692
2694 3 387626 145082 177680 -1 2693
2695 3 387724 145232 177680 -1 2694
2696 3 387737 145351 177640 -1 2695
2697 3 387751 145532 177640 -1 2696
2698 3 387830 145543 177680 -1 2697
2699 3 387892 145605 177680 -1 2698
2700 3 387924 145861 177680 -1 2699
2701 3 387968 145915 177640 -1 2700
2702 3 388120 145973 177600 -1 2701
2703 3 388214 145943 177600 -1 2702
2704 3 388279 145950 177560 -1 2703
2705 3 388353 145928 177520 -1 2704
2706 3 388380 145911 177480 -1 2705
2707 3 388458 145910 177400 -1 2706
2708 3 388472 145901 177360 -1 2707
2709 3 387534 144975 177840 -1 2691
2710 3 387476 144956 177920 -1 2709
2711 3 387458 144879 178000 -1 2710
2712 3 387473 144845 178040 -1 2711
2713 3 387468 144840 178080 -1 2712
2714 3 387455 144854 178120 -1 2713
2715 3 387410 144862 178200 -1 2714
2716 3 387362 144864 178240 -1 2715
2717 3 387236 144902 178280 -1 2716
2718 3 387111 144926 178320 -1 2717
2719 3 387072 144923 178400 -1 2718
2720 3 387009 144900 178480 -1 2719
2721 3 386966 144868 178520 -1 2720
2722 3 386965 144836 178600 -1 2721
2723 3 386970 144791 178680 -1 2722
2724 3 386897 144608 178840 -1 2723
2725 3 386849 144515 179000 -1 2724
2726 3 386869 144515 179080 -1 2725
2727 3 386916 144482 179160 -1 2726
2728 3 386887 144445 179240 -1 2727
2729 3 386859 144406 179320 -1 2728
2730 3 386860 144367 179400 -1 2729
2731 3 386849 144336 179480 -1 2730
2732 3 386801 144316 179560 -1 2731
2733 3 386769 144310 179600 -1 2732
2734 3 386757 144299 179680 -1 2733
2735 3 386739 144333 179720 -1 2734
2736 3 386734 144375 179760 -1 2735
2737 3 386728 144401 179800 -1 2736
2738 3 386740 144429 179840 -1 2737
2739 3 386767 144426 179880 -1 2738
2740 3 386751 144471 179960 -1 2739
2741 3 386721 144500 180000 -1 2740
2742 3 386586 144435 180040 -1 2741
2743 3 386725 144480 180160 -1 2742
2744 3 386726 144470 180200 -1 2743
2745 3 386742 144469 180280 -1 2744
2746 3 386713 144524 180360 -1 2745
2747 3 386656 144542 180440 -1 2746
2748 3 386538 144525 180560 -1 2747
2749 3 386496 144576 180680 -1 2748
2750 3 386380 144565 180800 -1 2749
2751 3 386267 144599 180920 -1 2750
2752 3 386215 144575 181000 -1 2751
2753 3 386132 144589 181120 -1 2752
2754 3 386076 144571 181200 -1 2753
2755 3 386005 144613 181320 -1 2754
2756 3 385830 144565 181400 -1 2755
2757 3 385772 144581 181480 -1 2756
2758 3 385759 144580 181560 -1 2757
2759 3 385700 144532 181640 -1 2758
2760 3 385672 144516 181720 -1 2759
2761 3 385698 144527 181840 -1 2760
2762 3 385779 144516 181880 -1 2761
2763 3 385777 144516 181960 -1 2762
2764 3 385797 145106 182040 -1 2763
2765 3 385756 144490 182120 -1 2764
2766 3 385711 144450 182200 -1 2765
2767 3 385645 144380 182240 -1 2766
2768 3 385610 144374 182320 -1 2767
2769 3 385557 144314 182400 -1 2768
2770 3 385448 144289 182440 -1 2769
2771 3 385416 144529 182440 -1 2770
2772 3 385366 144572 182480 -1 2771
2773 3 386729 144386 180160 -1 2743
2774 3 386681 144186 180160 -1 2773
2775 3 386612 144086 180200 -1 2774
2776 3 386642 144071 180280 -1 2775
2777 3 386634 144068 180360 -1 2776
2778 3 386627 144068 180400 -1 2777
2779 3 387909 143062 178480 -1 2559
2780 3 387896 143064 178520 -1 2779
2781 3 388573 142580 178480 -1 2558
2782 3 388590 142542 178520 -1 2781
2783 3 388279 142444 178360 -1 2556
2784 3 388221 142500 178320 -1 2783
2785 3 388166 142568 178280 -1 2784
2786 3 388171 142560 178240 -1 2785
2787 3 388957 140906 179120 -1 2546
2788 3 388910 140859 179160 -1 2787
2789 3 388849 140815 179240 -1 2788
2790 3 388852 140842 179320 -1 2789
2791 3 388862 140847 179360 -1 2790
2792 3 390574 140187 181280 -1 2084
2793 3 390671 140088 181200 -1 2792
2794 3 390747 140036 181040 -1 2793
2795 3 387407 139925 182920 -1 1741
2796 3 387305 140075 182920 -1 2795
2797 3 387180 140270 182840 -1 2796
2798 3 387008 140483 182760 -1 2797
2799 3 386766 140561 182720 -1 2798
2800 3 386698 140647 182720 -1 2799
2801 3 386685 140740 182680 -1 2800
2802 3 386631 140794 182640 -1 2801
2803 3 386453 140975 182600 -1 2802
2804 3 386095 141067 182600 -1 2803
2805 3 385905 141242 182640 -1 2804
2806 3 385753 141312 182680 -1 2805
2807 3 385355 141445 182680 -1 2806
2808 3 385296 141479 182720 -1 2807
2809 3 385142 141619 182720 -1 2808
2810 3 385107 141661 182680 -1 2809
2811 3 385052 141693 182640 -1 2810
2812 3 384968 141710 182640 -1 2811
2813 3 384847 141807 182640 -1 2812
2814 3 385022 141918 182640 -1 2813
2815 3 385054 142258 182640 -1 2814
2816 3 385098 142300 182720 -1 2815
2817 3 385150 142411 182760 -1 2816
2818 3 385226 142469 182760 -1 2817
2819 3 385335 142507 182720 -1 2818
2820 3 385466 142592 182680 -1 2819
2821 3 385545 142771 182680 -1 2820
2822 3 385691 142867 182680 -1 2821
2823 3 385760 142892 182640 -1 2822
2824 3 385831 142927 182600 -1 2823
2825 3 385859 143005 182560 -1 2824
2826 3 385001 141954 182600 -1 2814
2827 3 384964 142026 182520 -1 2826
2828 3 384838 141817 182600 -1 2813
2829 3 384808 141842 182560 -1 2828
2830 3 384760 141924 182520 -1 2829
2831 3 384795 141992 182440 -1 2830
2832 3 384838 142089 182360 -1 2831
2833 3 384870 142136 182280 -1 2832
2834 3 384920 142188 182200 -1 2833
2835 3 385037 142229 182160 -1 2834
2836 3 385308 142316 182120 -1 2835
2837 3 385383 142351 182080 -1 2836
2838 3 385424 142337 182000 -1 2837
2839 3 385425 142364 181920 -1 2838
2840 3 385387 142367 181840 -1 2839
2841 3 385360 142378 181760 -1 2840
2842 3 385329 142383 181680 -1 2841
2843 3 385302 142428 181600 -1 2842
2844 3 385344 142517 181520 -1 2843
2845 3 385431 142605 181440 -1 2844
2846 3 385462 142625 181400 -1 2845
2847 3 385472 142643 181320 -1 2846
2848 3 385456 142560 181200 -1 2847
2849 3 385274 142636 181120 -1 2848
2850 3 385232 142800 181120 -1 2849
2851 3 385190 142897 181040 -1 2850
2852 3 385180 142985 181040 -1 2851
2853 3 385226 143083 181040 -1 2852
2854 3 385239 143121 180960 -1 2853
2855 3 385204 143160 180880 -1 2854
2856 3 385027 143291 180800 -1 2855
2857 3 384968 143301 180720 -1 2856
2858 3 384922 143322 180640 -1 2857
2859 3 384859 143309 180560 -1 2858
2860 3 384803 143336 180480 -1 2859
2861 3 384715 143433 180400 -1 2860
2862 3 384530 143583 180400 -1 2861
2863 3 384497 143582 180440 -1 2862
2864 3 384457 143580 180480 -1 2863
2865 3 384410 143625 180560 -1 2864
2866 3 384366 143683 180640 -1 2865
2867 3 384346 143738 180720 -1 2866
2868 3 384338 143727 180760 -1 2867
2869 3 384339 143750 180800 -1 2868
2870 3 384346 143765 180840 -1 2869
2871 3 384700 143464 180320 -1 2861
2872 3 384757 143455 180240 -1 2871
2873 3 384821 143467 180160 -1 2872
2874 3 384936 143431 180120 -1 2873
2875 3 384872 143388 180080 -1 2874
2876 3 385000 143397 180040 -1 2875
2877 3 385070 143406 180000 -1 2876
2878 3 385151 143457 179960 -1 2877
2879 3 385178 143429 179920 -1 2878
2880 3 385224 143415 179880 -1 2879
2881 3 385272 143415 179840 -1 2880
2882 3 385331 143455 179800 -1 2881
2883 3 385335 143483 179760 -1 2882
2884 3 385367 143525 179680 -1 2883
2885 3 385390 143536 179640 -1 2884
2886 3 385556 143441 179600 -1 2885
2887 3 385657 143399 179560 -1 2886
2888 3 385829 143292 179560 -1 2887
2889 3 385912 143270 179520 -1 2888
2890 3 386036 143254 179480 -1 2889
2891 3 386073 143234 179440 -1 2890
2892 3 386105 143207 179400 -1 2891
2893 3 385765 141301 182760 -1 2806
2894 3 385789 141290 182840 -1 2893
2895 3 385791 141292 182920 -1 2894
2896 3 385815 141316 183080 -1 2895
2897 3 385832 141329 183120 -1 2896
2898 3 385859 141366 183200 -1 2897
2899 3 385878 141415 183280 -1 2898
2900 3 385927 141443 183360 -1 2899
2901 3 386037 141485 183400 -1 2900
2902 3 386145 141541 183440 -1 2901
2903 3 386170 141600 183480 -1 2902
2904 3 386144 141748 183520 -1 2903
2905 3 386120 141986 183560 -1 2904
2906 3 386161 142153 183560 -1 2905
2907 3 386135 142184 183600 -1 2906
2908 3 386130 142198 183640 -1 2907
2909 3 386124 142250 183680 -1 2908
2910 3 386141 142289 183720 -1 2909
2911 3 386915 140952 182680 -1 2801
2912 3 386872 140952 182680 -1 2911
2913 3 386798 140920 182720 -1 2912
2914 3 386688 140882 182760 -1 2913
2915 3 386596 140894 182840 -1 2914
2916 3 386462 140894 182880 -1 2915
2917 3 386362 140866 182920 -1 2916
2918 3 386225 140826 183000 -1 2917
2919 3 386163 140752 183080 -1 2918
2920 3 386133 140700 183120 -1 2919
2921 3 386045 140536 183160 -1 2920
2922 3 385989 140458 183240 -1 2921
2923 3 385948 140450 183320 -1 2922
2924 3 385890 140464 183360 -1 2923
2925 3 385816 140492 183400 -1 2924
2926 3 385710 140536 183480 -1 2925
2927 3 385670 140554 183560 -1 2926
2928 3 385600 140580 183640 -1 2927
2929 3 385486 140550 183720 -1 2928
2930 3 385410 140566 183800 -1 2929
2931 3 385382 140594 183840 -1 2930
2932 3 385236 140688 183840 -1 2931
2933 3 385204 140726 183880 -1 2932
2934 3 385172 140764 183920 -1 2933
2935 3 385394 140618 183880 -1 2931
2936 3 385409 140622 183920 -1 2935
2937 3 385410 140654 183960 -1 2936
2938 3 385420 140696 184000 -1 2937
2939 3 385460 140751 184040 -1 2938
2940 3 385417 140824 184120 -1 2939
2941 3 385390 140921 184200 -1 2940
2942 3 385244 140923 184200 -1 2941
2943 3 385178 140955 184240 -1 2942
2944 3 385122 141049 184320 -1 2943
2945 3 385084 141119 184400 -1 2944
2946 3 384980 141085 184400 -1 2945
2947 3 384884 141027 184400 -1 2946
2948 3 384820 140969 184320 -1 2947
2949 3 384768 140925 184280 -1 2948
2950 3 384988 141163 184480 -1 2946
2951 3 385026 141265 184560 -1 2950
2952 3 384880 141107 184480 -1 2950
2953 3 384902 140977 184520 -1 2952
2954 3 384897 140989 184560 -1 2953
2955 3 384891 140993 184600 -1 2954
2956 3 384911 140931 184640 -1 2955
2957 3 385015 140889 184720 -1 2956
2958 3 385141 140939 184760 -1 2957
2959 3 385254 141061 184840 -1 2958
2960 3 385261 141083 184880 -1 2959
2961 3 385261 141095 184920 -1 2960
2962 3 385231 141057 185000 -1 2961
2963 3 385253 140985 185040 -1 2962
2964 3 385319 140889 185080 -1 2963
2965 3 385293 140891 185160 -1 2964
2966 3 385259 140945 185240 -1 2965
2967 3 385222 141001 185320 -1 2966
2968 3 385203 141045 185360 -1 2967
2969 3 385249 141049 185440 -1 2968
2970 3 385269 141095 185520 -1 2969
2971 3 385290 141169 185600 -1 2970
2972 3 385276 141225 185680 -1 2971
2973 3 385222 141241 185720 -1 2972
2974 3 385210 141247 185760 -1 2973
2975 3 385142 141119 185760 -1 2974
2976 3 385024 141047 185720 -1 2975
2977 3 384872 140965 185720 -1 2976
2978 3 384616 140967 185760 -1 2977
2979 3 384421 140967 185760 -1 2978
2980 3 384361 140959 185720 -1 2979
2981 3 384245 140921 185680 -1 2980
2982 3 384147 140779 185600 -1 2981
2983 3 384103 140683 185520 -1 2982
2984 3 383994 140663 185440 -1 2983
2985 3 383766 140717 185440 -1 2984
2986 3 383692 140905 185440 -1 2985
2987 3 383638 141047 185520 -1 2986
2988 3 383662 141145 185600 -1 2987
2989 3 383684 141221 185640 -1 2988
2990 3 383706 141297 185680 -1 2989
2991 3 383726 141340 185720 -1 2990
2992 3 383756 141457 185760 -1 2991
2993 3 383771 141575 185800 -1 2992
2994 3 383732 141727 185840 -1 2993
2995 3 383727 141789 185880 -1 2994
2996 3 383729 141813 185920 -1 2995
2997 3 383714 140725 185400 -1 2985
2998 3 383616 140753 185400 -1 2997
2999 3 387013 140982 182640 -1 2911
3000 3 387116 141020 182600 -1 2999
3001 3 387238 141029 182560 -1 3000
3002 3 387284 141066 182520 -1 3001
3003 3 387347 141115 182480 -1 3002
3004 3 387377 141277 182480 -1 3003
3005 3 387519 141316 182440 -1 3004
3006 3 387601 141346 182360 -1 3005
3007 3 387551 141386 182280 -1 3006
3008 3 387387 141574 182200 -1 3007
3009 3 387454 141684 182120 -1 3008
3010 3 387492 141760 182080 -1 3009
3011 3 387396 141872 182040 -1 3010
3012 3 387402 141834 182000 -1 3011
3013 3 387372 141872 181960 -1 3012
3014 3 387296 141952 181920 -1 3013
3015 3 387184 141936 181840 -1 3014
3016 3 387118 141898 181800 -1 3015
3017 3 387021 141844 181720 -1 3016
3018 3 386867 141838 181720 -1 3017
3019 3 386711 141902 181720 -1 3018
3020 3 386668 141917 181640 -1 3019
3021 3 386647 141924 181600 -1 3020
3022 3 387385 141339 182520 -1 3004
3023 3 387274 141216 186280 -1 1706
3024 3 387358 141129 186360 -1 3023
3025 3 387504 141038 186440 -1 3024
3026 3 387508 140905 186560 -1 3025
3027 3 387508 140878 186680 -1 3026
3028 3 387459 140971 186760 -1 3027
3029 3 387456 140975 186920 -1 3028
3030 3 387478 140985 187080 -1 3029
3031 3 387586 141033 187160 -1 3030
3032 3 387694 141074 187240 -1 3031
3033 3 387809 141083 187320 -1 3032
3034 3 387859 141088 187400 -1 3033
3035 3 387917 141128 187440 -1 3034
3036 3 388284 141365 187440 -1 3035
3037 3 388814 141559 187440 -1 3036
3038 3 389226 141786 187440 -1 3037
3039 3 389230 141842 187480 -1 3038
3040 3 389240 141898 187560 -1 3039
3041 3 389223 142005 187640 -1 3040
3042 3 389256 142115 187720 -1 3041
3043 3 389378 142279 187720 -1 3042
3044 3 389461 142340 187800 -1 3043
3045 3 389221 142050 187800 -1 3044
3046 3 389221 142018 187840 -1 3045
3047 3 389227 142026 187880 -1 3046
3048 3 389221 142018 187920 -1 3047
3049 3 389017 141980 187920 -1 3048
3050 3 388886 142013 187920 -1 3049
3051 3 388947 141992 187880 -1 3050
3052 3 389528 142395 187880 -1 3044
3053 3 389596 142427 187960 -1 3052
3054 3 389656 142460 188040 -1 3053
3055 3 389732 142478 188160 -1 3054
3056 3 389739 142470 188240 -1 3055
3057 3 389771 142412 188360 -1 3056
3058 3 389846 142364 188440 -1 3057
3059 3 389973 142281 188480 -1 3058
3060 3 390166 142222 188520 -1 3059
3061 3 390251 142160 188600 -1 3060
3062 3 390448 142116 188680 -1 3061
3063 3 390785 142067 188680 -1 3062
3064 3 390955 142149 188680 -1 3063
3065 3 391411 142121 188680 -1 3064
3066 3 391758 142361 188680 -1 3065
3067 3 391860 142452 188760 -1 3066
3068 3 391988 142606 188800 -1 3067
3069 3 391762 143160 188800 -1 3068
3070 3 391758 143155 188680 -1 3069
3071 3 391822 143124 188640 -1 3070
3072 3 391822 143123 188600 -1 3071
3073 3 391872 143174 188560 -1 3072
3074 3 391918 143245 188480 -1 3073
3075 3 391937 143277 188440 -1 3074
3076 3 391958 143311 188400 -1 3075
3077 3 392053 143302 188280 -1 3076
3078 3 391689 143205 188440 -1 3075
3079 3 391648 143207 188360 -1 3078
3080 3 391671 143190 188280 -1 3079
3081 3 391718 143222 188200 -1 3080
3082 3 391665 143330 188160 -1 3081
3083 3 391693 143347 188080 -1 3082
3084 3 391711 143355 188040 -1 3083
3085 3 391923 143163 188040 -1 3084
3086 3 391995 143138 187960 -1 3085
3087 3 392056 143110 187880 -1 3086
3088 3 392045 143075 187800 -1 3087
3089 3 392044 143022 187680 -1 3088
3090 3 392026 142942 187520 -1 3089
3091 3 391974 142975 187360 -1 3090
3092 3 391884 143066 187240 -1 3091
3093 3 391914 143046 187120 -1 3092
3094 3 392047 142952 187000 -1 3093
3095 3 392181 142920 186960 -1 3094
3096 3 392300 142972 186920 -1 3095
3097 3 392276 143158 186920 -1 3096
3098 3 392245 143215 186960 -1 3097
3099 3 392233 143359 186960 -1 3098
3100 3 392224 143424 186920 -1 3099
3101 3 392251 143501 186840 -1 3100
3102 3 392253 143557 186800 -1 3101
3103 3 392238 143662 186760 -1 3102
3104 3 392261 143712 186720 -1 3103
3105 3 392295 143774 186680 -1 3104
3106 3 392345 143810 186640 -1 3105
3107 3 392454 143856 186600 -1 3106
3108 3 392620 143913 186560 -1 3107
3109 3 392650 143941 186520 -1 3108
3110 3 392746 143963 186440 -1 3109
3111 3 392819 143976 186360 -1 3110
3112 3 392888 143939 186280 -1 3111
3113 3 391391 143477 188040 -1 3084
3114 3 391354 143556 188000 -1 3113
3115 3 391315 143634 187960 -1 3114
3116 3 391316 143657 187920 -1 3115
3117 3 391325 143662 187880 -1 3116
3118 3 391377 143657 187840 -1 3117
3119 3 391385 143653 187800 -1 3118
3120 3 391765 143178 188920 -1 3069
3121 3 391826 143277 189040 -1 3120
3122 3 391855 143481 189160 -1 3121
3123 3 391887 143597 189320 -1 3122
3124 3 391918 143639 189400 -1 3123
3125 3 391917 143640 189480 -1 3124
3126 3 391663 143766 189520 -1 3125
3127 3 391628 143830 189600 -1 3126
3128 3 391593 143972 189640 -1 3127
3129 3 391646 144062 189680 -1 3128
3130 3 391621 144148 189720 -1 3129
3131 3 391637 144159 189760 -1 3130
3132 3 391654 144167 189800 -1 3131
3133 3 389566 142317 187720 -1 3043
3134 3 389562 142255 187640 -1 3133
3135 3 389563 142225 187600 -1 3134
3136 3 387496 140946 187200 -1 3031
3137 3 387488 140922 187240 -1 3136
3138 3 387476 140917 187280 -1 3137
3139 3 387470 140876 187320 -1 3138
3140 3 387449 140872 187400 -1 3139
3141 3 387389 140915 187480 -1 3140
3142 3 387330 140872 187560 -1 3141
3143 3 387308 140844 187600 -1 3142
3144 3 387299 140837 187640 -1 3143
3145 3 387237 140844 187720 -1 3144
3146 3 387138 140858 187800 -1 3145
3147 3 387066 140840 187840 -1 3146
3148 3 386929 140777 187880 -1 3147
3149 3 386780 140848 187920 -1 3148
3150 3 386738 140861 187960 -1 3149
3151 3 386726 140865 188080 -1 3150
3152 3 386831 140585 187840 -1 3147
3153 3 386827 140482 187800 -1 3152
3154 3 386875 140319 187720 -1 3153
3155 3 386830 140236 187640 -1 3154
3156 3 385054 142141 188520 -1 1414
3157 3 384942 142146 188480 -1 3156
3158 3 384873 142156 188440 -1 3157
3159 3 384799 142143 188320 -1 3158
3160 3 384681 142138 188280 -1 3159
3161 3 384350 142123 188240 -1 3160
3162 3 383981 142080 188200 -1 3161
3163 3 383681 142181 188160 -1 3162
3164 3 383493 142227 188120 -1 3163
3165 3 383339 142188 188040 -1 3164
3166 3 383330 142163 188000 -1 3165
3167 3 383099 142272 187960 -1 3166
3168 3 382986 142257 187880 -1 3167
3169 3 382894 142284 187800 -1 3168
3170 3 382731 142315 187680 -1 3169
3171 3 382521 142346 187560 -1 3170
3172 3 382430 142367 187520 -1 3171
3173 3 382344 142364 187440 -1 3172
3174 3 382283 142366 187280 -1 3173
3175 3 382359 142347 187120 -1 3174
3176 3 382623 142110 187120 -1 3175
3177 3 382742 142019 187200 -1 3176
3178 3 382759 141946 187280 -1 3177
3179 3 382762 141853 187360 -1 3178
3180 3 382764 141858 187400 -1 3179
3181 3 382299 142379 187080 -1 3175
3182 3 382235 142464 187000 -1 3181
3183 3 382190 142535 186920 -1 3182
3184 3 382177 142547 186840 -1 3183
3185 3 382223 142579 186760 -1 3184
3186 3 382203 142614 186680 -1 3185
3187 3 382190 142678 186600 -1 3186
3188 3 382110 142738 186440 -1 3187
3189 3 382114 142735 186360 -1 3188
3190 3 382286 142503 186360 -1 3189
3191 3 382292 142385 186400 -1 3190
3192 3 382436 142281 186400 -1 3191
3193 3 382428 142129 186360 -1 3192
3194 3 382445 141976 186320 -1 3193
3195 3 382458 141903 186360 -1 3194
3196 3 382460 141907 186400 -1 3195
3197 3 382521 141777 186440 -1 3196
3198 3 382545 141684 186480 -1 3197
3199 3 382541 141648 186520 -1 3198
3200 3 382538 141612 186560 -1 3199
3201 3 382319 142507 186320 -1 3190
3202 3 382365 142499 186280 -1 3201
3203 3 382376 142510 186240 -1 3202
3204 3 382384 142486 186200 -1 3203
3205 3 381991 142803 186320 -1 3189
3206 3 381988 142802 186240 -1 3205
3207 3 381896 142730 186120 -1 3206
3208 3 381865 142717 186080 -1 3207
3209 3 381820 142684 185960 -1 3208
3210 3 381667 142680 185840 -1 3209
3211 3 381355 142607 185720 -1 3210
3212 3 381209 142566 185600 -1 3211
3213 3 381137 142543 185560 -1 3212
3214 3 380929 142471 185400 -1 3213
3215 3 380758 142411 185160 -1 3214
3216 3 380728 142428 185040 -1 3215
3217 3 380546 142370 184840 -1 3216
3218 3 380524 142325 184800 -1 3217
3219 3 380480 142227 184720 -1 3218
3220 3 380507 142121 184600 -1 3219
3221 3 380482 141964 184400 -1 3220
3222 3 380484 141665 184200 -1 3221
3223 3 380495 141609 183960 -1 3222
3224 3 380536 141559 183920 -1 3223
3225 3 380573 141530 183840 -1 3224
3226 3 380632 141619 183800 -1 3225
3227 3 380504 141688 183720 -1 3226
3228 3 380399 141744 183640 -1 3227
3229 3 380338 141756 183560 -1 3228
3230 3 380463 142100 183560 -1 3229
3231 3 380409 142548 183560 -1 3230
3232 3 380450 142685 183600 -1 3231
3233 3 380477 142828 183640 -1 3232
3234 3 380448 143236 183760 -1 3233
3235 3 380618 143570 183800 -1 3234
3236 3 380840 143935 183840 -1 3235
3237 3 380994 144301 183840 -1 3236
3238 3 381248 144528 183800 -1 3237
3239 3 381502 144749 183840 -1 3238
3240 3 381876 144966 183880 -1 3239
3241 3 382290 145158 183880 -1 3240
3242 3 382283 145120 183800 -1 3241
3243 3 382266 145027 183640 -1 3242
3244 3 382315 144963 183480 -1 3243
3245 3 382340 144926 183440 -1 3244
3246 3 382360 144926 183400 -1 3245
3247 3 382351 145010 183240 -1 3246
3248 3 382370 145143 183160 -1 3247
3249 3 382397 145256 183120 -1 3248
3250 3 382532 145334 183080 -1 3249
3251 3 382577 145360 183000 -1 3250
3252 3 382682 145465 182880 -1 3251
3253 3 382820 145628 182760 -1 3252
3254 3 382988 145878 182800 -1 3253
3255 3 383110 145948 182760 -1 3254
3256 3 383309 146022 182720 -1 3255
3257 3 383503 146095 182680 -1 3256
3258 3 383762 146281 182640 -1 3257
3259 3 383935 146384 182680 -1 3258
3260 3 383998 146388 182760 -1 3259
3261 3 384134 146486 182840 -1 3260
3262 3 384230 146692 182800 -1 3261
3263 3 384616 146605 182800 -1 3262
3264 3 384659 146583 182840 -1 3263
3265 3 384757 146548 182920 -1 3264
3266 3 384961 146499 183000 -1 3265
3267 3 385037 146530 183080 -1 3266
3268 3 385171 146571 183120 -1 3267
3269 3 385285 146648 183080 -1 3268
3270 3 385308 146702 183040 -1 3269
3271 3 385291 146703 183000 -1 3270
3272 3 385298 146715 182960 -1 3271
3273 3 385329 146741 182920 -1 3272
3274 3 385480 146771 182880 -1 3273
3275 3 385616 146807 182840 -1 3274
3276 3 385737 146787 182880 -1 3275
3277 3 385819 146801 182920 -1 3276
3278 3 385920 146757 183000 -1 3277
3279 3 386017 146691 183040 -1 3278
3280 3 386084 146708 183080 -1 3279
3281 3 386066 146676 183120 -1 3280
3282 3 385435 146857 183040 -1 3270
3283 3 385453 146966 183080 -1 3282
3284 3 385612 147030 183080 -1 3283
3285 3 385733 147075 183000 -1 3284
3286 3 385871 147080 182960 -1 3285
3287 3 385907 147106 182920 -1 3286
3288 3 386126 147085 182880 -1 3287
3289 3 386238 147102 182800 -1 3288
3290 3 386349 147102 182720 -1 3289
3291 3 386405 147055 182680 -1 3290
3292 3 386390 147060 182640 -1 3291
3293 3 386263 147005 182920 -1 3288
3294 3 386291 147005 182960 -1 3293
3295 3 384244 146727 182760 -1 3262
3296 3 384433 146744 182720 -1 3295
3297 3 384467 146780 182680 -1 3296
3298 3 384402 146824 182640 -1 3297
3299 3 384415 146831 182600 -1 3298
3300 3 384429 146836 182560 -1 3299
3301 3 384168 147009 182760 -1 3295
3302 3 384160 147082 182800 -1 3301
3303 3 384246 147252 182800 -1 3302
3304 3 384190 147536 182800 -1 3303
3305 3 384132 147732 182800 -1 3304
3306 3 384159 147578 182880 -1 3305
3307 3 384135 147595 182960 -1 3306
3308 3 384071 147649 183000 -1 3307
3309 3 384054 147791 183040 -1 3308
3310 3 384045 147891 183080 -1 3309
3311 3 384007 147931 183120 -1 3310
3312 3 383940 147988 183160 -1 3311
3313 3 383886 148022 183200 -1 3312
3314 3 383821 148037 183280 -1 3313
3315 3 383782 148088 183360 -1 3314
3316 3 383725 148131 183440 -1 3315
3317 3 383693 148181 183520 -1 3316
3318 3 383679 148277 183600 -1 3317
3319 3 383673 148316 183680 -1 3318
3320 3 383630 148390 183760 -1 3319
3321 3 383576 148482 183840 -1 3320
3322 3 383513 148581 183920 -1 3321
3323 3 383541 148671 183960 -1 3322
3324 3 383547 148726 184000 -1 3323
3325 3 383557 148817 184040 -1 3324
3326 3 383571 148880 184080 -1 3325
3327 3 383588 148937 184120 -1 3326
3328 3 383618 148992 184160 -1 3327
3329 3 383597 149103 184240 -1 3328
3330 3 383634 149275 184320 -1 3329
3331 3 383647 149397 184360 -1 3330
3332 3 383666 149471 184400 -1 3331
3333 3 383671 149534 184440 -1 3332
3334 3 383665 149563 184480 -1 3333
3335 3 383626 149625 184560 -1 3334
3336 3 383598 149762 184640 -1 3335
3337 3 383561 149877 184720 -1 3336
3338 3 383566 149968 184800 -1 3337
3339 3 383615 150129 184880 -1 3338
3340 3 383624 150181 184920 -1 3339
3341 3 383631 150199 184960 -1 3340
3342 3 383629 150209 185000 -1 3341
3343 3 383667 150251 185080 -1 3342
3344 3 383700 150351 185160 -1 3343
3345 3 383748 150434 185240 -1 3344
3346 3 383785 150493 185280 -1 3345
3347 3 383869 150549 185360 -1 3346
3348 3 383960 150530 185440 -1 3347
3349 3 384082 150551 185520 -1 3348
3350 3 384132 150546 185600 -1 3349
3351 3 384132 150594 185680 -1 3350
3352 3 384103 150680 185760 -1 3351
3353 3 384085 150698 185800 -1 3352
3354 3 383341 148578 183920 -1 3322
3355 3 383231 148716 184000 -1 3354
3356 3 383115 148837 184000 -1 3355
3357 3 383060 148955 184080 -1 3356
3358 3 383194 148761 184080 -1 3355
3359 3 383138 148816 184160 -1 3358
3360 3 383088 148814 184200 -1 3359
3361 3 383100 148859 184240 -1 3360
3362 3 383092 148931 184280 -1 3361
3363 3 383134 149050 184360 -1 3362
3364 3 383151 149127 184440 -1 3363
3365 3 383129 149206 184520 -1 3364
3366 3 383085 149306 184600 -1 3365
3367 3 382993 149444 184680 -1 3366
3368 3 382973 149507 184720 -1 3367
3369 3 382950 149584 184800 -1 3368
3370 3 383015 149640 184880 -1 3369
3371 3 383077 149709 184920 -1 3370
3372 3 383061 149837 185000 -1 3371
3373 3 383073 149973 185040 -1 3372
3374 3 383107 150114 185120 -1 3373
3375 3 383134 150218 185160 -1 3374
3376 3 383100 150291 185240 -1 3375
3377 3 383027 150395 185320 -1 3376
3378 3 382991 150489 185400 -1 3377
3379 3 382950 150603 185480 -1 3378
3380 3 382906 150694 185520 -1 3379
3381 3 382839 150792 185560 -1 3380
3382 3 382723 150887 185600 -1 3381
3383 3 382324 150973 185600 -1 3382
3384 3 382238 151036 185480 -1 3383
3385 3 382089 151021 185400 -1 3384
3386 3 381911 150986 185320 -1 3385
3387 3 381804 150984 185280 -1 3386
3388 3 381564 151222 185280 -1 3387
3389 3 381533 151349 185320 -1 3388
3390 3 381558 151441 185360 -1 3389
3391 3 381581 151536 185400 -1 3390
3392 3 381595 151655 185320 -1 3390
3393 3 381707 151825 185320 -1 3392
3394 3 381870 151915 185280 -1 3393
3395 3 381559 152079 185240 -1 3394
3396 3 381441 152267 185240 -1 3395
3397 3 381361 152554 185320 -1 3396
3398 3 381165 152651 185280 -1 3397
3399 3 381142 152648 185200 -1 3398
3400 3 381103 152646 185160 -1 3399
3401 3 381115 152714 185120 -1 3400
3402 3 381089 152874 185160 -1 3401
3403 3 381025 153022 185160 -1 3402
3404 3 381049 153031 185120 -1 3403
3405 3 381056 153056 185040 -1 3404
3406 3 381050 153180 185000 -1 3405
3407 3 380964 153325 185040 -1 3406
3408 3 380874 153353 185040 -1 3407
3409 3 380835 153519 185000 -1 3408
3410 3 380723 153724 185000 -1 3409
3411 3 380660 153780 185040 -1 3410
3412 3 380484 153780 185040 -1 3411
3413 3 380261 153860 185040 -1 3412
3414 3 380101 153965 185040 -1 3413
3415 3 380097 154037 185080 -1 3414
3416 3 380123 154101 185160 -1 3415
3417 3 380118 154141 185200 -1 3416
3418 3 380135 154202 185280 -1 3417
3419 3 380151 154268 185320 -1 3418
3420 3 380163 154301 185360 -1 3419
3421 3 380165 154328 185400 -1 3420
3422 3 381833 151826 185200 -1 3394
3423 3 381814 151784 185160 -1 3422
3424 3 381813 151768 185120 -1 3423
3425 3 382188 150999 185680 -1 3383
3426 3 382001 151023 185720 -1 3425
3427 3 381908 151058 185760 -1 3426
3428 3 381806 151145 185840 -1 3427
3429 3 381686 151287 185880 -1 3428
3430 3 381553 151399 185960 -1 3429
3431 3 381520 151397 186000 -1 3430
3432 3 381486 151434 186080 -1 3431
3433 3 381348 151464 186120 -1 3432
3434 3 381339 151561 186160 -1 3433
3435 3 381334 151636 186200 -1 3434
3436 3 381341 151686 186240 -1 3435
3437 3 381333 151766 186280 -1 3436
3438 3 381299 151808 186320 -1 3437
3439 3 381290 151798 186360 -1 3438
3440 3 382672 150973 185680 -1 3382
3441 3 382610 151003 185760 -1 3440
3442 3 382552 150992 185800 -1 3441
3443 3 382644 151041 185840 -1 3442
3444 3 382643 151043 185880 -1 3443
3445 3 382661 151039 185920 -1 3444
3446 3 382591 151010 185960 -1 3445
3447 3 382582 151023 186000 -1 3446
3448 3 382575 151031 186080 -1 3447
3449 3 382559 151087 186120 -1 3448
3450 3 382378 151013 185840 -1 3442
3451 3 382341 151041 185880 -1 3450
3452 3 382299 151088 185920 -1 3451
3453 3 382229 151166 185920 -1 3452
3454 3 382229 151296 185920 -1 3453
3455 3 382161 151404 185920 -1 3454
3456 3 381971 151522 185960 -1 3455
3457 3 381932 151552 186000 -1 3456
3458 3 381882 151648 186080 -1 3457
3459 3 382445 145282 184000 -1 3241
3460 3 382563 145462 184160 -1 3459
3461 3 382556 145505 184200 -1 3460
3462 3 382578 145604 184280 -1 3461
3463 3 382632 145668 184320 -1 3462
3464 3 382654 145699 184360 -1 3463
3465 3 382782 145653 184360 -1 3464
3466 3 382900 145521 184320 -1 3465
3467 3 382912 145431 184240 -1 3466
3468 3 383062 145545 184360 -1 3466
3469 3 381609 144915 183920 -1 3240
3470 3 381431 144936 183960 -1 3469
3471 3 381171 144988 184000 -1 3470
3472 3 381103 145010 184040 -1 3471
3473 3 381073 145032 184080 -1 3472
3474 3 381063 145105 184120 -1 3473
3475 3 380882 144210 183880 -1 3237
3476 3 380826 144275 183920 -1 3475
3477 3 380606 144264 183880 -1 3476
3478 3 380561 144259 183840 -1 3477
3479 3 380511 144303 183840 -1 3478
3480 3 380203 144289 183840 -1 3479
3481 3 380055 144243 183840 -1 3480
3482 3 379829 144305 183840 -1 3481
3483 3 379746 144470 183880 -1 3482
3484 3 379650 144482 183880 -1 3483
3485 3 379608 144510 183920 -1 3484
3486 3 379460 144594 183920 -1 3485
3487 3 379384 144688 183960 -1 3486
3488 3 379344 144698 183920 -1 3487
3489 3 379249 144714 183880 -1 3488
3490 3 379089 144744 183880 -1 3489
3491 3 379047 144721 183840 -1 3490
3492 3 379072 144708 183800 -1 3491
3493 3 379085 144668 183760 -1 3492
3494 3 379080 144766 183920 -1 3490
3495 3 380882 143896 183800 -1 3236
3496 3 380898 143838 183760 -1 3495
3497 3 380906 143806 183720 -1 3496
3498 3 380938 143804 183640 -1 3497
3499 3 380945 143786 183600 -1 3498
3500 3 381100 143764 183560 -1 3499
3501 3 381181 143746 183480 -1 3500
3502 3 381189 143770 183400 -1 3501
3503 3 381209 143785 183320 -1 3502
3504 3 381268 143827 183240 -1 3503
3505 3 381362 143856 183160 -1 3504
3506 3 380273 141767 183480 -1 3229
3507 3 379951 141904 183400 -1 3506
3508 3 379637 142077 183320 -1 3507
3509 3 379624 142087 183240 -1 3508
3510 3 379618 142093 183200 -1 3509
3511 3 379620 142102 183120 -1 3510
3512 3 379479 142069 183040 -1 3511
3513 3 379452 142091 182960 -1 3512
3514 3 379451 142129 182880 -1 3513
3515 3 379411 142237 182840 -1 3514
3516 3 379293 142313 182840 -1 3515
3517 3 378997 142321 182840 -1 3516
3518 3 378960 142396 182760 -1 3517
3519 3 378856 142407 182720 -1 3518
3520 3 378869 142021 182720 -1 3519
3521 3 378895 142032 182600 -1 3520
3522 3 378813 141975 182800 -1 3520
3523 3 378784 141945 182840 -1 3522
3524 3 378812 142517 182640 -1 3519
3525 3 378725 142590 182560 -1 3524
3526 3 378723 142644 182480 -1 3525
3527 3 378679 142807 182400 -1 3526
3528 3 378684 142885 182320 -1 3527
3529 3 378694 142974 182240 -1 3528
3530 3 378755 143064 182160 -1 3529
3531 3 378917 143521 182040 -1 3530
3532 3 378873 143202 181960 -1 3531
3533 3 378888 143267 181880 -1 3532
3534 3 378884 143306 181800 -1 3533
3535 3 378884 143308 181760 -1 3534
3536 3 378744 143396 181640 -1 3535
3537 3 378710 143428 181560 -1 3536
3538 3 378667 143499 181480 -1 3537
3539 3 378622 143531 181400 -1 3538
3540 3 378546 143599 181320 -1 3539
3541 3 378524 143681 181280 -1 3540
3542 3 378486 143629 181200 -1 3541
3543 3 378472 143615 181120 -1 3542
3544 3 378489 143665 181040 -1 3543
3545 3 378508 143673 180960 -1 3544
3546 3 378508 143672 180880 -1 3545
3547 3 378462 143690 180800 -1 3546
3548 3 378388 143724 180720 -1 3547
3549 3 378416 143801 180640 -1 3548
3550 3 378266 143890 180560 -1 3549
3551 3 378122 143955 180480 -1 3550
3552 3 378042 143986 180400 -1 3551
3553 3 378023 143974 180320 -1 3552
3554 3 377996 143977 180280 -1 3553
3555 3 377906 144011 180200 -1 3554
3556 3 378041 143917 180160 -1 3555
3557 3 377915 143811 180040 -1 3556
3558 3 377668 144161 180200 -1 3555
3559 3 377439 144243 180200 -1 3558
3560 3 377349 144351 180200 -1 3559
3561 3 377321 144381 180160 -1 3560
3562 3 377135 144304 180160 -1 3561
3563 3 376823 144302 180160 -1 3562
3564 3 376723 144374 180200 -1 3563
3565 3 376675 144458 180160 -1 3564
3566 3 379136 143238 181760 -1 3535
3567 3 379260 143133 181720 -1 3566
3568 3 379308 143122 181640 -1 3567
3569 3 379332 143202 181600 -1 3568
3570 3 379366 143230 181520 -1 3569
3571 3 379378 143244 181480 -1 3570
3572 3 379394 143256 181440 -1 3571
3573 3 379435 143279 181360 -1 3572
3574 3 379505 143278 181280 -1 3573
3575 3 379559 143129 181240 -1 3574
3576 3 379574 143101 181160 -1 3575
3577 3 379589 143082 181040 -1 3576
3578 3 379588 143061 180920 -1 3577
3579 3 379614 143044 180840 -1 3578
3580 3 379694 143000 180760 -1 3579
3581 3 379806 142942 180680 -1 3580
3582 3 379998 142922 180720 -1 3581
3583 3 380031 142906 180760 -1 3582
3584 3 379756 142921 180640 -1 3581
3585 3 379725 142855 180560 -1 3584
3586 3 379749 142691 180480 -1 3585
3587 3 379825 142604 180400 -1 3586
3588 3 379839 142523 180320 -1 3587
3589 3 379750 142446 180280 -1 3588
3590 3 379684 142422 180200 -1 3589
3591 3 379675 142431 180160 -1 3590
3592 3 379498 141926 183280 -1 3508
3593 3 379390 141817 183240 -1 3592
3594 3 379372 141811 183200 -1 3593
3595 3 380436 142272 184840 -1 3218
3596 3 380092 142326 184880 -1 3595
3597 3 379760 142412 184880 -1 3596
3598 3 379748 142391 184800 -1 3597
3599 3 379721 142348 184760 -1 3598
3600 3 379686 142271 184680 -1 3599
3601 3 379625 142186 184600 -1 3600
3602 3 379556 142082 184520 -1 3601
3603 3 379384 141998 184520 -1 3602
3604 3 379360 141951 184480 -1 3603
3605 3 379342 141905 184440 -1 3604
3606 3 379350 141811 184360 -1 3605
3607 3 379363 141745 184320 -1 3606
3608 3 386154 140341 190440 -1 1339
3609 3 386299 140332 190400 -1 3608
3610 3 386445 140354 190320 -1 3609
3611 3 386666 140398 190280 -1 3610
3612 3 386850 140409 190240 -1 3611
3613 3 386958 140350 190160 -1 3612
3614 3 386958 140359 190080 -1 3613
3615 3 387006 140437 190000 -1 3614
3616 3 387038 140481 189960 -1 3615
3617 3 387044 140511 189920 -1 3616
3618 3 387114 140516 189880 -1 3617
3619 3 387254 140533 189840 -1 3618
3620 3 387343 140537 189800 -1 3619
3621 3 387396 140539 189760 -1 3620
3622 3 387481 140582 189720 -1 3621
3623 3 387548 140629 189680 -1 3622
3624 3 387583 140635 189640 -1 3623
3625 3 387578 140596 189560 -1 3624
3626 3 387544 140550 189480 -1 3625
3627 3 387492 140491 189400 -1 3626
3628 3 387623 140343 189400 -1 3627
3629 3 387645 140317 189360 -1 3628
3630 3 387833 140321 189360 -1 3629
3631 3 388017 140400 189360 -1 3630
3632 3 388103 140370 189360 -1 3631
3633 3 388215 140384 189360 -1 3632
3634 3 388274 140349 189280 -1 3633
3635 3 388326 140315 189200 -1 3634
3636 3 387855 140261 189400 -1 3630
3637 3 387868 140251 189440 -1 3636
3638 3 387928 140203 189480 -1 3637
3639 3 388147 140136 189560 -1 3638
3640 3 388280 139947 189600 -1 3639
3641 3 388672 139731 189600 -1 3640
3642 3 388766 139638 189600 -1 3641
3643 3 387430 140567 189360 -1 3627
3644 3 387324 140670 189320 -1 3643
3645 3 387288 140720 189280 -1 3644
3646 3 387183 140640 189240 -1 3645
3647 3 387218 140665 189200 -1 3646
3648 3 384381 139358 190440 -1 1335
3649 3 384262 139459 190520 -1 3648
3650 3 384206 139606 190600 -1 3649
3651 3 383891 139586 190680 -1 3650
3652 3 383487 139917 190720 -1 3651
3653 3 383269 140139 190760 -1 3652
3654 3 383075 140262 190960 -1 3653
3655 3 382812 140423 191040 -1 3654
3656 3 382473 140732 191240 -1 3655
3657 3 381829 141224 191440 -1 3656
3658 3 381655 141514 191400 -1 3657
3659 3 381588 141663 191360 -1 3658
3660 3 381676 141844 191200 -1 3659
3661 3 381789 141886 191080 -1 3660
3662 3 381923 141857 191000 -1 3661
3663 3 382082 141854 190960 -1 3662
3664 3 381742 141398 191480 -1 3657
3665 3 381494 141583 191600 -1 3664
3666 3 381258 141662 191680 -1 3665
3667 3 380944 141878 191840 -1 3666
3668 3 380316 142415 191880 -1 3667
3669 3 379763 143280 191920 -1 3668
3670 3 378907 144056 191880 -1 3669
3671 3 378188 144447 191840 -1 3670
3672 3 378337 144663 191880 -1 3671
3673 3 378364 144735 191960 -1 3672
3674 3 378334 144807 192040 -1 3673
3675 3 378584 144863 192080 -1 3674
3676 3 378693 144895 192120 -1 3675
3677 3 378759 144929 192160 -1 3676
3678 3 378888 144929 192200 -1 3677
3679 3 378913 144957 192240 -1 3678
3680 3 378970 144945 192200 -1 3679
3681 3 379000 144942 192160 -1 3680
3682 3 379049 144933 192120 -1 3681
3683 3 379098 144892 192080 -1 3682
3684 3 379146 144849 192040 -1 3683
3685 3 379183 144817 192000 -1 3684
3686 3 379302 144796 191960 -1 3685
3687 3 378241 144909 192120 -1 3674
3688 3 378136 144980 192200 -1 3687
3689 3 378040 145059 192240 -1 3688
3690 3 378012 145061 192280 -1 3689
3691 3 377982 145088 192360 -1 3690
3692 3 377956 145090 192440 -1 3691
3693 3 377955 145090 192480 -1 3692
3694 3 377764 145092 192520 -1 3693
3695 3 377739 145150 192560 -1 3694
3696 3 377742 145200 192600 -1 3695
3697 3 377716 145280 192680 -1 3696
3698 3 377724 145412 192720 -1 3697
3699 3 377741 145523 192760 -1 3698
3700 3 377743 145629 192840 -1 3699
3701 3 377760 145785 192920 -1 3700
3702 3 377738 145865 192960 -1 3701
3703 3 377676 145987 193040 -1 3702
3704 3 377587 146042 193080 -1 3703
3705 3 377470 146168 193120 -1 3704
3706 3 377433 146435 193160 -1 3705
3707 3 377441 146564 193200 -1 3706
3708 3 377506 146771 193240 -1 3707
3709 3 377392 147049 193240 -1 3708
3710 3 377371 147292 193200 -1 3709
3711 3 377360 147525 193240 -1 3710
3712 3 377424 147676 193280 -1 3711
3713 3 377344 147780 193240 -1 3712
3714 3 377341 147844 193160 -1 3713
3715 3 377230 147913 193080 -1 3714
3716 3 377183 148035 193000 -1 3715
3717 3 377038 148118 192920 -1 3716
3718 3 376999 148161 192840 -1 3717
3719 3 376966 148191 192800 -1 3718
3720 3 376947 148221 192720 -1 3719
3721 3 376969 148269 192640 -1 3720
3722 3 377028 148291 192560 -1 3721
3723 3 377067 148330 192480 -1 3722
3724 3 377054 148350 192440 -1 3723
3725 3 377096 148456 192400 -1 3724
3726 3 377158 148596 192440 -1 3725
3727 3 377249 148730 192480 -1 3726
3728 3 377304 148796 192440 -1 3727
3729 3 377299 148820 192400 -1 3728
3730 3 377260 148923 192360 -1 3729
3731 3 377202 148983 192320 -1 3730
3732 3 377125 149048 192280 -1 3731
3733 3 377022 149080 192320 -1 3732
3734 3 376965 149109 192360 -1 3733
3735 3 376903 149103 192360 -1 3734
3736 3 376852 149004 192320 -1 3735
3737 3 376820 148944 192280 -1 3736
3738 3 376826 148882 192240 -1 3737
3739 3 376838 148818 192200 -1 3738
3740 3 376831 148826 192160 -1 3739
3741 3 376895 149217 192360 -1 3734
3742 3 376800 149212 192320 -1 3741
3743 3 376782 149162 192240 -1 3742
3744 3 376816 149103 192160 -1 3743
3745 3 376818 149078 192120 -1 3744
3746 3 376799 149046 192080 -1 3745
3747 3 376845 149039 192040 -1 3746
3748 3 376843 149026 192000 -1 3747
3749 3 376873 149040 191960 -1 3748
3750 3 376900 149048 191920 -1 3749
3751 3 376921 149054 191840 -1 3750
3752 3 376899 149025 191760 -1 3751
3753 3 376923 149018 191680 -1 3752
3754 3 376931 149026 191600 -1 3753
3755 3 376955 149037 191520 -1 3754
3756 3 376950 149083 191400 -1 3755
3757 3 376951 149092 191360 -1 3756
3758 3 377424 147627 193320 -1 3712
3759 3 377523 146095 193160 -1 3705
3760 3 377565 146066 193200 -1 3759
3761 3 377714 145972 193240 -1 3760
3762 3 377845 145930 193280 -1 3761
3763 3 378021 145782 193320 -1 3762
3764 3 378227 145700 193360 -1 3763
3765 3 378494 145560 193360 -1 3764
3766 3 378529 145547 193320 -1 3765
3767 3 378609 145516 193280 -1 3766
3768 3 378678 145505 193240 -1 3767
3769 3 378808 145439 193200 -1 3768
3770 3 379046 145232 193240 -1 3769
3771 3 379098 145165 193280 -1 3770
3772 3 379162 145107 193360 -1 3771
3773 3 379276 145117 193480 -1 3772
3774 3 379306 145144 193520 -1 3773
3775 3 379306 145153 193560 -1 3774
3776 3 379336 145179 193600 -1 3775
3777 3 379316 145183 193640 -1 3776
3778 3 379309 145183 193680 -1 3777
3779 3 379322 145184 193720 -1 3778
3780 3 379410 145260 193760 -1 3779
3781 3 379394 145323 193840 -1 3780
3782 3 379378 145377 193920 -1 3781
3783 3 379317 145464 194000 -1 3782
3784 3 379258 145496 194040 -1 3783
3785 3 379251 145511 194120 -1 3784
3786 3 379367 145564 194160 -1 3785
3787 3 379369 145590 194240 -1 3786
3788 3 379394 145573 194280 -1 3787
3789 3 379377 145654 194160 -1 3786
3790 3 379445 145769 194120 -1 3789
3791 3 379459 145929 194120 -1 3790
3792 3 379476 145967 194080 -1 3791
3793 3 379435 145982 194160 -1 3791
3794 3 379483 146156 194200 -1 3793
3795 3 379494 146300 194240 -1 3794
3796 3 379412 146446 194240 -1 3795
3797 3 379394 146523 194280 -1 3796
3798 3 379411 146711 194280 -1 3797
3799 3 379434 146775 194240 -1 3798
3800 3 379479 146809 194200 -1 3799
3801 3 379310 146790 194360 -1 3798
3802 3 379126 146903 194360 -1 3801
3803 3 379100 147075 194280 -1 3802
3804 3 379129 147159 194200 -1 3803
3805 3 379146 147229 194120 -1 3804
3806 3 379168 147281 194040 -1 3805
3807 3 379246 147312 194080 -1 3806
3808 3 379274 147326 194120 -1 3807
3809 3 379305 147406 194200 -1 3808
3810 3 379285 147450 194240 -1 3809
3811 3 379286 147485 194280 -1 3810
3812 3 379220 147535 194280 -1 3811
3813 3 379152 147675 194280 -1 3812
3814 3 379046 147743 194280 -1 3813
3815 3 378924 147834 194320 -1 3814
3816 3 378959 148047 194240 -1 3815
3817 3 378986 148160 194160 -1 3816
3818 3 378974 148241 194120 -1 3817
3819 3 378968 148266 194080 -1 3818
3820 3 378960 148291 194040 -1 3819
3821 3 379099 147290 194000 -1 3806
3822 3 378980 147359 193960 -1 3821
3823 3 378823 147413 193920 -1 3822
3824 3 378758 147459 193880 -1 3823
3825 3 378668 147514 193800 -1 3824
3826 3 378647 147546 193720 -1 3825
3827 3 378643 147577 193640 -1 3826
3828 3 378593 147597 193560 -1 3827
3829 3 378495 147584 193480 -1 3828
3830 3 378363 147558 193480 -1 3829
3831 3 378260 147480 193440 -1 3830
3832 3 378212 147457 193400 -1 3831
3833 3 378314 147469 193400 -1 3832
3834 3 378349 147488 193360 -1 3833
3835 3 378404 147465 193320 -1 3834
3836 3 378534 147440 193240 -1 3835
3837 3 378611 147435 193160 -1 3836
3838 3 378706 147430 193080 -1 3837
3839 3 378801 147446 193040 -1 3838
3840 3 378851 147491 193000 -1 3839
3841 3 378871 147477 192960 -1 3840
3842 3 378866 147450 192880 -1 3841
3843 3 378830 147400 192800 -1 3842
3844 3 378948 147250 192760 -1 3843
3845 3 379069 147242 192720 -1 3844
3846 3 379120 147229 192680 -1 3845
3847 3 378093 147548 193360 -1 3832
3848 3 377978 147562 193320 -1 3847
3849 3 377874 147512 193320 -1 3848
3850 3 377765 147498 193240 -1 3849
3851 3 377579 147515 193200 -1 3850
3852 3 377530 147548 193240 -1 3851
3853 3 377540 147561 193280 -1 3852
3854 3 377548 147577 193320 -1 3853
3855 3 377550 147518 193120 -1 3851
3856 3 377414 147563 193040 -1 3855
3857 3 377301 147587 193000 -1 3856
3858 3 377137 147596 193000 -1 3857
3859 3 376995 147662 193000 -1 3858
3860 3 376944 147671 192960 -1 3859
3861 3 376834 147647 192920 -1 3860
3862 3 376608 147515 192920 -1 3861
3863 3 376495 147502 193000 -1 3862
3864 3 376458 147594 193080 -1 3863
3865 3 376389 147599 193160 -1 3864
3866 3 376339 147582 193240 -1 3865
3867 3 376316 147555 193320 -1 3866
3868 3 376223 147540 193400 -1 3867
3869 3 376158 147573 193480 -1 3868
3870 3 376127 147566 193560 -1 3869
3871 3 376142 147512 193600 -1 3870
3872 3 376175 147453 193640 -1 3871
3873 3 376238 147371 193680 -1 3872
3874 3 376248 147203 193680 -1 3873
3875 3 376321 147034 193600 -1 3874
3876 3 376399 146917 193560 -1 3875
3877 3 376454 146834 193600 -1 3876
3878 3 376432 146751 193680 -1 3877
3879 3 376359 146694 193760 -1 3878
3880 3 376285 146688 193800 -1 3879
3881 3 376227 146724 193800 -1 3880
3882 3 376201 146758 193760 -1 3881
3883 3 376254 146841 193680 -1 3882
3884 3 376262 146843 193600 -1 3883
3885 3 376239 146842 193560 -1 3884
3886 3 376202 146841 193520 -1 3885
3887 3 376149 146833 193440 -1 3886
3888 3 376077 146855 193400 -1 3887
3889 3 376016 146856 193360 -1 3888
3890 3 375979 146843 193280 -1 3889
3891 3 375945 146848 193240 -1 3890
3892 3 375946 146855 193200 -1 3891
3893 3 376542 147422 192840 -1 3862
3894 3 376470 147422 192800 -1 3893
3895 3 376407 147403 192760 -1 3894
3896 3 376301 147301 192720 -1 3895
3897 3 376269 147219 192680 -1 3896
3898 3 376187 147211 192680 -1 3897
3899 3 376135 147196 192640 -1 3898
3900 3 376031 147202 192600 -1 3899
3901 3 375947 147184 192640 -1 3900
3902 3 375735 147022 192640 -1 3901
3903 3 375708 146992 192600 -1 3902
3904 3 379186 146867 194400 -1 3802
3905 3 379216 146863 194440 -1 3904
3906 3 379052 145534 194040 -1 3784
3907 3 378926 145517 194080 -1 3906
3908 3 378869 145471 194120 -1 3907
3909 3 378693 145365 194200 -1 3908
3910 3 378531 145355 194240 -1 3909
3911 3 378428 145413 194280 -1 3910
3912 3 378302 145468 194320 -1 3911
3913 3 378256 145515 194360 -1 3912
3914 3 378222 145553 194400 -1 3913
3915 3 378157 145606 194440 -1 3914
3916 3 378090 145683 194520 -1 3915
3917 3 378063 145772 194560 -1 3916
3918 3 378076 145877 194600 -1 3917
3919 3 377954 145092 192520 -1 3693
3920 3 377977 145098 192560 -1 3919
3921 3 378624 145047 191960 -1 3673
3922 3 378724 145111 191960 -1 3921
3923 3 378741 145115 192000 -1 3922
3924 3 377945 144195 191880 -1 3671
3925 3 377861 144185 192000 -1 3924
3926 3 377834 144180 192040 -1 3925
3927 3 377762 144177 192080 -1 3926
3928 3 377748 144204 192120 -1 3927
3929 3 377670 144295 192160 -1 3928
3930 3 377527 144399 192240 -1 3929
3931 3 377469 144422 192320 -1 3930
3932 3 377407 144442 192440 -1 3931
3933 3 377272 144456 192560 -1 3932
3934 3 377014 144459 192760 -1 3933
3935 3 377000 144468 192880 -1 3934
3936 3 376920 144454 193080 -1 3935
3937 3 376735 144387 193200 -1 3936
3938 3 376691 144287 193440 -1 3937
3939 3 376484 144213 193600 -1 3938
3940 3 376016 143878 193800 -1 3939
3941 3 375764 143489 193840 -1 3940
3942 3 375809 143264 193760 -1 3941
3943 3 375856 143302 193560 -1 3942
3944 3 375609 143457 194000 -1 3941
3945 3 375560 143386 194200 -1 3944
3946 3 375590 143339 194240 -1 3945
3947 3 375570 143350 194280 -1 3946
3948 3 375846 144053 194280 -1 3947
3949 3 375969 144121 194280 -1 3948
3950 3 375883 144062 194360 -1 3949
3951 3 375821 144115 194400 -1 3950
3952 3 375743 144178 194440 -1 3951
3953 3 375653 144178 194520 -1 3952
3954 3 375593 144179 194600 -1 3953
3955 3 375547 144247 194640 -1 3954
3956 3 375403 144357 194680 -1 3955
3957 3 375422 144465 194720 -1 3956
3958 3 375465 144553 194680 -1 3957
3959 3 375402 144479 194840 -1 3957
3960 3 375328 144525 194920 -1 3959
3961 3 375263 144603 195040 -1 3960
3962 3 375239 144658 195080 -1 3961
3963 3 375141 144761 195120 -1 3962
3964 3 375096 144824 195200 -1 3963
3965 3 375085 144786 195280 -1 3964
3966 3 375093 144801 195320 -1 3965
3967 3 375213 142250 194280 -1 3947
3968 3 375087 142110 194320 -1 3967
3969 3 375084 142078 194440 -1 3968
3970 3 374995 142033 194520 -1 3969
3971 3 374883 141856 194600 -1 3970
3972 3 374848 141821 194720 -1 3971
3973 3 374814 141763 194840 -1 3972
3974 3 374888 141531 194880 -1 3973
3975 3 374920 141450 194920 -1 3974
3976 3 375640 141404 194920 -1 3975
3977 3 375804 141434 195040 -1 3976
3978 3 375818 141531 195120 -1 3977
3979 3 375754 141664 195200 -1 3978
3980 3 375787 141697 195280 -1 3979
3981 3 375848 141695 195360 -1 3980
3982 3 375794 141331 194800 -1 3976
3983 3 375901 141219 194760 -1 3982
3984 3 376027 141141 194720 -1 3983
3985 3 376153 141155 194680 -1 3984
3986 3 376263 141156 194600 -1 3985
3987 3 376443 141055 194520 -1 3986
3988 3 376513 141066 194440 -1 3987
3989 3 376633 141073 194360 -1 3988
3990 3 376807 141052 194320 -1 3989
3991 3 376936 141082 194200 -1 3990
3992 3 377001 141071 194120 -1 3991
3993 3 377012 141091 194040 -1 3992
3994 3 377051 141143 193960 -1 3993
3995 3 377137 141211 193880 -1 3994
3996 3 377210 141247 193800 -1 3995
3997 3 377286 141328 193720 -1 3996
3998 3 377305 141377 193680 -1 3997
3999 3 377313 141479 193680 -1 3998
4000 3 377302 141588 193720 -1 3999
4001 3 377292 141643 193760 -1 4000
4002 3 377282 141684 193800 -1 4001
4003 3 377252 141743 193880 -1 4002
4004 3 377219 141749 193920 -1 4003
4005 3 377348 141341 193560 -1 3998
4006 3 377427 141375 193480 -1 4005
4007 3 377475 141485 193400 -1 4006
4008 3 377504 141556 193320 -1 4007
4009 3 377530 141585 193240 -1 4008
4010 3 377580 141612 193160 -1 4009
4011 3 377617 141590 193080 -1 4010
4012 3 377683 141548 193000 -1 4011
4013 3 377709 141465 192920 -1 4012
4014 3 377731 141606 192920 -1 4013
4015 3 377752 141616 192880 -1 4014
4016 3 377811 141590 192800 -1 4015
4017 3 377889 141570 192760 -1 4016
4018 3 378122 141534 192720 -1 4017
4019 3 378157 141513 192680 -1 4018
4020 3 378195 141475 192640 -1 4019
4021 3 377705 141400 192920 -1 4013
4022 3 377790 141374 192920 -1 4021
4023 3 377836 141311 192880 -1 4022
4024 3 377862 141241 192840 -1 4023
4025 3 377808 141161 192840 -1 4024
4026 3 377774 141084 192800 -1 4025
4027 3 377767 141080 192760 -1 4026
4028 3 377701 141384 192880 -1 4021
4029 3 377706 141377 192840 -1 4028
4030 3 376861 141034 194400 -1 3990
4031 3 376898 141029 194480 -1 4030
4032 3 376922 140826 194520 -1 4031
4033 3 376984 140805 194480 -1 4032
4034 3 377052 140749 194440 -1 4033
4035 3 377096 140684 194400 -1 4034
4036 3 377090 140696 194360 -1 4035
4037 3 376850 140727 194600 -1 4032
4038 3 376842 140709 194640 -1 4037
4039 3 376549 140795 194520 -1 3987
4040 3 376463 140663 194520 -1 4039
4041 3 376374 140648 194520 -1 4040
4042 3 376323 140669 194560 -1 4041
4043 3 376283 140636 194640 -1 4042
4044 3 376271 140604 194720 -1 4043
4045 3 376301 140500 194720 -1 4044
4046 3 376425 140516 194720 -1 4045
4047 3 376464 140507 194680 -1 4046
4048 3 374856 141319 195000 -1 3975
4049 3 374797 141111 195080 -1 4048
4050 3 374660 140840 195160 -1 4049
4051 3 374409 140671 195120 -1 4050
4052 3 374458 140749 195040 -1 4051
4053 3 374456 140719 194960 -1 4052
4054 3 374504 140711 194880 -1 4053
4055 3 374552 140699 194800 -1 4054
4056 3 374656 140723 194760 -1 4055
4057 3 374677 140705 194680 -1 4056
4058 3 374752 140659 194600 -1 4057
4059 3 374776 140645 194560 -1 4058
4060 3 374783 140633 194480 -1 4059
4061 3 374779 140617 194400 -1 4060
4062 3 374693 140649 194320 -1 4061
4063 3 374610 140693 194280 -1 4062
4064 3 374598 140719 194240 -1 4063
4065 3 374618 140741 194200 -1 4064
4066 3 374630 140719 194160 -1 4065
4067 3 374676 140655 194120 -1 4066
4068 3 374783 140587 194120 -1 4067
4069 3 374844 140562 194040 -1 4068
4070 3 374872 140608 193960 -1 4069
4071 3 374939 140669 193880 -1 4070
4072 3 374975 140779 193880 -1 4071
4073 3 374957 140831 193840 -1 4072
4074 3 374956 140905 193800 -1 4073
4075 3 374993 140911 193720 -1 4074
4076 3 375011 140914 193640 -1 4075
4077 3 375032 140895 193560 -1 4076
4078 3 375012 140860 193480 -1 4077
4079 3 374958 140830 193400 -1 4078
4080 3 374953 140827 193360 -1 4079
4081 3 373681 140202 195080 -1 4051
4082 3 373101 139804 195080 -1 4081
4083 3 372871 139423 195080 -1 4082
4084 3 372892 139331 194920 -1 4083
4085 3 372896 139312 194840 -1 4084
4086 3 372922 139303 194760 -1 4085
4087 3 372955 139348 194720 -1 4086
4088 3 372991 139395 194680 -1 4087
4089 3 372996 139450 194600 -1 4088
4090 3 373026 139478 194560 -1 4089
4091 3 373083 139490 194480 -1 4090
4092 3 373142 139476 194400 -1 4091
4093 3 373164 139452 194360 -1 4092
4094 3 373219 139504 194280 -1 4093
4095 3 373316 139529 194200 -1 4094
4096 3 373297 139558 194160 -1 4095
4097 3 373273 139617 194120 -1 4096
4098 3 373253 139674 194080 -1 4097
4099 3 373271 139776 194040 -1 4098
4100 3 373407 139864 194000 -1 4099
4101 3 373414 139842 193920 -1 4100
4102 3 373421 139845 193880 -1 4101
4103 3 373408 139915 194040 -1 4100
4104 3 373398 139964 194080 -1 4103
4105 3 372560 139356 195200 -1 4083
4106 3 372487 139330 195280 -1 4105
4107 3 372336 139316 195360 -1 4106
4108 3 372237 139294 195440 -1 4107
4109 3 372151 139294 195560 -1 4108
4110 3 372015 139276 195640 -1 4109
4111 3 371906 139186 195680 -1 4110
4112 3 371792 138978 195680 -1 4111
4113 3 371779 139054 195760 -1 4112
4114 3 371795 139174 195840 -1 4113
4115 3 371683 139231 196000 -1 4114
4116 3 371598 139175 196120 -1 4115
4117 3 371394 139205 196280 -1 4116
4118 3 371133 139237 196400 -1 4117
4119 3 370976 139326 196560 -1 4118
4120 3 370951 139320 196640 -1 4119
4121 3 370325 139106 196640 -1 4120
4122 3 369683 139122 196640 -1 4121
4123 3 369495 138952 196640 -1 4122
4124 3 369499 138822 196640 -1 4123
4125 3 369512 138827 196560 -1 4124
4126 3 369503 138824 196520 -1 4125
4127 3 369714 138692 196680 -1 4124
4128 3 369815 138612 196720 -1 4127
4129 3 369970 138457 196720 -1 4128
4130 3 370008 138421 196760 -1 4129
4131 3 370022 138366 196800 -1 4130
4132 3 370005 138340 196880 -1 4131
4133 3 369976 138303 196920 -1 4132
4134 3 369942 138156 196960 -1 4133
4135 3 369917 137981 196880 -1 4134
4136 3 369941 137808 196880 -1 4135
4137 3 370008 137746 196920 -1 4136
4138 3 369993 137610 196880 -1 4137
4139 3 369956 137525 196840 -1 4138
4140 3 369961 137526 196800 -1 4139
4141 3 369971 137532 196760 -1 4140
4142 3 370329 139097 196680 -1 4121
4143 3 370327 139157 196720 -1 4142
4144 3 370287 139266 196800 -1 4143
4145 3 370245 139292 196840 -1 4144
4146 3 370074 139183 196920 -1 4145
4147 3 370034 139217 197000 -1 4146
4148 3 369992 139318 197080 -1 4147
4149 3 369954 139425 197160 -1 4148
4150 3 369900 139530 197200 -1 4149
4151 3 369779 139962 197240 -1 4150
4152 3 369633 140106 197320 -1 4151
4153 3 369330 140209 197360 -1 4152
4154 3 369261 140365 197440 -1 4153
4155 3 369130 140458 197560 -1 4154
4156 3 368951 140650 197640 -1 4155
4157 3 368812 140851 197680 -1 4156
4158 3 368342 141082 197680 -1 4157
4159 3 368110 141383 197680 -1 4158
4160 3 368073 141443 197720 -1 4159
4161 3 368032 141498 197760 -1 4160
4162 3 367860 141659 197760 -1 4161
4163 3 367825 141725 197760 -1 4162
4164 3 367842 141842 197800 -1 4163
4165 3 367903 141937 197880 -1 4164
4166 3 368053 141983 197960 -1 4165
4167 3 368047 142004 198080 -1 4166
4168 3 368069 142037 198160 -1 4167
4169 3 368069 142056 198200 -1 4168
4170 3 368138 141450 197840 -1 4161
4171 3 368351 141483 198000 -1 4170
4172 3 368285 141496 198080 -1 4171
4173 3 367834 141433 197760 -1 4160
4174 3 367655 141507 197760 -1 4173
4175 3 367224 141848 197720 -1 4174
4176 3 367388 141988 197720 -1 4175
4177 3 367479 142087 197720 -1 4176
4178 3 367547 142140 197760 -1 4177
4179 3 367652 142172 197840 -1 4178
4180 3 367728 142210 197880 -1 4179
4181 3 367845 142254 197920 -1 4180
4182 3 366884 141893 197760 -1 4175
4183 3 366698 141971 197840 -1 4182
4184 3 366586 142076 197920 -1 4183
4185 3 366522 142152 197960 -1 4184
4186 3 366426 142166 198000 -1 4185
4187 3 366246 142394 198080 -1 4186
4188 3 366107 142674 198120 -1 4187
4189 3 366014 142834 198200 -1 4188
4190 3 365737 143100 198240 -1 4189
4191 3 365487 143270 198240 -1 4190
4192 3 365295 143548 198240 -1 4191
4193 3 364933 143610 198240 -1 4192
4194 3 364799 143705 198280 -1 4193
4195 3 363990 143683 198280 -1 4194
4196 3 363736 143717 198280 -1 4195
4197 3 363601 143758 198360 -1 4196
4198 3 363538 143796 198400 -1 4197
4199 3 363409 143861 198520 -1 4198
4200 3 363251 144001 198600 -1 4199
4201 3 363081 144102 198600 -1 4200
4202 3 362965 144280 198600 -1 4201
4203 3 362877 144540 198680 -1 4202
4204 3 362629 144641 198680 -1 4203
4205 3 362531 144705 198760 -1 4204
4206 3 362246 144759 198760 -1 4205
4207 3 362184 144780 198720 -1 4206
4208 3 362122 144884 198720 -1 4207
4209 3 361922 145064 198720 -1 4208
4210 3 361840 145088 198680 -1 4209
4211 3 361637 145262 198600 -1 4210
4212 3 361524 145398 198560 -1 4211
4213 3 361347 145451 198520 -1 4212
4214 3 361006 145641 198480 -1 4213
4215 3 360974 145673 198440 -1 4214
4216 3 360938 145743 198440 -1 4215
4217 3 360752 145863 198440 -1 4216
4218 3 360640 145975 198440 -1 4217
4219 3 360651 146044 198520 -1 4218
4220 3 360666 146072 198560 -1 4219
4221 3 360678 146101 198600 -1 4220
4222 3 360592 145935 198360 -1 4218
4223 3 360599 145913 198280 -1 4222
4224 3 364740 143766 198320 -1 4194
4225 3 364826 143769 198360 -1 4224
4226 3 364560 143896 198440 -1 4225
4227 3 364434 143972 198520 -1 4226
4228 3 364330 143986 198600 -1 4227
4229 3 364269 144026 198680 -1 4228
4230 3 364284 143985 198760 -1 4229
4231 3 364325 143890 198840 -1 4230
4232 3 364350 143874 198920 -1 4231
4233 3 364352 143861 198960 -1 4232
4234 3 364345 144297 198520 -1 4227
4235 3 364387 144387 198520 -1 4234
4236 3 364455 144389 198520 -1 4235
4237 3 364518 144382 198480 -1 4236
4238 3 364599 144434 198440 -1 4237
4239 3 364629 144475 198400 -1 4238
4240 3 364248 144527 198560 -1 4235
4241 3 364262 144669 198600 -1 4240
4242 3 364166 144807 198600 -1 4241
4243 3 364006 144819 198600 -1 4242
4244 3 363876 144782 198640 -1 4243
4245 3 363746 144800 198640 -1 4244
4246 3 363664 144845 198600 -1 4245
4247 3 363604 144894 198560 -1 4246
4248 3 363524 144910 198480 -1 4247
4249 3 363379 144956 198400 -1 4248
4250 3 363347 144943 198320 -1 4249
4251 3 363278 144965 198280 -1 4250
4252 3 363090 145001 198280 -1 4251
4253 3 362860 145204 198320 -1 4252
4254 3 362798 145294 198360 -1 4253
4255 3 362755 145463 198280 -1 4254
4256 3 362752 145519 198240 -1 4255
4257 3 362736 145568 198200 -1 4256
4258 3 362708 145605 198160 -1 4257
4259 3 362846 145717 198160 -1 4258
4260 3 362915 145766 198240 -1 4259
4261 3 362952 145786 198280 -1 4260
4262 3 364855 143672 198160 -1 4193
4263 3 364819 143531 198080 -1 4262
4264 3 364830 143545 197960 -1 4263
4265 3 364868 143523 197880 -1 4264
4266 3 364829 143471 197800 -1 4265
4267 3 364543 143163 197720 -1 4266
4268 3 364405 142982 197640 -1 4267
4269 3 364397 142914 197600 -1 4268
4270 3 364359 142871 197560 -1 4269
4271 3 364270 142736 197520 -1 4270
4272 3 363935 142430 197520 -1 4271
4273 3 363861 142348 197440 -1 4272
4274 3 363767 142224 197360 -1 4273
4275 3 363755 142145 197280 -1 4274
4276 3 363747 142026 197240 -1 4275
4277 3 363721 141859 197200 -1 4276
4278 3 363551 141795 197080 -1 4277
4279 3 363498 141781 197040 -1 4278
4280 3 363425 141764 196960 -1 4279
4281 3 363211 141736 196960 -1 4280
4282 3 363156 141717 197040 -1 4281
4283 3 363130 141704 197120 -1 4282
4284 3 363152 141702 197200 -1 4283
4285 3 363211 141593 197280 -1 4284
4286 3 363268 141571 197320 -1 4285
4287 3 363882 141720 197240 -1 4277
4288 3 363991 141552 197280 -1 4287
4289 3 364065 141432 197320 -1 4288
4290 3 364023 141286 197240 -1 4289
4291 3 363983 141211 197200 -1 4290
4292 3 363821 141105 197160 -1 4291
4293 3 363687 141121 197200 -1 4292
4294 3 363594 141179 197280 -1 4293
4295 3 363534 141189 197360 -1 4294
4296 3 363509 141138 197440 -1 4295
4297 3 363448 141097 197520 -1 4296
4298 3 363407 141053 197600 -1 4297
4299 3 363446 141086 197720 -1 4298
4300 3 363452 141051 197800 -1 4299
4301 3 363194 140907 197800 -1 4300
4302 3 362996 140847 197720 -1 4301
4303 3 362893 140707 197600 -1 4302
4304 3 362893 140688 197520 -1 4303
4305 3 363058 140512 197480 -1 4304
4306 3 363138 140463 197440 -1 4305
4307 3 363203 140317 197360 -1 4306
4308 3 363216 140265 197320 -1 4307
4309 3 363233 140235 197280 -1 4308
4310 3 363247 140174 197240 -1 4309
4311 3 363442 140053 197200 -1 4310
4312 3 363545 139999 197160 -1 4311
4313 3 363649 139832 197160 -1 4312
4314 3 363662 139762 197120 -1 4313
4315 3 363841 139666 197080 -1 4314
4316 3 364060 139502 197040 -1 4315
4317 3 364252 139454 197040 -1 4316
4318 3 364427 139453 197040 -1 4317
4319 3 364394 139455 197000 -1 4318
4320 3 364403 139456 196960 -1 4319
4321 3 364406 139449 196920 -1 4320
4322 3 363031 140865 197840 -1 4301
4323 3 362853 141047 197840 -1 4322
4324 3 362851 141076 197880 -1 4323
4325 3 362906 140811 197840 -1 4322
4326 3 362732 140883 197840 -1 4325
4327 3 362275 140826 197840 -1 4326
4328 3 361988 140858 197800 -1 4327
4329 3 361823 140904 197760 -1 4328
4330 3 361738 140916 197720 -1 4329
4331 3 361690 140939 197680 -1 4330
4332 3 369056 140536 197680 -1 4156
4333 3 369185 140601 197800 -1 4332
4334 3 369261 140646 197880 -1 4333
4335 3 369299 140708 197960 -1 4334
4336 3 369220 140688 198000 -1 4335
4337 3 369101 140614 198080 -1 4336
4338 3 369098 140608 198120 -1 4337
4339 3 369084 140663 198200 -1 4338
4340 3 369075 140709 198280 -1 4339
4341 3 369018 140729 198360 -1 4340
4342 3 368978 140759 198400 -1 4341
4343 3 368945 140784 198440 -1 4342
4344 3 368954 140812 198480 -1 4343
4345 3 368955 140859 198520 -1 4344
4346 3 368960 140921 198560 -1 4345
4347 3 368938 140959 198600 -1 4346
4348 3 368919 140999 198640 -1 4347
4349 3 368916 141019 198720 -1 4348
4350 3 368826 141112 198760 -1 4349
4351 3 368729 141179 198800 -1 4350
4352 3 368587 141205 198800 -1 4351
4353 3 368551 141277 198840 -1 4352
4354 3 368417 141397 198840 -1 4353
4355 3 368310 141572 198760 -1 4354
4356 3 368252 141652 198720 -1 4355
4357 3 368260 141754 198720 -1 4356
4358 3 368272 141823 198760 -1 4357
4359 3 368326 141935 198840 -1 4358
4360 3 368308 142016 198840 -1 4359
4361 3 368290 142044 198760 -1 4360
4362 3 368295 142076 198680 -1 4361
4363 3 368261 142068 198600 -1 4362
4364 3 368246 142070 198560 -1 4363
4365 3 369798 139912 197400 -1 4152
4366 3 369843 139788 197480 -1 4365
4367 3 369865 139869 197560 -1 4366
4368 3 369867 139946 197640 -1 4367
4369 3 369892 139958 197680 -1 4368
4370 3 369918 139966 197720 -1 4369
4371 3 371789 138840 195640 -1 4112
4372 3 371934 138656 195600 -1 4371
4373 3 371998 138504 195600 -1 4372
4374 3 372085 138434 195720 -1 4373
4375 3 372253 138427 195760 -1 4374
4376 3 372275 138440 195840 -1 4375
4377 3 372293 138447 195880 -1 4376
4378 3 375538 143418 194400 -1 3947
4379 3 375478 143436 194480 -1 4378
4380 3 375457 143444 194600 -1 4379
4381 3 375454 143457 194680 -1 4380
4382 3 375438 143543 194760 -1 4381
4383 3 378188 144430 191760 -1 3671
4384 3 378263 144519 191600 -1 4383
4385 3 378473 144767 191400 -1 4384
4386 3 378383 145102 191240 -1 4385
4387 3 378134 145156 191200 -1 4386
4388 3 378000 145305 191120 -1 4387
4389 3 377867 145429 191040 -1 4388
4390 3 377708 145595 190960 -1 4389
4391 3 377551 145713 190880 -1 4390
4392 3 377195 145930 190760 -1 4391
4393 3 376865 146196 190720 -1 4392
4394 3 376529 146270 190760 -1 4393
4395 3 376469 146320 190840 -1 4394
4396 3 376468 146425 190920 -1 4395
4397 3 376476 146488 190960 -1 4396
4398 3 376436 146548 191000 -1 4397
4399 3 376489 146720 191040 -1 4398
4400 3 376485 146974 191040 -1 4399
4401 3 376603 147055 191000 -1 4400
4402 3 376858 147226 190960 -1 4401
4403 3 376923 147255 190920 -1 4402
4404 3 376976 147272 190880 -1 4403
4405 3 376998 147282 190840 -1 4404
4406 3 377101 147320 190800 -1 4405
4407 3 377184 147426 190840 -1 4406
4408 3 377198 147494 190880 -1 4407
4409 3 377435 147691 190920 -1 4408
4410 3 377424 147707 190840 -1 4409
4411 3 377380 147647 190760 -1 4410
4412 3 377370 147585 190720 -1 4411
4413 3 377369 147576 190680 -1 4412
4414 3 377526 147794 190960 -1 4409
4415 3 377564 147826 191000 -1 4414
4416 3 377613 147842 191080 -1 4415
4417 3 377680 147860 191120 -1 4416
4418 3 377730 147828 191080 -1 4417
4419 3 377732 147789 191040 -1 4418
4420 3 377729 147747 190960 -1 4419
4421 3 377732 147670 190920 -1 4420
4422 3 377749 147597 190880 -1 4421
4423 3 377748 147595 190840 -1 4422
4424 3 377752 147593 190800 -1 4423
4425 3 377669 147896 191200 -1 4417
4426 3 377684 147888 191280 -1 4425
4427 3 377673 147845 191360 -1 4426
4428 3 377694 147796 191400 -1 4427
4429 3 377684 147717 191440 -1 4428
4430 3 377664 147660 191480 -1 4429
4431 3 377621 147607 191520 -1 4430
4432 3 377560 147559 191600 -1 4431
4433 3 377512 147534 191680 -1 4432
4434 3 377482 147506 191720 -1 4433
4435 3 377454 147475 191760 -1 4434
4436 3 377434 147461 191800 -1 4435
4437 3 377404 147465 191880 -1 4436
4438 3 377393 147493 191960 -1 4437
4439 3 377463 147538 192040 -1 4438
4440 3 377431 147563 192080 -1 4439
4441 3 377431 147568 192120 -1 4440
4442 3 377129 147772 192160 -1 4441
4443 3 377041 147894 192160 -1 4442
4444 3 377049 147946 192080 -1 4443
4445 3 377860 147866 191400 -1 4428
4446 3 377911 147947 191400 -1 4445
4447 3 377865 148024 191440 -1 4446
4448 3 377837 148067 191480 -1 4447
4449 3 377769 148109 191560 -1 4448
4450 3 377739 148190 191640 -1 4449
4451 3 377610 148323 191640 -1 4450
4452 3 377412 148330 191680 -1 4451
4453 3 377295 148305 191720 -1 4452
4454 3 377294 148303 191760 -1 4453
4455 3 376803 146148 190520 -1 4393
4456 3 376408 146189 190400 -1 4455
4457 3 376122 146172 190240 -1 4456
4458 3 375526 146360 190200 -1 4457
4459 3 375440 146460 190080 -1 4458
4460 3 375405 146563 189920 -1 4459
4461 3 375225 146643 189840 -1 4460
4462 3 374849 146802 189760 -1 4461
4463 3 374948 146710 189680 -1 4462
4464 3 374829 146773 189520 -1 4463
4465 3 374458 146724 189360 -1 4464
4466 3 374348 146749 189160 -1 4465
4467 3 374301 146724 189040 -1 4466
4468 3 374574 146560 189000 -1 4467
4469 3 374604 146523 188960 -1 4468
4470 3 374619 146392 188840 -1 4469
4471 3 374616 146331 188760 -1 4470
4472 3 374538 146220 188680 -1 4471
4473 3 374503 146172 188600 -1 4472
4474 3 374480 146195 188520 -1 4473
4475 3 374457 146201 188440 -1 4474
4476 3 374455 146138 188360 -1 4475
4477 3 374450 146094 188280 -1 4476
4478 3 374438 146018 188200 -1 4477
4479 3 374496 146035 188160 -1 4478
4480 3 374520 146047 188080 -1 4479
4481 3 374542 146078 188000 -1 4480
4482 3 374527 146092 187920 -1 4481
4483 3 374531 146060 187840 -1 4482
4484 3 374518 146089 187760 -1 4483
4485 3 374459 146104 187680 -1 4484
4486 3 374416 146102 187640 -1 4485
4487 3 374383 146131 187600 -1 4486
4488 3 374361 146150 187560 -1 4487
4489 3 374261 146367 187560 -1 4488
4490 3 374215 146435 187480 -1 4489
4491 3 374272 146451 187600 -1 4489
4492 3 374224 146518 187680 -1 4491
4493 3 374339 146169 187520 -1 4488
4494 3 374329 146170 187480 -1 4493
4495 3 374386 145858 188160 -1 4478
4496 3 374296 145802 188160 -1 4495
4497 3 374268 145846 188160 -1 4496
4498 3 374258 145955 188160 -1 4497
4499 3 374198 146023 188200 -1 4498
4500 3 374143 146022 188280 -1 4499
4501 3 374127 146030 188360 -1 4500
4502 3 374096 146038 188400 -1 4501
4503 3 374083 146044 188440 -1 4502
4504 3 374395 145767 188040 -1 4496
4505 3 374472 145564 187960 -1 4504
4506 3 374510 145479 187880 -1 4505
4507 3 374629 145393 187800 -1 4506
4508 3 374690 145349 187760 -1 4507
4509 3 374709 145386 187720 -1 4508
4510 3 374727 145420 187680 -1 4509
4511 3 374780 145470 187600 -1 4510
4512 3 374808 145476 187520 -1 4511
4513 3 374838 145487 187440 -1 4512
4514 3 374871 145513 187360 -1 4513
4515 3 374873 145518 187280 -1 4514
4516 3 374879 145528 187200 -1 4515
4517 3 374909 145540 187120 -1 4516
4518 3 374933 145529 187040 -1 4517
4519 3 374923 145478 187000 -1 4518
4520 3 374963 145466 186920 -1 4519
4521 3 375055 145501 186840 -1 4520
4522 3 375103 145517 186800 -1 4521
4523 3 375120 145551 186720 -1 4522
4524 3 375103 145548 186640 -1 4523
4525 3 375116 145551 186560 -1 4524
4526 3 375162 145575 186480 -1 4525
4527 3 375211 145611 186400 -1 4526
4528 3 375271 145618 186320 -1 4527
4529 3 375306 145576 186240 -1 4528
4530 3 375292 145513 186160 -1 4529
4531 3 375288 145483 186120 -1 4530
4532 3 375292 145474 186080 -1 4531
4533 3 375311 145452 186000 -1 4532
4534 3 375346 145458 185960 -1 4533
4535 3 375427 145473 185920 -1 4534
4536 3 375517 145549 185920 -1 4535
4537 3 375573 145688 185920 -1 4536
4538 3 375551 145750 185920 -1 4537
4539 3 375588 145804 185960 -1 4538
4540 3 375601 145860 186000 -1 4539
4541 3 375573 145930 186080 -1 4540
4542 3 375501 145980 186160 -1 4541
4543 3 374098 146816 189000 -1 4467
4544 3 373988 146883 188960 -1 4543
4545 3 373820 147037 188880 -1 4544
4546 3 373556 147196 188800 -1 4545
4547 3 373549 147271 188720 -1 4546
4548 3 373466 147451 188640 -1 4547
4549 3 373389 147572 188560 -1 4548
4550 3 373369 147700 188480 -1 4549
4551 3 373349 147763 188440 -1 4550
4552 3 373321 147856 188280 -1 4551
4553 3 373262 147968 188160 -1 4552
4554 3 373205 148084 188040 -1 4553
4555 3 373105 148203 187920 -1 4554
4556 3 373029 148228 187840 -1 4555
4557 3 372957 148352 187560 -1 4556
4558 3 372940 148316 187360 -1 4557
4559 3 372846 148516 187040 -1 4558
4560 3 372988 148813 186720 -1 4559
4561 3 373169 148838 186120 -1 4560
4562 3 373163 148777 185960 -1 4561
4563 3 373474 148506 185960 -1 4562
4564 3 373453 148438 185880 -1 4563
4565 3 373503 148370 185840 -1 4564
4566 3 373539 148280 185800 -1 4565
4567 3 373595 148262 185760 -1 4566
4568 3 373710 148227 185720 -1 4567
4569 3 373735 148222 185680 -1 4568
4570 3 373812 148055 185720 -1 4568
4571 3 373936 147953 185680 -1 4570
4572 3 374044 147913 185640 -1 4571
4573 3 374140 147885 185600 -1 4572
4574 3 374338 147779 185600 -1 4573
4575 3 374574 147599 185600 -1 4574
4576 3 374466 147737 185680 -1 4574
4577 3 374282 147719 185560 -1 4574
4578 3 374264 147685 185480 -1 4577
4579 3 374187 147674 185400 -1 4578
4580 3 374168 147661 185360 -1 4579
4581 3 374115 147614 185280 -1 4580
4582 3 374092 147507 185240 -1 4581
4583 3 374036 147397 185160 -1 4582
4584 3 374140 147351 185160 -1 4583
4585 3 374058 147377 185120 -1 4584
4586 3 373884 147283 185080 -1 4585
4587 3 373759 147240 185040 -1 4586
4588 3 373709 147218 185000 -1 4587
4589 3 373691 147212 184960 -1 4588
4590 3 374296 147183 185160 -1 4584
4591 3 374310 147087 185080 -1 4590
4592 3 374289 146976 184960 -1 4591
4593 3 374181 146856 184800 -1 4592
4594 3 374332 147147 185200 -1 4590
4595 3 374343 147162 185240 -1 4594
4596 3 374359 147204 185280 -1 4595
4597 3 374445 147072 185280 -1 4596
4598 3 374474 147119 185320 -1 4597
4599 3 374502 146999 185320 -1 4598
4600 3 374652 146853 185320 -1 4599
4601 3 374658 146641 185320 -1 4600
4602 3 374777 146538 185280 -1 4601
4603 3 374893 146446 185280 -1 4602
4604 3 374937 146274 185280 -1 4603
4605 3 375163 146166 185280 -1 4604
4606 3 375206 146163 185320 -1 4605
4607 3 375379 146160 185360 -1 4606
4608 3 375492 146177 185400 -1 4607
4609 3 375660 146137 185360 -1 4608
4610 3 375731 146088 185320 -1 4609
4611 3 375842 146063 185280 -1 4610
4612 3 375960 146193 185280 -1 4611
4613 3 376098 146203 185280 -1 4612
4614 3 376192 146215 185320 -1 4613
4615 3 376208 146231 185360 -1 4614
4616 3 376230 146229 185400 -1 4615
4617 3 376329 146134 185440 -1 4616
4618 3 376407 146220 185520 -1 4617
4619 3 376426 146258 185560 -1 4618
4620 3 376445 146324 185600 -1 4619
4621 3 376583 146424 185600 -1 4620
4622 3 376747 146518 185720 -1 4621
4623 3 376424 146343 185640 -1 4620
4624 3 376365 146426 185760 -1 4623
4625 3 376343 146436 185800 -1 4624
4626 3 376210 146327 185840 -1 4625
4627 3 376162 146345 185920 -1 4626
4628 3 376139 146368 185960 -1 4627
4629 3 376119 146406 186000 -1 4628
4630 3 375942 146485 186120 -1 4629
4631 3 375880 146456 186080 -1 4630
4632 3 375678 146541 186120 -1 4631
4633 3 375510 146519 186120 -1 4632
4634 3 375472 146591 186160 -1 4633
4635 3 375428 146659 186200 -1 4634
4636 3 375276 146739 186200 -1 4635
4637 3 375210 146789 186240 -1 4636
4638 3 375154 146889 186280 -1 4637
4639 3 375081 147013 186360 -1 4638
4640 3 374997 147111 186440 -1 4639
4641 3 374830 147249 186520 -1 4640
4642 3 374780 147209 186600 -1 4641
4643 3 374742 147165 186640 -1 4642
4644 3 374648 147147 186720 -1 4643
4645 3 374580 147209 186720 -1 4644
4646 3 374453 147185 186760 -1 4645
4647 3 374361 147131 186760 -1 4646
4648 3 374215 147115 186760 -1 4647
4649 3 374171 147123 186800 -1 4648
4650 3 374113 147137 186840 -1 4649
4651 3 374021 147227 186880 -1 4650
4652 3 373967 147315 186960 -1 4651
4653 3 373887 147359 187040 -1 4652
4654 3 373827 147357 187120 -1 4653
4655 3 373784 147355 187200 -1 4654
4656 3 373757 147305 187280 -1 4655
4657 3 373873 147281 187320 -1 4656
4658 3 373894 147261 187360 -1 4657
4659 3 373162 148762 185920 -1 4562
4660 3 372881 148753 185800 -1 4659
4661 3 372802 148791 185760 -1 4660
4662 3 372672 148764 185600 -1 4661
4663 3 372501 148721 185400 -1 4662
4664 3 372177 148644 185360 -1 4663
4665 3 371973 148588 185280 -1 4664
4666 3 371409 148752 185240 -1 4665
4667 3 371401 148688 185160 -1 4666
4668 3 371218 148682 185080 -1 4667
4669 3 371006 148700 185040 -1 4668
4670 3 370732 148765 185000 -1 4669
4671 3 370498 148780 184920 -1 4670
4672 3 370320 148779 184760 -1 4671
4673 3 370101 148730 184680 -1 4672
4674 3 369965 148755 184560 -1 4673
4675 3 369756 148781 184440 -1 4674
4676 3 369573 148811 184320 -1 4675
4677 3 369517 148903 184240 -1 4676
4678 3 369508 148859 184160 -1 4677
4679 3 369505 148866 184040 -1 4678
4680 3 369389 148873 183920 -1 4679
4681 3 369241 148917 183760 -1 4680
4682 3 369034 149000 183600 -1 4681
4683 3 368885 149036 183480 -1 4682
4684 3 368860 149057 183360 -1 4683
4685 3 368810 149110 183240 -1 4684
4686 3 369365 149273 183240 -1 4685
4687 3 369460 149304 183280 -1 4686
4688 3 369457 149361 183320 -1 4687
4689 3 369424 149433 183400 -1 4688
4690 3 369465 149548 183480 -1 4689
4691 3 369550 149576 183520 -1 4690
4692 3 369678 149672 183600 -1 4691
4693 3 369832 149746 183680 -1 4692
4694 3 369941 149789 183720 -1 4693
4695 3 370023 149870 183760 -1 4694
4696 3 370077 149964 183800 -1 4695
4697 3 370067 150076 183800 -1 4696
4698 3 370034 150311 183840 -1 4697
4699 3 370080 150447 183840 -1 4698
4700 3 370112 150508 183880 -1 4699
4701 3 370103 150645 183920 -1 4700
4702 3 370021 150796 183920 -1 4701
4703 3 369951 150870 183960 -1 4702
4704 3 369927 150917 184000 -1 4703
4705 3 368792 149131 183200 -1 4685
4706 3 368766 149241 183080 -1 4705
4707 3 368688 149353 182880 -1 4706
4708 3 368600 149430 182840 -1 4707
4709 3 368461 149511 182720 -1 4708
4710 3 368378 149645 182600 -1 4709
4711 3 367957 149729 182560 -1 4710
4712 3 367570 149962 182520 -1 4711
4713 3 367374 150120 182440 -1 4712
4714 3 367285 150220 182400 -1 4713
4715 3 367246 150379 182320 -1 4714
4716 3 367133 150426 182280 -1 4715
4717 3 367043 150479 182240 -1 4716
4718 3 366899 150565 182120 -1 4717
4719 3 366856 150591 182080 -1 4718
4720 3 367052 150603 182040 -1 4719
4721 3 367075 150648 182000 -1 4720
4722 3 367098 150667 181960 -1 4721
4723 3 367100 150691 181920 -1 4722
4724 3 367041 150741 181840 -1 4723
4725 3 367083 150830 181760 -1 4724
4726 3 367259 150860 181680 -1 4725
4727 3 367304 150851 181640 -1 4726
4728 3 367404 150969 181600 -1 4727
4729 3 367476 150950 181560 -1 4728
4730 3 367511 150884 181520 -1 4729
4731 3 367535 150835 181480 -1 4730
4732 3 367311 150768 181560 -1 4727
4733 3 367371 150730 181520 -1 4732
4734 3 367413 150717 181480 -1 4733
4735 3 367454 150721 181440 -1 4734
4736 3 367469 150742 181400 -1 4735
4737 3 367488 150768 181360 -1 4736
4738 3 367541 150768 181320 -1 4737
4739 3 367549 150758 181280 -1 4738
4740 3 366718 150659 181960 -1 4719
4741 3 366630 150691 181880 -1 4740
4742 3 366557 150717 181840 -1 4741
4743 3 366453 150752 181800 -1 4742
4744 3 366357 150778 181760 -1 4743
4745 3 366181 150806 181680 -1 4744
4746 3 366045 150844 181560 -1 4745
4747 3 365785 150874 181400 -1 4746
4748 3 365553 150793 181320 -1 4747
4749 3 365537 150760 181280 -1 4748
4750 3 365512 150584 181200 -1 4749
4751 3 365557 150398 181120 -1 4750
4752 3 365619 150223 181000 -1 4751
4753 3 365649 149965 180800 -1 4752
4754 3 365561 149734 180720 -1 4753
4755 3 365322 149455 180560 -1 4754
4756 3 364960 149132 180480 -1 4755
4757 3 364743 148894 180360 -1 4756
4758 3 364549 148672 180280 -1 4757
4759 3 364463 148498 180160 -1 4758
4760 3 364391 148301 180080 -1 4759
4761 3 364422 148236 180040 -1 4760
4762 3 364532 148035 179960 -1 4761
4763 3 364647 147912 179920 -1 4762
4764 3 364763 147827 179960 -1 4763
4765 3 364797 147824 180000 -1 4764
4766 3 364827 147814 180080 -1 4765
4767 3 364619 147905 179880 -1 4763
4768 3 364608 147810 179800 -1 4767
4769 3 364600 147798 179640 -1 4768
4770 3 364604 147776 179520 -1 4769
4771 3 364653 147744 179360 -1 4770
4772 3 364708 147651 179240 -1 4771
4773 3 364758 147630 179120 -1 4772
4774 3 364789 147629 178920 -1 4773
4775 3 364780 147646 178760 -1 4774
4776 3 364844 147688 178640 -1 4775
4777 3 364847 147735 178520 -1 4776
4778 3 364833 147734 178280 -1 4777
4779 3 364803 147673 178120 -1 4778
4780 3 364690 147704 177920 -1 4779
4781 3 364555 147697 177840 -1 4780
4782 3 364349 147647 177720 -1 4781
4783 3 364060 147619 177680 -1 4782
4784 3 364065 147619 177640 -1 4783
4785 3 364119 147627 177520 -1 4784
4786 3 364215 147682 177360 -1 4785
4787 3 364332 147705 177160 -1 4786
4788 3 364408 147651 176960 -1 4787
4789 3 364460 147603 176800 -1 4788
4790 3 364667 147651 176720 -1 4789
4791 3 364672 147726 176680 -1 4790
4792 3 364688 147800 176600 -1 4791
4793 3 364774 147864 176560 -1 4792
4794 3 364861 147948 176520 -1 4793
4795 3 364932 148121 176440 -1 4794
4796 3 364962 148243 176320 -1 4795
4797 3 365027 148385 176200 -1 4796
4798 3 364961 148546 176120 -1 4797
4799 3 364969 148698 176080 -1 4798
4800 3 364951 148687 176000 -1 4799
4801 3 364952 148733 175960 -1 4800
4802 3 364979 148747 175920 -1 4801
4803 3 365028 148742 175880 -1 4802
4804 3 365115 148717 175840 -1 4803
4805 3 365170 148874 175680 -1 4804
4806 3 365159 149021 175600 -1 4805
4807 3 365170 149098 175560 -1 4806
4808 3 365170 149109 175480 -1 4807
4809 3 365163 149239 175400 -1 4808
4810 3 365315 149304 175280 -1 4809
4811 3 365268 149468 175200 -1 4810
4812 3 365355 149558 175120 -1 4811
4813 3 365470 149731 175000 -1 4812
4814 3 365627 149917 174840 -1 4813
4815 3 365631 149977 174800 -1 4814
4816 3 365713 150064 174680 -1 4815
4817 3 365711 150139 174600 -1 4816
4818 3 365720 150193 174560 -1 4817
4819 3 365759 150298 174520 -1 4818
4820 3 365822 150471 174440 -1 4819
4821 3 365850 150569 174400 -1 4820
4822 3 365893 150617 174320 -1 4821
4823 3 365927 150699 174200 -1 4822
4824 3 365949 150900 174000 -1 4823
4825 3 365971 151002 173920 -1 4824
4826 3 365981 151074 173800 -1 4825
4827 3 365971 151247 173680 -1 4826
4828 3 365753 151303 173680 -1 4827
4829 3 365551 151304 173640 -1 4828
4830 3 365476 151314 173600 -1 4829
4831 3 365303 151326 173640 -1 4830
4832 3 365271 151308 173680 -1 4831
4833 3 365251 151303 173720 -1 4832
4834 3 365238 151303 173760 -1 4833
4835 3 365220 151328 173800 -1 4834
4836 3 365162 151332 173840 -1 4835
4837 3 365082 151347 173920 -1 4836
4838 3 364968 151357 174000 -1 4837
4839 3 364777 151385 174040 -1 4838
4840 3 364683 151406 174080 -1 4839
4841 3 364674 151427 174160 -1 4840
4842 3 365508 151329 173520 -1 4830
4843 3 365539 151361 173480 -1 4842
4844 3 366069 151234 173640 -1 4827
4845 3 366166 151226 173560 -1 4844
4846 3 366274 151264 173520 -1 4845
4847 3 366274 151374 173440 -1 4846
4848 3 366306 151436 173320 -1 4847
4849 3 366419 151520 173200 -1 4848
4850 3 366517 151641 173080 -1 4849
4851 3 366587 151738 172960 -1 4850
4852 3 366665 151785 172880 -1 4851
4853 3 366766 151778 172840 -1 4852
4854 3 366857 151677 172840 -1 4853
4855 3 367027 151728 172800 -1 4854
4856 3 367104 151739 172760 -1 4855
4857 3 367166 151741 172720 -1 4856
4858 3 367213 151750 172680 -1 4857
4859 3 367394 151717 172640 -1 4858
4860 3 367487 151659 172600 -1 4859
4861 3 367544 151630 172560 -1 4860
4862 3 367622 151638 172520 -1 4861
4863 3 367859 151701 172480 -1 4862
4864 3 368084 151598 172440 -1 4863
4865 3 368208 151582 172400 -1 4864
4866 3 368302 151543 172360 -1 4865
4867 3 368376 151507 172320 -1 4866
4868 3 368520 151464 172240 -1 4867
4869 3 368551 151497 172160 -1 4868
4870 3 368602 151482 172080 -1 4869
4871 3 368651 151488 171960 -1 4870
4872 3 368722 151547 171880 -1 4871
4873 3 368798 151525 171800 -1 4872
4874 3 368835 151516 171720 -1 4873
4875 3 368842 151498 171680 -1 4874
4876 3 368806 151536 171640 -1 4875
4877 3 368762 151548 171600 -1 4876
4878 3 367779 151856 172440 -1 4863
4879 3 367772 151906 172400 -1 4878
4880 3 367778 151967 172360 -1 4879
4881 3 367762 152080 172320 -1 4880
4882 3 367727 152169 172280 -1 4881
4883 3 366787 151896 172800 -1 4853
4884 3 366794 152001 172760 -1 4883
4885 3 366783 152111 172680 -1 4884
4886 3 366758 152219 172560 -1 4885
4887 3 366888 152373 172440 -1 4886
4888 3 366898 152627 172280 -1 4887
4889 3 366759 152845 172160 -1 4888
4890 3 366670 152967 172040 -1 4889
4891 3 366632 152971 171840 -1 4890
4892 3 366653 152935 171680 -1 4891
4893 3 366607 152965 171520 -1 4892
4894 3 366552 152976 171360 -1 4893
4895 3 366529 152997 171280 -1 4894
4896 3 366528 152996 171200 -1 4895
4897 3 366483 152985 171120 -1 4896
4898 3 366428 152998 171040 -1 4897
4899 3 366276 152958 171040 -1 4898
4900 3 366196 152954 170960 -1 4899
4901 3 365931 152879 170880 -1 4900
4902 3 365692 152844 170880 -1 4901
4903 3 365586 152863 170840 -1 4902
4904 3 365517 152873 170800 -1 4903
4905 3 365453 152857 170720 -1 4904
4906 3 365350 152824 170640 -1 4905
4907 3 365164 152828 170640 -1 4906
4908 3 365134 152858 170800 -1 4907
4909 3 365121 152863 170920 -1 4908
4910 3 365155 152845 171040 -1 4909
4911 3 365299 152807 170600 -1 4906
4912 3 365128 152832 170600 -1 4911
4913 3 364996 152910 170600 -1 4912
4914 3 364940 152943 170520 -1 4913
4915 3 364806 152992 170480 -1 4914
4916 3 364703 153007 170440 -1 4915
4917 3 364602 153013 170360 -1 4916
4918 3 364397 153049 170320 -1 4917
4919 3 364122 153017 170280 -1 4918
4920 3 363982 153067 170280 -1 4919
4921 3 363952 153078 170240 -1 4920
4922 3 363893 153070 170160 -1 4921
4923 3 363764 153035 170080 -1 4922
4924 3 363596 152989 170080 -1 4923
4925 3 363507 153022 170040 -1 4924
4926 3 363373 152960 169960 -1 4925
4927 3 363207 152914 169960 -1 4926
4928 3 363054 152922 170040 -1 4927
4929 3 362988 152927 170080 -1 4928
4930 3 362987 152926 170120 -1 4929
4931 3 366496 152954 170960 -1 4898
4932 3 366503 152895 170880 -1 4931
4933 3 366527 152915 170760 -1 4932
4934 3 366530 152916 170640 -1 4933
4935 3 366570 152915 170520 -1 4934
4936 3 366588 152900 170400 -1 4935
4937 3 366610 152904 170320 -1 4936
4938 3 366617 152939 170240 -1 4937
4939 3 366698 152940 170160 -1 4938
4940 3 366814 152959 170080 -1 4939
4941 3 366868 152937 170000 -1 4940
4942 3 366895 152925 169880 -1 4941
4943 3 366951 152909 169800 -1 4942
4944 3 367023 152885 169720 -1 4943
4945 3 366805 152806 169680 -1 4944
4946 3 366745 152790 169640 -1 4945
4947 3 367233 152838 169680 -1 4944
4948 3 367277 152826 169640 -1 4947
4949 3 367457 152978 169640 -1 4948
4950 3 367954 152732 169640 -1 4949
4951 3 367971 152573 169600 -1 4950
4952 3 368070 152627 169560 -1 4951
4953 3 368160 152667 169480 -1 4952
4954 3 368035 152761 169440 -1 4953
4955 3 368057 152801 169320 -1 4954
4956 3 368657 152657 169440 -1 4953
4957 3 368750 152664 169360 -1 4956
4958 3 368892 152635 169280 -1 4957
4959 3 369018 152598 169240 -1 4958
4960 3 369472 152666 169240 -1 4959
4961 3 369569 152718 169360 -1 4960
4962 3 369671 152753 169440 -1 4961
4963 3 369730 152788 169480 -1 4962
4964 3 369813 152754 169520 -1 4963
4965 3 369949 152686 169520 -1 4964
4966 3 370024 152668 169480 -1 4965
4967 3 370221 152477 169440 -1 4966
4968 3 370330 152369 169400 -1 4967
4969 3 370395 152253 169320 -1 4968
4970 3 370597 152237 169320 -1 4969
4971 3 370679 152205 169240 -1 4970
4972 3 370841 152104 169200 -1 4971
4973 3 370890 152059 169160 -1 4972
4974 3 371034 152023 169160 -1 4973
4975 3 371094 151911 169160 -1 4974
4976 3 371242 151882 169240 -1 4975
4977 3 371374 151940 169240 -1 4976
4978 3 371435 151971 169200 -1 4977
4979 3 371523 152029 169200 -1 4978
4980 3 371611 151975 169200 -1 4979
4981 3 371693 151885 169200 -1 4980
4982 3 371756 151840 169240 -1 4981
4983 3 371810 151808 169280 -1 4982
4984 3 371838 151805 169320 -1 4983
4985 3 371952 151760 169360 -1 4984
4986 3 372156 151596 169360 -1 4985
4987 3 372170 151548 169280 -1 4986
4988 3 372252 151509 169400 -1 4986
4989 3 372264 151468 169440 -1 4988
4990 3 372308 151411 169480 -1 4989
4991 3 372352 151377 169520 -1 4990
4992 3 372366 151357 169560 -1 4991
4993 3 372328 151280 169600 -1 4992
4994 3 372383 151242 169640 -1 4993
4995 3 372376 151257 169680 -1 4994
4996 3 372168 151478 169360 -1 4986
4997 3 372154 151419 169400 -1 4996
4998 3 372138 151386 169440 -1 4997
4999 3 371047 151868 169120 -1 4975
5000 3 370971 151831 169080 -1 4999
5001 3 370904 151775 169040 -1 5000
5002 3 371046 151651 169000 -1 5001
5003 3 371221 151614 168960 -1 5002
5004 3 371332 151635 168880 -1 5003
5005 3 371581 151577 168800 -1 5004
5006 3 371732 151529 168720 -1 5005
5007 3 371866 151490 168640 -1 5006
5008 3 371919 151483 168600 -1 5007
5009 3 371956 151484 168520 -1 5008
5010 3 371995 151550 168480 -1 5009
5011 3 372046 151576 168440 -1 5010
5012 3 372069 151574 168400 -1 5011
5013 3 372245 151456 168400 -1 5012
5014 3 372417 151363 168280 -1 5013
5015 3 372015 151727 168360 -1 5012
5016 3 372033 151829 168360 -1 5015
5017 3 372039 151895 168320 -1 5016
5018 3 372000 151942 168280 -1 5017
5019 3 371957 151998 168240 -1 5018
5020 3 371951 152141 168200 -1 5019
5021 3 372011 152169 168160 -1 5020
5022 3 372073 152213 168120 -1 5021
5023 3 372137 152277 168080 -1 5022
5024 3 372187 152364 168040 -1 5023
5025 3 372242 152408 168000 -1 5024
5026 3 372424 152462 167960 -1 5025
5027 3 372403 152389 167880 -1 5026
5028 3 372724 152528 167960 -1 5026
5029 3 372749 152564 167920 -1 5028
5030 3 372799 152596 167880 -1 5029
5031 3 372831 152624 167840 -1 5030
5032 3 372921 152639 167800 -1 5031
5033 3 373122 152718 167760 -1 5032
5034 3 373184 152745 167720 -1 5033
5035 3 373332 152771 167640 -1 5034
5036 3 373338 152779 167600 -1 5035
5037 3 371211 151440 168960 -1 5003
5038 3 371075 151442 168960 -1 5037
5039 3 371011 151460 168960 -1 5038
5040 3 370875 151408 168960 -1 5039
5041 3 370820 151398 169000 -1 5040
5042 3 370767 151393 169040 -1 5041
5043 3 371138 151441 168880 -1 5038
5044 3 371223 151401 168800 -1 5043
5045 3 371150 151301 168720 -1 5044
5046 3 371139 151279 168680 -1 5045
5047 3 371172 151205 168600 -1 5046
5048 3 371241 151114 168560 -1 5047
5049 3 371360 150950 168520 -1 5048
5050 3 371417 150884 168480 -1 5049
5051 3 371438 150865 168440 -1 5050
5052 3 371560 150891 168440 -1 5051
5053 3 371596 150869 168400 -1 5052
5054 3 371654 150846 168360 -1 5053
5055 3 371713 150862 168320 -1 5054
5056 3 371756 150876 168280 -1 5055
5057 3 371360 150765 168400 -1 5051
5058 3 371368 150682 168360 -1 5057
5059 3 371353 150642 168320 -1 5058
5060 3 371377 150493 168280 -1 5059
5061 3 371364 150438 168240 -1 5060
5062 3 371350 150378 168200 -1 5061
5063 3 371322 150342 168160 -1 5062
5064 3 371286 150310 168120 -1 5063
5065 3 371272 150291 168080 -1 5064
5066 3 371228 150312 168040 -1 5065
5067 3 371202 150324 168000 -1 5066
5068 3 371180 150323 167960 -1 5067
5069 3 371167 150324 167920 -1 5068
5070 3 371158 150310 167880 -1 5069
5071 3 371157 150303 167840 -1 5070
5072 3 371155 150320 167760 -1 5071
5073 3 368918 152637 169160 -1 4959
5074 3 368776 152678 169120 -1 5073
5075 3 368687 152627 169080 -1 5074
5076 3 368650 152586 169040 -1 5075
5077 3 368627 152497 168960 -1 5076
5078 3 368669 152550 168880 -1 5077
5079 3 368721 152584 168800 -1 5078
5080 3 368717 152595 168760 -1 5079
5081 3 368702 152599 168720 -1 5080
5082 3 368682 152647 168640 -1 5081
5083 3 368609 152681 168560 -1 5082
5084 3 368559 152690 168480 -1 5083
5085 3 368537 152646 168400 -1 5084
5086 3 368546 152615 168320 -1 5085
5087 3 368575 152621 168240 -1 5086
5088 3 368575 152622 168160 -1 5087
5089 3 368576 152637 168120 -1 5088
5090 3 368508 152577 168080 -1 5089
5091 3 368466 152541 168040 -1 5090
5092 3 368387 152493 167960 -1 5091
5093 3 368331 152374 167880 -1 5092
5094 3 368271 152310 167840 -1 5093
5095 3 368195 152307 167800 -1 5094
5096 3 368188 152298 167760 -1 5095
5097 3 368183 152322 167720 -1 5096
5098 3 368242 152299 167600 -1 5097
5099 3 368337 152228 167520 -1 5098
5100 3 368338 152071 167440 -1 5099
5101 3 368348 152079 167400 -1 5100
5102 3 368328 152077 167360 -1 5101
5103 3 368322 152032 167280 -1 5102
5104 3 368282 151935 167240 -1 5103
5105 3 368248 151804 167200 -1 5104
5106 3 368280 151596 167200 -1 5105
5107 3 368285 151458 167080 -1 5106
5108 3 368302 151423 167000 -1 5107
5109 3 368301 151404 166920 -1 5108
5110 3 368290 151425 166840 -1 5109
5111 3 368287 151462 166800 -1 5110
5112 3 368284 151498 166760 -1 5111
5113 3 368295 151518 166680 -1 5112
5114 3 368274 151512 166600 -1 5113
5115 3 368290 151444 166520 -1 5114
5116 3 368334 151406 166440 -1 5115
5117 3 368404 151386 166360 -1 5116
5118 3 368439 151380 166320 -1 5117
5119 3 367976 153114 169480 -1 4953
5120 3 367965 153143 169440 -1 5119
5121 3 367959 153214 169400 -1 5120
5122 3 368015 153368 169360 -1 5121
5123 3 368073 153448 169280 -1 5122
5124 3 368102 153472 169240 -1 5123
5125 3 368129 153585 169200 -1 5124
5126 3 368134 153612 169120 -1 5125
5127 3 368244 153552 169080 -1 5126
5128 3 368307 153473 169040 -1 5127
5129 3 368389 153388 169000 -1 5128
5130 3 368421 153381 168960 -1 5129
5131 3 368527 153363 168920 -1 5130
5132 3 367926 153694 169080 -1 5126
5133 3 368060 152636 169720 -1 4950
5134 3 368162 152621 169760 -1 5133
5135 3 368254 152617 169880 -1 5134
5136 3 368288 152616 170080 -1 5135
5137 3 368329 152608 170200 -1 5136
5138 3 366472 153086 170320 -1 4937
5139 3 366419 153183 170360 -1 5138
5140 3 366285 153245 170360 -1 5139
5141 3 366165 153269 170400 -1 5140
5142 3 366121 153290 170480 -1 5141
5143 3 366080 153399 170560 -1 5142
5144 3 366120 153522 170600 -1 5143
5145 3 366094 153602 170640 -1 5144
5146 3 366084 153623 170680 -1 5145
5147 3 366092 153820 170600 -1 5145
5148 3 366206 154050 170600 -1 5147
5149 3 366312 154205 170760 -1 5148
5150 3 366306 154250 170840 -1 5149
5151 3 366302 154297 170920 -1 5150
5152 3 366387 154363 171040 -1 5151
5153 3 366406 154396 171160 -1 5152
5154 3 366350 154360 171240 -1 5153
5155 3 366404 154414 171320 -1 5154
5156 3 365125 149271 175600 -1 4806
5157 3 365122 149348 175640 -1 5156
5158 3 365127 149460 175680 -1 5157
5159 3 365163 149560 175720 -1 5158
5160 3 365100 149531 175800 -1 5159
5161 3 365036 149501 175800 -1 5160
5162 3 364884 149563 175800 -1 5161
5163 3 364819 149583 175840 -1 5162
5164 3 364763 149600 175880 -1 5163
5165 3 365169 149467 175840 -1 5160
5166 3 365184 149430 175880 -1 5165
5167 3 365208 149372 175960 -1 5166
5168 3 365181 149274 176000 -1 5167
5169 3 365171 149174 176080 -1 5168
5170 3 365169 149156 176120 -1 5169
5171 3 365245 149654 175680 -1 5159
5172 3 365266 149683 175640 -1 5171
5173 3 365283 149748 175600 -1 5172
5174 3 365323 149742 175560 -1 5173
5175 3 365329 149838 175520 -1 5174
5176 3 365282 149961 175480 -1 5175
5177 3 365254 150043 175440 -1 5176
5178 3 365276 150408 175440 -1 5177
5179 3 365358 150630 175440 -1 5178
5180 3 365330 150740 175480 -1 5179
5181 3 365278 150805 175520 -1 5180
5182 3 365215 150919 175560 -1 5181
5183 3 365127 151045 175600 -1 5182
5184 3 364949 151149 175600 -1 5183
5185 3 364730 147630 176680 -1 4790
5186 3 364774 147639 176640 -1 5185
5187 3 364888 147577 176640 -1 5186
5188 3 364892 147563 176600 -1 5187
5189 3 363741 147537 177720 -1 4783
5190 3 363631 147485 177800 -1 5189
5191 3 363567 147504 177880 -1 5190
5192 3 363446 147478 177920 -1 5191
5193 3 363290 147457 177960 -1 5192
5194 3 363066 147400 178000 -1 5193
5195 3 362964 147300 178080 -1 5194
5196 3 362861 147249 178160 -1 5195
5197 3 362792 147254 178240 -1 5196
5198 3 362792 147254 178320 -1 5197
5199 3 362793 147254 178360 -1 5198
5200 3 362729 147258 178400 -1 5199
5201 3 362165 147394 178400 -1 5200
5202 3 362157 147387 178360 -1 5201
5203 3 362148 147382 178320 -1 5202
5204 3 362748 147258 178480 -1 5200
5205 3 362556 146766 178480 -1 5204
5206 3 362560 146530 178480 -1 5205
5207 3 362513 146417 178440 -1 5206
5208 3 362504 146183 178480 -1 5207
5209 3 362521 146106 178520 -1 5208
5210 3 362586 146019 178480 -1 5209
5211 3 362594 145887 178480 -1 5210
5212 3 362493 145696 178560 -1 5211
5213 3 362433 145646 178600 -1 5212
5214 3 362377 145554 178560 -1 5213
5215 3 362357 145523 178520 -1 5214
5216 3 362279 145433 178440 -1 5215
5217 3 362143 145358 178360 -1 5216
5218 3 362040 145311 178320 -1 5217
5219 3 361830 145235 178320 -1 5218
5220 3 361748 145213 178280 -1 5219
5221 3 361657 145159 178360 -1 5220
5222 3 361605 145184 178440 -1 5221
5223 3 361550 145200 178520 -1 5222
5224 3 361491 145165 178600 -1 5223
5225 3 361420 145126 178680 -1 5224
5226 3 361292 145045 178760 -1 5225
5227 3 361118 145042 178720 -1 5226
5228 3 361068 145060 178680 -1 5227
5229 3 360824 144970 178680 -1 5228
5230 3 360781 144960 178640 -1 5229
5231 3 360729 144750 178640 -1 5230
5232 3 360641 144643 178600 -1 5231
5233 3 360531 144426 178640 -1 5232
5234 3 360509 144339 178600 -1 5233
5235 3 360486 144324 178480 -1 5234
5236 3 360479 144348 178400 -1 5235
5237 3 360417 144329 178360 -1 5236
5238 3 360370 144281 178280 -1 5237
5239 3 360318 144247 178240 -1 5238
5240 3 360299 144183 178200 -1 5239
5241 3 360350 144100 178160 -1 5240
5242 3 360350 144097 178080 -1 5241
5243 3 360350 144092 178040 -1 5242
5244 3 360351 144084 178000 -1 5243
5245 3 360387 144074 177920 -1 5244
5246 3 360365 144020 177840 -1 5245
5247 3 360369 143988 177760 -1 5246
5248 3 360407 143961 177640 -1 5247
5249 3 360442 143976 177560 -1 5248
5250 3 360478 143957 177440 -1 5249
5251 3 360480 143933 177360 -1 5250
5252 3 360522 143888 177280 -1 5251
5253 3 360567 143914 177200 -1 5252
5254 3 360632 143887 177160 -1 5253
5255 3 360697 143780 177120 -1 5254
5256 3 360750 143628 177080 -1 5255
5257 3 360791 143618 177040 -1 5256
5258 3 360837 143637 176960 -1 5257
5259 3 360863 143537 176920 -1 5258
5260 3 360909 143585 176880 -1 5259
5261 3 360980 143653 176800 -1 5260
5262 3 361071 143672 176720 -1 5261
5263 3 361215 143671 176640 -1 5262
5264 3 361232 143667 176600 -1 5263
5265 3 361248 143664 176560 -1 5264
5266 3 360634 143691 177160 -1 5255
5267 3 360769 144992 178600 -1 5230
5268 3 360757 145024 178560 -1 5267
5269 3 362645 147301 178520 -1 5204
5270 3 362101 147425 178520 -1 5269
5271 3 361789 147617 178520 -1 5270
5272 3 361534 147671 178560 -1 5271
5273 3 361406 147670 178640 -1 5272
5274 3 361026 147695 178640 -1 5273
5275 3 360692 147903 178640 -1 5274
5276 3 360478 148033 178680 -1 5275
5277 3 360330 148037 178680 -1 5276
5278 3 360336 147958 178560 -1 5277
5279 3 360357 147904 178480 -1 5278
5280 3 360263 147851 178360 -1 5279
5281 3 360145 147831 178280 -1 5280
5282 3 360121 147843 178200 -1 5281
5283 3 360171 147864 178120 -1 5282
5284 3 360208 147879 178040 -1 5283
5285 3 360261 147916 177960 -1 5284
5286 3 360301 147942 177880 -1 5285
5287 3 360341 147937 177760 -1 5286
5288 3 360379 147932 177680 -1 5287
5289 3 360409 147943 177600 -1 5288
5290 3 360514 147963 177480 -1 5289
5291 3 360495 147939 177400 -1 5290
5292 3 360491 147939 177320 -1 5291
5293 3 360502 147924 177240 -1 5292
5294 3 360513 147904 177160 -1 5293
5295 3 360528 147875 177040 -1 5294
5296 3 360535 147870 176960 -1 5295
5297 3 360511 147909 176920 -1 5296
5298 3 360517 147971 176840 -1 5297
5299 3 360517 148009 176760 -1 5298
5300 3 360537 148101 176640 -1 5299
5301 3 360558 148127 176600 -1 5300
5302 3 360576 148153 176560 -1 5301
5303 3 360643 148214 176480 -1 5302
5304 3 360632 148247 176400 -1 5303
5305 3 360667 148287 176320 -1 5304
5306 3 360690 148295 176240 -1 5305
5307 3 360693 148291 176200 -1 5306
5308 3 360700 148236 176160 -1 5307
5309 3 360687 148278 176120 -1 5308
5310 3 360686 148255 176080 -1 5309
5311 3 360677 148279 176000 -1 5310
5312 3 360688 148302 175920 -1 5311
5313 3 360747 148309 175840 -1 5312
5314 3 360826 148371 175760 -1 5313
5315 3 360867 148415 175720 -1 5314
5316 3 360865 148426 175640 -1 5315
5317 3 360795 148492 175600 -1 5316
5318 3 360826 148512 175560 -1 5317
5319 3 360825 148523 175520 -1 5318
5320 3 360898 148504 175480 -1 5319
5321 3 360954 148525 175440 -1 5320
5322 3 360983 148604 175360 -1 5321
5323 3 360992 148645 175320 -1 5322
5324 3 361041 148766 175200 -1 5323
5325 3 361067 148815 175120 -1 5324
5326 3 361028 148877 175040 -1 5325
5327 3 360951 149037 174960 -1 5326
5328 3 360942 149115 174880 -1 5327
5329 3 360895 149240 174800 -1 5328
5330 3 360837 149298 174720 -1 5329
5331 3 360771 149376 174640 -1 5330
5332 3 360653 149512 174640 -1 5331
5333 3 360517 149598 174640 -1 5332
5334 3 360381 149636 174640 -1 5333
5335 3 360629 147951 177600 -1 5290
5336 3 360649 147939 177680 -1 5335
5337 3 360693 147986 177760 -1 5336
5338 3 360781 148018 177800 -1 5337
5339 3 360841 147995 177840 -1 5338
5340 3 360164 148071 178760 -1 5277
5341 3 360005 148102 178840 -1 5340
5342 3 359611 148274 178840 -1 5341
5343 3 359363 148509 178840 -1 5342
5344 3 359268 148569 178880 -1 5343
5345 3 359107 148622 178920 -1 5344
5346 3 358700 148629 179040 -1 5345
5347 3 358530 148705 179040 -1 5346
5348 3 358563 148721 179120 -1 5347
5349 3 358521 148721 179200 -1 5348
5350 3 358498 148725 179280 -1 5349
5351 3 358469 148762 179360 -1 5350
5352 3 358461 148755 179400 -1 5351
5353 3 358444 148756 179440 -1 5352
5354 3 358352 148761 179520 -1 5353
5355 3 358254 148756 179600 -1 5354
5356 3 358156 148782 179680 -1 5355
5357 3 358072 148808 179760 -1 5356
5358 3 358026 148861 179840 -1 5357
5359 3 358023 148962 179920 -1 5358
5360 3 357989 149106 180000 -1 5359
5361 3 357937 149223 180040 -1 5360
5362 3 357865 149501 180040 -1 5361
5363 3 357599 149742 180040 -1 5362
5364 3 357697 149939 180040 -1 5363
5365 3 357833 150074 180040 -1 5364
5366 3 357961 150178 180080 -1 5365
5367 3 358050 150253 180120 -1 5366
5368 3 358145 150344 180160 -1 5367
5369 3 358195 150434 180240 -1 5368
5370 3 358359 150589 180320 -1 5369
5371 3 358474 150613 180400 -1 5370
5372 3 358496 150611 180480 -1 5371
5373 3 358542 150648 180560 -1 5372
5374 3 358621 150719 180680 -1 5373
5375 3 358601 150697 180720 -1 5374
5376 3 358723 150647 180760 -1 5375
5377 3 358841 150583 180800 -1 5376
5378 3 358946 150586 180840 -1 5377
5379 3 358975 150579 180880 -1 5378
5380 3 359055 150576 180920 -1 5379
5381 3 359069 150552 181000 -1 5380
5382 3 359070 150525 181080 -1 5381
5383 3 359085 150262 181120 -1 5382
5384 3 359062 150221 181160 -1 5383
5385 3 359063 150218 181200 -1 5384
5386 3 358609 150915 180760 -1 5375
5387 3 358657 151114 180800 -1 5386
5388 3 358665 151280 180800 -1 5387
5389 3 358757 151478 180800 -1 5388
5390 3 358774 151612 180840 -1 5389
5391 3 358762 151768 180880 -1 5390
5392 3 358879 152006 180920 -1 5391
5393 3 358954 152055 180960 -1 5392
5394 3 359035 152139 181000 -1 5393
5395 3 359061 152242 181040 -1 5394
5396 3 359163 152444 181120 -1 5395
5397 3 359223 152513 181160 -1 5396
5398 3 359235 152707 181160 -1 5397
5399 3 359246 152790 181080 -1 5398
5400 3 359257 152797 181000 -1 5399
5401 3 359274 152808 180920 -1 5400
5402 3 359280 152860 180840 -1 5401
5403 3 359306 152952 180800 -1 5402
5404 3 359273 153074 180840 -1 5403
5405 3 359266 153140 180880 -1 5404
5406 3 359272 153217 180960 -1 5405
5407 3 359235 153311 181040 -1 5406
5408 3 359203 153387 181120 -1 5407
5409 3 359180 153426 181200 -1 5408
5410 3 359195 153450 181240 -1 5409
5411 3 359192 153550 181280 -1 5410
5412 3 359174 153599 181320 -1 5411
5413 3 359204 153651 181400 -1 5412
5414 3 359217 153692 181480 -1 5413
5415 3 359224 153714 181560 -1 5414
5416 3 359223 153685 181640 -1 5415
5417 3 359264 153667 181720 -1 5416
5418 3 359300 153694 181800 -1 5417
5419 3 359272 153754 181800 -1 5418
5420 3 359172 153794 181800 -1 5419
5421 3 359162 153818 181800 -1 5420
5422 3 359312 152936 180720 -1 5403
5423 3 359340 152926 180680 -1 5422
5424 3 359247 152499 181200 -1 5397
5425 3 357429 149686 180000 -1 5363
5426 3 357331 149725 180040 -1 5425
5427 3 357255 149890 180040 -1 5426
5428 3 357151 150006 180040 -1 5427
5429 3 357063 150066 180000 -1 5428
5430 3 357071 150038 179960 -1 5429
5431 3 357073 150027 179920 -1 5430
5432 3 357080 149988 179880 -1 5431
5433 3 357114 149941 179840 -1 5432
5434 3 357172 149888 179840 -1 5433
5435 3 357256 149890 179840 -1 5434
5436 3 357254 149894 179800 -1 5435
5437 3 357254 149912 179760 -1 5436
5438 3 356891 150272 179960 -1 5429
5439 3 356729 150305 179920 -1 5438
5440 3 356556 150364 179880 -1 5439
5441 3 356438 150436 179840 -1 5440
5442 3 356353 150480 179800 -1 5441
5443 3 356328 150506 179760 -1 5442
5444 3 356082 150655 179760 -1 5443
5445 3 356117 150623 179720 -1 5444
5446 3 356133 150674 179680 -1 5445
5447 3 356126 150687 179640 -1 5446
5448 3 356120 150697 179600 -1 5447
5449 3 356127 150697 179560 -1 5448
5450 3 356127 150695 179520 -1 5449
5451 3 356117 150703 179440 -1 5450
5452 3 356130 150703 179400 -1 5451
5453 3 356135 150688 179360 -1 5452
5454 3 356189 150703 179280 -1 5453
5455 3 356214 150738 179240 -1 5454
5456 3 356251 150778 179200 -1 5455
5457 3 356264 150789 179120 -1 5456
5458 3 356335 150762 179040 -1 5457
5459 3 356427 150776 179000 -1 5458
5460 3 356481 150786 178920 -1 5459
5461 3 356041 150670 179840 -1 5444
5462 3 356046 150741 179920 -1 5461
5463 3 356080 150857 180000 -1 5462
5464 3 356086 151014 180080 -1 5463
5465 3 356173 151083 180120 -1 5464
5466 3 356174 151138 180160 -1 5465
5467 3 356300 151387 180200 -1 5466
5468 3 356231 151562 180200 -1 5467
5469 3 356001 151605 180160 -1 5468
5470 3 355878 151602 180120 -1 5469
5471 3 355722 151651 180080 -1 5470
5472 3 355493 152023 180080 -1 5471
5473 3 355421 152038 180040 -1 5472
5474 3 355279 152016 180000 -1 5473
5475 3 355168 152004 179920 -1 5474
5476 3 355070 152020 179880 -1 5475
5477 3 354958 152007 179840 -1 5476
5478 3 354868 151985 179840 -1 5477
5479 3 354794 151907 179840 -1 5478
5480 3 354510 151771 179840 -1 5479
5481 3 354426 151708 179880 -1 5480
5482 3 354352 151588 179840 -1 5481
5483 3 354358 151413 179840 -1 5482
5484 3 354464 151301 179800 -1 5483
5485 3 354540 151217 179760 -1 5484
5486 3 354561 151164 179720 -1 5485
5487 3 354614 150959 179680 -1 5486
5488 3 354744 150877 179680 -1 5487
5489 3 354866 150873 179680 -1 5488
5490 3 354939 150887 179640 -1 5489
5491 3 354986 150914 179600 -1 5490
5492 3 355029 150974 179560 -1 5491
5493 3 355002 151032 179480 -1 5492
5494 3 354991 151045 179440 -1 5493
5495 3 354891 150886 179760 -1 5489
5496 3 354922 150857 179800 -1 5495
5497 3 354961 150815 179840 -1 5496
5498 3 355042 150770 179880 -1 5497
5499 3 355105 150741 179920 -1 5498
5500 3 355175 150769 179960 -1 5499
5501 3 355195 150800 180000 -1 5500
5502 3 355249 150824 180080 -1 5501
5503 3 355360 150842 180160 -1 5502
5504 3 355412 150826 180200 -1 5503
5505 3 355445 150817 180240 -1 5504
5506 3 355490 150780 180280 -1 5505
5507 3 355519 150753 180320 -1 5506
5508 3 355573 150748 180360 -1 5507
5509 3 355797 150735 180400 -1 5508
5510 3 355858 150733 180320 -1 5509
5511 3 355885 150771 180280 -1 5510
5512 3 355966 150824 180240 -1 5511
5513 3 355999 150840 180200 -1 5512
5514 3 356006 150832 180160 -1 5513
5515 3 355987 150778 180120 -1 5514
5516 3 355881 150718 180080 -1 5515
5517 3 355897 150665 180040 -1 5516
5518 3 355899 150642 180000 -1 5517
5519 3 355887 150613 179960 -1 5518
5520 3 355861 150548 179920 -1 5519
5521 3 355845 150535 179880 -1 5520
5522 3 355826 150570 179800 -1 5521
5523 3 355823 150554 179760 -1 5522
5524 3 355838 150512 179720 -1 5523
5525 3 355839 150733 180480 -1 5509
5526 3 355836 150734 180560 -1 5525
5527 3 355851 150761 180640 -1 5526
5528 3 355866 150751 180720 -1 5527
5529 3 355910 150767 180800 -1 5528
5530 3 355974 150700 180840 -1 5529
5531 3 356054 150658 180920 -1 5530
5532 3 356072 150633 180960 -1 5531
5533 3 356089 150657 181000 -1 5532
5534 3 354589 151205 179800 -1 5485
5535 3 354602 151202 179840 -1 5534
5536 3 354608 151158 179880 -1 5535
5537 3 354619 151132 179920 -1 5536
5538 3 354376 151390 179880 -1 5483
5539 3 355562 152051 180120 -1 5472
5540 3 355605 152073 180160 -1 5539
5541 3 355604 152092 180200 -1 5540
5542 3 355584 152112 180240 -1 5541
5543 3 355515 152154 180320 -1 5542
5544 3 355461 152186 180400 -1 5543
5545 3 355458 152194 180440 -1 5544
5546 3 355449 152208 180520 -1 5545
5547 3 355443 152228 180600 -1 5546
5548 3 355456 152248 180680 -1 5547
5549 3 355362 152245 180760 -1 5548
5550 3 355312 152267 180800 -1 5549
5551 3 355280 152281 180840 -1 5550
5552 3 355288 152319 180920 -1 5551
5553 3 355237 152355 181000 -1 5552
5554 3 355206 152373 181040 -1 5553
5555 3 355176 152353 181080 -1 5554
5556 3 355163 152347 181120 -1 5555
5557 3 355154 152347 181160 -1 5556
5558 3 355131 152475 181200 -1 5557
5559 3 355121 152540 181240 -1 5558
5560 3 355047 152739 181320 -1 5559
5561 3 354994 152758 181360 -1 5560
5562 3 354972 152756 181400 -1 5561
5563 3 354936 152757 181440 -1 5562
5564 3 354861 152753 181520 -1 5563
5565 3 354726 152751 181600 -1 5564
5566 3 354601 152722 181640 -1 5565
5567 3 354501 152740 181680 -1 5566
5568 3 354462 152780 181720 -1 5567
5569 3 354450 152799 181760 -1 5568
5570 3 354394 152806 181800 -1 5569
5571 3 354333 152795 181840 -1 5570
5572 3 354263 152766 181880 -1 5571
5573 3 354114 152721 181920 -1 5572
5574 3 354040 152727 181920 -1 5573
5575 3 353934 152720 181960 -1 5574
5576 3 353853 152700 182000 -1 5575
5577 3 353819 152684 182040 -1 5576
5578 3 354022 152531 181920 -1 5573
5579 3 354010 152461 182000 -1 5578
5580 3 354074 152250 182000 -1 5579
5581 3 354109 152181 182040 -1 5580
5582 3 354164 152127 182080 -1 5581
5583 3 354191 152071 182120 -1 5582
5584 3 354209 152027 182160 -1 5583
5585 3 354254 151924 182240 -1 5584
5586 3 354339 151715 182280 -1 5585
5587 3 354360 151541 182280 -1 5586
5588 3 354323 151478 182320 -1 5587
5589 3 354300 151265 182360 -1 5588
5590 3 354311 151163 182400 -1 5589
5591 3 354321 150994 182440 -1 5590
5592 3 354270 150875 182480 -1 5591
5593 3 357262 149888 180080 -1 5427
5594 3 357316 149901 180120 -1 5593
5595 3 357349 149920 180160 -1 5594
5596 3 357291 149946 180240 -1 5595
5597 3 357142 149943 180400 -1 5596
5598 3 358376 148735 179080 -1 5347
5599 3 358082 148713 179080 -1 5598
5600 3 358004 148667 179040 -1 5599
5601 3 357878 148619 179040 -1 5600
5602 3 357760 148707 179040 -1 5601
5603 3 357671 148756 179000 -1 5602
5604 3 357499 148810 179000 -1 5603
5605 3 357453 148884 179000 -1 5604
5606 3 357375 148919 178920 -1 5605
5607 3 357288 148920 178840 -1 5606
5608 3 357134 148986 178760 -1 5607
5609 3 357079 149033 178720 -1 5608
5610 3 357056 149073 178640 -1 5609
5611 3 357009 149027 178600 -1 5610
5612 3 356805 149014 178560 -1 5611
5613 3 356583 148909 178600 -1 5612
5614 3 356413 148789 178640 -1 5613
5615 3 356169 148774 178640 -1 5614
5616 3 356029 148732 178640 -1 5615
5617 3 355956 148715 178560 -1 5616
5618 3 355802 148717 178520 -1 5617
5619 3 355707 148600 178560 -1 5618
5620 3 355710 148529 178640 -1 5619
5621 3 355682 148418 178680 -1 5620
5622 3 355636 148377 178720 -1 5621
5623 3 355522 148171 178720 -1 5622
5624 3 355490 148140 178800 -1 5623
5625 3 355531 148049 178880 -1 5624
5626 3 355511 147969 178920 -1 5625
5627 3 355468 147860 179000 -1 5626
5628 3 355408 147796 179080 -1 5627
5629 3 355344 147786 179160 -1 5628
5630 3 355320 147760 179240 -1 5629
5631 3 355322 147755 179320 -1 5630
5632 3 355327 147729 179360 -1 5631
5633 3 355321 147707 179400 -1 5632
5634 3 355344 147704 179440 -1 5633
5635 3 355346 147706 179560 -1 5634
5636 3 355348 147700 179600 -1 5635
5637 3 355337 147700 179640 -1 5636
5638 3 355329 147705 179680 -1 5637
5639 3 355382 147639 179720 -1 5638
5640 3 355343 147712 179760 -1 5639
5641 3 355325 147699 179800 -1 5640
5642 3 355267 147718 179840 -1 5641
5643 3 355226 147670 179880 -1 5642
5644 3 355199 147654 179920 -1 5643
5645 3 355181 147630 180000 -1 5644
5646 3 355158 147608 180080 -1 5645
5647 3 355305 147718 180160 -1 5646
5648 3 355381 147760 180240 -1 5647
5649 3 355385 147697 180320 -1 5648
5650 3 355356 147616 180360 -1 5649
5651 3 355406 147604 180440 -1 5650
5652 3 355446 147627 180520 -1 5651
5653 3 355512 147606 180600 -1 5652
5654 3 355598 147636 180680 -1 5653
5655 3 355604 147656 180720 -1 5654
5656 3 357127 149128 178560 -1 5611
5657 3 357234 149057 178520 -1 5656
5658 3 357231 149027 178440 -1 5657
5659 3 357248 149034 178400 -1 5658
5660 3 357266 149040 178360 -1 5659
5661 3 361458 147617 178720 -1 5273
5662 3 361513 147601 178800 -1 5661
5663 3 361521 147583 178840 -1 5662
5664 3 361532 147562 178880 -1 5663
5665 3 362777 147187 178560 -1 5269
5666 3 362771 147190 178680 -1 5665
5667 3 362777 147185 178800 -1 5666
5668 3 362772 147162 178840 -1 5667
5669 3 362757 147168 179000 -1 5668
5670 3 362743 147252 179040 -1 5669
5671 3 362813 147251 179120 -1 5670
5672 3 362829 147264 179200 -1 5671
5673 3 365340 150802 181200 -1 4750
5674 3 365302 151146 181200 -1 5673
5675 3 365287 151186 181240 -1 5674
5676 3 365223 151345 181280 -1 5675
5677 3 365173 151460 181320 -1 5676
5678 3 365135 151602 181280 -1 5677
5679 3 365024 151597 181240 -1 5678
5680 3 364934 151618 181200 -1 5679
5681 3 364787 151745 181160 -1 5680
5682 3 364782 151814 181120 -1 5681
5683 3 364746 151847 181080 -1 5682
5684 3 365090 151899 181080 -1 5683
5685 3 365151 151974 181040 -1 5684
5686 3 365169 152006 181000 -1 5685
5687 3 365195 152003 180920 -1 5686
5688 3 365230 151971 180840 -1 5687
5689 3 365217 151965 180800 -1 5688
5690 3 364528 151906 181040 -1 5683
5691 3 364253 151923 180920 -1 5690
5692 3 364176 151942 180880 -1 5691
5693 3 363770 152118 180880 -1 5692
5694 3 363650 152217 180840 -1 5693
5695 3 363539 152298 180800 -1 5694
5696 3 363423 152360 180760 -1 5695
5697 3 363380 152377 180680 -1 5696
5698 3 363307 152406 180600 -1 5697
5699 3 363125 152425 180480 -1 5698
5700 3 362973 152541 180440 -1 5699
5701 3 362884 152640 180320 -1 5700
5702 3 362683 152734 180240 -1 5701
5703 3 362523 152868 180120 -1 5702
5704 3 362397 153032 180000 -1 5703
5705 3 362489 152945 179960 -1 5704
5706 3 362523 152968 179880 -1 5705
5707 3 362529 152948 179840 -1 5706
5708 3 362505 152915 179800 -1 5707
5709 3 362463 152905 179760 -1 5708
5710 3 362514 152839 179720 -1 5709
5711 3 362483 152869 179680 -1 5710
5712 3 362500 152885 179640 -1 5711
5713 3 362549 152922 179560 -1 5712
5714 3 362605 152924 179480 -1 5713
5715 3 362665 152898 179400 -1 5714
5716 3 362694 152870 179360 -1 5715
5717 3 362722 152819 179320 -1 5716
5718 3 362783 152740 179280 -1 5717
5719 3 362840 152653 179240 -1 5718
5720 3 362907 152528 179280 -1 5719
5721 3 363041 152438 179280 -1 5720
5722 3 363102 152399 179320 -1 5721
5723 3 363189 152292 179360 -1 5722
5724 3 363259 152207 179400 -1 5723
5725 3 363186 152164 179440 -1 5724
5726 3 363131 152150 179480 -1 5725
5727 3 363002 152020 179680 -1 5726
5728 3 362877 151972 179760 -1 5727
5729 3 362877 151974 179800 -1 5728
5730 3 363376 152146 179480 -1 5725
5731 3 363474 152150 179520 -1 5730
5732 3 363651 152248 179560 -1 5731
5733 3 363923 152230 179560 -1 5732
5734 3 364162 152147 179560 -1 5733
5735 3 364268 152178 179520 -1 5734
5736 3 364294 152208 179440 -1 5735
5737 3 364406 152217 179560 -1 5735
5738 3 364512 152339 179560 -1 5737
5739 3 364671 152408 179600 -1 5738
5740 3 364741 152444 179640 -1 5739
5741 3 364783 152483 179680 -1 5740
5742 3 362423 153227 179960 -1 5704
5743 3 362480 153230 179920 -1 5742
5744 3 362463 153246 179880 -1 5743
5745 3 362411 153312 179840 -1 5744
5746 3 362381 153331 179800 -1 5745
5747 3 362418 153317 179720 -1 5746
5748 3 362338 153552 179640 -1 5747
5749 3 362372 153630 179600 -1 5748
5750 3 362383 153725 179560 -1 5749
5751 3 362370 153796 179520 -1 5750
5752 3 362321 153855 179440 -1 5751
5753 3 362319 153924 179320 -1 5752
5754 3 362368 153944 179240 -1 5753
5755 3 362475 153950 179200 -1 5754
5756 3 362538 153966 179160 -1 5755
5757 3 362592 153993 179120 -1 5756
5758 3 362610 153999 179040 -1 5757
5759 3 362613 154024 179000 -1 5758
5760 3 362624 154136 178920 -1 5759
5761 3 362631 154192 178880 -1 5760
5762 3 362688 154285 178800 -1 5761
5763 3 362757 154415 178680 -1 5762
5764 3 362784 154470 178600 -1 5763
5765 3 362670 154496 178560 -1 5764
5766 3 362571 154516 178480 -1 5765
5767 3 362552 154593 178400 -1 5766
5768 3 362544 154607 178360 -1 5767
5769 3 362560 154611 178280 -1 5768
5770 3 362610 154615 178200 -1 5769
5771 3 362720 154659 178080 -1 5770
5772 3 362739 154727 177880 -1 5771
5773 3 362704 154754 177720 -1 5772
5774 3 362638 154789 177680 -1 5773
5775 3 362644 154829 177600 -1 5774
5776 3 362689 154878 177480 -1 5775
5777 3 362725 154950 177440 -1 5776
5778 3 362813 155076 177400 -1 5777
5779 3 362825 155084 177440 -1 5778
5780 3 362800 155086 177360 -1 5778
5781 3 362759 155089 177280 -1 5780
5782 3 362726 155136 177160 -1 5781
5783 3 362565 155222 177120 -1 5782
5784 3 362429 155274 177120 -1 5783
5785 3 362395 155317 177200 -1 5784
5786 3 362337 155339 177280 -1 5785
5787 3 362265 155300 177440 -1 5786
5788 3 362065 155256 177560 -1 5787
5789 3 361971 155240 177640 -1 5788
5790 3 361821 155164 177640 -1 5789
5791 3 361556 154942 177680 -1 5790
5792 3 361403 154973 177720 -1 5791
5793 3 361242 155013 177800 -1 5792
5794 3 361215 155072 177880 -1 5793
5795 3 361117 155234 177880 -1 5794
5796 3 360802 155273 177880 -1 5795
5797 3 360482 155264 177920 -1 5796
5798 3 360214 155237 177960 -1 5797
5799 3 360188 155292 177920 -1 5798
5800 3 360135 155365 177840 -1 5799
5801 3 360046 155534 177800 -1 5800
5802 3 359776 155850 177800 -1 5801
5803 3 359713 155896 177760 -1 5802
5804 3 359714 155905 177720 -1 5803
5805 3 359718 155910 177680 -1 5804
5806 3 359704 155917 177640 -1 5805
5807 3 359702 155931 177600 -1 5806
5808 3 360195 155228 178000 -1 5798
5809 3 362609 155208 177040 -1 5783
5810 3 362686 155178 176920 -1 5809
5811 3 362822 155107 176800 -1 5810
5812 3 362941 155114 176680 -1 5811
5813 3 363071 155112 176560 -1 5812
5814 3 363152 155139 176520 -1 5813
5815 3 363189 155175 176480 -1 5814
5816 3 363236 155222 176400 -1 5815
5817 3 363370 155344 176280 -1 5816
5818 3 363404 155392 176200 -1 5817
5819 3 363460 155435 176120 -1 5818
5820 3 363484 155458 176080 -1 5819
5821 3 363546 155493 176000 -1 5820
5822 3 363628 155624 175880 -1 5821
5823 3 363660 155681 175760 -1 5822
5824 3 363654 155707 175600 -1 5823
5825 3 363672 155734 175440 -1 5824
5826 3 363822 155791 175320 -1 5825
5827 3 363910 155804 175280 -1 5826
5828 3 364013 155891 175200 -1 5827
5829 3 364096 155903 175160 -1 5828
5830 3 364046 155922 175040 -1 5829
5831 3 363840 156035 174920 -1 5830
5832 3 363773 156038 174840 -1 5831
5833 3 363712 156018 174760 -1 5832
5834 3 363683 156032 174680 -1 5833
5835 3 363611 155950 174560 -1 5834
5836 3 363521 155957 174480 -1 5835
5837 3 363438 155958 174400 -1 5836
5838 3 363378 155868 174280 -1 5837
5839 3 363345 155954 174160 -1 5838
5840 3 363273 155954 174080 -1 5839
5841 3 363257 155897 174000 -1 5840
5842 3 363293 155935 173920 -1 5841
5843 3 363255 155944 173840 -1 5842
5844 3 363126 155899 173720 -1 5843
5845 3 363064 155840 173640 -1 5844
5846 3 363036 155813 173520 -1 5845
5847 3 363115 155811 173440 -1 5846
5848 3 363255 155810 173400 -1 5847
5849 3 363357 155814 173360 -1 5848
5850 3 363458 155825 173280 -1 5849
5851 3 363495 155803 173240 -1 5850
5852 3 363548 155785 173200 -1 5851
5853 3 363627 155775 173160 -1 5852
5854 3 363615 155752 173080 -1 5853
5855 3 363667 155695 173000 -1 5854
5856 3 363730 155667 172920 -1 5855
5857 3 363678 155650 172880 -1 5856
5858 3 363658 155632 172840 -1 5857
5859 3 363718 155726 172760 -1 5858
5860 3 363725 155753 172680 -1 5859
5861 3 363682 155730 172600 -1 5860
5862 3 363605 155721 172560 -1 5861
5863 3 363476 155705 172480 -1 5862
5864 3 363224 155732 172400 -1 5863
5865 3 363089 155765 172320 -1 5864
5866 3 362964 155742 172240 -1 5865
5867 3 362955 155742 172200 -1 5866
5868 3 362966 155741 172120 -1 5867
5869 3 362965 155771 172040 -1 5868
5870 3 362956 155773 172000 -1 5869
5871 3 362936 155786 171920 -1 5870
5872 3 362898 155766 171840 -1 5871
5873 3 362879 155721 171760 -1 5872
5874 3 362917 155683 171720 -1 5873
5875 3 363092 155565 171680 -1 5874
5876 3 363194 155405 171640 -1 5875
5877 3 363225 155365 171600 -1 5876
5878 3 363276 155300 171560 -1 5877
5879 3 363322 155235 171520 -1 5878
5880 3 363314 155213 171440 -1 5879
5881 3 363282 155215 171400 -1 5880
5882 3 363236 155207 171360 -1 5881
5883 3 363142 155158 171320 -1 5882
5884 3 363132 155099 171280 -1 5883
5885 3 363134 155029 171240 -1 5884
5886 3 363142 154989 171200 -1 5885
5887 3 363161 154991 171120 -1 5886
5888 3 363210 154936 171040 -1 5887
5889 3 363222 154902 171000 -1 5888
5890 3 363236 154872 170920 -1 5889
5891 3 363170 154849 170880 -1 5890
5892 3 363141 154844 170840 -1 5891
5893 3 363126 154822 170760 -1 5892
5894 3 363106 154794 170680 -1 5893
5895 3 363086 154769 170600 -1 5894
5896 3 363066 154729 170520 -1 5895
5897 3 363033 154661 170440 -1 5896
5898 3 362977 154589 170400 -1 5897
5899 3 362970 154559 170320 -1 5898
5900 3 362931 154607 170240 -1 5899
5901 3 362906 154650 170160 -1 5900
5902 3 362887 154704 170080 -1 5901
5903 3 362856 154711 170000 -1 5902
5904 3 362857 154687 169920 -1 5903
5905 3 362876 154674 169840 -1 5904
5906 3 362867 154642 169800 -1 5905
5907 3 362812 154640 169760 -1 5906
5908 3 362782 154621 169680 -1 5907
5909 3 362791 154591 169640 -1 5908
5910 3 362744 154467 169600 -1 5909
5911 3 362875 154600 169560 -1 5910
5912 3 362915 154639 169520 -1 5911
5913 3 362958 154671 169440 -1 5912
5914 3 362982 154606 169400 -1 5913
5915 3 362964 154564 169360 -1 5914
5916 3 362934 154530 169320 -1 5915
5917 3 362916 154483 169240 -1 5916
5918 3 362862 154434 169160 -1 5917
5919 3 362838 154376 169080 -1 5918
5920 3 362834 154399 169040 -1 5919
5921 3 362846 154488 178560 -1 5764
5922 3 362982 154543 178520 -1 5921
5923 3 363191 154604 178480 -1 5922
5924 3 363249 154758 178360 -1 5923
5925 3 363311 154963 178240 -1 5924
5926 3 363455 155058 178080 -1 5925
5927 3 363667 155229 177920 -1 5926
5928 3 364061 155170 177800 -1 5927
5929 3 364187 155233 177920 -1 5928
5930 3 364188 155218 178000 -1 5929
5931 3 368413 149637 182560 -1 4710
5932 3 368466 149660 182440 -1 5931
5933 3 368340 149639 182280 -1 5932
5934 3 368317 149752 182160 -1 5933
5935 3 368415 149793 182000 -1 5934
5936 3 368537 149837 181840 -1 5935
5937 3 368502 149854 181720 -1 5936
5938 3 368502 149836 181640 -1 5937
5939 3 368477 149878 181520 -1 5938
5940 3 368466 149853 181320 -1 5939
5941 3 368479 149850 181280 -1 5940
5942 3 368532 149764 181240 -1 5941
5943 3 368529 149781 181200 -1 5942
5944 3 368540 149780 181160 -1 5943
5945 3 368376 149845 181040 -1 5944
5946 3 368201 149906 181080 -1 5945
5947 3 368188 149929 181160 -1 5946
5948 3 368173 149950 181200 -1 5947
5949 3 368333 149861 181000 -1 5945
5950 3 368389 149789 180960 -1 5949
5951 3 368374 149675 180840 -1 5950
5952 3 368430 149605 180720 -1 5951
5953 3 368462 149576 180600 -1 5952
5954 3 368516 149492 180440 -1 5953
5955 3 368553 149419 180320 -1 5954
5956 3 368622 149237 180120 -1 5955
5957 3 368627 149126 180000 -1 5956
5958 3 368634 149049 179800 -1 5957
5959 3 368681 149092 179640 -1 5958
5960 3 368776 149021 179520 -1 5959
5961 3 368848 148841 179520 -1 5960
5962 3 368873 148761 179560 -1 5961
5963 3 368937 148652 179640 -1 5962
5964 3 369059 148514 179720 -1 5963
5965 3 369257 148427 179760 -1 5964
5966 3 369303 148342 179720 -1 5965
5967 3 369322 148264 179640 -1 5966
5968 3 369341 148315 179600 -1 5967
5969 3 369346 148320 179560 -1 5968
5970 3 369348 148320 179520 -1 5969
5971 3 369334 148095 179640 -1 5967
5972 3 369395 148065 179600 -1 5971
5973 3 369520 148058 179520 -1 5972
5974 3 369659 148030 179440 -1 5973
5975 3 369669 148025 179400 -1 5974
5976 3 369679 147950 179360 -1 5975
5977 3 369717 147876 179320 -1 5976
5978 3 369787 147808 179320 -1 5977
5979 3 369769 147606 179320 -1 5978
5980 3 369865 147532 179320 -1 5979
5981 3 370050 147417 179280 -1 5980
5982 3 370241 147373 179320 -1 5981
5983 3 370447 147377 179320 -1 5982
5984 3 370575 147333 179360 -1 5983
5985 3 370675 147245 179400 -1 5984
5986 3 370711 147234 179440 -1 5985
5987 3 370735 147191 179480 -1 5986
5988 3 370754 147070 179520 -1 5987
5989 3 370770 146855 179560 -1 5988
5990 3 370843 146821 179600 -1 5989
5991 3 370941 146766 179640 -1 5990
5992 3 371047 146714 179680 -1 5991
5993 3 371149 146639 179720 -1 5992
5994 3 371072 146588 179800 -1 5993
5995 3 371039 146550 179880 -1 5994
5996 3 371070 146520 179920 -1 5995
5997 3 371031 146438 179960 -1 5996
5998 3 370975 146306 179960 -1 5997
5999 3 370866 146236 179920 -1 5998
6000 3 370778 146114 179920 -1 5999
6001 3 370691 146031 179840 -1 6000
6002 3 371245 146681 179720 -1 5993
6003 3 371337 146842 179640 -1 6002
6004 3 371423 146928 179600 -1 6003
6005 3 371436 147026 179520 -1 6004
6006 3 369790 147718 179240 -1 5978
6007 3 369804 147679 179200 -1 6006
6008 3 369824 147657 179160 -1 6007
6009 3 368794 149040 179480 -1 5960
6010 3 368865 149069 179360 -1 6009
6011 3 368926 149012 179200 -1 6010
6012 3 369009 149020 179000 -1 6011
6013 3 369097 149061 178880 -1 6012
6014 3 369121 149066 178840 -1 6013
6015 3 369169 149104 178760 -1 6014
6016 3 369290 149118 178640 -1 6015
6017 3 369402 149149 178560 -1 6016
6018 3 369509 149156 178440 -1 6017
6019 3 369557 149229 178320 -1 6018
6020 3 369873 149384 178120 -1 6019
6021 3 370025 149453 177960 -1 6020
6022 3 370165 149628 177760 -1 6021
6023 3 370309 149748 177520 -1 6022
6024 3 370477 149789 177360 -1 6023
6025 3 370665 149857 177200 -1 6024
6026 3 370817 149816 177080 -1 6025
6027 3 370988 149819 176920 -1 6026
6028 3 371188 150013 176760 -1 6027
6029 3 371425 150099 176640 -1 6028
6030 3 371366 150107 176520 -1 6029
6031 3 371478 150139 176400 -1 6030
6032 3 371634 150136 176280 -1 6031
6033 3 371753 150063 176080 -1 6032
6034 3 371790 150072 175960 -1 6033
6035 3 371985 150122 175840 -1 6034
6036 3 372103 150173 175760 -1 6035
6037 3 372321 150201 175600 -1 6036
6038 3 372429 150162 175520 -1 6037
6039 3 372545 150183 175440 -1 6038
6040 3 372627 150174 175360 -1 6039
6041 3 372653 150172 175320 -1 6040
6042 3 372608 150218 175280 -1 6041
6043 3 372661 150066 175200 -1 6042
6044 3 372702 150027 175160 -1 6043
6045 3 372722 150000 175080 -1 6044
6046 3 372733 149992 175000 -1 6045
6047 3 372766 149994 174920 -1 6046
6048 3 372840 149997 174840 -1 6047
6049 3 372891 149976 174800 -1 6048
6050 3 372904 149965 174720 -1 6049
6051 3 373072 149884 174680 -1 6050
6052 3 373198 149753 174640 -1 6051
6053 3 373413 149700 174600 -1 6052
6054 3 373467 149676 174520 -1 6053
6055 3 373913 149506 174520 -1 6054
6056 3 373979 149150 174520 -1 6055
6057 3 374069 149102 174800 -1 6056
6058 3 374141 149037 174960 -1 6057
6059 3 374137 148974 175040 -1 6058
6060 3 374023 149110 174400 -1 6056
6061 3 374177 148887 174320 -1 6060
6062 3 374163 148818 174280 -1 6061
6063 3 374083 148764 174200 -1 6062
6064 3 374099 148621 174160 -1 6063
6065 3 374209 148465 174000 -1 6064
6066 3 374225 148461 173920 -1 6065
6067 3 374228 148466 173840 -1 6066
6068 3 374299 148434 173720 -1 6067
6069 3 374362 148334 173640 -1 6068
6070 3 374405 148375 173600 -1 6069
6071 3 374426 148437 173560 -1 6070
6072 3 374468 148541 173480 -1 6071
6073 3 374552 148626 173400 -1 6072
6074 3 374622 148612 173360 -1 6073
6075 3 374682 148603 173280 -1 6074
6076 3 374748 148627 173240 -1 6075
6077 3 374762 148633 173200 -1 6076
6078 3 374765 148672 173160 -1 6077
6079 3 374772 148686 173120 -1 6078
6080 3 374818 148739 173080 -1 6079
6081 3 374901 148806 173000 -1 6080
6082 3 375003 148740 172920 -1 6081
6083 3 375139 148738 172880 -1 6082
6084 3 375283 148792 172880 -1 6083
6085 3 375447 148950 172920 -1 6084
6086 3 375469 148990 173000 -1 6085
6087 3 375450 149011 173040 -1 6086
6088 3 375439 149048 173080 -1 6087
6089 3 375407 149097 173120 -1 6088
6090 3 375269 149231 173120 -1 6089
6091 3 375244 149231 173160 -1 6090
6092 3 375238 149229 173200 -1 6091
6093 3 375218 149254 173240 -1 6092
6094 3 375275 149297 173280 -1 6093
6095 3 375286 149389 173320 -1 6094
6096 3 375245 149437 173360 -1 6095
6097 3 375149 149451 173440 -1 6096
6098 3 375030 149493 173480 -1 6097
6099 3 374941 149486 173560 -1 6098
6100 3 374929 149472 173600 -1 6099
6101 3 375140 148744 172840 -1 6083
6102 3 375171 148790 172760 -1 6101
6103 3 375201 148860 172680 -1 6102
6104 3 375331 148811 172600 -1 6103
6105 3 375554 148860 172600 -1 6104
6106 3 375718 148815 172560 -1 6105
6107 3 375810 148809 172480 -1 6106
6108 3 375893 148856 172400 -1 6107
6109 3 375984 148891 172360 -1 6108
6110 3 376090 148773 172360 -1 6109
6111 3 376174 148630 172360 -1 6110
6112 3 376436 148542 172360 -1 6111
6113 3 376416 148556 172200 -1 6112
6114 3 376484 148588 172120 -1 6113
6115 3 376727 148609 171880 -1 6114
6116 3 376742 148564 171800 -1 6115
6117 3 376816 148507 171680 -1 6116
6118 3 376935 148482 171640 -1 6117
6119 3 377001 148516 171640 -1 6118
6120 3 377071 148525 171600 -1 6119
6121 3 377148 148514 171520 -1 6120
6122 3 377233 148479 171440 -1 6121
6123 3 377340 148406 171360 -1 6122
6124 3 377432 148420 171280 -1 6123
6125 3 377439 148443 171240 -1 6124
6126 3 377483 148417 171200 -1 6125
6127 3 377507 148414 171160 -1 6126
6128 3 377551 148440 171120 -1 6127
6129 3 377666 148587 171080 -1 6128
6130 3 377710 148647 171080 -1 6129
6131 3 377924 148677 171080 -1 6130
6132 3 378037 148696 171120 -1 6131
6133 3 378155 148764 171120 -1 6132
6134 3 378199 148854 171120 -1 6133
6135 3 378207 148940 171120 -1 6134
6136 3 378253 148994 171120 -1 6135
6137 3 378319 149068 171080 -1 6136
6138 3 378350 149131 171000 -1 6137
6139 3 378436 149275 171000 -1 6138
6140 3 378481 149345 170960 -1 6139
6141 3 378559 149396 170880 -1 6140
6142 3 378605 149422 170840 -1 6141
6143 3 378682 149494 170800 -1 6142
6144 3 378752 149624 170800 -1 6143
6145 3 378791 149694 170840 -1 6144
6146 3 378883 149750 170880 -1 6145
6147 3 378973 149851 170920 -1 6146
6148 3 378959 150009 170920 -1 6147
6149 3 379111 150163 170920 -1 6148
6150 3 379172 150213 170960 -1 6149
6151 3 379235 150262 171000 -1 6150
6152 3 379329 150297 171040 -1 6151
6153 3 379469 150301 171080 -1 6152
6154 3 379530 150328 171160 -1 6153
6155 3 379576 150318 171200 -1 6154
6156 3 379042 149801 171080 -1 6147
6157 3 376521 148467 172440 -1 6112
6158 3 376773 148332 172480 -1 6157
6159 3 376882 148279 172560 -1 6158
6160 3 376992 148226 172640 -1 6159
6161 3 377049 148168 172720 -1 6160
6162 3 377082 148085 172760 -1 6161
6163 3 377112 147969 172800 -1 6162
6164 3 377136 147914 172840 -1 6163
6165 3 377302 147873 172880 -1 6164
6166 3 377578 147751 172880 -1 6165
6167 3 377851 147832 172920 -1 6166
6168 3 377948 147859 172960 -1 6167
6169 3 378145 147806 172960 -1 6168
6170 3 378203 147771 173000 -1 6169
6171 3 378279 147754 173080 -1 6170
6172 3 378393 147745 173120 -1 6171
6173 3 378323 147664 173160 -1 6172
6174 3 378202 147515 173200 -1 6173
6175 3 378187 147462 173240 -1 6174
6176 3 378194 147370 173320 -1 6175
6177 3 378215 147288 173360 -1 6176
6178 3 378211 147172 173360 -1 6177
6179 3 378244 147108 173320 -1 6178
6180 3 378397 147122 173280 -1 6179
6181 3 378487 147114 173240 -1 6180
6182 3 378537 147082 173200 -1 6181
6183 3 378541 147107 173160 -1 6182
6184 3 378352 147682 173200 -1 6173
6185 3 378372 147739 173240 -1 6184
6186 3 378394 147769 173280 -1 6185
6187 3 378424 147814 173360 -1 6186
6188 3 378440 147828 173440 -1 6187
6189 3 378387 147828 173520 -1 6188
6190 3 378238 147800 173600 -1 6189
6191 3 378029 147709 173640 -1 6190
6192 3 377950 147692 173680 -1 6191
6193 3 377827 147673 173720 -1 6192
6194 3 377726 147692 173760 -1 6193
6195 3 377567 147721 173800 -1 6194
6196 3 377512 147787 173840 -1 6195
6197 3 377459 147779 173880 -1 6196
6198 3 377419 147804 173920 -1 6197
6199 3 377319 147899 173960 -1 6198
6200 3 377259 148115 173960 -1 6199
6201 3 377203 148174 173920 -1 6200
6202 3 377199 148182 173880 -1 6201
6203 3 377200 148203 173840 -1 6202
6204 3 377212 148165 173800 -1 6203
6205 3 377258 148266 173760 -1 6204
6206 3 377322 148322 173720 -1 6205
6207 3 377347 148339 173680 -1 6206
6208 3 377398 148374 173640 -1 6207
6209 3 377423 148407 173600 -1 6208
6210 3 377453 148427 173560 -1 6209
6211 3 377312 147912 172920 -1 6165
6212 3 377320 147951 172960 -1 6211
6213 3 377218 147883 173000 -1 6212
6214 3 377161 147869 173040 -1 6213
6215 3 377160 147860 173120 -1 6214
6216 3 377148 147824 173160 -1 6215
6217 3 372813 149951 174640 -1 6051
6218 3 372754 149951 174560 -1 6217
6219 3 372749 149960 174520 -1 6218
6220 3 371728 150173 176680 -1 6029
6221 3 371899 150145 176720 -1 6220
6222 3 372068 150138 176800 -1 6221
6223 3 372111 150114 176840 -1 6222
6224 3 372208 149696 176840 -1 6223
6225 3 372230 149648 176880 -1 6224
6226 3 372258 149593 176920 -1 6225
6227 3 372315 149557 176960 -1 6226
6228 3 372404 149545 177000 -1 6227
6229 3 372421 149568 177080 -1 6228
6230 3 372425 149573 177160 -1 6229
6231 3 372387 149573 177240 -1 6230
6232 3 372314 149539 177320 -1 6231
6233 3 372264 149501 177400 -1 6232
6234 3 372253 149459 177480 -1 6233
6235 3 372310 149397 177560 -1 6234
6236 3 372433 149309 177640 -1 6235
6237 3 372501 149228 177680 -1 6236
6238 3 372561 149159 177720 -1 6237
6239 3 372599 149063 177800 -1 6238
6240 3 372597 148937 177880 -1 6239
6241 3 372569 148882 177960 -1 6240
6242 3 372557 148827 178040 -1 6241
6243 3 372570 148768 178120 -1 6242
6244 3 372538 148696 178160 -1 6243
6245 3 372470 148645 178200 -1 6244
6246 3 372424 148592 178280 -1 6245
6247 3 372425 148543 178320 -1 6246
6248 3 372424 148493 178360 -1 6247
6249 3 372433 148463 178400 -1 6248
6250 3 372442 148382 178480 -1 6249
6251 3 372447 148334 178560 -1 6250
6252 3 372448 148275 178640 -1 6251
6253 3 372486 148122 178720 -1 6252
6254 3 372480 148084 178760 -1 6253
6255 3 372478 148054 178840 -1 6254
6256 3 369271 149075 184280 -1 4677
6257 3 369233 149155 184320 -1 6256
6258 3 369149 149214 184360 -1 6257
6259 3 369145 149296 184400 -1 6258
6260 3 369109 149353 184440 -1 6259
6261 3 368799 149466 184480 -1 6260
6262 3 368774 149545 184520 -1 6261
6263 3 368715 149624 184560 -1 6262
6264 3 368653 149664 184600 -1 6263
6265 3 368547 149621 184600 -1 6264
6266 3 368366 149608 184640 -1 6265
6267 3 368263 149508 184640 -1 6266
6268 3 368185 149340 184600 -1 6267
6269 3 367949 149372 184600 -1 6268
6270 3 367887 149446 184680 -1 6269
6271 3 367761 149534 184760 -1 6270
6272 3 367587 149488 184800 -1 6271
6273 3 367690 149569 184880 -1 6272
6274 3 373176 147518 188480 -1 4550
6275 3 372980 147418 188480 -1 6274
6276 3 372885 147400 188440 -1 6275
6277 3 372894 147412 188400 -1 6276
6278 3 372904 147420 188360 -1 6277
6279 3 372996 147471 188520 -1 6275
6280 3 372929 147512 188560 -1 6279
6281 3 372785 147533 188600 -1 6280
6282 3 372772 147549 188680 -1 6281
6283 3 374452 147033 189800 -1 4462
6284 3 374608 147233 189800 -1 6283
6285 3 374682 147363 189760 -1 6284
6286 3 374825 147461 189800 -1 6285
6287 3 374889 147503 189840 -1 6286
6288 3 374948 147527 189880 -1 6287
6289 3 375005 147571 189920 -1 6288
6290 3 375121 147697 189960 -1 6289
6291 3 375244 147879 190000 -1 6290
6292 3 375256 147980 190040 -1 6291
6293 3 375370 148123 190040 -1 6292
6294 3 375463 148164 190000 -1 6293
6295 3 375605 148162 190000 -1 6294
6296 3 375664 148173 190040 -1 6295
6297 3 375758 148174 190120 -1 6296
6298 3 375847 148202 190160 -1 6297
6299 3 376089 148210 190160 -1 6298
6300 3 376220 148223 190040 -1 6299
6301 3 376273 148230 189960 -1 6300
6302 3 376331 148183 189880 -1 6301
6303 3 376382 148156 189800 -1 6302
6304 3 376429 148075 189680 -1 6303
6305 3 376454 148021 189520 -1 6304
6306 3 376505 148001 189400 -1 6305
6307 3 376530 148042 189320 -1 6306
6308 3 376554 148026 189280 -1 6307
6309 3 376668 148075 189200 -1 6308
6310 3 376729 148066 189120 -1 6309
6311 3 376804 148085 189000 -1 6310
6312 3 376841 148028 188880 -1 6311
6313 3 376861 148073 188800 -1 6312
6314 3 376907 148070 188720 -1 6313
6315 3 377057 147924 188680 -1 6314
6316 3 377126 147887 188640 -1 6315
6317 3 377251 147837 188600 -1 6316
6318 3 377334 147856 188560 -1 6317
6319 3 377457 147940 188520 -1 6318
6320 3 377564 147970 188600 -1 6319
6321 3 377757 147940 188640 -1 6320
6322 3 377783 147943 188680 -1 6321
6323 3 377809 147947 188720 -1 6322
6324 3 377835 147951 188760 -1 6323
6325 3 377572 147985 188440 -1 6319
6326 3 377678 148004 188360 -1 6325
6327 3 377753 147992 188280 -1 6326
6328 3 377767 147980 188200 -1 6327
6329 3 377818 147970 188160 -1 6328
6330 3 377858 147955 188080 -1 6329
6331 3 377959 147951 188000 -1 6330
6332 3 378026 147951 187920 -1 6331
6333 3 378087 147942 187880 -1 6332
6334 3 378106 147939 187840 -1 6333
6335 3 378124 147939 187800 -1 6334
6336 3 378182 147950 187720 -1 6335
6337 3 378216 147956 187680 -1 6336
6338 3 378391 148025 187680 -1 6337
6339 3 378407 148073 187680 -1 6338
6340 3 378449 148088 187640 -1 6339
6341 3 378595 148071 187600 -1 6340
6342 3 378715 148044 187560 -1 6341
6343 3 378773 148066 187520 -1 6342
6344 3 378847 148111 187480 -1 6343
6345 3 378876 148156 187440 -1 6344
6346 3 378892 148242 187440 -1 6345
6347 3 378851 148368 187400 -1 6346
6348 3 378752 148599 187400 -1 6347
6349 3 378874 148662 187280 -1 6348
6350 3 379058 148700 187240 -1 6349
6351 3 379238 148735 187200 -1 6350
6352 3 379336 148737 187160 -1 6351
6353 3 379433 148741 187120 -1 6352
6354 3 379531 148797 187120 -1 6353
6355 3 379719 148833 187120 -1 6354
6356 3 379899 148943 187120 -1 6355
6357 3 379933 148955 187080 -1 6356
6358 3 379936 148977 187040 -1 6357
6359 3 379943 149008 187000 -1 6358
6360 3 379961 149020 186960 -1 6359
6361 3 379988 149019 186880 -1 6360
6362 3 380029 148976 186800 -1 6361
6363 3 380038 148971 186760 -1 6362
6364 3 379692 148843 187040 -1 6355
6365 3 379665 148864 186960 -1 6364
6366 3 378606 148673 187520 -1 6348
6367 3 378587 148730 187560 -1 6366
6368 3 378607 148813 187600 -1 6367
6369 3 376160 148217 190200 -1 6299
6370 3 376175 148223 190240 -1 6369
6371 3 376191 148228 190280 -1 6370
6372 3 375844 148245 190240 -1 6298
6373 3 375810 148324 190280 -1 6372
6374 3 375766 148336 190320 -1 6373
6375 3 375718 148319 190360 -1 6374
6376 3 375740 148271 190440 -1 6375
6377 3 375809 148265 190520 -1 6376
6378 3 375836 148272 190600 -1 6377
6379 3 375863 148335 190680 -1 6378
6380 3 375850 148333 190760 -1 6379
6381 3 375828 148412 190840 -1 6380
6382 3 375749 148569 190920 -1 6381
6383 3 375793 148656 191000 -1 6382
6384 3 375905 148789 190960 -1 6383
6385 3 376118 148874 190960 -1 6384
6386 3 376216 148911 191000 -1 6385
6387 3 376260 148999 191000 -1 6386
6388 3 376240 149080 191040 -1 6387
6389 3 376294 149164 191080 -1 6388
6390 3 376347 149228 191160 -1 6389
6391 3 376371 149306 191200 -1 6390
6392 3 376394 149305 191240 -1 6391
6393 3 375777 148652 191080 -1 6383
6394 3 375704 148643 191160 -1 6393
6395 3 375646 148645 191240 -1 6394
6396 3 375636 148620 191320 -1 6395
6397 3 375632 148618 191400 -1 6396
6398 3 375623 148596 191520 -1 6397
6399 3 375578 148543 191600 -1 6398
6400 3 375603 148558 191720 -1 6399
6401 3 375627 148561 191760 -1 6400
6402 3 375651 148566 191800 -1 6401
6403 3 375189 147827 189920 -1 6290
6404 3 375192 147828 189880 -1 6403
6405 3 375036 147639 190000 -1 6290
6406 3 374900 147672 190040 -1 6405
6407 3 374808 147725 190080 -1 6406
6408 3 374778 147723 190120 -1 6407
6409 3 374765 147697 190160 -1 6408
6410 3 374765 147691 190240 -1 6409
6411 3 374705 147687 190320 -1 6410
6412 3 374681 147692 190400 -1 6411
6413 3 374655 147744 190480 -1 6412
6414 3 374637 147788 190560 -1 6413
6415 3 374619 147818 190600 -1 6414
6416 3 374590 147885 190680 -1 6415
6417 3 374551 147913 190760 -1 6416
6418 3 374511 147947 190840 -1 6417
6419 3 374493 147947 190920 -1 6418
6420 3 374485 147949 190960 -1 6419
6421 3 374595 148071 190960 -1 6420
6422 3 374732 148152 190960 -1 6421
6423 3 374792 148204 191000 -1 6422
6424 3 374834 148352 191000 -1 6423
6425 3 374821 148407 190880 -1 6424
6426 3 374830 148459 190840 -1 6425
6427 3 374912 148543 190920 -1 6426
6428 3 374967 148618 191000 -1 6427
6429 3 375006 148639 191040 -1 6428
6430 3 375206 148645 191040 -1 6429
6431 3 375277 148608 190960 -1 6430
6432 3 375298 148600 190920 -1 6431
6433 3 374444 147922 191040 -1 6420
6434 3 374328 148003 191080 -1 6433
6435 3 374287 148046 191120 -1 6434
6436 3 374230 148103 191200 -1 6435
6437 3 374236 148094 191240 -1 6436
6438 3 375149 146456 190240 -1 4458
6439 3 374921 146444 190320 -1 6438
6440 3 374771 146404 190480 -1 6439
6441 3 374489 146392 190600 -1 6440
6442 3 374172 146427 190720 -1 6441
6443 3 374058 146479 190800 -1 6442
6444 3 373994 146493 190880 -1 6443
6445 3 373961 146502 190920 -1 6444
6446 3 373732 146539 191040 -1 6445
6447 3 373551 146632 191120 -1 6446
6448 3 373350 146653 191240 -1 6447
6449 3 373153 146664 191400 -1 6448
6450 3 372903 146697 191680 -1 6449
6451 3 372744 146785 191800 -1 6450
6452 3 372512 146961 191800 -1 6451
6453 3 372481 147014 191840 -1 6452
6454 3 372522 147043 191880 -1 6453
6455 3 372645 146809 191880 -1 6451
6456 3 372523 146887 192160 -1 6455
6457 3 372572 146882 192200 -1 6456
6458 3 372765 146693 192240 -1 6457
6459 3 372746 146652 192320 -1 6458
6460 3 372787 146644 192440 -1 6459
6461 3 372783 146648 192520 -1 6460
6462 3 372785 146643 192600 -1 6461
6463 3 372770 146618 192680 -1 6462
6464 3 372761 146612 192720 -1 6463
6465 3 373041 146686 192720 -1 6464
6466 3 373182 146736 192800 -1 6465
6467 3 373199 146760 192880 -1 6466
6468 3 373179 146794 192920 -1 6467
6469 3 372754 146604 192760 -1 6464
6470 3 372755 146608 192800 -1 6469
6471 3 372464 146937 192280 -1 6457
6472 3 372183 147080 192440 -1 6471
6473 3 371965 147125 192600 -1 6472
6474 3 371771 147150 192800 -1 6473
6475 3 371585 147286 193040 -1 6474
6476 3 371390 147368 193280 -1 6475
6477 3 371333 147370 193320 -1 6476
6478 3 371217 147367 193400 -1 6477
6479 3 371082 147533 193600 -1 6478
6480 3 370740 147849 194000 -1 6479
6481 3 370471 147905 194160 -1 6480
6482 3 370272 148153 194360 -1 6481
6483 3 369811 148324 194480 -1 6482
6484 3 369471 148421 194640 -1 6483
6485 3 369037 148653 194720 -1 6484
6486 3 368931 148705 194680 -1 6485
6487 3 368921 148749 194600 -1 6486
6488 3 368943 148771 194560 -1 6487
6489 3 368947 148722 194880 -1 6485
6490 3 368740 148931 195120 -1 6489
6491 3 368704 148990 195240 -1 6490
6492 3 368548 149240 195440 -1 6491
6493 3 368072 149639 195520 -1 6492
6494 3 367813 149838 195840 -1 6493
6495 3 368525 149342 195840 -1 6494
6496 3 368719 149333 195960 -1 6495
6497 3 368987 149250 196000 -1 6496
6498 3 369131 149177 195960 -1 6497
6499 3 369216 149134 195880 -1 6498
6500 3 367467 150087 196080 -1 6494
6501 3 366858 150304 196200 -1 6500
6502 3 366495 150481 196400 -1 6501
6503 3 366189 150531 196600 -1 6502
6504 3 366021 150634 196760 -1 6503
6505 3 365889 150795 197000 -1 6504
6506 3 365763 150852 197160 -1 6505
6507 3 365730 150957 197280 -1 6506
6508 3 365727 151069 197480 -1 6507
6509 3 365723 151304 197600 -1 6508
6510 3 365435 151727 197760 -1 6509
6511 3 365296 151989 197960 -1 6510
6512 3 364931 152414 198000 -1 6511
6513 3 364764 152653 198160 -1 6512
6514 3 364670 152761 198240 -1 6513
6515 3 365071 152881 198240 -1 6514
6516 3 365011 153034 198280 -1 6515
6517 3 365030 153353 198320 -1 6516
6518 3 365019 153322 198280 -1 6517
6519 3 365068 153319 198200 -1 6518
6520 3 364988 153431 198400 -1 6517
6521 3 365043 153581 198440 -1 6520
6522 3 365109 153613 198480 -1 6521
6523 3 365186 153746 198520 -1 6522
6524 3 365330 153915 198600 -1 6523
6525 3 365398 154028 198640 -1 6524
6526 3 365382 154104 198680 -1 6525
6527 3 365363 154145 198720 -1 6526
6528 3 365327 154203 198760 -1 6527
6529 3 365290 154233 198800 -1 6528
6530 3 365277 154256 198840 -1 6529
6531 3 365266 154268 198880 -1 6530
6532 3 365265 154295 198960 -1 6531
6533 3 365270 154336 199040 -1 6532
6534 3 365294 154341 199120 -1 6533
6535 3 365327 154307 199160 -1 6534
6536 3 365373 154248 199200 -1 6535
6537 3 365443 154064 199240 -1 6536
6538 3 365419 153862 199240 -1 6537
6539 3 365317 153802 199240 -1 6538
6540 3 365299 153886 199160 -1 6539
6541 3 365471 153987 199280 -1 6537
6542 3 365505 153960 199320 -1 6541
6543 3 365637 153976 199320 -1 6542
6544 3 365820 153929 199400 -1 6543
6545 3 365981 153841 199440 -1 6544
6546 3 366225 153831 199440 -1 6545
6547 3 366231 153830 199480 -1 6546
6548 3 365387 152878 198280 -1 6515
6549 3 365432 152909 198320 -1 6548
6550 3 365509 152882 198240 -1 6548
6551 3 365597 152851 198200 -1 6550
6552 3 365694 152863 198160 -1 6551
6553 3 365811 152900 198200 -1 6552
6554 3 365943 152933 198240 -1 6553
6555 3 366066 153022 198280 -1 6554
6556 3 366294 153076 198280 -1 6555
6557 3 366360 153058 198320 -1 6556
6558 3 366356 153058 198360 -1 6557
6559 3 366412 153092 198440 -1 6558
6560 3 366461 153121 198560 -1 6559
6561 3 366558 153159 198680 -1 6560
6562 3 366596 153171 198720 -1 6561
6563 3 366632 153181 198760 -1 6562
6564 3 366027 152999 198360 -1 6555
6565 3 366037 152981 198440 -1 6564
6566 3 366024 152958 198480 -1 6565
6567 3 365992 152836 198480 -1 6566
6568 3 366064 152854 198560 -1 6567
6569 3 366163 152829 198640 -1 6568
6570 3 366239 152780 198720 -1 6569
6571 3 366235 152765 198760 -1 6570
6572 3 365797 152733 198440 -1 6567
6573 3 365435 152688 198440 -1 6572
6574 3 365432 152654 198360 -1 6573
6575 3 365388 152710 198560 -1 6573
6576 3 364435 152810 198280 -1 6514
6577 3 363977 153001 198440 -1 6576
6578 3 363002 153144 198600 -1 6577
6579 3 362584 153346 198800 -1 6578
6580 3 362633 153319 198840 -1 6579
6581 3 361627 153518 198840 -1 6580
6582 3 361517 153720 198880 -1 6581
6583 3 361450 153780 199040 -1 6582
6584 3 361508 153790 199080 -1 6583
6585 3 361932 154018 199080 -1 6584
6586 3 361985 154022 199120 -1 6585
6587 3 362173 154001 199120 -1 6586
6588 3 362222 153987 199160 -1 6587
6589 3 362239 153946 199200 -1 6588
6590 3 362256 153916 199240 -1 6589
6591 3 362272 153888 199280 -1 6590
6592 3 362042 154024 199160 -1 6586
6593 3 362033 154022 199200 -1 6592
6594 3 361151 153816 199120 -1 6584
6595 3 360719 154040 199160 -1 6594
6596 3 360205 154165 199240 -1 6595
6597 3 359866 154339 199400 -1 6596
6598 3 358931 154412 199440 -1 6597
6599 3 357970 154132 199480 -1 6598
6600 3 357609 153996 199600 -1 6599
6601 3 357052 153638 199680 -1 6600
6602 3 356170 153351 199680 -1 6601
6603 3 355878 153272 199720 -1 6602
6604 3 355301 153087 199720 -1 6603
6605 3 354690 153062 199720 -1 6604
6606 3 354279 153125 199640 -1 6605
6607 3 354162 153148 199560 -1 6606
6608 3 353844 153200 199480 -1 6607
6609 3 353733 153202 199400 -1 6608
6610 3 353450 153241 199280 -1 6609
6611 3 353118 153470 199240 -1 6610
6612 3 353124 153548 199160 -1 6611
6613 3 353098 153581 199120 -1 6612
6614 3 353091 153620 199080 -1 6613
6615 3 353038 153694 199000 -1 6614
6616 3 352939 153741 198920 -1 6615
6617 3 352799 153773 198800 -1 6616
6618 3 352603 153825 198680 -1 6617
6619 3 352483 153878 198640 -1 6618
6620 3 352550 153809 198520 -1 6619
6621 3 352479 153752 198440 -1 6620
6622 3 352337 153715 198360 -1 6621
6623 3 352276 153704 198320 -1 6622
6624 3 352131 153692 198280 -1 6623
6625 3 351996 153712 198240 -1 6624
6626 3 351880 153659 198160 -1 6625
6627 3 351700 153463 198080 -1 6626
6628 3 351628 153431 198000 -1 6627
6629 3 351534 153432 197960 -1 6628
6630 3 351400 153436 197920 -1 6629
6631 3 351334 153417 197880 -1 6630
6632 3 351151 153348 197800 -1 6631
6633 3 351054 153376 197760 -1 6632
6634 3 351017 153394 197720 -1 6633
6635 3 350861 153472 197640 -1 6634
6636 3 350505 153591 197640 -1 6635
6637 3 350449 153706 197640 -1 6636
6638 3 350041 153912 197640 -1 6637
6639 3 349781 154055 197640 -1 6638
6640 3 349701 154113 197720 -1 6639
6641 3 349588 154147 197760 -1 6640
6642 3 349726 154136 197840 -1 6641
6643 3 349747 154148 197880 -1 6642
6644 3 349774 154121 197920 -1 6643
6645 3 349725 154093 197960 -1 6644
6646 3 349705 154084 198000 -1 6645
6647 3 349738 154091 198080 -1 6646
6648 3 349745 154079 198120 -1 6647
6649 3 349748 154026 198200 -1 6648
6650 3 349750 153977 198240 -1 6649
6651 3 349761 153924 198280 -1 6650
6652 3 349808 153845 198320 -1 6651
6653 3 349816 153789 198360 -1 6652
6654 3 349964 153607 198400 -1 6653
6655 3 350025 153538 198360 -1 6654
6656 3 350060 153546 198320 -1 6655
6657 3 350048 153515 198280 -1 6656
6658 3 350049 153505 198200 -1 6657
6659 3 350035 153473 198160 -1 6658
6660 3 349995 153398 198120 -1 6659
6661 3 349965 153341 198080 -1 6660
6662 3 349946 153143 198000 -1 6661
6663 3 349945 153153 197960 -1 6662
6664 3 350029 153439 198400 -1 6655
6665 3 350024 153380 198440 -1 6664
6666 3 350061 153330 198480 -1 6665
6667 3 350107 153295 198560 -1 6666
6668 3 350128 153200 198640 -1 6667
6669 3 350132 153079 198720 -1 6668
6670 3 350132 152946 198760 -1 6669
6671 3 350161 152833 198800 -1 6670
6672 3 350136 152727 198840 -1 6671
6673 3 350111 152617 198920 -1 6672
6674 3 350183 152560 199000 -1 6673
6675 3 350211 152522 199040 -1 6674
6676 3 350143 152394 199040 -1 6675
6677 3 350123 152314 199000 -1 6676
6678 3 350321 152188 199000 -1 6677
6679 3 350367 152172 199040 -1 6678
6680 3 350386 152165 199080 -1 6679
6681 3 350407 152163 199120 -1 6680
6682 3 350323 152187 198960 -1 6678
6683 3 350329 152186 198920 -1 6682
6684 3 350897 153436 197600 -1 6635
6685 3 350949 153401 197560 -1 6684
6686 3 350958 153375 197520 -1 6685
6687 3 350932 153378 197480 -1 6686
6688 3 350924 153377 197440 -1 6687
6689 3 350928 153381 197360 -1 6688
6690 3 350920 153421 197280 -1 6689
6691 3 350887 153470 197240 -1 6690
6692 3 350818 153610 197240 -1 6691
6693 3 350702 153652 197240 -1 6692
6694 3 350618 153718 197200 -1 6693
6695 3 350553 153808 197160 -1 6694
6696 3 350525 153882 197120 -1 6695
6697 3 350509 153914 197080 -1 6696
6698 3 350511 153996 197040 -1 6697
6699 3 350550 154092 197000 -1 6698
6700 3 350526 154122 196960 -1 6699
6701 3 350495 154154 196920 -1 6700
6702 3 350481 154168 196880 -1 6701
6703 3 350824 153488 197200 -1 6691
6704 3 350768 153431 197120 -1 6703
6705 3 350715 153351 197040 -1 6704
6706 3 350549 153250 197000 -1 6705
6707 3 350506 153218 196960 -1 6706
6708 3 350402 153230 196960 -1 6707
6709 3 350350 153296 196960 -1 6708
6710 3 350331 153326 196880 -1 6709
6711 3 350299 153328 196800 -1 6710
6712 3 350257 153341 196720 -1 6711
6713 3 350162 153398 196680 -1 6712
6714 3 350131 153475 196720 -1 6713
6715 3 350128 153468 196760 -1 6714
6716 3 350551 153117 196920 -1 6707
6717 3 350543 153015 196800 -1 6716
6718 3 350538 152964 196720 -1 6717
6719 3 350513 152977 196640 -1 6718
6720 3 350539 152978 196520 -1 6719
6721 3 350424 153000 196400 -1 6720
6722 3 350385 152992 196320 -1 6721
6723 3 350343 152975 196240 -1 6722
6724 3 350342 152911 196160 -1 6723
6725 3 350385 152877 196120 -1 6724
6726 3 350374 152885 196040 -1 6725
6727 3 350406 152899 195960 -1 6726
6728 3 350512 152921 195880 -1 6727
6729 3 350599 152862 195800 -1 6728
6730 3 350613 152807 195760 -1 6729
6731 3 350605 152778 195720 -1 6730
6732 3 350811 152814 195760 -1 6731
6733 3 351086 152813 195800 -1 6732
6734 3 351254 152815 195800 -1 6733
6735 3 351560 152671 195800 -1 6734
6736 3 351659 152635 195720 -1 6735
6737 3 351794 152638 195640 -1 6736
6738 3 351875 152686 195680 -1 6737
6739 3 352001 152734 195680 -1 6738
6740 3 352172 152726 195640 -1 6739
6741 3 352204 152741 195600 -1 6740
6742 3 352284 152765 195520 -1 6741
6743 3 352324 152808 195440 -1 6742
6744 3 352437 152810 195360 -1 6743
6745 3 352548 152851 195320 -1 6744
6746 3 352686 152882 195280 -1 6745
6747 3 352845 152934 195240 -1 6746
6748 3 353075 152954 195200 -1 6747
6749 3 353139 152886 195160 -1 6748
6750 3 353232 152799 195120 -1 6749
6751 3 353257 152769 195080 -1 6750
6752 3 353329 152741 195000 -1 6751
6753 3 353354 152714 194960 -1 6752
6754 3 353385 152684 194880 -1 6753
6755 3 353415 152652 194800 -1 6754
6756 3 353508 152545 194760 -1 6755
6757 3 353535 152516 194720 -1 6756
6758 3 353544 152459 194680 -1 6757
6759 3 353637 152435 194640 -1 6758
6760 3 353850 152390 194600 -1 6759
6761 3 353938 152443 194560 -1 6760
6762 3 354049 152529 194520 -1 6761
6763 3 354170 152684 194480 -1 6762
6764 3 354197 152693 194440 -1 6763
6765 3 354301 152824 194440 -1 6764
6766 3 354457 152848 194400 -1 6765
6767 3 354476 152866 194360 -1 6766
6768 3 354541 152924 194280 -1 6767
6769 3 354551 152943 194240 -1 6768
6770 3 354037 152517 194480 -1 6762
6771 3 354017 152522 194400 -1 6770
6772 3 354019 152522 194320 -1 6771
6773 3 354034 152507 194280 -1 6772
6774 3 353990 152458 194240 -1 6773
6775 3 350400 152596 195680 -1 6731
6776 3 350332 152398 195640 -1 6775
6777 3 350345 152332 195600 -1 6776
6778 3 350405 152266 195560 -1 6777
6779 3 350464 152197 195520 -1 6778
6780 3 350517 152144 195480 -1 6779
6781 3 350560 152091 195440 -1 6780
6782 3 350590 152021 195400 -1 6781
6783 3 350489 152049 195360 -1 6782
6784 3 350328 152068 195320 -1 6783
6785 3 350237 152009 195280 -1 6784
6786 3 350266 151914 195240 -1 6785
6787 3 350328 151820 195200 -1 6786
6788 3 350359 151711 195160 -1 6787
6789 3 350405 151568 195120 -1 6788
6790 3 350413 151502 195080 -1 6789
6791 3 350429 151428 195040 -1 6790
6792 3 350427 151428 195000 -1 6791
6793 3 350884 152009 195400 -1 6782
6794 3 351066 152061 195400 -1 6793
6795 3 350984 152070 195360 -1 6794
6796 3 350985 152072 195320 -1 6795
6797 3 350985 152069 195280 -1 6796
6798 3 351182 152024 195400 -1 6794
6799 3 351302 152038 195360 -1 6798
6800 3 351353 152049 195320 -1 6799
6801 3 351476 152013 195280 -1 6800
6802 3 351557 151952 195200 -1 6801
6803 3 351712 151830 195120 -1 6802
6804 3 351729 151794 195080 -1 6803
6805 3 351745 151709 195040 -1 6804
6806 3 351723 151619 195000 -1 6805
6807 3 351700 151567 194960 -1 6806
6808 3 351676 151516 194920 -1 6807
6809 3 351673 151460 194880 -1 6808
6810 3 351673 151419 194840 -1 6809
6811 3 351676 151369 194800 -1 6810
6812 3 351715 151289 194720 -1 6811
6813 3 351775 151288 194640 -1 6812
6814 3 351799 151284 194600 -1 6813
6815 3 351830 151325 194520 -1 6814
6816 3 351882 151344 194480 -1 6815
6817 3 352167 153834 198640 -1 6619
6818 3 352067 153738 198640 -1 6817
6819 3 352090 153710 198720 -1 6818
6820 3 352130 153632 198840 -1 6819
6821 3 352126 153589 198960 -1 6820
6822 3 352152 153576 199080 -1 6821
6823 3 352114 153474 199200 -1 6822
6824 3 352090 153381 199280 -1 6823
6825 3 352052 153371 199320 -1 6824
6826 3 359010 154668 199560 -1 6598
6827 3 358906 154868 199600 -1 6826
6828 3 358668 154965 199640 -1 6827
6829 3 358394 155207 199680 -1 6828
6830 3 358221 155541 199640 -1 6829
6831 3 358253 155760 199520 -1 6830
6832 3 358342 156097 199360 -1 6831
6833 3 358372 156358 199360 -1 6832
6834 3 358376 156368 199320 -1 6833
6835 3 358309 156494 199240 -1 6834
6836 3 358222 156757 199240 -1 6835
6837 3 358101 156929 199200 -1 6836
6838 3 358055 156963 199160 -1 6837
6839 3 357987 157026 199080 -1 6838
6840 3 357961 157065 199040 -1 6839
6841 3 357947 157103 199000 -1 6840
6842 3 357975 157217 199000 -1 6841
6843 3 357916 157260 198960 -1 6842
6844 3 357738 157326 198920 -1 6843
6845 3 357717 157371 198880 -1 6844
6846 3 357735 157412 199000 -1 6844
6847 3 362718 153268 198920 -1 6580
6848 3 362755 153233 199000 -1 6847
6849 3 362831 153133 199120 -1 6848
6850 3 362882 153143 199200 -1 6849
6851 3 362674 152909 199200 -1 6850
6852 3 362603 152608 199200 -1 6851
6853 3 362561 152330 199200 -1 6852
6854 3 362455 152208 199200 -1 6853
6855 3 362487 152075 199320 -1 6854
6856 3 362508 152027 199400 -1 6855
6857 3 362480 151936 199480 -1 6856
6858 3 362446 151900 199560 -1 6857
6859 3 362499 151830 199640 -1 6858
6860 3 362603 151766 199640 -1 6859
6861 3 362679 151626 199640 -1 6860
6862 3 362707 151493 199680 -1 6861
6863 3 362703 151433 199720 -1 6862
6864 3 362808 151356 199760 -1 6863
6865 3 362850 151291 199800 -1 6864
6866 3 362892 151072 199880 -1 6865
6867 3 362968 150872 199880 -1 6866
6868 3 362980 150826 199920 -1 6867
6869 3 362866 153202 199240 -1 6850
6870 3 362782 153199 199320 -1 6869
6871 3 362877 153267 199400 -1 6870
6872 3 368459 149153 195040 -1 6490
6873 3 368470 149464 195080 -1 6872
6874 3 368460 149931 195120 -1 6873
6875 3 368245 150366 195160 -1 6874
6876 3 367920 150835 195080 -1 6875
6877 3 367822 150963 195000 -1 6876
6878 3 367650 151069 194960 -1 6877
6879 3 366979 151582 195000 -1 6878
6880 3 366878 151874 195000 -1 6879
6881 3 366867 151855 194920 -1 6880
6882 3 366864 151868 194880 -1 6881
6883 3 366860 151940 195000 -1 6880
6884 3 366688 152062 195000 -1 6883
6885 3 366606 152120 195040 -1 6884
6886 3 366508 152222 195080 -1 6885
6887 3 366384 152233 195000 -1 6886
6888 3 366409 152199 194920 -1 6887
6889 3 366443 152173 194840 -1 6888
6890 3 366426 152166 194760 -1 6889
6891 3 366325 152161 194680 -1 6890
6892 3 366297 152193 194560 -1 6891
6893 3 366258 152217 194480 -1 6892
6894 3 366225 152194 194440 -1 6893
6895 3 366469 152293 195120 -1 6886
6896 3 366473 152327 195160 -1 6895
6897 3 366479 152426 195200 -1 6896
6898 3 366408 152490 195240 -1 6897
6899 3 366291 152581 195320 -1 6898
6900 3 366265 152608 195400 -1 6899
6901 3 366227 152620 195480 -1 6900
6902 3 366206 152738 195520 -1 6901
6903 3 366158 152826 195560 -1 6902
6904 3 366069 152848 195600 -1 6903
6905 3 366043 152874 195640 -1 6904
6906 3 366008 152900 195680 -1 6905
6907 3 366003 152900 195720 -1 6906
6908 3 366038 152912 195800 -1 6907
6909 3 366098 152944 195880 -1 6908
6910 3 366144 152971 195960 -1 6909
6911 3 366113 153022 196040 -1 6910
6912 3 366111 153049 196080 -1 6911
6913 3 366101 153065 196120 -1 6912
6914 3 367597 151062 194880 -1 6878
6915 3 367519 151028 194800 -1 6914
6916 3 367473 151007 194720 -1 6915
6917 3 367448 150993 194680 -1 6916
6918 3 367444 150963 194600 -1 6917
6919 3 367487 151024 194480 -1 6918
6920 3 367547 150983 194400 -1 6919
6921 3 367677 150916 194280 -1 6920
6922 3 367797 150821 194160 -1 6921
6923 3 367844 150730 194080 -1 6922
6924 3 367817 150643 193960 -1 6923
6925 3 367860 150649 193880 -1 6924
6926 3 367920 150668 193800 -1 6925
6927 3 367932 150621 193720 -1 6926
6928 3 367990 150596 193640 -1 6927
6929 3 368026 150556 193560 -1 6928
6930 3 368027 150493 193480 -1 6929
6931 3 368018 150484 193400 -1 6930
6932 3 367975 150504 193320 -1 6931
6933 3 368440 150085 195080 -1 6874
6934 3 368914 150135 195080 -1 6933
6935 3 368920 150148 195120 -1 6934
6936 3 368818 150328 195160 -1 6935
6937 3 368818 150412 195160 -1 6936
6938 3 368852 150474 195200 -1 6937
6939 3 369098 150686 195200 -1 6938
6940 3 369157 150708 195120 -1 6939
6941 3 369270 150706 195080 -1 6940
6942 3 369357 150703 195040 -1 6941
6943 3 369463 150653 195000 -1 6942
6944 3 369673 150646 194960 -1 6943
6945 3 369788 150590 194920 -1 6944
6946 3 369863 150542 194880 -1 6945
6947 3 369919 150531 194840 -1 6946
6948 3 369962 150556 194800 -1 6947
6949 3 370004 150631 194720 -1 6948
6950 3 370069 150603 194640 -1 6949
6951 3 370091 150602 194560 -1 6950
6952 3 370096 150604 194480 -1 6951
6953 3 370093 150608 194440 -1 6952
6954 3 368438 150007 195040 -1 6933
6955 3 370263 147809 194160 -1 6481
6956 3 370051 147903 194200 -1 6955
6957 3 370032 147903 194240 -1 6956
6958 3 369881 147858 194280 -1 6957
6959 3 369627 147901 194280 -1 6958
6960 3 369568 147882 194320 -1 6959
6961 3 369450 147848 194360 -1 6960
6962 3 369388 147826 194400 -1 6961
6963 3 369251 147846 194440 -1 6962
6964 3 369167 147883 194520 -1 6963
6965 3 369125 147847 194560 -1 6964
6966 3 369119 147829 194600 -1 6965
6967 3 369116 147824 194640 -1 6966
6968 3 371220 147168 193320 -1 6477
6969 3 371163 147095 193240 -1 6968
6970 3 371200 147137 193160 -1 6969
6971 3 371193 147160 193120 -1 6970
6972 3 371181 147211 193040 -1 6971
6973 3 371209 147215 192960 -1 6972
6974 3 371240 147194 192880 -1 6973
6975 3 371282 147186 192800 -1 6974
6976 3 371302 147193 192720 -1 6975
6977 3 371373 147213 192600 -1 6976
6978 3 371367 147244 192560 -1 6977
6979 3 374229 146526 190920 -1 6444
6980 3 374285 146526 191000 -1 6979
6981 3 374256 146525 191080 -1 6980
6982 3 374227 146528 191120 -1 6981
6983 3 374202 146556 191200 -1 6982
6984 3 374196 146557 191280 -1 6983
6985 3 374180 146608 191320 -1 6984
6986 3 374188 146625 191400 -1 6985
6987 3 374187 146639 191480 -1 6986
6988 3 374212 146616 191560 -1 6987
6989 3 374211 146599 191640 -1 6988
6990 3 374242 146589 191720 -1 6989
6991 3 374281 146585 191760 -1 6990
6992 3 374274 146592 191840 -1 6991
6993 3 375430 146040 190240 -1 4458
6994 3 375418 145972 190200 -1 6993
6995 3 375419 145952 190160 -1 6994
6996 3 375489 145939 190120 -1 6995
6997 3 375520 145937 190080 -1 6996
6998 3 375554 145815 190080 -1 6997
6999 3 375535 145791 190120 -1 6998
7000 3 375460 145759 190200 -1 6999
7001 3 375410 145746 190280 -1 7000
7002 3 375410 145746 190360 -1 7001
7003 3 375568 145799 190040 -1 6998
7004 3 375526 145777 190000 -1 7003
7005 3 375489 145776 189920 -1 7004
7006 3 375473 145757 189840 -1 7005
7007 3 375523 145762 189760 -1 7006
7008 3 375535 145782 189680 -1 7007
7009 3 375558 145815 189640 -1 7008
7010 3 375540 145870 189600 -1 7009
7011 3 375557 145885 189560 -1 7010
7012 3 375576 145861 189480 -1 7011
7013 3 375578 145779 189400 -1 7012
7014 3 375567 145729 189320 -1 7013
7015 3 375545 145688 189280 -1 7014
7016 3 375518 145578 189200 -1 7015
7017 3 375485 145494 189120 -1 7016
7018 3 375457 145383 189040 -1 7017
7019 3 375430 145290 189000 -1 7018
7020 3 375392 145246 188960 -1 7019
7021 3 375361 145170 188920 -1 7020
7022 3 375384 145113 188880 -1 7021
7023 3 375396 145068 188840 -1 7022
7024 3 375370 145056 188760 -1 7023
7025 3 375347 145024 188640 -1 7024
7026 3 375338 145014 188560 -1 7025
7027 3 375320 144978 188480 -1 7026
7028 3 375286 144961 188400 -1 7027
7029 3 375265 144950 188320 -1 7028
7030 3 375263 144909 188240 -1 7029
7031 3 375299 144874 188160 -1 7030
7032 3 375286 144858 188080 -1 7031
7033 3 375232 144879 188000 -1 7032
7034 3 375185 144874 187960 -1 7033
7035 3 375164 144857 187920 -1 7034
7036 3 375145 144827 187880 -1 7035
7037 3 375184 144805 187800 -1 7036
7038 3 375227 144793 187720 -1 7037
7039 3 375269 144760 187640 -1 7038
7040 3 375297 144739 187560 -1 7039
7041 3 375292 144710 187480 -1 7040
7042 3 375285 144675 187400 -1 7041
7043 3 375284 144643 187320 -1 7042
7044 3 375374 144633 187200 -1 7043
7045 3 375479 144643 187080 -1 7044
7046 3 375603 144666 187000 -1 7045
7047 3 375640 144719 186960 -1 7046
7048 3 375666 144759 186920 -1 7047
7049 3 375720 144808 186840 -1 7048
7050 3 375794 144835 186800 -1 7049
7051 3 376031 144955 186800 -1 7050
7052 3 376260 145009 186840 -1 7051
7053 3 376382 144971 186840 -1 7052
7054 3 376456 144954 186760 -1 7053
7055 3 376502 144944 186720 -1 7054
7056 3 376312 144936 186960 -1 7053
7057 3 376287 144919 187000 -1 7056
7058 3 376276 144942 187040 -1 7057
7059 3 376212 145003 187120 -1 7058
7060 3 376142 145003 187160 -1 7059
7061 3 376178 144936 187240 -1 7060
7062 3 376184 144923 187320 -1 7061
7063 3 376175 144900 187400 -1 7062
7064 3 376122 144902 187520 -1 7063
7065 3 376129 144908 187560 -1 7064
7066 3 375660 144950 188840 -1 7023
7067 3 375699 144943 188920 -1 7066
7068 3 375728 144969 188960 -1 7067
7069 3 375760 144997 189000 -1 7068
7070 3 375775 145072 189080 -1 7069
7071 3 375768 145143 189160 -1 7070
7072 3 375783 145177 189200 -1 7071
7073 3 375874 145295 189280 -1 7072
7074 3 375981 145304 189480 -1 7073
7075 3 375984 145320 189560 -1 7074
7076 3 375935 145348 189640 -1 7075
7077 3 375958 145365 189720 -1 7076
7078 3 376005 145369 189800 -1 7077
7079 3 376055 145403 189880 -1 7078
7080 3 376089 145461 189960 -1 7079
7081 3 376124 145496 190080 -1 7080
7082 3 376151 145488 190120 -1 7081
7083 3 376165 145564 190160 -1 7082
7084 3 376086 145599 190240 -1 7083
7085 3 375916 145649 190320 -1 7084
7086 3 375912 145658 190400 -1 7085
7087 3 375933 145671 190480 -1 7086
7088 3 375935 145671 190560 -1 7087
7089 3 375939 145671 190600 -1 7088
7090 3 375882 144932 188840 -1 7066
7091 3 376004 144814 188840 -1 7090
7092 3 376057 144762 188800 -1 7091
7093 3 376072 144734 188760 -1 7092
7094 3 376119 144625 188680 -1 7093
7095 3 376063 144539 188600 -1 7094
7096 3 376027 144489 188560 -1 7095
7097 3 376089 144435 188480 -1 7096
7098 3 376115 144438 188440 -1 7097
7099 3 376141 144447 188360 -1 7098
7100 3 376139 144368 188280 -1 7099
7101 3 376152 144332 188240 -1 7100
7102 3 376150 144281 188160 -1 7101
7103 3 376181 144249 188120 -1 7102
7104 3 376385 143895 188120 -1 7103
7105 3 376476 143819 188080 -1 7104
7106 3 378370 145212 191200 -1 4386
7107 3 378550 145379 191200 -1 7106
7108 3 378630 145534 191200 -1 7107
7109 3 378994 145677 191200 -1 7108
7110 3 379162 145744 191160 -1 7109
7111 3 379358 145825 191120 -1 7110
7112 3 379971 146147 191120 -1 7111
7113 3 380202 146284 191160 -1 7112
7114 3 380500 146426 191200 -1 7113
7115 3 380656 146462 191280 -1 7114
7116 3 380935 146457 191320 -1 7115
7117 3 381283 146453 191280 -1 7116
7118 3 381420 146522 191240 -1 7117
7119 3 381490 146767 191200 -1 7118
7120 3 381534 146776 191160 -1 7119
7121 3 381583 146808 191120 -1 7120
7122 3 381665 146833 191040 -1 7121
7123 3 381757 146796 190960 -1 7122
7124 3 381785 146774 190880 -1 7123
7125 3 381834 146977 190840 -1 7124
7126 3 382228 147186 190840 -1 7125
7127 3 382468 147345 190840 -1 7126
7128 3 382507 147368 190800 -1 7127
7129 3 383005 147688 190800 -1 7128
7130 3 383138 147623 190880 -1 7129
7131 3 383409 147296 190800 -1 7129
7132 3 383553 147217 190840 -1 7131
7133 3 383558 147220 190880 -1 7132
7134 3 383575 147214 190920 -1 7133
7135 3 383471 147341 191000 -1 7134
7136 3 383453 147360 191080 -1 7135
7137 3 383625 147176 190920 -1 7134
7138 3 383681 146908 190920 -1 7137
7139 3 383793 146829 191000 -1 7138
7140 3 383997 146716 191080 -1 7139
7141 3 384057 146679 191120 -1 7140
7142 3 384065 146560 191160 -1 7141
7143 3 384179 146464 191160 -1 7142
7144 3 384211 146444 191240 -1 7143
7145 3 384233 146364 191320 -1 7144
7146 3 384216 146342 191360 -1 7145
7147 3 384222 146426 191040 -1 7143
7148 3 384251 146385 191000 -1 7147
7149 3 384179 146338 190880 -1 7148
7150 3 384339 146170 191000 -1 7148
7151 3 384368 146133 191040 -1 7150
7152 3 384527 146068 191120 -1 7151
7153 3 384633 146034 191200 -1 7152
7154 3 384675 145988 191200 -1 7153
7155 3 384669 145950 191200 -1 7154
7156 3 384607 145912 191200 -1 7155
7157 3 384521 145788 191200 -1 7156
7158 3 384489 145716 191320 -1 7157
7159 3 384501 145621 191400 -1 7158
7160 3 384466 145527 191480 -1 7159
7161 3 384393 145458 191560 -1 7160
7162 3 384349 145431 191640 -1 7161
7163 3 384336 145445 191720 -1 7162
7164 3 384314 145469 191760 -1 7163
7165 3 383149 147743 190720 -1 7129
7166 3 383181 147801 190640 -1 7165
7167 3 383360 147828 190560 -1 7166
7168 3 383426 147791 190440 -1 7167
7169 3 383431 147794 190360 -1 7168
7170 3 383424 147785 190200 -1 7169
7171 3 383413 147796 190120 -1 7170
7172 3 383581 147900 190120 -1 7171
7173 3 383849 147904 190120 -1 7172
7174 3 383999 147918 190040 -1 7173
7175 3 383967 147893 189920 -1 7174
7176 3 383947 147938 189840 -1 7175
7177 3 383959 147960 189800 -1 7176
7178 3 384021 148034 189720 -1 7177
7179 3 384064 148106 189640 -1 7178
7180 3 384122 148168 189640 -1 7179
7181 3 384248 148192 189640 -1 7180
7182 3 384201 148110 189560 -1 7181
7183 3 384224 148061 189480 -1 7182
7184 3 384210 148009 189400 -1 7183
7185 3 384232 148006 189360 -1 7184
7186 3 384214 147962 189320 -1 7185
7187 3 384339 148252 189680 -1 7181
7188 3 384365 148269 189720 -1 7187
7189 3 383276 147620 190080 -1 7171
7190 3 383050 147559 190000 -1 7189
7191 3 382969 147570 189960 -1 7190
7192 3 382877 147582 189880 -1 7191
7193 3 382733 147794 189800 -1 7192
7194 3 382637 147912 189720 -1 7193
7195 3 382608 148021 189640 -1 7194
7196 3 382577 148158 189560 -1 7195
7197 3 382511 148277 189520 -1 7196
7198 3 382367 148343 189520 -1 7197
7199 3 382271 148684 189520 -1 7198
7200 3 382201 148697 189440 -1 7199
7201 3 382216 148746 189360 -1 7200
7202 3 382219 148751 189280 -1 7201
7203 3 382204 148727 189200 -1 7202
7204 3 382330 148767 189640 -1 7199
7205 3 382321 148815 189720 -1 7204
7206 3 382215 148867 189720 -1 7205
7207 3 382151 148875 189760 -1 7206
7208 3 381935 148780 189800 -1 7207
7209 3 381829 148820 189800 -1 7208
7210 3 381733 148902 189760 -1 7209
7211 3 381612 148976 189720 -1 7210
7212 3 381543 149009 189680 -1 7211
7213 3 381446 149046 189640 -1 7212
7214 3 381408 149029 189600 -1 7213
7215 3 381832 146973 190760 -1 7125
7216 3 381852 146994 190720 -1 7215
7217 3 381818 146855 190680 -1 7216
7218 3 381864 146791 190640 -1 7217
7219 3 381896 146780 190560 -1 7218
7220 3 381911 146761 190520 -1 7219
7221 3 381945 146737 190440 -1 7220
7222 3 382028 146716 190360 -1 7221
7223 3 382079 146705 190280 -1 7222
7224 3 382067 146702 190200 -1 7223
7225 3 382115 146715 190120 -1 7224
7226 3 382176 146735 190040 -1 7225
7227 3 382232 146771 189960 -1 7226
7228 3 382207 146788 189880 -1 7227
7229 3 382163 146770 189800 -1 7228
7230 3 382117 146767 189720 -1 7229
7231 3 382078 146747 189640 -1 7230
7232 3 382073 146712 189560 -1 7231
7233 3 382059 146660 189480 -1 7232
7234 3 382050 146634 189400 -1 7233
7235 3 382026 146647 189360 -1 7234
7236 3 381918 146699 189360 -1 7235
7237 3 381815 146687 189320 -1 7236
7238 3 381733 146687 189280 -1 7237
7239 3 381643 146665 189200 -1 7238
7240 3 381610 146643 189160 -1 7239
7241 3 381608 146617 189120 -1 7240
7242 3 381592 146584 189080 -1 7241
7243 3 382071 146591 189320 -1 7235
7244 3 382143 146595 189320 -1 7243
7245 3 382257 146590 189280 -1 7244
7246 3 382429 146512 189200 -1 7245
7247 3 382554 146431 189160 -1 7246
7248 3 382696 146315 189160 -1 7247
7249 3 382769 146304 189200 -1 7248
7250 3 383007 146291 189280 -1 7249
7251 3 383137 146204 189200 -1 7250
7252 3 383251 146164 189120 -1 7251
7253 3 383285 146169 189080 -1 7252
7254 3 383317 146175 189040 -1 7253
7255 3 383309 146166 189000 -1 7254
7256 3 383262 146144 188920 -1 7255
7257 3 383178 146098 188880 -1 7256
7258 3 383192 146091 188800 -1 7257
7259 3 383264 146108 188720 -1 7258
7260 3 383477 146166 188680 -1 7259
7261 3 383554 146324 188760 -1 7260
7262 3 383663 146416 188840 -1 7261
7263 3 383714 146511 188920 -1 7262
7264 3 383763 146607 189000 -1 7263
7265 3 383808 146686 189080 -1 7264
7266 3 383854 146728 189160 -1 7265
7267 3 383979 146757 189200 -1 7266
7268 3 384015 146804 189280 -1 7267
7269 3 383988 146877 189360 -1 7268
7270 3 383995 146960 189440 -1 7269
7271 3 384004 147021 189520 -1 7270
7272 3 384037 147074 189600 -1 7271
7273 3 384015 147128 189680 -1 7272
7274 3 383421 146164 188600 -1 7260
7275 3 383387 146157 188560 -1 7274
7276 3 382124 146559 189200 -1 7245
7277 3 382134 146538 189160 -1 7276
7278 3 381948 147083 190680 -1 7216
7279 3 382068 147231 190640 -1 7278
7280 3 382080 147253 190600 -1 7279
7281 3 382079 147295 190520 -1 7280
7282 3 382064 147383 190480 -1 7281
7283 3 381948 147475 190400 -1 7282
7284 3 381851 147495 190280 -1 7283
7285 3 381831 147477 190200 -1 7284
7286 3 381891 147460 190120 -1 7285
7287 3 381960 147430 190040 -1 7286
7288 3 382030 147360 189960 -1 7287
7289 3 382021 147314 189880 -1 7288
7290 3 382013 147298 189800 -1 7289
7291 3 382031 147271 189720 -1 7290
7292 3 382059 147256 189680 -1 7291
7293 3 382092 147273 189640 -1 7292
7294 3 382069 147308 189560 -1 7293
7295 3 382067 147293 189480 -1 7294
7296 3 381093 146391 191360 -1 7116
7297 3 381341 146214 191440 -1 7296
7298 3 381449 146096 191400 -1 7297
7299 3 381483 145913 191320 -1 7298
7300 3 381452 145802 191360 -1 7299
7301 3 381397 145636 191440 -1 7300
7302 3 381401 145565 191480 -1 7301
7303 3 381308 145396 191560 -1 7302
7304 3 381270 145054 191560 -1 7303
7305 3 381278 145034 191600 -1 7304
7306 3 381299 144998 191680 -1 7305
7307 3 381284 145001 191720 -1 7306
7308 3 381309 144998 191760 -1 7307
7309 3 381322 144910 191560 -1 7305
7310 3 381438 144842 191520 -1 7309
7311 3 381561 144757 191480 -1 7310
7312 3 381687 144540 191440 -1 7311
7313 3 381717 144433 191360 -1 7312
7314 3 381844 144392 191320 -1 7313
7315 3 381960 144411 191320 -1 7314
7316 3 382002 144449 191400 -1 7315
7317 3 382018 144490 191520 -1 7316
7318 3 382024 144500 191560 -1 7317
7319 3 387633 129139 184960 -1 526
7320 3 387695 129088 185000 -1 7319
7321 3 387777 129058 185040 -1 7320
7322 3 387876 129010 185080 -1 7321
7323 3 387961 128765 185120 -1 7322
7324 3 388001 128575 185080 -1 7323
7325 3 387901 128480 185040 -1 7324
7326 3 387856 128430 185000 -1 7325
7327 3 387818 128353 184960 -1 7326
7328 3 387830 128288 184920 -1 7327
7329 3 387893 128192 184880 -1 7328
7330 3 387958 128130 184840 -1 7329
7331 3 387984 128097 184800 -1 7330
7332 3 387992 128692 185160 -1 7323
7333 3 388042 128690 185200 -1 7332
7334 3 388119 128754 185240 -1 7333
7335 3 388251 129012 185240 -1 7334
7336 3 388230 128958 185200 -1 7335
7337 3 388206 128907 185160 -1 7336
7338 3 388282 129105 185280 -1 7335
7339 3 388468 129224 185280 -1 7338
7340 3 388604 129220 185280 -1 7339
7341 3 388735 129280 185320 -1 7340
7342 3 389585 125141 181720 -1 183
7343 3 389694 125065 181560 -1 7342
7344 3 389724 124990 181360 -1 7343
7345 3 389821 124847 181200 -1 7344
7346 3 389794 124602 180960 -1 7345
7347 3 389769 124467 180720 -1 7346
7348 3 389789 124438 180600 -1 7347
7349 3 389805 124418 180480 -1 7348
7350 3 389802 124371 180360 -1 7349
7351 3 390142 124611 180360 -1 7350
7352 3 390174 124799 180360 -1 7351
7353 3 390261 124869 180320 -1 7352
7354 3 390310 124897 180240 -1 7353
7355 3 390457 125310 180200 -1 7354
7356 3 390510 125430 180160 -1 7355
7357 3 390494 125408 180000 -1 7356
7358 3 390566 125491 179880 -1 7357
7359 3 391042 125849 179920 -1 7358
7360 3 391043 125936 180000 -1 7359
7361 3 391133 126040 180080 -1 7360
7362 3 391300 126209 180160 -1 7361
7363 3 391317 126247 180200 -1 7362
7364 3 391411 126391 180280 -1 7363
7365 3 391454 126432 180360 -1 7364
7366 3 391522 126562 180360 -1 7365
7367 3 391539 126701 180400 -1 7366
7368 3 391397 127070 180400 -1 7367
7369 3 391306 127172 180440 -1 7368
7370 3 391148 127314 180440 -1 7369
7371 3 391128 127354 180360 -1 7370
7372 3 391105 127378 180280 -1 7371
7373 3 391088 127394 180200 -1 7372
7374 3 391088 127413 180160 -1 7373
7375 3 390953 127337 180080 -1 7374
7376 3 390953 127350 180000 -1 7375
7377 3 391014 127334 179880 -1 7376
7378 3 391139 127275 179760 -1 7377
7379 3 391176 127269 179720 -1 7378
7380 3 391212 127257 179680 -1 7379
7381 3 391214 127258 179640 -1 7380
7382 3 391299 127207 180480 -1 7369
7383 3 391407 127348 180560 -1 7382
7384 3 391486 127496 180680 -1 7383
7385 3 391482 127698 180720 -1 7384
7386 3 391511 127738 180760 -1 7385
7387 3 391637 127812 180800 -1 7386
7388 3 391685 127855 180840 -1 7387
7389 3 391780 127935 180920 -1 7388
7390 3 391844 127970 180960 -1 7389
7391 3 391956 128084 181040 -1 7390
7392 3 391969 128134 181120 -1 7391
7393 3 391969 128182 181160 -1 7392
7394 3 392017 128235 181200 -1 7393
7395 3 392103 128368 181200 -1 7394
7396 3 392173 128721 181280 -1 7395
7397 3 392156 128748 181320 -1 7396
7398 3 392124 128756 181360 -1 7397
7399 3 392084 128770 181400 -1 7398
7400 3 392039 128760 181440 -1 7399
7401 3 391938 128681 181480 -1 7400
7402 3 391862 128657 181520 -1 7401
7403 3 391727 128645 181560 -1 7402
7404 3 391615 128498 181560 -1 7403
7405 3 391584 128462 181640 -1 7404
7406 3 391556 128448 181680 -1 7405
7407 3 392249 128995 181320 -1 7397
7408 3 392253 129018 181360 -1 7407
7409 3 392297 129022 181400 -1 7408
7410 3 392296 129032 181440 -1 7409
7411 3 392240 129024 181520 -1 7410
7412 3 392250 128962 181600 -1 7411
7413 3 392332 128918 181640 -1 7412
7414 3 392394 128962 181680 -1 7413
7415 3 392582 129104 181680 -1 7414
7416 3 392628 129105 181640 -1 7415
7417 3 392658 129119 181600 -1 7416
7418 3 392687 129122 181560 -1 7417
7419 3 392416 129105 181800 -1 7415
7420 3 392412 129072 181880 -1 7419
7421 3 392343 129034 181960 -1 7420
7422 3 392313 129038 182000 -1 7421
7423 3 392223 130018 182040 -1 7422
7424 3 392348 128971 182120 -1 7423
7425 3 392366 128890 182240 -1 7424
7426 3 392354 128864 182360 -1 7425
7427 3 392587 128711 182360 -1 7426
7428 3 392609 128705 182280 -1 7427
7429 3 392563 128667 182200 -1 7428
7430 3 392505 128624 182160 -1 7429
7431 3 392391 128555 182120 -1 7430
7432 3 392399 128503 182200 -1 7431
7433 3 392386 128478 182240 -1 7432
7434 3 392264 128860 182440 -1 7426
7435 3 392214 128720 182480 -1 7434
7436 3 392184 128671 182520 -1 7435
7437 3 392002 128426 182560 -1 7436
7438 3 391944 128370 182600 -1 7437
7439 3 391790 128144 182640 -1 7438
7440 3 391674 127949 182720 -1 7439
7441 3 391623 127529 180760 -1 7384
7442 3 391659 127587 180800 -1 7441
7443 3 391724 127646 180880 -1 7442
7444 3 391836 127615 180960 -1 7443
7445 3 391880 127493 180960 -1 7444
7446 3 392082 127700 181080 -1 7444
7447 3 392089 127699 181120 -1 7446
7448 3 392097 127700 181160 -1 7447
7449 3 391399 126462 180400 -1 7365
7450 3 391396 126473 180440 -1 7449
7451 3 391384 126531 180480 -1 7450
7452 3 391355 126614 180560 -1 7451
7453 3 391216 126831 180560 -1 7452
7454 3 391234 127011 180560 -1 7453
7455 3 391122 127219 180560 -1 7454
7456 3 390988 127663 180560 -1 7455
7457 3 390954 127746 180600 -1 7456
7458 3 390955 127768 180600 -1 7457
7459 3 390976 128211 180680 -1 7458
7460 3 390783 128414 180760 -1 7459
7461 3 390719 128658 180760 -1 7460
7462 3 390740 128694 180680 -1 7461
7463 3 390735 128688 180600 -1 7462
7464 3 390756 128719 180520 -1 7463
7465 3 390735 128704 180480 -1 7464
7466 3 390757 128754 180360 -1 7465
7467 3 390785 128819 180160 -1 7466
7468 3 390847 128821 180040 -1 7467
7469 3 390859 128781 179960 -1 7468
7470 3 390876 128744 179880 -1 7469
7471 3 390904 128751 179840 -1 7470
7472 3 390944 128807 179800 -1 7471
7473 3 390983 128836 179760 -1 7472
7474 3 390952 128916 179760 -1 7473
7475 3 390832 128936 179760 -1 7474
7476 3 390748 128945 179680 -1 7475
7477 3 390589 129031 179680 -1 7476
7478 3 390333 129061 179680 -1 7477
7479 3 390175 129008 179640 -1 7478
7480 3 389972 129126 179640 -1 7479
7481 3 389880 129163 179680 -1 7480
7482 3 389829 129156 179720 -1 7481
7483 3 389742 129173 179800 -1 7482
7484 3 389623 129265 179800 -1 7483
7485 3 389577 129302 179720 -1 7484
7486 3 389572 129310 179640 -1 7485
7487 3 389556 129319 179600 -1 7486
7488 3 389493 129429 179560 -1 7487
7489 3 389485 129499 179560 -1 7488
7490 3 389463 129555 179560 -1 7489
7491 3 389388 129587 179560 -1 7490
7492 3 389294 129557 179600 -1 7491
7493 3 389232 129575 179600 -1 7492
7494 3 389142 129547 179560 -1 7493
7495 3 389083 129498 179520 -1 7494
7496 3 389078 129308 179520 -1 7495
7497 3 388920 129159 179560 -1 7496
7498 3 388742 129053 179560 -1 7497
7499 3 388614 129038 179600 -1 7498
7500 3 388541 129002 179640 -1 7499
7501 3 388455 128949 179680 -1 7500
7502 3 388414 128925 179720 -1 7501
7503 3 388321 128877 179800 -1 7502
7504 3 388303 128861 179840 -1 7503
7505 3 388276 128839 179880 -1 7504
7506 3 388267 128802 179960 -1 7505
7507 3 388229 128697 180000 -1 7506
7508 3 388188 128664 180040 -1 7507
7509 3 389433 129406 179480 -1 7488
7510 3 389390 129424 179400 -1 7509
7511 3 389341 129444 179360 -1 7510
7512 3 389330 129433 179320 -1 7511
7513 3 389294 129406 179280 -1 7512
7514 3 389233 129398 179240 -1 7513
7515 3 389231 129402 179200 -1 7514
7516 3 389228 129418 179080 -1 7515
7517 3 389216 129386 179000 -1 7516
7518 3 389224 129391 178920 -1 7517
7519 3 389047 129485 179200 -1 7515
7520 3 388967 129571 179200 -1 7519
7521 3 388838 129623 179200 -1 7520
7522 3 388683 129756 179240 -1 7521
7523 3 388528 129804 179240 -1 7522
7524 3 388470 129902 179240 -1 7523
7525 3 388360 129989 179200 -1 7524
7526 3 388206 130021 179200 -1 7525
7527 3 388125 130000 179240 -1 7526
7528 3 388046 130004 179280 -1 7527
7529 3 387958 130015 179320 -1 7528
7530 3 387884 130028 179360 -1 7529
7531 3 387826 130090 179360 -1 7530
7532 3 387773 130141 179400 -1 7531
7533 3 387730 130119 179440 -1 7532
7534 3 387606 130088 179480 -1 7533
7535 3 387528 130078 179520 -1 7534
7536 3 387386 130208 179520 -1 7535
7537 3 387270 130200 179520 -1 7536
7538 3 387179 130194 179600 -1 7537
7539 3 387160 130258 179640 -1 7538
7540 3 387146 130296 179680 -1 7539
7541 3 387087 130422 179680 -1 7540
7542 3 387001 130550 179640 -1 7541
7543 3 386891 130630 179640 -1 7542
7544 3 386882 130648 179680 -1 7543
7545 3 386792 130786 179680 -1 7544
7546 3 386804 130848 179600 -1 7545
7547 3 386828 130914 179560 -1 7546
7548 3 386619 130806 179680 -1 7545
7549 3 386559 130772 179760 -1 7548
7550 3 386581 130854 179640 -1 7548
7551 3 386567 130905 179600 -1 7550
7552 3 386511 131070 179600 -1 7551
7553 3 386292 131273 179600 -1 7552
7554 3 386211 131316 179640 -1 7553
7555 3 386148 131340 179680 -1 7554
7556 3 386033 131376 179720 -1 7555
7557 3 385967 131392 179760 -1 7556
7558 3 385600 131451 179800 -1 7557
7559 3 385506 131542 179880 -1 7558
7560 3 385412 131606 179880 -1 7559
7561 3 385259 131683 179920 -1 7560
7562 3 385138 131746 179960 -1 7561
7563 3 384964 131808 179960 -1 7562
7564 3 384849 131839 179920 -1 7563
7565 3 384604 131945 179880 -1 7564
7566 3 384298 132043 179840 -1 7565
7567 3 384194 132069 179800 -1 7566
7568 3 383960 132144 179760 -1 7567
7569 3 383837 132234 179720 -1 7568
7570 3 383788 132360 179640 -1 7569
7571 3 383818 132468 179640 -1 7570
7572 3 383770 132529 179600 -1 7571
7573 3 385598 131448 179760 -1 7558
7574 3 385593 131444 179720 -1 7573
7575 3 391078 128872 179720 -1 7473
7576 3 391155 128887 179680 -1 7575
7577 3 391245 128882 179640 -1 7576
7578 3 391307 128934 179600 -1 7577
7579 3 391386 128988 179560 -1 7578
7580 3 391404 129098 179520 -1 7579
7581 3 391439 129148 179480 -1 7580
7582 3 391519 129172 179440 -1 7581
7583 3 391800 129281 179400 -1 7582
7584 3 391842 129313 179360 -1 7583
7585 3 391980 129352 179280 -1 7584
7586 3 392105 129345 179240 -1 7585
7587 3 392357 129386 179240 -1 7586
7588 3 392737 129488 179240 -1 7587
7589 3 392612 129496 179320 -1 7588
7590 3 392550 129413 179400 -1 7589
7591 3 392514 129255 179440 -1 7590
7592 3 392525 129225 179480 -1 7591
7593 3 392584 129206 179520 -1 7592
7594 3 392677 129252 179560 -1 7593
7595 3 392826 129336 179520 -1 7594
7596 3 392918 129334 179480 -1 7595
7597 3 393037 129308 179480 -1 7596
7598 3 393148 129316 179480 -1 7597
7599 3 393230 129358 179480 -1 7598
7600 3 393276 129382 179440 -1 7599
7601 3 393312 129423 179400 -1 7600
7602 3 393336 129418 179360 -1 7601
7603 3 393396 129426 179320 -1 7602
7604 3 393451 129393 179280 -1 7603
7605 3 393477 129382 179240 -1 7604
7606 3 392580 129453 179440 -1 7590
7607 3 392659 129501 179560 -1 7606
7608 3 392690 129540 179600 -1 7607
7609 3 392715 129557 179680 -1 7608
7610 3 392725 129591 179760 -1 7609
7611 3 392682 129613 179840 -1 7610
7612 3 392656 129601 179880 -1 7611
7613 3 392667 129582 179920 -1 7612
7614 3 392689 129570 179960 -1 7613
7615 3 392565 129474 179960 -1 7614
7616 3 392526 129451 180040 -1 7615
7617 3 392745 129640 179960 -1 7614
7618 3 392770 129672 180000 -1 7617
7619 3 392796 129725 180040 -1 7618
7620 3 392841 129729 180080 -1 7619
7621 3 392778 129476 179160 -1 7588
7622 3 392781 129476 179080 -1 7621
7623 3 392880 129458 179000 -1 7622
7624 3 390640 128778 180160 -1 7467
7625 3 390620 125530 179840 -1 7358
7626 3 390683 125591 179760 -1 7625
7627 3 390786 125694 179680 -1 7626
7628 3 390808 125801 179640 -1 7627
7629 3 390926 126028 179520 -1 7628
7630 3 390914 126149 179480 -1 7629
7631 3 390927 126203 179400 -1 7630
7632 3 390982 126208 179280 -1 7631
7633 3 390932 126256 179160 -1 7632
7634 3 390930 126291 179040 -1 7633
7635 3 390947 126308 179000 -1 7634
7636 3 390984 126323 178880 -1 7635
7637 3 391023 126350 178800 -1 7636
7638 3 391034 126319 178760 -1 7637
7639 3 391130 126229 178720 -1 7638
7640 3 391163 126220 178680 -1 7639
7641 3 391168 126210 178640 -1 7640
7642 3 390997 126140 179000 -1 7634
7643 3 390956 125988 179000 -1 7642
7644 3 391113 126021 179040 -1 7643
7645 3 391103 126039 179120 -1 7644
7646 3 391276 125928 179480 -1 7629
7647 3 391473 126034 179440 -1 7646
7648 3 391875 126204 179440 -1 7647
7649 3 391947 126320 179400 -1 7648
7650 3 391992 126436 179360 -1 7649
7651 3 391988 126495 179320 -1 7650
7652 3 391982 126519 179280 -1 7651
7653 3 391467 125774 179440 -1 7646
7654 3 391613 125811 179400 -1 7653
7655 3 391740 125913 179360 -1 7654
7656 3 391821 125790 179400 -1 7655
7657 3 391857 125778 179480 -1 7656
7658 3 391905 125750 179520 -1 7657
7659 3 392122 125725 179560 -1 7658
7660 3 392278 125669 179560 -1 7659
7661 3 392347 125637 179600 -1 7660
7662 3 392404 125603 179680 -1 7661
7663 3 392343 125520 179800 -1 7662
7664 3 392375 125488 179880 -1 7663
7665 3 392545 125461 179920 -1 7664
7666 3 392599 125459 180000 -1 7665
7667 3 392528 125494 180040 -1 7666
7668 3 392487 125491 180080 -1 7667
7669 3 392182 125782 179480 -1 7659
7670 3 392366 125763 179400 -1 7669
7671 3 392412 125742 179360 -1 7670
7672 3 392478 125674 179320 -1 7671
7673 3 392486 125601 179240 -1 7672
7674 3 392517 125614 179160 -1 7673
7675 3 392548 125654 179080 -1 7674
7676 3 392570 125658 179000 -1 7675
7677 3 392690 125546 178920 -1 7676
7678 3 392884 125544 178880 -1 7677
7679 3 392911 125557 178840 -1 7678
7680 3 393030 125564 178880 -1 7679
7681 3 393090 125568 178920 -1 7680
7682 3 392941 125570 178800 -1 7679
7683 3 389721 124226 180200 -1 7350
7684 3 389634 124054 179920 -1 7683
7685 3 389632 124030 179720 -1 7684
7686 3 389542 123974 179560 -1 7685
7687 3 389535 123960 179520 -1 7686
7688 3 389470 123807 179080 -1 7687
7689 3 389414 123738 179040 -1 7688
7690 3 389393 123733 178840 -1 7689
7691 3 389426 123838 178680 -1 7690
7692 3 389360 123901 178520 -1 7691
7693 3 389426 123914 178360 -1 7692
7694 3 389429 123905 178240 -1 7693
7695 3 389408 123870 178080 -1 7694
7696 3 389398 123940 177920 -1 7695
7697 3 389445 123962 177800 -1 7696
7698 3 389473 123974 177720 -1 7697
7699 3 389489 123966 177680 -1 7698
7700 3 389473 123962 177560 -1 7699
7701 3 389522 123870 177400 -1 7700
7702 3 389537 123870 177360 -1 7701
7703 3 389753 124190 177360 -1 7702
7704 3 389777 124238 177320 -1 7703
7705 3 389822 124259 177280 -1 7704
7706 3 389830 124262 177240 -1 7705
7707 3 389814 124257 177200 -1 7706
7708 3 389546 123826 177240 -1 7702
7709 3 389602 123770 177160 -1 7708
7710 3 389615 123700 177080 -1 7709
7711 3 389565 123573 176920 -1 7710
7712 3 389597 123362 176680 -1 7711
7713 3 389584 123312 176480 -1 7712
7714 3 389553 123226 176360 -1 7713
7715 3 389501 123045 175680 -1 7714
7716 3 389607 123405 175640 -1 7715
7717 3 389713 123776 175600 -1 7716
7718 3 389841 123961 175640 -1 7717
7719 3 390103 124383 175480 -1 7718
7720 3 390325 124607 175320 -1 7719
7721 3 390441 124685 175160 -1 7720
7722 3 390605 124445 175160 -1 7721
7723 3 390702 124481 175080 -1 7722
7724 3 390760 124505 175000 -1 7723
7725 3 390927 124526 174960 -1 7724
7726 3 391299 124314 174960 -1 7725
7727 3 391536 124224 174920 -1 7726
7728 3 391588 124235 174880 -1 7727
7729 3 391588 124234 174840 -1 7728
7730 3 391566 124255 174800 -1 7729
7731 3 391700 124327 174800 -1 7730
7732 3 391748 124347 174840 -1 7731
7733 3 391770 124374 174880 -1 7732
7734 3 391781 124367 174920 -1 7733
7735 3 391891 124487 174920 -1 7734
7736 3 391918 124461 174840 -1 7735
7737 3 390463 124761 175120 -1 7721
7738 3 390624 124957 175000 -1 7737
7739 3 390755 125098 174960 -1 7738
7740 3 391320 125386 175000 -1 7739
7741 3 391567 125469 175080 -1 7740
7742 3 391745 125533 175160 -1 7741
7743 3 392115 125719 175320 -1 7742
7744 3 392684 125933 175360 -1 7743
7745 3 393346 126372 175320 -1 7744
7746 3 393568 126609 175160 -1 7745
7747 3 393728 126870 174960 -1 7746
7748 3 393745 126928 174840 -1 7747
7749 3 393711 127004 174760 -1 7748
7750 3 393835 126995 174720 -1 7749
7751 3 393998 127109 174600 -1 7750
7752 3 394048 127136 174560 -1 7751
7753 3 394428 127264 174560 -1 7752
7754 3 394417 127265 174600 -1 7753
7755 3 394412 127281 174640 -1 7754
7756 3 394398 127278 174680 -1 7755
7757 3 394369 127292 174720 -1 7756
7758 3 394347 127293 174760 -1 7757
7759 3 394340 127335 174840 -1 7758
7760 3 394337 127393 174880 -1 7759
7761 3 394341 127408 174920 -1 7760
7762 3 394346 127423 174960 -1 7761
7763 3 394374 127399 175040 -1 7762
7764 3 394402 127396 175120 -1 7763
7765 3 394424 127387 175200 -1 7764
7766 3 394407 127430 175280 -1 7765
7767 3 394333 127491 175320 -1 7766
7768 3 394339 127505 175400 -1 7767
7769 3 394329 127474 175480 -1 7768
7770 3 394283 127472 175520 -1 7769
7771 3 394220 127443 175560 -1 7770
7772 3 394180 127380 175640 -1 7771
7773 3 394192 127350 175680 -1 7772
7774 3 394153 127235 175760 -1 7773
7775 3 394127 127183 175840 -1 7774
7776 3 394140 127147 175920 -1 7775
7777 3 394165 127114 176000 -1 7776
7778 3 394376 127140 176040 -1 7777
7779 3 394577 127258 176040 -1 7778
7780 3 394766 127335 176120 -1 7779
7781 3 394966 127313 176120 -1 7780
7782 3 395013 127299 176080 -1 7781
7783 3 395051 127286 176040 -1 7782
7784 3 395056 127309 176000 -1 7783
7785 3 395152 127336 176000 -1 7784
7786 3 395378 127342 176000 -1 7785
7787 3 395664 127254 176000 -1 7786
7788 3 395813 127233 176040 -1 7787
7789 3 395904 127261 176080 -1 7788
7790 3 395994 127350 176120 -1 7789
7791 3 396034 127393 176080 -1 7790
7792 3 396234 127630 176080 -1 7791
7793 3 396460 127702 176080 -1 7792
7794 3 396450 127702 176120 -1 7793
7795 3 396451 127707 176160 -1 7794
7796 3 396441 127740 176240 -1 7795
7797 3 396460 127740 176280 -1 7796
7798 3 396459 127703 176040 -1 7793
7799 3 396569 127680 176000 -1 7798
7800 3 396655 127648 176000 -1 7799
7801 3 396783 127675 176040 -1 7800
7802 3 396945 127684 176080 -1 7801
7803 3 397141 127669 176120 -1 7802
7804 3 397073 127669 176160 -1 7803
7805 3 397061 127676 176200 -1 7804
7806 3 397335 127744 176080 -1 7803
7807 3 397648 127990 176080 -1 7806
7808 3 397778 128100 176080 -1 7807
7809 3 397937 128132 176000 -1 7808
7810 3 397983 128165 175960 -1 7809
7811 3 398008 128192 175920 -1 7810
7812 3 398048 128205 175880 -1 7811
7813 3 398146 128225 175840 -1 7812
7814 3 398193 128209 175800 -1 7813
7815 3 398250 128226 175760 -1 7814
7816 3 398304 128253 175720 -1 7815
7817 3 398345 128262 175880 -1 7813
7818 3 398391 128365 175920 -1 7817
7819 3 398453 128355 175960 -1 7818
7820 3 398503 128334 176040 -1 7819
7821 3 398555 128315 176080 -1 7820
7822 3 398588 128291 176160 -1 7821
7823 3 398592 128285 176200 -1 7822
7824 3 398592 128277 176240 -1 7823
7825 3 394837 127410 176160 -1 7780
7826 3 394865 127547 176200 -1 7825
7827 3 394898 127625 176280 -1 7826
7828 3 394943 127705 176240 -1 7827
7829 3 394948 127741 176200 -1 7828
7830 3 394972 127762 176160 -1 7829
7831 3 394980 127786 176120 -1 7830
7832 3 394117 127106 176080 -1 7777
7833 3 394073 127129 176160 -1 7832
7834 3 394035 127136 176200 -1 7833
7835 3 394002 127141 176240 -1 7834
7836 3 393986 127171 176280 -1 7835
7837 3 393944 127170 176360 -1 7836
7838 3 393922 127129 176440 -1 7837
7839 3 393906 127116 176520 -1 7838
7840 3 393809 127090 176600 -1 7839
7841 3 393768 127105 176680 -1 7840
7842 3 393823 127158 176760 -1 7841
7843 3 394003 127278 176760 -1 7842
7844 3 394145 127293 176800 -1 7843
7845 3 394302 127298 176880 -1 7844
7846 3 394397 127296 176920 -1 7845
7847 3 394557 127280 176960 -1 7846
7848 3 394727 127350 176960 -1 7847
7849 3 394907 127370 176960 -1 7848
7850 3 395013 127436 177040 -1 7849
7851 3 395088 127436 177120 -1 7850
7852 3 395184 127441 177200 -1 7851
7853 3 395349 127483 177240 -1 7852
7854 3 395543 127503 177240 -1 7853
7855 3 395586 127523 177200 -1 7854
7856 3 395638 127539 177160 -1 7855
7857 3 395746 127510 177120 -1 7856
7858 3 395888 127439 177080 -1 7857
7859 3 395946 127428 177040 -1 7858
7860 3 396014 127435 177040 -1 7859
7861 3 396086 127381 177040 -1 7860
7862 3 396076 127356 177120 -1 7861
7863 3 396050 127335 177200 -1 7862
7864 3 396003 127279 177280 -1 7863
7865 3 396008 127238 177320 -1 7864
7866 3 395924 127410 177200 -1 7858
7867 3 395886 127369 177240 -1 7866
7868 3 393828 127191 176840 -1 7842
7869 3 393857 127280 176920 -1 7868
7870 3 393842 127336 177000 -1 7869
7871 3 393826 127357 177040 -1 7870
7872 3 393800 127361 177120 -1 7871
7873 3 393786 127357 177160 -1 7872
7874 3 393786 127359 177200 -1 7873
7875 3 393768 127342 177280 -1 7874
7876 3 393699 127335 177320 -1 7875
7877 3 393640 127296 177400 -1 7876
7878 3 393616 127244 177480 -1 7877
7879 3 393660 127206 177560 -1 7878
7880 3 393628 127177 177640 -1 7879
7881 3 393589 127123 177720 -1 7880
7882 3 393570 127046 177800 -1 7881
7883 3 393598 126975 177880 -1 7882
7884 3 393649 126933 177920 -1 7883
7885 3 393693 126901 177960 -1 7884
7886 3 393712 126897 178000 -1 7885
7887 3 393726 126921 178040 -1 7886
7888 3 393716 126978 178080 -1 7887
7889 3 393715 126976 178160 -1 7888
7890 3 393733 126985 178240 -1 7889
7891 3 393751 127046 178320 -1 7890
7892 3 393849 127136 178320 -1 7891
7893 3 393831 127242 178320 -1 7892
7894 3 393843 127358 178320 -1 7893
7895 3 393848 127419 178280 -1 7894
7896 3 393856 127493 178200 -1 7895
7897 3 393813 127575 178120 -1 7896
7898 3 393792 127652 178080 -1 7897
7899 3 393820 127719 178040 -1 7898
7900 3 393880 127793 178000 -1 7899
7901 3 393903 127833 177960 -1 7900
7902 3 393887 127872 177880 -1 7901
7903 3 393868 127940 177800 -1 7902
7904 3 393882 127997 177720 -1 7903
7905 3 393906 128113 177640 -1 7904
7906 3 393912 128163 177600 -1 7905
7907 3 393912 128213 177560 -1 7906
7908 3 393886 128293 177520 -1 7907
7909 3 393736 128476 177520 -1 7908
7910 3 393706 128582 177520 -1 7909
7911 3 393642 128692 177480 -1 7910
7912 3 393612 128739 177400 -1 7911
7913 3 393589 128748 177320 -1 7912
7914 3 393600 128743 177240 -1 7913
7915 3 393623 128745 177160 -1 7914
7916 3 393667 128766 177080 -1 7915
7917 3 393663 128732 177000 -1 7916
7918 3 393678 128663 176920 -1 7917
7919 3 393706 128661 176840 -1 7918
7920 3 393756 128708 176760 -1 7919
7921 3 393709 128559 177600 -1 7910
7922 3 393710 128548 177640 -1 7921
7923 3 394195 127522 175280 -1 7767
7924 3 394095 127245 174480 -1 7752
7925 3 394307 127379 174320 -1 7924
7926 3 394496 127491 174200 -1 7925
7927 3 394740 127625 174080 -1 7926
7928 3 394972 127714 173960 -1 7927
7929 3 395036 127786 173880 -1 7928
7930 3 395160 127869 173720 -1 7929
7931 3 395274 127922 173600 -1 7930
7932 3 395408 128005 173520 -1 7931
7933 3 395489 128068 173480 -1 7932
7934 3 395688 128174 173360 -1 7933
7935 3 395792 128189 173280 -1 7934
7936 3 395882 128207 173200 -1 7935
7937 3 395976 128248 173160 -1 7936
7938 3 396136 128350 173080 -1 7937
7939 3 396376 128538 173040 -1 7938
7940 3 396491 128612 173000 -1 7939
7941 3 396608 128668 172920 -1 7940
7942 3 396655 128728 172840 -1 7941
7943 3 396637 128862 172760 -1 7942
7944 3 396596 128941 172720 -1 7943
7945 3 396532 128958 172680 -1 7944
7946 3 396505 128952 172600 -1 7945
7947 3 396476 128969 172520 -1 7946
7948 3 396424 128962 172400 -1 7947
7949 3 396352 128990 172320 -1 7948
7950 3 396280 128993 172240 -1 7949
7951 3 396196 128989 172200 -1 7950
7952 3 396128 128969 172160 -1 7951
7953 3 396240 128946 172120 -1 7952
7954 3 396303 128993 172040 -1 7953
7955 3 396224 129047 172000 -1 7954
7956 3 396041 129129 171960 -1 7955
7957 3 395497 128889 171960 -1 7956
7958 3 395363 128825 171920 -1 7957
7959 3 395376 128837 171840 -1 7958
7960 3 395244 128814 171800 -1 7959
7961 3 395079 128733 171680 -1 7960
7962 3 394832 128485 171560 -1 7961
7963 3 394747 128449 171440 -1 7962
7964 3 394619 128500 171320 -1 7963
7965 3 394555 128461 171280 -1 7964
7966 3 394424 128381 171200 -1 7965
7967 3 394308 128296 171080 -1 7966
7968 3 394260 128240 170960 -1 7967
7969 3 394172 128236 170840 -1 7968
7970 3 394134 128276 170720 -1 7969
7971 3 394003 128334 170640 -1 7970
7972 3 393882 128418 170440 -1 7971
7973 3 393755 128416 170280 -1 7972
7974 3 393620 128453 170160 -1 7973
7975 3 393525 128546 170080 -1 7974
7976 3 393508 128577 170040 -1 7975
7977 3 393476 128641 169960 -1 7976
7978 3 393268 128754 169880 -1 7977
7979 3 393205 128753 169840 -1 7978
7980 3 393154 128783 169800 -1 7979
7981 3 393108 128817 169760 -1 7980
7982 3 393087 128829 169720 -1 7981
7983 3 393055 128843 169680 -1 7982
7984 3 392996 128898 169640 -1 7983
7985 3 393063 129026 169640 -1 7984
7986 3 393079 129143 169680 -1 7985
7987 3 393099 129189 169720 -1 7986
7988 3 393120 129205 169760 -1 7987
7989 3 393093 128901 169840 -1 7980
7990 3 393053 128975 169920 -1 7989
7991 3 393048 129107 170000 -1 7990
7992 3 393060 129176 170040 -1 7991
7993 3 393072 129247 170080 -1 7992
7994 3 393084 129307 170120 -1 7993
7995 3 393096 129407 170200 -1 7994
7996 3 396788 128963 172000 -1 7954
7997 3 397098 129177 171960 -1 7996
7998 3 397268 129285 171920 -1 7997
7999 3 397440 129369 171880 -1 7998
8000 3 397683 129424 171840 -1 7999
8001 3 397728 129337 171800 -1 8000
8002 3 397732 129286 171760 -1 8001
8003 3 397724 129228 171720 -1 8002
8004 3 397692 129156 171640 -1 8003
8005 3 397613 129113 171560 -1 8004
8006 3 397400 129133 171520 -1 8005
8007 3 397316 129124 171480 -1 8006
8008 3 397370 129112 171400 -1 8007
8009 3 397440 129077 171320 -1 8008
8010 3 397414 129065 171240 -1 8009
8011 3 397450 129010 171120 -1 8010
8012 3 397498 128973 171040 -1 8011
8013 3 397517 128943 170960 -1 8012
8014 3 397516 128943 170920 -1 8013
8015 3 397509 128925 170840 -1 8014
8016 3 397497 128971 170760 -1 8015
8017 3 397525 129149 170680 -1 8016
8018 3 397588 129262 170640 -1 8017
8019 3 397600 129326 170560 -1 8018
8020 3 397574 129527 170480 -1 8019
8021 3 397536 129501 170440 -1 8020
8022 3 397655 129278 170400 -1 8021
8023 3 398083 129250 170400 -1 8022
8024 3 398146 129277 170280 -1 8023
8025 3 398143 129279 170240 -1 8024
8026 3 398141 129229 170160 -1 8025
8027 3 397105 130012 170440 -1 8021
8028 3 397059 130035 170360 -1 8027
8029 3 397046 130060 170280 -1 8028
8030 3 397056 130068 170240 -1 8029
8031 3 397036 130213 170200 -1 8030
8032 3 396922 130315 170120 -1 8031
8033 3 396860 130388 170040 -1 8032
8034 3 396871 130424 169920 -1 8033
8035 3 396878 130257 169880 -1 8034
8036 3 396889 130239 169840 -1 8035
8037 3 396900 130222 169800 -1 8036
8038 3 397002 130633 169880 -1 8034
8039 3 396696 130892 169880 -1 8038
8040 3 396628 131076 169880 -1 8039
8041 3 396590 131214 169960 -1 8040
8042 3 396563 131277 170040 -1 8041
8043 3 396546 131309 170080 -1 8042
8044 3 396527 131340 170120 -1 8043
8045 3 396506 131393 170200 -1 8044
8046 3 396514 131429 170240 -1 8045
8047 3 396510 131453 170280 -1 8046
8048 3 396515 131650 170360 -1 8047
8049 3 396765 131806 170360 -1 8048
8050 3 396823 131882 170280 -1 8049
8051 3 396877 131920 170240 -1 8050
8052 3 396956 131911 170200 -1 8051
8053 3 397036 131837 170160 -1 8052
8054 3 397061 131807 170120 -1 8053
8055 3 397089 131780 170080 -1 8054
8056 3 396670 130855 169720 -1 8039
8057 3 396594 130827 169640 -1 8056
8058 3 396490 130763 169600 -1 8057
8059 3 396513 130763 169560 -1 8058
8060 3 396512 130764 169520 -1 8059
8061 3 396500 130872 169520 -1 8060
8062 3 396356 130963 169480 -1 8061
8063 3 396262 131105 169480 -1 8062
8064 3 396147 131195 169520 -1 8063
8065 3 396062 131242 169560 -1 8064
8066 3 395986 131276 169600 -1 8065
8067 3 395948 131354 169600 -1 8066
8068 3 395898 131384 169600 -1 8067
8069 3 395889 131469 169560 -1 8068
8070 3 395836 131490 169520 -1 8069
8071 3 395731 131507 169560 -1 8070
8072 3 395667 131501 169560 -1 8071
8073 3 395577 131537 169560 -1 8072
8074 3 395457 131534 169600 -1 8073
8075 3 395470 131636 169640 -1 8074
8076 3 395366 131705 169680 -1 8075
8077 3 395329 131734 169720 -1 8076
8078 3 395292 131764 169760 -1 8077
8079 3 396280 131110 169440 -1 8063
8080 3 396294 131114 169400 -1 8079
8081 3 397102 130908 169880 -1 8038
8082 3 397187 130971 169800 -1 8081
8083 3 397294 131158 169680 -1 8082
8084 3 396984 131038 169680 -1 8083
8085 3 396963 131009 169640 -1 8084
8086 3 396924 130930 169600 -1 8085
8087 3 396955 130936 169560 -1 8086
8088 3 396964 130907 169520 -1 8087
8089 3 397004 130843 169440 -1 8088
8090 3 397008 130791 169360 -1 8089
8091 3 397309 131153 169640 -1 8083
8092 3 397561 130847 169640 -1 8091
8093 3 397637 130695 169560 -1 8092
8094 3 397651 130684 169520 -1 8093
8095 3 397701 130650 169480 -1 8094
8096 3 397221 131421 169600 -1 8091
8097 3 397495 131339 169600 -1 8096
8098 3 397615 131317 169560 -1 8097
8099 3 397658 131298 169520 -1 8098
8100 3 397780 131164 169520 -1 8099
8101 3 397787 131007 169600 -1 8100
8102 3 397820 131050 169640 -1 8101
8103 3 397819 131052 169680 -1 8102
8104 3 397211 131507 169560 -1 8096
8105 3 397186 131584 169480 -1 8104
8106 3 397131 131622 169400 -1 8105
8107 3 397034 131727 169320 -1 8106
8108 3 397053 131548 169240 -1 8107
8109 3 396997 131440 169160 -1 8108
8110 3 396879 131354 169080 -1 8109
8111 3 396851 131204 168960 -1 8110
8112 3 396902 131189 168920 -1 8111
8113 3 396975 131192 168880 -1 8112
8114 3 397076 131181 168840 -1 8113
8115 3 397134 131123 168800 -1 8114
8116 3 397292 130908 168760 -1 8115
8117 3 397360 130883 168720 -1 8116
8118 3 397528 130850 168720 -1 8117
8119 3 397618 130716 168720 -1 8118
8120 3 397678 130600 168640 -1 8119
8121 3 397706 130545 168600 -1 8120
8122 3 397732 130467 168600 -1 8121
8123 3 397830 130427 168600 -1 8122
8124 3 397858 130331 168600 -1 8123
8125 3 397888 130234 168640 -1 8124
8126 3 398115 129966 168680 -1 8125
8127 3 398003 130105 168720 -1 8126
8128 3 397970 130102 168760 -1 8127
8129 3 397938 130097 168800 -1 8128
8130 3 398321 129953 168720 -1 8126
8131 3 398351 129954 168760 -1 8130
8132 3 398390 129945 168800 -1 8131
8133 3 398463 129889 168840 -1 8132
8134 3 398516 129844 168880 -1 8133
8135 3 398566 129827 168920 -1 8134
8136 3 398692 129824 168960 -1 8135
8137 3 398741 129843 169000 -1 8136
8138 3 398939 129973 169000 -1 8137
8139 3 398919 129974 169040 -1 8138
8140 3 398891 130063 169080 -1 8139
8141 3 398691 130103 169160 -1 8140
8142 3 398614 130125 169200 -1 8141
8143 3 398544 130148 169280 -1 8142
8144 3 397518 130560 168720 -1 8119
8145 3 397528 130477 168800 -1 8144
8146 3 396842 131811 169320 -1 8107
8147 3 396742 131765 169320 -1 8146
8148 3 396651 131634 169160 -1 8147
8149 3 396560 131498 169120 -1 8148
8150 3 396542 131465 169080 -1 8149
8151 3 396442 132015 169440 -1 8147
8152 3 396389 132053 169480 -1 8151
8153 3 396340 132092 169520 -1 8152
8154 3 396239 132138 169600 -1 8153
8155 3 396189 132409 169640 -1 8154
8156 3 396022 132891 169720 -1 8155
8157 3 396036 132966 169760 -1 8156
8158 3 396017 132990 169840 -1 8157
8159 3 396031 133113 169920 -1 8158
8160 3 396091 133200 169960 -1 8159
8161 3 395962 133084 170040 -1 8160
8162 3 395883 132957 170040 -1 8161
8163 3 395701 133001 170040 -1 8162
8164 3 395678 133014 170120 -1 8163
8165 3 395725 133023 170200 -1 8164
8166 3 395784 133021 170280 -1 8165
8167 3 395834 133010 170360 -1 8166
8168 3 395877 133050 170440 -1 8167
8169 3 395887 133118 170520 -1 8168
8170 3 395791 133162 170600 -1 8169
8171 3 395778 133191 170680 -1 8170
8172 3 395767 133216 170760 -1 8171
8173 3 395795 133201 170840 -1 8172
8174 3 395827 133151 170920 -1 8173
8175 3 395764 133137 171000 -1 8174
8176 3 395670 133164 171040 -1 8175
8177 3 395599 133247 171080 -1 8176
8178 3 395581 133287 171120 -1 8177
8179 3 395923 132865 170040 -1 8162
8180 3 395931 132801 170120 -1 8179
8181 3 395976 132766 170200 -1 8180
8182 3 396018 132680 170200 -1 8181
8183 3 396023 132647 170160 -1 8182
8184 3 396074 132617 170120 -1 8183
8185 3 396102 132588 170080 -1 8184
8186 3 396009 132585 170160 -1 8183
8187 3 396049 132411 170160 -1 8186
8188 3 396040 132321 170120 -1 8187
8189 3 396011 132199 170040 -1 8188
8190 3 396006 132182 170000 -1 8189
8191 3 396004 132169 169960 -1 8190
8192 3 395994 132136 169920 -1 8191
8193 3 396340 133320 169960 -1 8160
8194 3 396422 133380 170040 -1 8193
8195 3 396514 133489 170080 -1 8194
8196 3 396519 133513 170200 -1 8195
8197 3 396534 133556 170280 -1 8196
8198 3 396549 133551 170360 -1 8197
8199 3 396546 133551 170400 -1 8198
8200 3 396598 133673 170080 -1 8195
8201 3 396522 133861 170080 -1 8200
8202 3 396516 133961 170120 -1 8201
8203 3 396410 134282 170160 -1 8202
8204 3 396491 134563 170240 -1 8203
8205 3 396728 134743 170240 -1 8204
8206 3 396886 134801 170240 -1 8205
8207 3 397033 134905 170200 -1 8206
8208 3 397237 135149 170200 -1 8207
8209 3 397370 135137 170080 -1 8208
8210 3 397430 135145 170000 -1 8209
8211 3 397491 135151 169920 -1 8210
8212 3 397551 135167 169880 -1 8211
8213 3 397490 135137 169760 -1 8212
8214 3 397438 135136 169600 -1 8213
8215 3 397446 135142 169560 -1 8214
8216 3 397443 135140 169520 -1 8215
8217 3 397247 134976 169520 -1 8216
8218 3 397038 134929 169520 -1 8217
8219 3 396921 134933 169560 -1 8218
8220 3 396826 134957 169520 -1 8219
8221 3 396738 135029 169520 -1 8220
8222 3 396666 135062 169480 -1 8221
8223 3 396534 135098 169480 -1 8222
8224 3 396558 135126 169440 -1 8223
8225 3 397443 135524 169520 -1 8216
8226 3 397436 135597 169480 -1 8225
8227 3 397371 135743 169400 -1 8226
8228 3 397411 135883 169320 -1 8227
8229 3 397431 136133 169240 -1 8228
8230 3 397660 136323 169200 -1 8229
8231 3 397999 136714 169200 -1 8230
8232 3 398175 136848 169120 -1 8231
8233 3 398214 136961 169040 -1 8232
8234 3 398235 137047 168960 -1 8233
8235 3 398278 137104 168840 -1 8234
8236 3 398326 137203 168720 -1 8235
8237 3 398326 137377 168680 -1 8236
8238 3 398578 137734 168600 -1 8237
8239 3 399203 137859 168600 -1 8238
8240 3 399336 137843 168440 -1 8239
8241 3 399435 137888 168320 -1 8240
8242 3 399607 137986 168160 -1 8241
8243 3 399767 138042 168120 -1 8242
8244 3 399842 138081 168080 -1 8243
8245 3 399776 138363 168080 -1 8244
8246 3 399747 138382 168040 -1 8245
8247 3 399784 138557 167960 -1 8246
8248 3 399895 138704 167920 -1 8247
8249 3 399964 138747 167880 -1 8248
8250 3 399999 138840 167800 -1 8249
8251 3 400047 138914 167760 -1 8250
8252 3 400272 138998 167720 -1 8251
8253 3 400453 139102 167640 -1 8252
8254 3 400706 139244 167720 -1 8253
8255 3 400899 139529 167720 -1 8254
8256 3 400958 139689 167760 -1 8255
8257 3 401114 139739 167800 -1 8256
8258 3 401239 139738 167840 -1 8257
8259 3 401404 139778 167880 -1 8258
8260 3 401504 139819 167920 -1 8259
8261 3 401858 139964 167960 -1 8260
8262 3 401955 139988 168000 -1 8261
8263 3 402025 139946 168040 -1 8262
8264 3 401993 139958 168120 -1 8263
8265 3 402199 139828 168120 -1 8264
8266 3 402575 139850 168120 -1 8265
8267 3 402696 139777 168120 -1 8266
8268 3 402912 139804 168120 -1 8267
8269 3 403070 139767 168080 -1 8268
8270 3 403117 139753 168040 -1 8269
8271 3 403236 139800 168120 -1 8268
8272 3 403254 139787 168080 -1 8271
8273 3 403266 139742 168040 -1 8272
8274 3 403270 139710 168000 -1 8273
8275 3 403247 139598 167960 -1 8274
8276 3 403226 139621 167920 -1 8275
8277 3 403239 139682 167840 -1 8276
8278 3 403295 139784 167960 -1 8274
8279 3 403325 139804 167880 -1 8278
8280 3 402921 139711 168280 -1 8268
8281 3 401995 139963 168200 -1 8264
8282 3 401977 140072 168240 -1 8281
8283 3 401932 140142 168320 -1 8282
8284 3 401788 140233 168400 -1 8283
8285 3 401662 140317 168440 -1 8284
8286 3 401456 140365 168440 -1 8285
8287 3 401470 140351 168560 -1 8286
8288 3 401478 140344 168640 -1 8287
8289 3 401444 140403 168360 -1 8286
8290 3 400064 138072 168000 -1 8244
8291 3 400094 138094 167880 -1 8290
8292 3 400137 138072 167840 -1 8291
8293 3 400160 138049 167800 -1 8292
8294 3 400500 137933 167960 -1 8290
8295 3 400705 137891 168040 -1 8294
8296 3 400814 137853 168120 -1 8295
8297 3 401020 137714 168160 -1 8296
8298 3 401099 137645 168200 -1 8297
8299 3 401160 137608 168280 -1 8298
8300 3 401315 137547 168360 -1 8299
8301 3 401413 137544 168440 -1 8300
8302 3 401437 137558 168480 -1 8301
8303 3 401524 137585 168560 -1 8302
8304 3 401589 137631 168600 -1 8303
8305 3 401699 137650 168640 -1 8304
8306 3 401886 137669 168680 -1 8305
8307 3 402214 137771 168720 -1 8306
8308 3 402327 137810 168760 -1 8307
8309 3 402398 137831 168840 -1 8308
8310 3 402527 137858 168920 -1 8309
8311 3 402681 137874 169000 -1 8310
8312 3 402618 137866 169120 -1 8311
8313 3 402612 137849 169200 -1 8312
8314 3 402631 137755 169280 -1 8313
8315 3 402636 137713 169360 -1 8314
8316 3 402664 137648 169440 -1 8315
8317 3 402656 137647 169520 -1 8316
8318 3 402686 137722 169600 -1 8317
8319 3 402677 137764 169680 -1 8318
8320 3 402689 137779 169760 -1 8319
8321 3 402724 137805 169840 -1 8320
8322 3 402759 137828 169920 -1 8321
8323 3 402799 137875 170040 -1 8322
8324 3 402849 137849 170120 -1 8323
8325 3 402908 137798 170200 -1 8324
8326 3 402964 137796 170280 -1 8325
8327 3 402990 137760 170400 -1 8326
8328 3 403017 137806 170560 -1 8327
8329 3 403001 137863 170680 -1 8328
8330 3 403028 137915 170800 -1 8329
8331 3 403174 137959 170840 -1 8330
8332 3 403358 138105 170840 -1 8331
8333 3 403383 138194 170800 -1 8332
8334 3 403485 138306 170840 -1 8333
8335 3 403506 138328 170880 -1 8334
8336 3 403523 138353 170960 -1 8335
8337 3 403457 138405 171040 -1 8336
8338 3 403400 138509 171080 -1 8337
8339 3 403461 138514 171120 -1 8338
8340 3 403483 138542 171200 -1 8339
8341 3 403490 138562 171240 -1 8340
8342 3 403494 138581 171280 -1 8341
8343 3 403206 137939 170920 -1 8331
8344 3 403350 137908 171000 -1 8343
8345 3 403383 137889 171080 -1 8344
8346 3 403431 137915 171160 -1 8345
8347 3 403468 137991 171240 -1 8346
8348 3 403539 138008 171280 -1 8347
8349 3 403623 137994 171360 -1 8348
8350 3 403788 137926 171400 -1 8349
8351 3 403855 137864 171440 -1 8350
8352 3 403951 137785 171480 -1 8351
8353 3 403962 137778 171520 -1 8352
8354 3 403933 137689 171560 -1 8353
8355 3 404420 137488 171560 -1 8354
8356 3 404651 137355 171600 -1 8355
8357 3 404799 137346 171640 -1 8356
8358 3 404926 137343 171640 -1 8357
8359 3 405014 137301 171640 -1 8358
8360 3 405206 137259 171640 -1 8359
8361 3 405336 137218 171600 -1 8360
8362 3 405498 137180 171600 -1 8361
8363 3 405561 137109 171560 -1 8362
8364 3 405768 136960 171520 -1 8363
8365 3 405969 136721 171440 -1 8364
8366 3 406145 136605 171400 -1 8365
8367 3 406225 136562 171360 -1 8366
8368 3 406314 136520 171320 -1 8367
8369 3 406475 136448 171240 -1 8368
8370 3 406504 136425 171200 -1 8369
8371 3 406547 136354 171120 -1 8370
8372 3 406563 136300 171080 -1 8371
8373 3 406695 136385 171080 -1 8372
8374 3 406768 136294 171000 -1 8373
8375 3 406804 136183 170960 -1 8374
8376 3 406820 136074 170880 -1 8375
8377 3 406847 136003 170800 -1 8376
8378 3 406905 135907 170720 -1 8377
8379 3 407033 135845 170680 -1 8378
8380 3 407110 135807 170640 -1 8379
8381 3 407150 135723 170560 -1 8380
8382 3 407210 135654 170520 -1 8381
8383 3 407320 135616 170520 -1 8382
8384 3 407372 135561 170560 -1 8383
8385 3 407384 135491 170560 -1 8384
8386 3 407409 135442 170600 -1 8385
8387 3 407455 135404 170640 -1 8386
8388 3 407625 135358 170640 -1 8387
8389 3 407757 135312 170560 -1 8388
8390 3 407784 135290 170520 -1 8389
8391 3 407786 135250 170440 -1 8390
8392 3 407776 135227 170360 -1 8391
8393 3 407797 135110 170280 -1 8392
8394 3 407925 134950 170240 -1 8393
8395 3 407930 134898 170200 -1 8394
8396 3 407924 134823 170120 -1 8395
8397 3 407973 134736 170040 -1 8396
8398 3 408026 134687 169960 -1 8397
8399 3 408017 134623 169880 -1 8398
8400 3 408052 134542 169840 -1 8399
8401 3 408068 134490 169840 -1 8400
8402 3 408083 134469 169880 -1 8401
8403 3 408105 134464 169920 -1 8402
8404 3 408170 134454 169960 -1 8403
8405 3 408368 134426 169960 -1 8404
8406 3 408518 134344 169960 -1 8405
8407 3 408526 134263 169920 -1 8406
8408 3 408542 134182 169880 -1 8407
8409 3 408575 134171 169840 -1 8408
8410 3 408736 134199 169840 -1 8409
8411 3 408890 134127 169840 -1 8410
8412 3 408950 133975 169840 -1 8411
8413 3 408947 133884 169800 -1 8412
8414 3 408863 133762 169800 -1 8413
8415 3 408828 133657 169760 -1 8414
8416 3 408829 133599 169720 -1 8415
8417 3 408826 133513 169640 -1 8416
8418 3 408950 133503 169520 -1 8417
8419 3 409014 133512 169440 -1 8418
8420 3 409012 133487 169400 -1 8419
8421 3 409035 133410 169360 -1 8420
8422 3 409012 133347 169320 -1 8421
8423 3 408973 133289 169280 -1 8422
8424 3 408951 133246 169240 -1 8423
8425 3 408939 133234 169200 -1 8424
8426 3 408930 133217 169120 -1 8425
8427 3 408940 133169 169040 -1 8426
8428 3 408966 133157 169000 -1 8427
8429 3 408932 133085 169000 -1 8428
8430 3 408960 132943 169000 -1 8429
8431 3 409000 132740 168960 -1 8430
8432 3 409096 132596 168960 -1 8431
8433 3 409100 132556 169000 -1 8432
8434 3 409117 132497 169040 -1 8433
8435 3 409122 132452 169080 -1 8434
8436 3 409200 132310 169160 -1 8435
8437 3 409243 132252 169240 -1 8436
8438 3 409245 132239 169320 -1 8437
8439 3 409350 132183 169320 -1 8438
8440 3 409366 132057 169320 -1 8439
8441 3 409384 132035 169280 -1 8440
8442 3 409378 132059 169200 -1 8441
8443 3 409355 131951 169120 -1 8442
8444 3 409395 131898 169040 -1 8443
8445 3 409494 131858 168960 -1 8444
8446 3 409692 131845 168880 -1 8445
8447 3 409938 131840 168840 -1 8446
8448 3 410114 131836 168800 -1 8447
8449 3 410161 131814 168760 -1 8448
8450 3 410193 131789 168720 -1 8449
8451 3 410236 131867 168680 -1 8450
8452 3 410304 131918 168640 -1 8451
8453 3 410348 131884 168600 -1 8452
8454 3 410399 131833 168560 -1 8453
8455 3 410452 131785 168520 -1 8454
8456 3 410528 131770 168440 -1 8455
8457 3 410646 131776 168360 -1 8456
8458 3 410812 131749 168280 -1 8457
8459 3 410986 131735 168240 -1 8458
8460 3 411110 131770 168160 -1 8459
8461 3 411155 131837 168120 -1 8460
8462 3 411186 131973 168080 -1 8461
8463 3 411230 132065 168040 -1 8462
8464 3 411232 132109 168000 -1 8463
8465 3 409563 131927 169280 -1 8441
8466 3 409592 131883 169160 -1 8465
8467 3 409194 132236 169400 -1 8438
8468 3 409167 132235 169440 -1 8467
8469 3 406580 136244 171040 -1 8372
8470 3 406552 136155 170960 -1 8469
8471 3 403910 137630 171600 -1 8354
8472 3 403883 137554 171640 -1 8471
8473 3 403782 137455 171720 -1 8472
8474 3 403731 137428 171760 -1 8473
8475 3 403694 137442 171840 -1 8474
8476 3 403668 137441 171880 -1 8475
8477 3 403616 137446 171960 -1 8476
8478 3 403463 137398 172000 -1 8477
8479 3 403377 137595 172040 -1 8478
8480 3 403270 137513 172200 -1 8479
8481 3 403624 137223 172040 -1 8478
8482 3 403587 137211 172120 -1 8481
8483 3 403521 137133 172200 -1 8482
8484 3 403638 137166 171960 -1 8477
8485 3 403556 137076 171960 -1 8484
8486 3 403518 136972 171960 -1 8485
8487 3 403476 136941 172000 -1 8486
8488 3 403425 136942 172040 -1 8487
8489 3 403368 136862 172080 -1 8488
8490 3 403331 136815 172120 -1 8489
8491 3 403304 136778 172200 -1 8490
8492 3 403232 136777 172280 -1 8491
8493 3 403148 136808 172320 -1 8492
8494 3 403082 136800 172360 -1 8493
8495 3 402969 136793 172440 -1 8494
8496 3 402933 136762 172520 -1 8495
8497 3 402851 136692 172600 -1 8496
8498 3 402740 136645 172600 -1 8497
8499 3 402717 136514 172640 -1 8498
8500 3 402696 136449 172600 -1 8499
8501 3 402664 136359 172520 -1 8500
8502 3 402603 136236 172480 -1 8501
8503 3 402574 136200 172400 -1 8502
8504 3 402556 136160 172360 -1 8503
8505 3 402546 136145 172320 -1 8504
8506 3 402519 136118 172240 -1 8505
8507 3 402494 136089 172160 -1 8506
8508 3 402506 136080 172120 -1 8507
8509 3 402501 136085 172080 -1 8508
8510 3 402505 136056 172000 -1 8509
8511 3 402505 136039 171920 -1 8510
8512 3 402488 135979 171800 -1 8511
8513 3 402466 135919 171720 -1 8512
8514 3 402440 135829 171640 -1 8513
8515 3 402408 135676 171560 -1 8514
8516 3 402391 135563 171520 -1 8515
8517 3 402334 135451 171480 -1 8516
8518 3 402212 135303 171440 -1 8517
8519 3 402104 135115 171360 -1 8518
8520 3 401951 134956 171280 -1 8519
8521 3 401882 134891 171240 -1 8520
8522 3 401782 134757 171160 -1 8521
8523 3 401692 134664 171080 -1 8522
8524 3 401557 134593 171000 -1 8523
8525 3 401427 134494 170960 -1 8524
8526 3 401415 134231 170960 -1 8525
8527 3 401419 134138 171040 -1 8526
8528 3 401360 134048 171120 -1 8527
8529 3 404304 137432 171520 -1 8353
8530 3 404408 137298 171440 -1 8529
8531 3 404466 137247 171360 -1 8530
8532 3 404348 138222 171520 -1 8353
8533 3 404454 138288 171520 -1 8532
8534 3 404541 138368 171600 -1 8533
8535 3 404570 138384 171640 -1 8534
8536 3 404614 138359 171680 -1 8535
8537 3 404741 138359 171720 -1 8536
8538 3 404839 138402 171800 -1 8537
8539 3 404843 138537 171840 -1 8538
8540 3 404967 138595 171840 -1 8539
8541 3 405053 138735 171840 -1 8540
8542 3 405159 138813 171880 -1 8541
8543 3 405354 138906 171920 -1 8542
8544 3 405329 139086 171960 -1 8543
8545 3 405387 139154 172040 -1 8544
8546 3 405392 139217 172080 -1 8545
8547 3 405447 139283 172120 -1 8546
8548 3 405529 139327 172160 -1 8547
8549 3 405572 139375 172200 -1 8548
8550 3 405693 139384 172240 -1 8549
8551 3 405720 139370 172280 -1 8550
8552 3 405714 139369 172320 -1 8551
8553 3 405697 139359 172360 -1 8552
8554 3 405787 139418 172240 -1 8551
8555 3 405793 139472 172240 -1 8554
8556 3 405852 139563 172200 -1 8555
8557 3 405925 139656 172240 -1 8556
8558 3 405877 139774 172240 -1 8557
8559 3 405914 139762 172360 -1 8558
8560 3 405916 139701 172440 -1 8559
8561 3 405916 139669 172520 -1 8560
8562 3 405858 139654 172600 -1 8561
8563 3 405804 139660 172680 -1 8562
8564 3 405760 139687 172720 -1 8563
8565 3 405730 139718 172760 -1 8564
8566 3 405708 139820 172760 -1 8565
8567 3 405606 139910 172760 -1 8566
8568 3 405598 139915 172720 -1 8567
8569 3 399067 137937 168840 -1 8239
8570 3 399071 137951 168920 -1 8569
8571 3 399083 137981 168960 -1 8570
8572 3 399113 138004 169000 -1 8571
8573 3 399114 138007 169040 -1 8572
8574 3 399134 137986 169080 -1 8573
8575 3 399200 138028 169120 -1 8574
8576 3 399293 138040 169200 -1 8575
8577 3 399370 138040 169240 -1 8576
8578 3 399418 138053 169320 -1 8577
8579 3 399495 138042 169360 -1 8578
8580 3 399569 138065 169400 -1 8579
8581 3 399638 138103 169480 -1 8580
8582 3 399691 138242 169560 -1 8581
8583 3 399749 138320 169600 -1 8582
8584 3 399806 138357 169680 -1 8583
8585 3 399822 138401 169760 -1 8584
8586 3 399803 138494 169840 -1 8585
8587 3 399753 138700 169840 -1 8586
8588 3 399775 138765 169920 -1 8587
8589 3 399824 138805 169960 -1 8588
8590 3 399891 138901 170000 -1 8589
8591 3 400153 139139 170000 -1 8590
8592 3 400700 139278 170000 -1 8591
8593 3 400733 139394 170080 -1 8592
8594 3 400759 139462 170120 -1 8593
8595 3 400801 139492 170200 -1 8594
8596 3 400603 139854 170200 -1 8595
8597 3 400827 140094 170200 -1 8596
8598 3 401079 140102 170200 -1 8597
8599 3 401167 140350 170200 -1 8598
8600 3 401307 140406 170200 -1 8599
8601 3 401368 140406 170280 -1 8600
8602 3 401397 140408 170320 -1 8601
8603 3 401072 140090 170160 -1 8598
8604 3 401033 140072 170080 -1 8603
8605 3 401013 140063 170040 -1 8604
8606 3 401086 140104 170280 -1 8598
8607 3 401089 140102 170320 -1 8606
8608 3 400803 139503 170280 -1 8595
8609 3 400667 139488 170320 -1 8608
8610 3 400589 139467 170360 -1 8609
8611 3 400575 139615 170440 -1 8610
8612 3 400714 139661 170480 -1 8611
8613 3 400734 139661 170520 -1 8612
8614 3 400867 139682 170640 -1 8613
8615 3 400933 139688 170680 -1 8614
8616 3 401361 139303 170360 -1 8610
8617 3 401510 139209 170320 -1 8616
8618 3 401568 139214 170360 -1 8617
8619 3 401722 139222 170360 -1 8618
8620 3 401755 139202 170400 -1 8619
8621 3 401785 139189 170440 -1 8620
8622 3 401909 139138 170480 -1 8621
8623 3 402006 139104 170560 -1 8622
8624 3 402148 139082 170600 -1 8623
8625 3 402262 139060 170640 -1 8624
8626 3 402493 138966 170680 -1 8625
8627 3 402603 138946 170680 -1 8626
8628 3 402640 138941 170720 -1 8627
8629 3 402686 138924 170760 -1 8628
8630 3 402767 138889 170840 -1 8629
8631 3 402780 138923 170920 -1 8630
8632 3 402796 138906 171000 -1 8631
8633 3 402825 138867 171040 -1 8632
8634 3 402886 138839 171120 -1 8633
8635 3 402909 138839 171160 -1 8634
8636 3 402991 138825 171240 -1 8635
8637 3 402505 138854 170480 -1 8626
8638 3 400802 139448 169840 -1 8592
8639 3 400900 139470 169800 -1 8638
8640 3 401023 139495 169760 -1 8639
8641 3 401330 139357 169760 -1 8640
8642 3 401454 139373 169760 -1 8641
8643 3 401698 139339 169760 -1 8642
8644 3 401792 139330 169800 -1 8643
8645 3 401978 139388 169800 -1 8644
8646 3 402008 139443 169840 -1 8645
8647 3 402056 139504 169880 -1 8646
8648 3 402119 139570 169920 -1 8647
8649 3 402284 139628 169960 -1 8648
8650 3 402280 139370 169960 -1 8649
8651 3 402281 139372 170000 -1 8650
8652 3 402379 139340 170000 -1 8651
8653 3 402455 139360 170000 -1 8652
8654 3 402545 139458 170000 -1 8653
8655 3 402577 139596 170080 -1 8654
8656 3 402563 139651 170120 -1 8655
8657 3 402510 139720 170160 -1 8656
8658 3 402527 139782 170240 -1 8657
8659 3 402670 139543 169960 -1 8654
8660 3 402774 139525 169920 -1 8659
8661 3 402834 139520 169880 -1 8660
8662 3 402874 139582 169880 -1 8661
8663 3 402913 139692 169920 -1 8662
8664 3 402926 139783 170000 -1 8663
8665 3 402972 139853 170080 -1 8664
8666 3 403164 139934 170120 -1 8665
8667 3 403284 139994 170080 -1 8666
8668 3 403418 140046 170080 -1 8667
8669 3 403504 140042 170120 -1 8668
8670 3 403662 140049 170200 -1 8669
8671 3 403750 140067 170280 -1 8670
8672 3 403848 140061 170320 -1 8671
8673 3 403852 140084 170400 -1 8672
8674 3 403851 140101 170440 -1 8673
8675 3 403918 140131 170280 -1 8672
8676 3 404032 140204 170240 -1 8675
8677 3 404122 140265 170200 -1 8676
8678 3 404191 140292 170160 -1 8677
8679 3 404254 140365 170120 -1 8678
8680 3 404572 140419 170120 -1 8679
8681 3 404646 140475 170120 -1 8680
8682 3 404720 140497 170120 -1 8681
8683 3 404790 140593 170120 -1 8682
8684 3 404878 140613 170120 -1 8683
8685 3 405013 140574 170080 -1 8684
8686 3 405041 140560 170040 -1 8685
8687 3 405087 140505 170000 -1 8686
8688 3 405142 140471 169960 -1 8687
8689 3 405258 140398 169920 -1 8688
8690 3 405313 140376 169880 -1 8689
8691 3 405364 140337 169800 -1 8690
8692 3 405399 140315 169760 -1 8691
8693 3 405489 140359 169760 -1 8692
8694 3 405667 140239 169760 -1 8693
8695 3 405734 140301 169840 -1 8694
8696 3 405756 140325 169880 -1 8695
8697 3 405846 140281 169880 -1 8696
8698 3 405884 140257 169840 -1 8697
8699 3 405931 140213 169760 -1 8698
8700 3 405935 140197 169720 -1 8699
8701 3 405933 140176 169680 -1 8700
8702 3 405944 140161 169640 -1 8701
8703 3 405974 140129 169600 -1 8702
8704 3 406013 140110 169560 -1 8703
8705 3 406091 140116 169520 -1 8704
8706 3 406165 140111 169480 -1 8705
8707 3 406226 140078 169440 -1 8706
8708 3 406280 140042 169400 -1 8707
8709 3 406312 140026 169320 -1 8708
8710 3 406365 139964 169280 -1 8709
8711 3 406391 139944 169200 -1 8710
8712 3 406437 139918 169120 -1 8711
8713 3 406467 139915 169080 -1 8712
8714 3 406474 139901 169040 -1 8713
8715 3 406526 139893 169000 -1 8714
8716 3 406626 139902 168960 -1 8715
8717 3 406709 139902 168920 -1 8716
8718 3 406794 139907 168880 -1 8717
8719 3 406877 139886 168840 -1 8718
8720 3 406979 139839 168800 -1 8719
8721 3 407020 139832 168760 -1 8720
8722 3 407069 139828 168720 -1 8721
8723 3 407120 139849 168640 -1 8722
8724 3 407170 139878 168600 -1 8723
8725 3 407181 139884 168560 -1 8724
8726 3 407187 139898 168520 -1 8725
8727 3 407218 139917 168440 -1 8726
8728 3 407255 139873 168360 -1 8727
8729 3 407266 139813 168280 -1 8728
8730 3 407282 139796 168240 -1 8729
8731 3 407347 139806 168160 -1 8730
8732 3 407371 139791 168080 -1 8731
8733 3 407324 139799 168000 -1 8732
8734 3 407293 139772 167920 -1 8733
8735 3 407297 139666 167920 -1 8734
8736 3 407286 139545 167840 -1 8735
8737 3 407291 139515 167800 -1 8736
8738 3 407282 139427 167760 -1 8737
8739 3 407321 139423 167720 -1 8738
8740 3 407312 139412 167640 -1 8739
8741 3 407265 139822 167880 -1 8734
8742 3 407238 139834 167800 -1 8741
8743 3 407198 139805 167760 -1 8742
8744 3 407178 139831 167720 -1 8743
8745 3 405311 140439 170000 -1 8688
8746 3 405311 140442 170040 -1 8745
8747 3 405311 140450 170120 -1 8746
8748 3 401484 139417 169840 -1 8642
8749 3 401499 139439 169880 -1 8748
8750 3 400967 139467 169640 -1 8640
8751 3 397046 135171 170280 -1 8208
8752 3 397000 135173 170360 -1 8751
8753 3 397028 135188 170400 -1 8752
8754 3 397060 135220 170440 -1 8753
8755 3 397076 135248 170480 -1 8754
8756 3 397076 135282 170520 -1 8755
8757 3 397077 135293 170600 -1 8756
8758 3 397129 135356 170680 -1 8757
8759 3 397149 135408 170720 -1 8758
8760 3 397224 135595 170760 -1 8759
8761 3 397218 135652 170840 -1 8760
8762 3 397212 135666 170920 -1 8761
8763 3 397210 135707 171000 -1 8762
8764 3 397184 135724 171080 -1 8763
8765 3 397027 135683 171160 -1 8764
8766 3 396997 135680 171240 -1 8765
8767 3 396914 135710 171280 -1 8766
8768 3 396787 135844 171320 -1 8767
8769 3 396703 135901 171360 -1 8768
8770 3 396680 135924 171440 -1 8769
8771 3 396697 136017 171480 -1 8770
8772 3 396509 136566 171480 -1 8771
8773 3 396355 136858 171480 -1 8772
8774 3 396087 137026 171480 -1 8773
8775 3 396076 137011 171440 -1 8774
8776 3 396066 136997 171400 -1 8775
8777 3 396533 136528 171560 -1 8772
8778 3 396595 136412 171640 -1 8777
8779 3 396595 136439 171720 -1 8778
8780 3 396657 136450 171800 -1 8779
8781 3 396708 136388 171880 -1 8780
8782 3 396748 136320 171960 -1 8781
8783 3 396684 136297 172000 -1 8782
8784 3 396622 136303 172080 -1 8783
8785 3 396603 136273 172160 -1 8784
8786 3 396532 136221 172240 -1 8785
8787 3 396454 136178 172320 -1 8786
8788 3 396463 136196 172360 -1 8787
8789 3 397329 135845 170840 -1 8761
8790 3 397419 135893 170800 -1 8789
8791 3 397419 135910 170760 -1 8790
8792 3 397431 135919 170640 -1 8791
8793 3 396934 129915 170200 -1 8030
8794 3 396880 129863 170120 -1 8793
8795 3 396858 129816 170040 -1 8794
8796 3 396833 129730 169960 -1 8795
8797 3 396822 129636 169920 -1 8796
8798 3 396829 129531 169880 -1 8797
8799 3 396844 129465 169840 -1 8798
8800 3 396792 129356 169760 -1 8799
8801 3 396753 129301 169720 -1 8800
8802 3 396694 129225 169680 -1 8801
8803 3 396628 129121 169680 -1 8802
8804 3 396558 129085 169640 -1 8803
8805 3 396475 128962 169600 -1 8804
8806 3 396494 128998 169560 -1 8805
8807 3 396336 128968 169520 -1 8806
8808 3 396222 128986 169480 -1 8807
8809 3 395994 129050 169440 -1 8808
8810 3 395974 129069 169400 -1 8809
8811 3 395955 129089 169360 -1 8810
8812 3 396004 129119 169280 -1 8811
8813 3 396018 129166 169240 -1 8812
8814 3 396056 129219 169160 -1 8813
8815 3 397737 128638 170600 -1 8018
8816 3 397777 128604 170520 -1 8815
8817 3 397795 128627 170440 -1 8816
8818 3 397810 128622 170360 -1 8817
8819 3 397900 128646 170280 -1 8818
8820 3 398013 128704 170200 -1 8819
8821 3 398156 128808 170160 -1 8820
8822 3 398206 128774 170080 -1 8821
8823 3 398363 128651 170000 -1 8822
8824 3 398394 128619 169960 -1 8823
8825 3 398401 128590 169920 -1 8824
8826 3 397225 129968 170600 -1 8018
8827 3 397268 130039 170640 -1 8826
8828 3 397520 130098 170640 -1 8827
8829 3 397614 130087 170560 -1 8828
8830 3 397703 130214 170520 -1 8829
8831 3 397835 130221 170480 -1 8830
8832 3 397916 130209 170440 -1 8831
8833 3 398037 130237 170400 -1 8832
8834 3 398047 130235 170360 -1 8833
8835 3 397907 129664 171840 -1 8000
8836 3 397952 129697 171800 -1 8835
8837 3 397992 129761 171760 -1 8836
8838 3 398015 129752 171680 -1 8837
8839 3 398017 129728 171600 -1 8838
8840 3 397993 129728 171520 -1 8839
8841 3 398012 129824 171480 -1 8840
8842 3 398043 129819 171440 -1 8841
8843 3 398060 129825 171400 -1 8842
8844 3 398068 129796 171360 -1 8843
8845 3 397992 129916 171480 -1 8841
8846 3 397947 130007 171440 -1 8845
8847 3 398008 130109 171400 -1 8846
8848 3 398023 130219 171440 -1 8847
8849 3 398008 130267 171480 -1 8848
8850 3 397980 130096 171360 -1 8847
8851 3 397940 129704 171480 -1 8840
8852 3 397934 129654 171400 -1 8851
8853 3 396742 128841 171960 -1 7996
8854 3 396715 128764 171880 -1 8853
8855 3 396700 128585 171800 -1 8854
8856 3 396684 128438 171760 -1 8855
8857 3 396656 128253 171800 -1 8856
8858 3 396575 128183 171880 -1 8857
8859 3 396559 128172 171920 -1 8858
8860 3 396525 128145 171960 -1 8859
8861 3 396520 128107 172000 -1 8860
8862 3 396567 128085 172040 -1 8861
8863 3 396648 127999 172080 -1 8862
8864 3 396672 127949 172120 -1 8863
8865 3 396672 127945 172160 -1 8864
8866 3 396644 128013 172240 -1 8865
8867 3 396636 128006 172280 -1 8866
8868 3 396012 128985 172720 -1 7945
8869 3 395965 128970 172760 -1 8868
8870 3 395896 128956 172800 -1 8869
8871 3 395822 128960 172840 -1 8870
8872 3 395740 128949 172880 -1 8871
8873 3 395691 128919 172920 -1 8872
8874 3 396580 128705 173080 -1 7939
8875 3 396808 129016 173160 -1 8874
8876 3 396936 129245 173280 -1 8875
8877 3 397004 129294 173360 -1 8876
8878 3 396979 129271 173440 -1 8877
8879 3 396956 129213 173520 -1 8878
8880 3 397027 129227 173600 -1 8879
8881 3 397113 129220 173640 -1 8880
8882 3 397112 129252 173720 -1 8881
8883 3 397144 129291 173760 -1 8882
8884 3 397183 129383 173800 -1 8883
8885 3 397377 129694 173800 -1 8884
8886 3 397508 129786 173760 -1 8885
8887 3 397558 129807 173720 -1 8886
8888 3 397608 129823 173680 -1 8887
8889 3 397599 129791 173600 -1 8888
8890 3 397608 129812 173560 -1 8889
8891 3 397624 129902 173520 -1 8890
8892 3 397361 129621 173880 -1 8885
8893 3 397388 129598 173960 -1 8892
8894 3 397348 129591 174000 -1 8893
8895 3 397288 129571 174040 -1 8894
8896 3 397244 129533 174080 -1 8895
8897 3 397169 129487 174160 -1 8896
8898 3 397152 129516 174240 -1 8897
8899 3 397180 129501 174320 -1 8898
8900 3 397286 129487 174360 -1 8899
8901 3 397667 129547 174360 -1 8900
8902 3 397792 129628 174400 -1 8901
8903 3 397784 129552 174520 -1 8902
8904 3 397839 129577 174600 -1 8903
8905 3 397923 129615 174680 -1 8904
8906 3 397976 129634 174760 -1 8905
8907 3 398036 129634 174800 -1 8906
8908 3 398052 129652 174840 -1 8907
8909 3 398069 129672 174880 -1 8908
8910 3 397976 129740 174960 -1 8909
8911 3 397995 129821 175040 -1 8910
8912 3 397967 129848 175120 -1 8911
8913 3 397969 129856 175200 -1 8912
8914 3 397971 129905 175280 -1 8913
8915 3 397936 129889 175440 -1 8914
8916 3 397896 129846 175520 -1 8915
8917 3 397870 129852 175560 -1 8916
8918 3 397892 129888 175640 -1 8917
8919 3 397877 129893 175720 -1 8918
8920 3 397820 129912 175800 -1 8919
8921 3 397750 130014 175880 -1 8920
8922 3 397737 130109 175920 -1 8921
8923 3 398005 130709 175920 -1 8922
8924 3 397966 130609 176040 -1 8923
8925 3 397893 130431 176120 -1 8924
8926 3 397826 130344 176240 -1 8925
8927 3 397792 130301 176320 -1 8926
8928 3 397768 130282 176400 -1 8927
8929 3 397745 130286 176480 -1 8928
8930 3 397688 130242 176520 -1 8929
8931 3 397698 130248 176560 -1 8930
8932 3 397633 130240 176640 -1 8931
8933 3 397613 130228 176720 -1 8932
8934 3 397585 130200 176800 -1 8933
8935 3 397637 130137 176880 -1 8934
8936 3 397602 130118 176920 -1 8935
8937 3 397557 130199 177000 -1 8936
8938 3 397469 130282 177040 -1 8937
8939 3 397371 130328 177120 -1 8938
8940 3 397347 130350 177160 -1 8939
8941 3 397026 130372 177200 -1 8940
8942 3 396958 130425 177240 -1 8941
8943 3 396879 130445 177320 -1 8942
8944 3 396810 130454 177400 -1 8943
8945 3 396754 130412 177480 -1 8944
8946 3 396683 130393 177600 -1 8945
8947 3 396620 130406 177640 -1 8946
8948 3 396474 130542 177760 -1 8947
8949 3 396326 130499 177720 -1 8948
8950 3 396266 130509 177640 -1 8949
8951 3 396252 130552 177560 -1 8950
8952 3 396165 130616 177440 -1 8951
8953 3 396074 130657 177360 -1 8952
8954 3 396079 130644 177320 -1 8953
8955 3 396042 130641 177240 -1 8954
8956 3 396011 130573 177120 -1 8955
8957 3 395954 130584 177000 -1 8956
8958 3 395925 130602 176960 -1 8957
8959 3 395860 130625 176920 -1 8958
8960 3 395777 130630 176880 -1 8959
8961 3 395606 130689 176800 -1 8960
8962 3 395465 130780 176720 -1 8961
8963 3 395355 130887 176680 -1 8962
8964 3 395193 130958 176640 -1 8963
8965 3 395195 130930 176560 -1 8964
8966 3 395059 131007 176520 -1 8965
8967 3 394970 131047 176480 -1 8966
8968 3 394947 131052 176440 -1 8967
8969 3 394902 131040 176360 -1 8968
8970 3 394842 131062 176320 -1 8969
8971 3 394839 131045 176280 -1 8970
8972 3 394803 131062 176200 -1 8971
8973 3 394884 131059 176160 -1 8972
8974 3 394906 131076 176120 -1 8973
8975 3 394813 131052 176080 -1 8974
8976 3 394799 131051 176040 -1 8975
8977 3 394793 131059 175960 -1 8976
8978 3 394739 131016 175880 -1 8977
8979 3 394729 130983 175840 -1 8978
8980 3 394680 130931 175760 -1 8979
8981 3 394692 130910 175680 -1 8980
8982 3 394712 130922 175600 -1 8981
8983 3 394740 130924 175560 -1 8982
8984 3 394737 130888 175520 -1 8983
8985 3 394698 130869 175440 -1 8984
8986 3 394697 130843 175400 -1 8985
8987 3 394686 130822 175360 -1 8986
8988 3 394645 130790 175280 -1 8987
8989 3 394638 130803 175200 -1 8988
8990 3 394726 130815 175120 -1 8989
8991 3 394791 130888 175040 -1 8990
8992 3 394812 131005 174960 -1 8991
8993 3 394774 131051 174880 -1 8992
8994 3 394728 131056 174800 -1 8993
8995 3 394704 131059 174760 -1 8994
8996 3 394693 131192 174720 -1 8995
8997 3 394684 131178 174680 -1 8996
8998 3 394690 131116 174600 -1 8997
8999 3 394658 131046 174520 -1 8998
9000 3 394622 130973 174440 -1 8999
9001 3 394480 130904 174360 -1 9000
9002 3 394464 130887 174320 -1 9001
9003 3 394459 130873 174240 -1 9002
9004 3 394486 130837 174160 -1 9003
9005 3 394690 130754 174160 -1 9004
9006 3 394762 130644 174160 -1 9005
9007 3 394800 130600 174080 -1 9006
9008 3 394883 130505 174040 -1 9007
9009 3 395014 130410 174000 -1 9008
9010 3 395065 130376 173960 -1 9009
9011 3 395122 130339 173920 -1 9010
9012 3 395145 130337 173880 -1 9011
9013 3 395301 130411 173840 -1 9012
9014 3 395360 130507 173800 -1 9013
9015 3 395363 130621 173760 -1 9014
9016 3 395424 130700 173720 -1 9015
9017 3 395497 130742 173640 -1 9016
9018 3 395591 130802 173600 -1 9017
9019 3 395597 130830 173560 -1 9018
9020 3 394468 130810 174040 -1 9004
9021 3 394522 130743 174000 -1 9020
9022 3 394517 130762 173920 -1 9021
9023 3 394463 130798 173840 -1 9022
9024 3 394406 130833 173760 -1 9023
9025 3 394316 130846 173720 -1 9024
9026 3 394274 130831 173640 -1 9025
9027 3 394275 130851 173560 -1 9026
9028 3 394312 130868 173480 -1 9027
9029 3 394224 130928 173360 -1 9028
9030 3 394136 130954 173360 -1 9029
9031 3 394013 131201 173360 -1 9030
9032 3 394006 131234 173320 -1 9031
9033 3 394035 131243 173200 -1 9032
9034 3 394049 131256 173160 -1 9033
9035 3 394042 131273 173120 -1 9034
9036 3 394032 131320 173040 -1 9035
9037 3 394039 131325 172960 -1 9036
9038 3 394039 131355 172880 -1 9037
9039 3 394038 131376 172840 -1 9038
9040 3 394839 130999 176520 -1 8967
9041 3 394831 130970 176560 -1 9040
9042 3 394819 130961 176600 -1 9041
9043 3 395860 130592 177360 -1 8953
9044 3 395777 130564 177320 -1 9043
9045 3 395776 130547 177280 -1 9044
9046 3 395754 130533 177240 -1 9045
9047 3 395767 130522 177160 -1 9046
9048 3 397398 130370 177240 -1 8940
9049 3 397391 130289 177320 -1 9048
9050 3 397370 130206 177400 -1 9049
9051 3 397378 130172 177480 -1 9050
9052 3 397347 130121 177520 -1 9051
9053 3 397449 130094 177560 -1 9052
9054 3 397614 129997 177640 -1 9053
9055 3 397689 129949 177680 -1 9054
9056 3 397789 129910 177760 -1 9055
9057 3 397894 129858 177800 -1 9056
9058 3 397996 129816 177840 -1 9057
9059 3 398078 129815 177880 -1 9058
9060 3 398130 129891 177920 -1 9059
9061 3 398150 129918 177960 -1 9060
9062 3 398170 129902 178040 -1 9061
9063 3 398154 129858 178120 -1 9062
9064 3 398161 129880 178200 -1 9063
9065 3 398179 129873 178280 -1 9064
9066 3 398173 129823 178360 -1 9065
9067 3 398189 129758 178440 -1 9066
9068 3 398156 129713 178520 -1 9067
9069 3 398189 129733 178560 -1 9068
9070 3 398201 129721 178600 -1 9069
9071 3 398214 129708 178640 -1 9070
9072 3 398191 129636 178720 -1 9071
9073 3 398188 129565 178800 -1 9072
9074 3 398236 129493 178840 -1 9073
9075 3 398359 129367 178920 -1 9074
9076 3 398430 129270 178880 -1 9075
9077 3 398584 129177 178800 -1 9076
9078 3 398604 129161 178840 -1 9077
9079 3 398754 129058 178880 -1 9078
9080 3 399042 129034 178880 -1 9079
9081 3 399268 129005 178840 -1 9080
9082 3 399398 128977 178760 -1 9081
9083 3 399502 128921 178680 -1 9082
9084 3 399562 128832 178640 -1 9083
9085 3 399786 128856 178640 -1 9084
9086 3 399862 128836 178600 -1 9085
9087 3 399872 128849 178520 -1 9086
9088 3 399937 128913 178440 -1 9087
9089 3 400102 128946 178320 -1 9088
9090 3 400291 129017 178240 -1 9089
9091 3 400449 129037 178160 -1 9090
9092 3 400546 129030 178080 -1 9091
9093 3 400653 129084 178000 -1 9092
9094 3 400741 129120 177920 -1 9093
9095 3 400888 129170 177800 -1 9094
9096 3 400993 129236 177640 -1 9095
9097 3 401102 129309 177440 -1 9096
9098 3 401178 129330 177360 -1 9097
9099 3 401215 129341 177320 -1 9098
9100 3 401326 129357 177200 -1 9099
9101 3 401416 129316 177120 -1 9100
9102 3 401540 129259 177040 -1 9101
9103 3 401533 129225 176960 -1 9102
9104 3 401724 129316 177040 -1 9102
9105 3 399530 128940 178600 -1 9084
9106 3 399553 128961 178560 -1 9105
9107 3 398286 129884 178640 -1 9070
9108 3 398309 129932 178680 -1 9107
9109 3 398322 129949 178760 -1 9108
9110 3 398397 130005 178840 -1 9109
9111 3 398470 130038 178880 -1 9110
9112 3 398529 130096 179000 -1 9111
9113 3 398566 130150 179080 -1 9112
9114 3 398589 130149 179160 -1 9113
9115 3 398625 130133 179240 -1 9114
9116 3 398646 130130 179320 -1 9115
9117 3 398652 130141 179360 -1 9116
9118 3 398679 130168 179400 -1 9117
9119 3 398674 130134 179440 -1 9118
9120 3 398687 130139 179480 -1 9119
9121 3 398707 130188 179560 -1 9120
9122 3 398694 130210 179640 -1 9121
9123 3 398733 130219 179720 -1 9122
9124 3 398597 130118 179760 -1 9123
9125 3 398482 130095 179840 -1 9124
9126 3 398314 130119 179960 -1 9125
9127 3 398187 130153 180080 -1 9126
9128 3 398160 130297 180160 -1 9127
9129 3 398052 130393 180240 -1 9128
9130 3 397622 130287 180240 -1 9129
9131 3 397514 130299 180280 -1 9130
9132 3 397582 129768 175560 -1 8917
9133 3 397422 129768 175560 -1 9132
9134 3 397414 129580 175560 -1 9133
9135 3 397489 129418 175520 -1 9134
9136 3 397453 129270 175520 -1 9135
9137 3 397422 129220 175560 -1 9136
9138 3 397344 129145 175640 -1 9137
9139 3 397341 129117 175720 -1 9138
9140 3 397324 129065 175800 -1 9139
9141 3 397294 129022 175880 -1 9140
9142 3 397269 128943 175960 -1 9141
9143 3 397210 128880 176040 -1 9142
9144 3 397185 128840 176120 -1 9143
9145 3 397142 128750 176200 -1 9144
9146 3 396949 128596 176280 -1 9145
9147 3 396912 128558 176320 -1 9146
9148 3 396872 128517 176360 -1 9147
9149 3 396861 128459 176440 -1 9148
9150 3 396847 128457 176520 -1 9149
9151 3 396786 128414 176600 -1 9150
9152 3 396751 128379 176640 -1 9151
9153 3 396750 128388 176680 -1 9152
9154 3 396708 128359 176720 -1 9153
9155 3 396679 128369 176760 -1 9154
9156 3 396640 128363 176800 -1 9155
9157 3 396620 128353 176840 -1 9156
9158 3 398284 129508 174840 -1 8908
9159 3 398420 129538 174800 -1 9158
9160 3 398588 129552 174840 -1 9159
9161 3 398673 129564 174920 -1 9160
9162 3 398720 129581 175000 -1 9161
9163 3 398768 129588 175080 -1 9162
9164 3 398866 129605 175160 -1 9163
9165 3 398879 129627 175200 -1 9164
9166 3 398941 129653 175280 -1 9165
9167 3 398962 129652 175320 -1 9166
9168 3 398947 129632 175360 -1 9167
9169 3 399735 129606 175360 -1 9168
9170 3 399780 129616 175320 -1 9169
9171 3 399809 129655 175200 -1 9170
9172 3 399850 129468 175360 -1 9169
9173 3 400017 129440 175440 -1 9172
9174 3 400108 129380 175520 -1 9173
9175 3 400155 129333 175560 -1 9174
9176 3 400043 129163 175560 -1 9175
9177 3 399941 129029 175640 -1 9176
9178 3 399860 128916 175720 -1 9177
9179 3 399810 128732 175760 -1 9178
9180 3 399719 128676 175800 -1 9179
9181 3 399719 128682 175840 -1 9180
9182 3 399717 128681 175920 -1 9181
9183 3 399724 128673 175960 -1 9182
9184 3 399489 128658 175840 -1 9180
9185 3 399453 128619 175880 -1 9184
9186 3 399482 128524 175960 -1 9185
9187 3 399632 128425 176000 -1 9186
9188 3 399744 128345 176080 -1 9187
9189 3 399758 128271 176160 -1 9188
9190 3 399736 128258 176280 -1 9189
9191 3 399681 128233 176360 -1 9190
9192 3 399635 128192 176440 -1 9191
9193 3 399616 128152 176520 -1 9192
9194 3 399594 128144 176560 -1 9193
9195 3 399552 128117 176640 -1 9194
9196 3 399529 128106 176680 -1 9195
9197 3 399516 128076 176720 -1 9196
9198 3 399499 128045 176760 -1 9197
9199 3 399535 127977 176800 -1 9198
9200 3 399622 127931 176840 -1 9199
9201 3 399708 127823 176920 -1 9200
9202 3 399698 127826 177000 -1 9201
9203 3 399642 127874 177080 -1 9202
9204 3 399574 127900 177160 -1 9203
9205 3 399482 127923 177240 -1 9204
9206 3 399399 127918 177320 -1 9205
9207 3 399336 127896 177400 -1 9206
9208 3 399318 127879 177480 -1 9207
9209 3 399289 127832 177600 -1 9208
9210 3 398918 129584 175400 -1 9168
9211 3 397303 129103 173600 -1 8881
9212 3 397507 129033 173560 -1 9211
9213 3 397727 129015 173600 -1 9212
9214 3 397773 129020 173640 -1 9213
9215 3 397788 129057 173720 -1 9214
9216 3 397796 129146 173800 -1 9215
9217 3 397813 129224 173880 -1 9216
9218 3 397835 129277 173920 -1 9217
9219 3 397856 129333 173960 -1 9218
9220 3 393619 127275 174760 -1 7749
9221 3 393640 127346 174800 -1 9220
9222 3 393636 127346 174880 -1 9221
9223 3 393629 127318 174960 -1 9222
9224 3 393584 127294 175000 -1 9223
9225 3 393531 127281 175080 -1 9224
9226 3 393500 127281 175120 -1 9225
9227 3 393424 127333 175160 -1 9226
9228 3 393352 127396 175200 -1 9227
9229 3 393219 127459 175280 -1 9228
9230 3 393094 127512 175360 -1 9229
9231 3 393065 127598 175400 -1 9230
9232 3 393056 127637 175440 -1 9231
9233 3 393051 127653 175520 -1 9232
9234 3 393016 127674 175600 -1 9233
9235 3 392944 127711 175680 -1 9234
9236 3 392828 127797 175720 -1 9235
9237 3 392819 127793 175840 -1 9236
9238 3 392790 127813 175960 -1 9237
9239 3 392748 127840 176040 -1 9238
9240 3 392720 127910 176040 -1 9239
9241 3 392707 128014 176080 -1 9240
9242 3 392677 128056 176120 -1 9241
9243 3 392646 128056 176160 -1 9242
9244 3 392510 128078 176240 -1 9243
9245 3 392420 128076 176280 -1 9244
9246 3 392372 128043 176360 -1 9245
9247 3 392260 128030 176440 -1 9246
9248 3 392216 128030 176480 -1 9247
9249 3 392180 127983 176520 -1 9248
9250 3 392101 127914 176560 -1 9249
9251 3 391981 127894 176600 -1 9250
9252 3 391916 127918 176640 -1 9251
9253 3 391844 127931 176680 -1 9252
9254 3 391617 127844 176720 -1 9253
9255 3 392087 127795 176560 -1 9250
9256 3 392612 128354 176280 -1 9245
9257 3 392629 128435 176320 -1 9256
9258 3 392836 128551 176320 -1 9257
9259 3 392912 128594 176280 -1 9258
9260 3 393034 128628 176240 -1 9259
9261 3 393083 128619 176200 -1 9260
9262 3 393142 128623 176160 -1 9261
9263 3 393201 128630 176120 -1 9262
9264 3 393371 128625 176080 -1 9263
9265 3 393537 128667 176080 -1 9264
9266 3 393646 128661 176040 -1 9265
9267 3 393769 128651 176080 -1 9266
9268 3 393907 128604 176040 -1 9267
9269 3 394037 128588 176040 -1 9268
9270 3 394107 128630 176000 -1 9269
9271 3 394333 128799 175960 -1 9270
9272 3 394354 128828 175920 -1 9271
9273 3 394387 128886 175840 -1 9272
9274 3 394398 128933 175760 -1 9273
9275 3 394416 129043 175680 -1 9274
9276 3 394425 129093 175640 -1 9275
9277 3 394596 129208 175560 -1 9276
9278 3 394690 129279 175480 -1 9277
9279 3 394659 129346 175400 -1 9278
9280 3 394605 129394 175320 -1 9279
9281 3 394577 129458 175280 -1 9280
9282 3 394536 129473 175200 -1 9281
9283 3 394404 129483 175120 -1 9282
9284 3 394145 129560 175040 -1 9283
9285 3 393931 129604 175000 -1 9284
9286 3 393693 129746 175000 -1 9285
9287 3 393631 129764 175040 -1 9286
9288 3 393448 129700 175040 -1 9287
9289 3 393280 129605 175040 -1 9288
9290 3 393136 129621 175040 -1 9289
9291 3 393044 129581 175120 -1 9290
9292 3 392998 129555 175200 -1 9291
9293 3 392990 129545 175280 -1 9292
9294 3 392967 129545 175360 -1 9293
9295 3 392937 129525 175400 -1 9294
9296 3 392904 129483 175480 -1 9295
9297 3 392885 129491 175560 -1 9296
9298 3 392791 129438 175640 -1 9297
9299 3 392716 129420 175680 -1 9298
9300 3 392636 129378 175760 -1 9299
9301 3 392481 129286 175840 -1 9300
9302 3 392410 129258 175880 -1 9301
9303 3 392360 129198 175920 -1 9302
9304 3 392292 129168 175960 -1 9303
9305 3 392242 129070 175960 -1 9304
9306 3 392238 128962 175920 -1 9305
9307 3 392104 128936 175920 -1 9306
9308 3 391942 128836 175920 -1 9307
9309 3 391906 128819 175880 -1 9308
9310 3 391894 128820 175840 -1 9309
9311 3 391881 128828 175800 -1 9310
9312 3 391935 128763 175960 -1 9308
9313 3 391869 128804 176000 -1 9312
9314 3 391826 128807 176040 -1 9313
9315 3 391710 128759 176040 -1 9314
9316 3 391632 128764 176120 -1 9315
9317 3 391513 128751 176200 -1 9316
9318 3 391482 128743 176240 -1 9317
9319 3 391350 128648 176240 -1 9318
9320 3 391370 128558 176240 -1 9319
9321 3 391330 128384 176240 -1 9320
9322 3 391224 128192 176240 -1 9321
9323 3 391185 128088 176200 -1 9322
9324 3 391215 128011 176160 -1 9323
9325 3 391178 127872 176160 -1 9324
9326 3 391158 127839 176200 -1 9325
9327 3 390974 127758 176160 -1 9326
9328 3 391031 127775 176280 -1 9327
9329 3 390908 127703 176080 -1 9327
9330 3 390838 127608 176040 -1 9329
9331 3 390773 127475 176000 -1 9330
9332 3 390776 127468 175960 -1 9331
9333 3 390805 127482 175880 -1 9332
9334 3 390777 127477 175800 -1 9333
9335 3 390626 127435 175840 -1 9334
9336 3 390493 127451 175840 -1 9335
9337 3 390405 127500 175760 -1 9336
9338 3 390399 127562 175720 -1 9337
9339 3 390381 127590 175680 -1 9338
9340 3 390320 127644 175640 -1 9339
9341 3 390253 127664 175600 -1 9340
9342 3 390172 127678 175560 -1 9341
9343 3 390133 127678 175520 -1 9342
9344 3 390068 127710 175480 -1 9343
9345 3 390017 127793 175440 -1 9344
9346 3 391997 128562 175960 -1 9312
9347 3 392042 128518 175880 -1 9346
9348 3 392072 128448 175800 -1 9347
9349 3 392045 128391 175760 -1 9348
9350 3 392084 128277 175720 -1 9349
9351 3 392061 128250 175640 -1 9350
9352 3 392094 128992 176040 -1 9306
9353 3 392313 128907 175840 -1 9306
9354 3 392425 129005 175840 -1 9353
9355 3 392519 128993 175840 -1 9354
9356 3 392544 128975 175800 -1 9355
9357 3 392538 128965 175720 -1 9356
9358 3 392508 128945 175680 -1 9357
9359 3 392496 128899 175600 -1 9358
9360 3 392490 128885 175560 -1 9359
9361 3 392464 128861 175520 -1 9360
9362 3 392319 128841 175760 -1 9353
9363 3 392994 127739 175960 -1 9238
9364 3 393090 127751 175960 -1 9363
9365 3 393135 127779 175920 -1 9364
9366 3 393190 127818 175880 -1 9365
9367 3 393215 127832 175840 -1 9366
9368 3 393266 127829 175800 -1 9367
9369 3 393308 127826 175760 -1 9368
9370 3 393392 127822 175720 -1 9369
9371 3 393478 127820 175680 -1 9370
9372 3 393511 127852 175680 -1 9371
9373 3 393601 127895 175640 -1 9372
9374 3 393816 127975 175640 -1 9373
9375 3 394080 127950 175680 -1 9374
9376 3 392612 127743 175680 -1 9236
9377 3 392584 127754 175640 -1 9376
9378 3 392501 127843 175640 -1 9377
9379 3 392473 127885 175600 -1 9378
9380 3 392440 127927 175520 -1 9379
9381 3 392441 127997 175440 -1 9380
9382 3 392452 127965 175360 -1 9381
9383 3 392660 125907 175440 -1 7744
9384 3 392684 125824 175600 -1 9383
9385 3 392421 125805 175640 -1 9384
9386 3 392320 125770 175680 -1 9385
9387 3 392271 125789 175760 -1 9386
9388 3 392219 125838 175800 -1 9387
9389 3 392236 125889 175840 -1 9388
9390 3 392399 125902 175800 -1 9389
9391 3 392559 125949 175760 -1 9390
9392 3 392683 125998 175800 -1 9391
9393 3 392844 125993 175840 -1 9392
9394 3 392964 125912 175880 -1 9393
9395 3 393013 125842 175960 -1 9394
9396 3 393048 125729 175920 -1 9395
9397 3 393092 125609 175840 -1 9396
9398 3 393103 125549 175760 -1 9397
9399 3 393104 125506 175680 -1 9398
9400 3 393087 125436 175600 -1 9399
9401 3 393223 125387 175520 -1 9400
9402 3 393257 125307 175480 -1 9401
9403 3 393194 125192 175400 -1 9402
9404 3 393075 125065 175360 -1 9403
9405 3 393036 125003 175280 -1 9404
9406 3 393012 124971 175200 -1 9405
9407 3 393008 124958 175160 -1 9406
9408 3 393018 124948 175080 -1 9407
9409 3 393042 124907 175000 -1 9408
9410 3 393054 124883 174960 -1 9409
9411 3 393034 124793 174920 -1 9410
9412 3 392994 124732 174840 -1 9411
9413 3 392980 124709 174800 -1 9412
9414 3 393017 124743 174720 -1 9413
9415 3 393122 124722 174640 -1 9414
9416 3 393166 124686 174600 -1 9415
9417 3 393191 124629 174560 -1 9416
9418 3 393175 124546 174560 -1 9417
9419 3 393039 124399 174520 -1 9418
9420 3 393019 124247 174520 -1 9419
9421 3 393011 124212 174560 -1 9420
9422 3 392900 124127 174640 -1 9421
9423 3 392930 124049 174640 -1 9422
9424 3 393017 123989 174600 -1 9423
9425 3 393079 123939 174560 -1 9424
9426 3 393199 123919 174560 -1 9425
9427 3 393275 123984 174520 -1 9426
9428 3 393325 124064 174520 -1 9427
9429 3 393471 124136 174480 -1 9428
9430 3 393485 124147 174400 -1 9429
9431 3 392179 125900 175880 -1 9389
9432 3 392077 125870 175960 -1 9431
9433 3 392024 125829 176040 -1 9432
9434 3 391984 125817 176120 -1 9433
9435 3 391906 125819 176200 -1 9434
9436 3 391695 125776 176240 -1 9435
9437 3 391530 125823 176200 -1 9436
9438 3 391664 125734 176280 -1 9436
9439 3 391666 125692 176320 -1 9438
9440 3 391627 125672 176360 -1 9439
9441 3 391574 125651 176400 -1 9440
9442 3 391519 125642 176440 -1 9441
9443 3 391454 125598 176520 -1 9442
9444 3 391404 125548 176600 -1 9443
9445 3 391340 125523 176680 -1 9444
9446 3 391341 125497 176720 -1 9445
9447 3 391331 125472 176760 -1 9446
9448 3 391348 125479 176800 -1 9447
9449 3 391356 125488 176840 -1 9448
9450 3 391396 125521 176920 -1 9449
9451 3 391451 125578 177000 -1 9450
9452 3 391554 125677 177080 -1 9451
9453 3 391572 125675 177120 -1 9452
9454 3 390459 125426 174960 -1 7739
9455 3 390264 125545 175000 -1 9454
9456 3 390016 125650 175040 -1 9455
9457 3 389787 125669 175120 -1 9456
9458 3 389691 125845 175120 -1 9457
9459 3 390035 125946 175080 -1 9458
9460 3 390056 125998 175040 -1 9459
9461 3 390076 126110 174960 -1 9460
9462 3 390097 126251 174880 -1 9461
9463 3 390166 126371 174840 -1 9462
9464 3 390139 126425 174760 -1 9463
9465 3 390108 126546 174800 -1 9464
9466 3 390117 126631 174880 -1 9465
9467 3 390104 126626 174960 -1 9466
9468 3 390088 126633 175000 -1 9467
9469 3 389500 125849 175160 -1 9458
9470 3 389421 125814 175200 -1 9469
9471 3 389334 125727 175280 -1 9470
9472 3 389372 125606 175320 -1 9471
9473 3 389206 125411 175280 -1 9472
9474 3 389182 125345 175160 -1 9473
9475 3 390929 125184 174920 -1 7739
9476 3 390977 125240 174800 -1 9475
9477 3 391079 125270 174680 -1 9476
9478 3 391068 125200 174480 -1 9477
9479 3 391032 125175 174400 -1 9478
9480 3 390992 125176 174320 -1 9479
9481 3 391036 125207 174240 -1 9480
9482 3 391062 125190 174160 -1 9481
9483 3 391153 125193 174040 -1 9482
9484 3 391226 125199 173960 -1 9483
9485 3 391305 125248 173880 -1 9484
9486 3 391305 125265 173720 -1 9485
9487 3 391282 125192 173680 -1 9486
9488 3 391371 125141 173560 -1 9487
9489 3 391528 125162 173480 -1 9488
9490 3 391592 125154 173400 -1 9489
9491 3 391700 125210 173360 -1 9490
9492 3 391663 125318 173320 -1 9491
9493 3 391679 125369 173240 -1 9492
9494 3 391761 125446 173200 -1 9493
9495 3 391724 125381 173160 -1 9494
9496 3 391741 125439 173080 -1 9495
9497 3 391900 125485 172960 -1 9496
9498 3 392076 125513 172840 -1 9497
9499 3 392355 125646 172640 -1 9498
9500 3 392400 125621 172560 -1 9499
9501 3 392423 125603 172480 -1 9500
9502 3 392524 125604 172440 -1 9501
9503 3 392559 125617 172400 -1 9502
9504 3 392601 125568 172320 -1 9503
9505 3 392588 125545 172240 -1 9504
9506 3 392619 125538 172120 -1 9505
9507 3 392628 125450 171960 -1 9506
9508 3 392706 125361 171880 -1 9507
9509 3 392859 125197 171760 -1 9508
9510 3 392879 125137 171680 -1 9509
9511 3 392927 125177 171640 -1 9510
9512 3 392956 125163 171560 -1 9511
9513 3 392968 125126 171360 -1 9512
9514 3 393004 125093 171200 -1 9513
9515 3 393056 125069 171040 -1 9514
9516 3 393195 125069 170840 -1 9515
9517 3 393287 125042 170640 -1 9516
9518 3 393353 125040 170400 -1 9517
9519 3 393311 125027 170280 -1 9518
9520 3 393204 125032 170240 -1 9519
9521 3 392847 124941 170240 -1 9520
9522 3 392672 125033 170200 -1 9521
9523 3 392625 125056 170120 -1 9522
9524 3 392520 125065 170080 -1 9523
9525 3 392463 125062 170040 -1 9524
9526 3 392444 125037 170000 -1 9525
9527 3 392426 125000 169920 -1 9526
9528 3 392414 124963 169840 -1 9527
9529 3 392429 124888 169760 -1 9528
9530 3 392383 124794 169680 -1 9529
9531 3 392396 124879 169640 -1 9530
9532 3 393412 125024 170200 -1 9520
9533 3 393448 125021 170120 -1 9532
9534 3 393495 125020 170080 -1 9533
9535 3 393620 125042 170000 -1 9534
9536 3 393744 124987 169880 -1 9535
9537 3 393808 124945 169800 -1 9536
9538 3 393876 124930 169720 -1 9537
9539 3 393967 125020 169600 -1 9538
9540 3 394141 125073 169560 -1 9539
9541 3 394173 125109 169480 -1 9540
9542 3 394279 125137 169360 -1 9541
9543 3 394424 125175 169200 -1 9542
9544 3 394503 125194 169080 -1 9543
9545 3 394641 125311 169000 -1 9544
9546 3 394772 125397 168960 -1 9545
9547 3 394996 125513 168840 -1 9546
9548 3 395229 125685 168800 -1 9547
9549 3 395299 125762 168760 -1 9548
9550 3 395364 125845 168720 -1 9549
9551 3 395448 125966 168680 -1 9550
9552 3 395751 126073 168640 -1 9551
9553 3 395832 126218 168600 -1 9552
9554 3 395976 126313 168560 -1 9553
9555 3 396179 126528 168520 -1 9554
9556 3 396308 126707 168440 -1 9555
9557 3 396356 126845 168360 -1 9556
9558 3 396468 126967 168160 -1 9557
9559 3 396485 126978 168120 -1 9558
9560 3 396575 126996 168080 -1 9559
9561 3 396640 127087 168000 -1 9560
9562 3 396642 127178 167880 -1 9561
9563 3 396668 127324 167720 -1 9562
9564 3 396560 127521 167600 -1 9563
9565 3 396623 127715 167440 -1 9564
9566 3 396612 127813 167280 -1 9565
9567 3 396597 127622 167240 -1 9566
9568 3 396647 127459 167200 -1 9567
9569 3 396653 127389 167160 -1 9568
9570 3 396654 127283 167040 -1 9569
9571 3 396684 127301 166960 -1 9570
9572 3 396701 127251 166880 -1 9571
9573 3 396736 127190 166800 -1 9572
9574 3 396822 127110 166760 -1 9573
9575 3 396865 127103 166720 -1 9574
9576 3 396875 127111 166680 -1 9575
9577 3 396868 127082 166600 -1 9576
9578 3 396860 127014 166520 -1 9577
9579 3 396806 126975 166440 -1 9578
9580 3 396809 126994 166400 -1 9579
9581 3 396747 126972 166360 -1 9580
9582 3 396707 126990 166320 -1 9581
9583 3 396677 127094 166280 -1 9582
9584 3 396573 127134 166280 -1 9583
9585 3 396553 127158 166200 -1 9584
9586 3 396703 126992 166280 -1 9582
9587 3 396657 126960 166200 -1 9586
9588 3 396625 126858 166120 -1 9587
9589 3 396727 126841 166000 -1 9588
9590 3 396767 126811 165960 -1 9589
9591 3 396772 126802 165880 -1 9590
9592 3 396799 126839 165800 -1 9591
9593 3 396799 126860 165720 -1 9592
9594 3 396807 126892 165640 -1 9593
9595 3 396738 126836 165600 -1 9594
9596 3 396698 126824 165520 -1 9595
9597 3 396688 126825 165440 -1 9596
9598 3 396701 126783 165360 -1 9597
9599 3 396702 126748 165280 -1 9598
9600 3 396773 126717 165200 -1 9599
9601 3 396835 126717 165160 -1 9600
9602 3 396874 126709 165120 -1 9601
9603 3 396930 126682 165040 -1 9602
9604 3 396931 126650 164960 -1 9603
9605 3 396932 126638 164920 -1 9604
9606 3 396930 126636 164880 -1 9605
9607 3 396929 126639 164840 -1 9606
9608 3 396897 127016 165640 -1 9594
9609 3 396953 127028 165640 -1 9608
9610 3 397022 127034 165600 -1 9609
9611 3 397197 127088 165520 -1 9610
9612 3 397299 127186 165440 -1 9611
9613 3 397352 127194 165360 -1 9612
9614 3 397383 127195 165280 -1 9613
9615 3 397357 127208 165240 -1 9614
9616 3 397362 127232 165200 -1 9615
9617 3 397376 127278 165160 -1 9616
9618 3 397464 127428 165160 -1 9617
9619 3 397398 127662 165080 -1 9618
9620 3 396777 128014 167240 -1 9566
9621 3 396771 128114 167120 -1 9620
9622 3 396865 128318 166960 -1 9621
9623 3 396938 128692 166680 -1 9622
9624 3 396902 128823 166600 -1 9623
9625 3 396892 128895 166560 -1 9624
9626 3 396890 128886 166520 -1 9625
9627 3 396900 128922 166360 -1 9626
9628 3 397063 129074 166320 -1 9627
9629 3 397220 129324 166280 -1 9628
9630 3 397332 129435 166160 -1 9629
9631 3 397437 129653 166000 -1 9630
9632 3 397441 129844 165920 -1 9631
9633 3 398005 129736 165920 -1 9632
9634 3 397886 129659 166040 -1 9633
9635 3 397871 129681 166080 -1 9634
9636 3 397832 129702 166160 -1 9635
9637 3 397824 129696 166200 -1 9636
9638 3 397763 129701 166320 -1 9637
9639 3 397134 130344 165880 -1 9632
9640 3 397251 130279 165800 -1 9639
9641 3 397314 130388 165680 -1 9640
9642 3 397481 130553 165560 -1 9641
9643 3 397712 130549 165400 -1 9642
9644 3 397802 130524 165360 -1 9643
9645 3 396829 130588 165920 -1 9639
9646 3 396401 130661 166000 -1 9645
9647 3 396154 130797 166040 -1 9646
9648 3 396022 131303 166080 -1 9647
9649 3 395685 131681 166160 -1 9648
9650 3 395477 131981 166160 -1 9649
9651 3 395436 132262 166120 -1 9650
9652 3 395487 132406 166040 -1 9651
9653 3 395358 132688 165960 -1 9652
9654 3 394923 132656 166000 -1 9653
9655 3 394831 132586 166040 -1 9654
9656 3 394783 132560 166080 -1 9655
9657 3 394712 132493 166160 -1 9656
9658 3 394651 132341 166280 -1 9657
9659 3 394603 132254 166320 -1 9658
9660 3 394534 132189 166360 -1 9659
9661 3 395307 132928 165840 -1 9653
9662 3 395355 132988 165800 -1 9661
9663 3 395381 133059 165760 -1 9662
9664 3 395399 133128 165720 -1 9663
9665 3 395417 133250 165640 -1 9664
9666 3 395444 133331 165520 -1 9665
9667 3 395498 133493 165360 -1 9666
9668 3 395559 133667 165280 -1 9667
9669 3 395648 133738 165200 -1 9668
9670 3 395729 133767 165120 -1 9669
9671 3 395797 133762 165000 -1 9670
9672 3 395793 133750 164880 -1 9671
9673 3 395774 133739 164760 -1 9672
9674 3 395795 133755 164640 -1 9673
9675 3 395843 133771 164480 -1 9674
9676 3 396022 133822 164400 -1 9675
9677 3 396151 133808 164280 -1 9676
9678 3 396296 133787 164200 -1 9677
9679 3 396353 133778 164120 -1 9678
9680 3 396502 133739 164080 -1 9679
9681 3 396662 133739 164000 -1 9680
9682 3 396831 133736 163880 -1 9681
9683 3 397014 133723 163840 -1 9682
9684 3 397255 133687 163760 -1 9683
9685 3 397367 133674 163720 -1 9684
9686 3 397548 133521 163640 -1 9685
9687 3 397739 133321 163600 -1 9686
9688 3 397838 133191 163520 -1 9687
9689 3 398012 133028 163440 -1 9688
9690 3 398400 132848 163400 -1 9689
9691 3 398543 132861 163320 -1 9690
9692 3 398864 132794 163280 -1 9691
9693 3 399657 132595 163280 -1 9692
9694 3 400631 132535 163280 -1 9693
9695 3 400949 132895 163360 -1 9694
9696 3 400981 132940 163480 -1 9695
9697 3 400979 132960 163520 -1 9696
9698 3 400941 132976 163600 -1 9697
9699 3 400938 132984 163640 -1 9698
9700 3 399470 132606 163440 -1 9693
9701 3 399574 132807 163520 -1 9700
9702 3 399645 132919 163600 -1 9701
9703 3 399645 132995 163680 -1 9702
9704 3 399330 132254 163440 -1 9700
9705 3 399390 132170 163480 -1 9704
9706 3 399443 132157 163560 -1 9705
9707 3 395033 133017 165760 -1 9663
9708 3 394826 133042 165760 -1 9707
9709 3 394766 132986 165760 -1 9708
9710 3 394746 132843 165760 -1 9709
9711 3 394756 132860 165720 -1 9710
9712 3 394801 132834 165680 -1 9711
9713 3 394805 132840 165640 -1 9712
9714 3 395027 133001 165720 -1 9707
9715 3 395025 133016 165680 -1 9714
9716 3 395052 133027 165640 -1 9715
9717 3 395051 133010 165600 -1 9716
9718 3 395610 131705 166200 -1 9649
9719 3 395497 131681 166320 -1 9718
9720 3 395421 131651 166480 -1 9719
9721 3 395397 131566 166560 -1 9720
9722 3 395488 131449 166600 -1 9721
9723 3 395470 131426 166640 -1 9722
9724 3 395479 131422 166680 -1 9723
9725 3 395384 131715 166600 -1 9721
9726 3 395336 131776 166640 -1 9725
9727 3 395291 131804 166680 -1 9726
9728 3 395234 131826 166720 -1 9727
9729 3 395167 131873 166800 -1 9728
9730 3 395110 131857 166880 -1 9729
9731 3 395011 131825 166960 -1 9730
9732 3 394982 131803 167000 -1 9731
9733 3 394924 131754 167080 -1 9732
9734 3 396720 129018 166360 -1 9627
9735 3 396591 128983 166320 -1 9734
9736 3 396604 129115 166200 -1 9735
9737 3 396564 129151 166120 -1 9736
9738 3 396570 129177 166080 -1 9737
9739 3 394632 124865 169040 -1 9544
9740 3 394700 124833 168960 -1 9739
9741 3 394784 124861 168880 -1 9740
9742 3 394840 124833 168840 -1 9741
9743 3 394896 124830 168800 -1 9742
9744 3 394959 124874 168720 -1 9743
9745 3 394899 124993 168640 -1 9744
9746 3 394874 125023 168600 -1 9745
9747 3 394943 125056 168560 -1 9746
9748 3 395063 125046 168560 -1 9747
9749 3 395096 125039 168600 -1 9748
9750 3 395100 124949 168680 -1 9749
9751 3 393208 125060 170200 -1 9520
9752 3 393091 125220 170200 -1 9751
9753 3 393060 125225 170160 -1 9752
9754 3 393028 125225 170080 -1 9753
9755 3 392968 125224 170000 -1 9754
9756 3 392966 125221 169960 -1 9755
9757 3 393006 125260 169920 -1 9756
9758 3 393008 125346 169880 -1 9757
9759 3 392992 125354 169840 -1 9758
9760 3 392655 125855 172680 -1 9499
9761 3 392744 125897 172720 -1 9760
9762 3 392798 125905 172760 -1 9761
9763 3 392848 125889 172800 -1 9762
9764 3 392872 125855 172840 -1 9763
9765 3 392884 125841 172880 -1 9764
9766 3 392927 125869 172920 -1 9765
9767 3 392980 125901 172960 -1 9766
9768 3 393035 125911 173040 -1 9767
9769 3 393120 125903 173160 -1 9768
9770 3 393137 125882 173200 -1 9769
9771 3 393179 125894 173240 -1 9770
9772 3 393339 125900 173280 -1 9771
9773 3 393369 125884 173320 -1 9772
9774 3 393448 125910 173360 -1 9773
9775 3 393522 125896 173400 -1 9774
9776 3 393562 125878 173480 -1 9775
9777 3 393584 125840 173560 -1 9776
9778 3 393592 125835 173640 -1 9777
9779 3 393590 125844 173720 -1 9778
9780 3 393581 125848 173760 -1 9779
9781 3 393585 125850 173800 -1 9780
9782 3 393575 125853 173840 -1 9781
9783 3 393586 125856 173880 -1 9782
9784 3 393611 125839 173960 -1 9783
9785 3 393680 125823 174000 -1 9784
9786 3 393795 125861 174040 -1 9785
9787 3 393983 125829 174040 -1 9786
9788 3 394057 125798 174000 -1 9787
9789 3 394100 125775 173960 -1 9788
9790 3 394200 125772 173880 -1 9789
9791 3 394247 125755 173840 -1 9790
9792 3 394283 125754 173800 -1 9791
9793 3 394305 125733 173760 -1 9792
9794 3 394336 125711 173720 -1 9793
9795 3 394374 125689 173640 -1 9794
9796 3 394433 125680 173600 -1 9795
9797 3 391690 125750 173200 -1 9494
9798 3 391715 126169 173200 -1 9797
9799 3 391724 125858 173240 -1 9797
9800 3 391716 125825 173160 -1 9797
9801 3 391724 125861 173120 -1 9800
9802 3 391773 125895 173040 -1 9801
9803 3 391399 125330 173680 -1 9486
9804 3 391471 125450 173680 -1 9803
9805 3 391488 125528 173640 -1 9804
9806 3 391368 125680 173600 -1 9805
9807 3 391224 125843 173560 -1 9806
9808 3 391104 125953 173520 -1 9807
9809 3 390853 126016 173480 -1 9808
9810 3 390809 126047 173440 -1 9809
9811 3 390801 126080 173360 -1 9810
9812 3 390787 126123 173280 -1 9811
9813 3 390774 126113 173240 -1 9812
9814 3 390769 126087 173200 -1 9813
9815 3 390757 126060 173160 -1 9814
9816 3 390745 126058 173120 -1 9815
9817 3 390690 126074 173080 -1 9816
9818 3 390647 126114 173040 -1 9817
9819 3 390507 126252 173000 -1 9818
9820 3 390405 126294 173000 -1 9819
9821 3 390353 126286 173040 -1 9820
9822 3 390173 126259 173080 -1 9821
9823 3 390121 126315 173120 -1 9822
9824 3 390063 126499 173120 -1 9823
9825 3 390071 126588 173080 -1 9824
9826 3 390065 126693 173000 -1 9825
9827 3 390129 126937 172920 -1 9826
9828 3 390177 127125 172840 -1 9827
9829 3 390200 127182 172800 -1 9828
9830 3 390185 127214 172720 -1 9829
9831 3 390152 127237 172640 -1 9830
9832 3 390117 127249 172560 -1 9831
9833 3 390058 127227 172480 -1 9832
9834 3 390050 127211 172440 -1 9833
9835 3 390044 127217 172400 -1 9834
9836 3 389993 127194 172360 -1 9835
9837 3 389898 127149 172280 -1 9836
9838 3 389646 127129 172280 -1 9837
9839 3 389495 127113 172320 -1 9838
9840 3 389155 127087 172400 -1 9839
9841 3 389036 127068 172480 -1 9840
9842 3 388944 127080 172520 -1 9841
9843 3 388852 127093 172560 -1 9842
9844 3 388810 127106 172600 -1 9843
9845 3 388713 127150 172680 -1 9844
9846 3 388681 127175 172720 -1 9845
9847 3 388640 127199 172760 -1 9846
9848 3 388569 127190 172800 -1 9847
9849 3 388544 127151 172880 -1 9848
9850 3 388557 127159 172920 -1 9849
9851 3 388567 127177 172960 -1 9850
9852 3 388817 127239 172960 -1 9851
9853 3 388899 127285 172920 -1 9852
9854 3 388943 127332 172880 -1 9853
9855 3 388347 127373 172960 -1 9851
9856 3 388281 127430 172960 -1 9855
9857 3 388225 127444 172920 -1 9856
9858 3 390105 126249 173160 -1 9823
9859 3 390100 126229 173200 -1 9858
9860 3 390110 126150 173240 -1 9859
9861 3 390109 126148 173280 -1 9860
9862 3 390111 126321 173040 -1 9822
9863 3 390109 126323 173000 -1 9862
9864 3 389661 123871 175560 -1 7717
9865 3 389576 123961 175400 -1 9864
9866 3 389380 124014 175320 -1 9865
9867 3 389029 124146 175280 -1 9866
9868 3 388861 124298 175280 -1 9867
9869 3 388846 124395 175320 -1 9868
9870 3 388832 124457 175400 -1 9869
9871 3 388692 124544 175520 -1 9870
9872 3 388697 124696 175560 -1 9871
9873 3 388645 124556 175600 -1 9872
9874 3 388604 124506 175680 -1 9873
9875 3 388647 124524 175720 -1 9874
9876 3 388588 124562 175760 -1 9875
9877 3 388546 124595 175800 -1 9876
9878 3 388497 124600 175880 -1 9877
9879 3 388383 124578 176000 -1 9878
9880 3 388235 124605 176080 -1 9879
9881 3 387614 124879 176120 -1 9880
9882 3 387353 125061 176080 -1 9881
9883 3 387258 125193 175960 -1 9882
9884 3 387175 125284 175880 -1 9883
9885 3 387054 125410 175840 -1 9884
9886 3 386972 125752 175800 -1 9885
9887 3 386898 125914 175760 -1 9886
9888 3 386770 126206 175720 -1 9887
9889 3 386678 126330 175760 -1 9888
9890 3 386638 126381 175840 -1 9889
9891 3 386573 126393 175880 -1 9890
9892 3 386456 126447 175960 -1 9891
9893 3 386388 126521 175960 -1 9892
9894 3 386410 126560 176000 -1 9893
9895 3 386444 126564 176040 -1 9894
9896 3 386488 126618 176120 -1 9895
9897 3 386486 126800 176120 -1 9896
9898 3 386606 126937 176120 -1 9897
9899 3 386710 127149 176120 -1 9898
9900 3 386762 127190 176200 -1 9899
9901 3 386797 127188 176280 -1 9900
9902 3 386807 127212 176320 -1 9901
9903 3 386899 127237 176360 -1 9902
9904 3 386967 127353 176360 -1 9903
9905 3 387086 127416 176240 -1 9904
9906 3 387147 127479 176160 -1 9905
9907 3 387161 127560 176080 -1 9906
9908 3 387163 127628 176000 -1 9907
9909 3 387198 127710 175920 -1 9908
9910 3 387243 127769 175840 -1 9909
9911 3 387573 127825 175840 -1 9910
9912 3 387677 127908 175760 -1 9911
9913 3 387698 127954 175720 -1 9912
9914 3 387750 127972 175680 -1 9913
9915 3 387984 127985 175680 -1 9914
9916 3 388047 127973 175720 -1 9915
9917 3 388022 128007 175640 -1 9915
9918 3 388025 128013 175600 -1 9917
9919 3 388027 128022 175560 -1 9918
9920 3 388026 128029 175520 -1 9919
9921 3 387243 127778 175760 -1 9910
9922 3 387175 127771 175680 -1 9921
9923 3 387204 127779 175640 -1 9922
9924 3 387219 127915 175600 -1 9923
9925 3 387223 128059 175520 -1 9924
9926 3 387258 128137 175440 -1 9925
9927 3 387284 128194 175360 -1 9926
9928 3 387205 128244 175280 -1 9927
9929 3 387219 128278 175200 -1 9928
9930 3 386605 126933 176040 -1 9898
9931 3 386597 126945 175960 -1 9930
9932 3 386588 126963 175920 -1 9931
9933 3 386581 126977 175880 -1 9932
9934 3 386481 126692 176280 -1 9897
9935 3 386499 126606 176360 -1 9934
9936 3 386632 126711 176480 -1 9935
9937 3 386839 126785 176600 -1 9936
9938 3 386857 126867 176640 -1 9937
9939 3 386893 126966 176720 -1 9938
9940 3 386927 127107 176800 -1 9939
9941 3 386994 127163 176880 -1 9940
9942 3 387134 127239 176920 -1 9941
9943 3 387284 127451 176880 -1 9942
9944 3 387299 127487 176800 -1 9943
9945 3 387306 127532 176760 -1 9944
9946 3 387218 127639 176720 -1 9945
9947 3 387214 127678 176680 -1 9946
9948 3 387288 127808 176680 -1 9947
9949 3 387266 127954 176680 -1 9948
9950 3 387391 127983 176720 -1 9949
9951 3 387457 127982 176800 -1 9950
9952 3 387495 127974 176840 -1 9951
9953 3 387531 127964 176880 -1 9952
9954 3 387145 128002 176640 -1 9949
9955 3 387416 127405 176680 -1 9945
9956 3 387460 127378 176600 -1 9955
9957 3 387492 127401 176520 -1 9956
9958 3 387608 127427 176480 -1 9957
9959 3 387660 127440 176440 -1 9958
9960 3 387721 127452 176400 -1 9959
9961 3 387845 127458 176400 -1 9960
9962 3 387897 127456 176440 -1 9961
9963 3 387956 127424 176520 -1 9962
9964 3 387198 127315 177040 -1 9942
9965 3 387229 127292 177120 -1 9964
9966 3 387223 127269 177200 -1 9965
9967 3 387173 127158 177280 -1 9966
9968 3 387178 127071 177360 -1 9967
9969 3 387172 127020 177440 -1 9968
9970 3 387167 126988 177520 -1 9969
9971 3 387167 126900 177640 -1 9970
9972 3 387213 126811 177760 -1 9971
9973 3 387285 126770 177880 -1 9972
9974 3 387292 126677 177960 -1 9973
9975 3 387264 126585 178040 -1 9974
9976 3 387296 126529 178080 -1 9975
9977 3 387443 126476 178120 -1 9976
9978 3 387469 126405 178200 -1 9977
9979 3 387432 126475 178320 -1 9978
9980 3 387449 126450 178400 -1 9979
9981 3 387461 126418 178480 -1 9980
9982 3 387474 126336 178520 -1 9981
9983 3 387459 126157 178520 -1 9982
9984 3 387549 126001 178520 -1 9983
9985 3 387578 125947 178600 -1 9984
9986 3 387596 125911 178640 -1 9985
9987 3 387542 126417 178600 -1 9982
9988 3 387617 126500 178680 -1 9987
9989 3 387694 126526 178720 -1 9988
9990 3 387857 126547 178800 -1 9989
9991 3 388013 126599 178840 -1 9990
9992 3 388095 126664 178880 -1 9991
9993 3 388141 126671 178920 -1 9992
9994 3 388179 126670 179000 -1 9993
9995 3 388198 126686 179040 -1 9994
9996 3 388217 126701 179080 -1 9995
9997 3 388163 126704 179160 -1 9996
9998 3 388105 126710 179240 -1 9997
9999 3 388102 126720 179320 -1 9998
10000 3 387996 126753 179400 -1 9999
10001 3 387962 126776 179480 -1 10000
10002 3 388032 126842 179600 -1 10001
10003 3 388006 126860 179680 -1 10002
10004 3 387918 126859 179760 -1 10003
10005 3 387895 126859 179840 -1 10004
10006 3 387748 127009 179960 -1 10005
10007 3 387705 127075 180040 -1 10006
10008 3 387821 127171 180160 -1 10007
10009 3 387791 127217 180200 -1 10008
10010 3 387747 127251 180280 -1 10009
10011 3 387732 127301 180320 -1 10010
10012 3 387755 127395 180400 -1 10011
10013 3 387816 127478 180360 -1 10012
10014 3 387806 127547 180320 -1 10013
10015 3 387690 127811 180320 -1 10014
10016 3 387694 127858 180360 -1 10015
10017 3 387700 127901 180400 -1 10016
10018 3 387734 128012 180440 -1 10017
10019 3 387584 128150 180440 -1 10018
10020 3 387534 128240 180440 -1 10019
10021 3 387440 128297 180360 -1 10020
10022 3 387367 128286 180320 -1 10021
10023 3 387321 128263 180280 -1 10022
10024 3 387213 128232 180200 -1 10023
10025 3 387162 128228 180160 -1 10024
10026 3 387686 127282 180440 -1 10012
10027 3 387672 127299 180480 -1 10026
10028 3 387652 127346 180560 -1 10027
10029 3 387692 127414 180640 -1 10028
10030 3 387705 127456 180680 -1 10029
10031 3 387684 127516 180720 -1 10030
10032 3 387663 127535 180760 -1 10031
10033 3 387644 127556 180800 -1 10032
10034 3 387650 127579 180840 -1 10033
10035 3 386980 125280 175800 -1 9885
10036 3 386864 125250 175680 -1 10035
10037 3 386828 125220 175560 -1 10036
10038 3 386684 125328 175480 -1 10037
10039 3 386650 125318 175440 -1 10038
10040 3 386591 125356 175320 -1 10039
10041 3 386578 125311 175280 -1 10040
10042 3 386579 125305 175200 -1 10041
10043 3 386618 125312 175040 -1 10042
10044 3 386634 125298 175000 -1 10043
10045 3 386750 125203 174920 -1 10044
10046 3 386746 125199 174880 -1 10045
10047 3 386737 125190 174840 -1 10046
10048 3 386726 125142 174760 -1 10047
10049 3 386699 125108 174720 -1 10048
10050 3 386692 124983 174680 -1 10049
10051 3 386665 125044 174640 -1 10050
10052 3 386709 124978 174600 -1 10051
10053 3 386738 124902 174560 -1 10052
10054 3 386765 124846 174520 -1 10053
10055 3 386912 124754 174440 -1 10054
10056 3 386860 124729 174360 -1 10055
10057 3 386833 124701 174320 -1 10056
10058 3 386769 124645 174240 -1 10057
10059 3 386759 124602 174160 -1 10058
10060 3 386787 124576 174040 -1 10059
10061 3 386811 124584 174000 -1 10060
10062 3 386850 124583 173960 -1 10061
10063 3 386870 124601 173920 -1 10062
10064 3 386846 124680 173880 -1 10063
10065 3 386902 124752 173840 -1 10064
10066 3 386945 124781 173800 -1 10065
10067 3 386967 124816 173720 -1 10066
10068 3 386991 124825 173680 -1 10067
10069 3 387046 124855 173600 -1 10068
10070 3 387135 124823 173560 -1 10069
10071 3 387231 124865 173520 -1 10070
10072 3 387286 124931 173480 -1 10071
10073 3 387324 125051 173400 -1 10072
10074 3 387391 125109 173320 -1 10073
10075 3 387375 125107 173280 -1 10074
10076 3 387328 125091 173240 -1 10075
10077 3 387356 125094 173200 -1 10076
10078 3 387388 125081 173160 -1 10077
10079 3 387438 125118 173120 -1 10078
10080 3 387514 125112 173040 -1 10079
10081 3 387548 125060 172960 -1 10080
10082 3 387598 125069 172880 -1 10081
10083 3 387613 125126 172800 -1 10082
10084 3 387598 125150 172720 -1 10083
10085 3 387559 125164 172640 -1 10084
10086 3 387566 125146 172560 -1 10085
10087 3 387585 125204 172480 -1 10086
10088 3 387541 125381 172440 -1 10087
10089 3 387577 125458 172400 -1 10088
10090 3 387660 125457 172360 -1 10089
10091 3 387719 125440 172320 -1 10090
10092 3 387754 125418 172280 -1 10091
10093 3 386569 124486 174160 -1 10059
10094 3 386549 124424 174160 -1 10093
10095 3 386353 124354 174240 -1 10094
10096 3 386222 124298 174280 -1 10095
10097 3 386140 124227 174320 -1 10096
10098 3 386072 124282 174400 -1 10097
10099 3 386108 124238 174440 -1 10098
10100 3 386114 124220 174480 -1 10099
10101 3 386159 124196 174560 -1 10100
10102 3 386169 124197 174640 -1 10101
10103 3 386183 124278 174760 -1 10102
10104 3 386238 124288 174880 -1 10103
10105 3 386295 124303 174960 -1 10104
10106 3 386350 124274 175040 -1 10105
10107 3 386386 124227 175160 -1 10106
10108 3 386394 124253 175200 -1 10107
10109 3 386357 124214 175280 -1 10108
10110 3 386390 124275 175320 -1 10109
10111 3 386371 124272 175360 -1 10110
10112 3 386333 124260 175400 -1 10111
10113 3 386214 124215 175480 -1 10112
10114 3 386162 124208 175520 -1 10113
10115 3 386097 124208 175560 -1 10114
10116 3 386053 124229 175640 -1 10115
10117 3 386006 124239 175720 -1 10116
10118 3 385828 124300 175760 -1 10117
10119 3 385784 124272 175840 -1 10118
10120 3 385815 124259 175920 -1 10119
10121 3 385812 124246 176000 -1 10120
10122 3 385817 124156 176080 -1 10121
10123 3 385807 124109 176120 -1 10122
10124 3 385847 123948 176160 -1 10123
10125 3 385856 123864 176200 -1 10124
10126 3 385795 123729 176200 -1 10125
10127 3 385766 123624 176240 -1 10126
10128 3 385774 123528 176240 -1 10127
10129 3 385708 123354 176320 -1 10128
10130 3 385698 123238 176400 -1 10129
10131 3 385704 123192 176480 -1 10130
10132 3 385693 123156 176520 -1 10131
10133 3 385661 123166 176560 -1 10132
10134 3 385587 123109 176680 -1 10133
10135 3 385466 123041 176760 -1 10134
10136 3 385435 123025 176840 -1 10135
10137 3 385352 123052 176960 -1 10136
10138 3 385303 123083 177040 -1 10137
10139 3 385281 123134 177120 -1 10138
10140 3 385258 123228 177240 -1 10139
10141 3 385217 123251 177320 -1 10140
10142 3 385135 123344 177440 -1 10141
10143 3 385065 123323 177520 -1 10142
10144 3 385039 123304 177560 -1 10143
10145 3 385021 123234 177560 -1 10144
10146 3 384867 123108 177560 -1 10145
10147 3 384833 123067 177640 -1 10146
10148 3 386521 125327 174960 -1 10044
10149 3 386470 125343 174880 -1 10148
10150 3 386373 125330 174840 -1 10149
10151 3 386270 125336 174800 -1 10150
10152 3 386219 125360 174720 -1 10151
10153 3 386213 125281 174640 -1 10152
10154 3 386182 125245 174560 -1 10153
10155 3 386177 125226 174520 -1 10154
10156 3 386174 125208 174480 -1 10155
10157 3 386183 125215 174440 -1 10156
10158 3 386068 125105 174560 -1 10155
10159 3 385939 125102 174640 -1 10158
10160 3 385865 125178 174720 -1 10159
10161 3 385838 125136 174800 -1 10160
10162 3 385792 125140 174880 -1 10161
10163 3 385772 125094 175000 -1 10162
10164 3 385763 125059 175080 -1 10163
10165 3 385785 125040 175200 -1 10164
10166 3 385744 124971 175280 -1 10165
10167 3 385722 125034 175320 -1 10166
10168 3 385632 125073 175360 -1 10167
10169 3 385537 124963 175400 -1 10168
10170 3 385419 124852 175440 -1 10169
10171 3 385352 124655 175520 -1 10170
10172 3 385309 124571 175560 -1 10171
10173 3 385312 124521 175600 -1 10172
10174 3 385290 124506 175680 -1 10173
10175 3 385290 124494 175720 -1 10174
10176 3 386488 125368 175480 -1 10038
10177 3 386384 125356 175520 -1 10176
10178 3 386400 125364 175560 -1 10177
10179 3 387577 124874 176160 -1 9881
10180 3 387526 124822 176280 -1 10179
10181 3 387476 124811 176320 -1 10180
10182 3 387638 124700 176360 -1 10181
10183 3 387669 124663 176400 -1 10182
10184 3 388817 124840 175560 -1 9872
10185 3 388865 124844 175600 -1 10184
10186 3 388850 124820 175640 -1 10185
10187 3 388880 124818 175680 -1 10186
10188 3 388902 124829 175720 -1 10187
10189 3 388876 124827 175800 -1 10188
10190 3 388861 124794 175920 -1 10189
10191 3 388726 124737 176040 -1 10190
10192 3 388750 124770 176120 -1 10191
10193 3 388774 124757 176160 -1 10192
10194 3 388784 124848 175520 -1 10184
10195 3 388775 124871 175480 -1 10194
10196 3 388826 124947 175440 -1 10195
10197 3 388903 125043 175480 -1 10196
10198 3 388932 125052 175520 -1 10197
10199 3 388937 125132 175560 -1 10198
10200 3 388956 125240 175520 -1 10199
10201 3 388963 125343 175480 -1 10200
10202 3 388932 125508 175520 -1 10201
10203 3 388861 125580 175600 -1 10202
10204 3 388762 125605 175680 -1 10203
10205 3 389002 124257 175160 -1 9867
10206 3 388880 124389 175080 -1 10205
10207 3 388614 124467 175040 -1 10206
10208 3 388477 124547 174960 -1 10207
10209 3 388419 124600 174880 -1 10208
10210 3 388404 124629 174840 -1 10209
10211 3 388408 124661 174800 -1 10210
10212 3 388387 124666 174720 -1 10211
10213 3 388398 124538 174640 -1 10212
10214 3 388432 124497 174560 -1 10213
10215 3 388498 124521 174480 -1 10214
10216 3 388575 124493 174400 -1 10215
10217 3 388641 124460 174320 -1 10216
10218 3 388699 124492 174280 -1 10217
10219 3 388747 124541 174240 -1 10218
10220 3 388735 124679 174240 -1 10219
10221 3 388765 124736 174160 -1 10220
10222 3 388814 124805 174040 -1 10221
10223 3 388857 124887 174000 -1 10222
10224 3 388886 124904 173960 -1 10223
10225 3 388873 124950 173920 -1 10224
10226 3 388872 124991 173880 -1 10225
10227 3 388856 124970 173840 -1 10226
10228 3 388839 124975 173800 -1 10227
10229 3 388806 124963 173760 -1 10228
10230 3 388756 124956 173680 -1 10229
10231 3 388724 124986 173600 -1 10230
10232 3 388682 125051 173520 -1 10231
10233 3 388618 125127 173480 -1 10232
10234 3 388548 125204 173440 -1 10233
10235 3 388443 125350 173400 -1 10234
10236 3 388426 125457 173360 -1 10235
10237 3 388437 125497 173320 -1 10236
10238 3 388418 125562 173240 -1 10237
10239 3 388429 125577 173200 -1 10238
10240 3 388433 125604 173160 -1 10239
10241 3 388438 125673 173080 -1 10240
10242 3 388428 125726 173040 -1 10241
10243 3 388378 125806 173000 -1 10242
10244 3 388320 125879 172960 -1 10243
10245 3 388274 125937 172920 -1 10244
10246 3 389205 122729 175680 -1 7715
10247 3 389052 122652 175600 -1 10246
10248 3 388924 122619 175520 -1 10247
10249 3 388804 122551 175400 -1 10248
10250 3 389572 123173 175400 -1 10249
10251 3 389593 123171 175360 -1 10250
10252 3 389618 123158 175320 -1 10251
10253 3 389623 123107 175280 -1 10252
10254 3 389634 123051 175200 -1 10253
10255 3 389655 123127 175120 -1 10254
10256 3 389629 123172 175040 -1 10255
10257 3 389617 123211 174960 -1 10256
10258 3 389632 123234 174840 -1 10257
10259 3 389741 123261 174760 -1 10258
10260 3 389826 123194 174720 -1 10259
10261 3 389876 123127 174680 -1 10260
10262 3 390031 123072 174640 -1 10261
10263 3 390141 123035 174600 -1 10262
10264 3 390229 123013 174520 -1 10263
10265 3 390265 123044 174480 -1 10264
10266 3 390280 123068 174440 -1 10265
10267 3 390346 123143 174360 -1 10266
10268 3 390510 123193 174360 -1 10267
10269 3 390678 123149 174360 -1 10268
10270 3 390796 123180 174400 -1 10269
10271 3 390916 123210 174440 -1 10270
10272 3 391045 123232 174520 -1 10271
10273 3 391213 123419 174560 -1 10272
10274 3 391533 123646 174560 -1 10273
10275 3 391773 123754 174560 -1 10274
10276 3 391895 123752 174560 -1 10275
10277 3 391948 123743 174520 -1 10276
10278 3 392099 123786 174480 -1 10277
10279 3 392239 123828 174400 -1 10278
10280 3 392278 123824 174360 -1 10279
10281 3 392391 123807 174280 -1 10280
10282 3 392631 123789 174280 -1 10281
10283 3 392807 123749 174320 -1 10282
10284 3 391825 123786 174600 -1 10275
10285 3 391848 123823 174640 -1 10284
10286 3 391831 123858 174680 -1 10285
10287 3 388717 122469 175280 -1 10249
10288 3 388682 122459 175200 -1 10287
10289 3 388657 122456 175080 -1 10288
10290 3 388658 122457 174920 -1 10289
10291 3 388722 122492 174760 -1 10290
10292 3 389087 123182 174760 -1 10291
10293 3 389015 123242 174760 -1 10292
10294 3 388895 123331 174720 -1 10293
10295 3 388873 123341 174680 -1 10294
10296 3 388881 123355 174640 -1 10295
10297 3 388887 123379 174600 -1 10296
10298 3 389033 123557 174600 -1 10297
10299 3 389075 123549 174560 -1 10298
10300 3 389125 123540 174480 -1 10299
10301 3 389197 123590 174400 -1 10300
10302 3 389213 123772 174400 -1 10301
10303 3 389313 123962 174400 -1 10302
10304 3 389358 123969 174520 -1 10303
10305 3 388843 123341 174520 -1 10297
10306 3 388822 123334 174440 -1 10305
10307 3 388742 123344 174360 -1 10306
10308 3 388647 123352 174280 -1 10307
10309 3 388554 123355 174240 -1 10308
10310 3 388439 123315 174160 -1 10309
10311 3 388345 123291 174040 -1 10310
10312 3 388336 123287 173960 -1 10311
10313 3 388338 123327 173880 -1 10312
10314 3 388305 123372 173800 -1 10313
10315 3 388207 123316 173760 -1 10314
10316 3 388175 123327 173680 -1 10315
10317 3 388129 123335 173600 -1 10316
10318 3 388133 123349 173520 -1 10317
10319 3 388178 123383 173440 -1 10318
10320 3 388182 123433 173360 -1 10319
10321 3 388145 123475 173280 -1 10320
10322 3 388127 123489 173240 -1 10321
10323 3 387619 123733 173240 -1 10322
10324 3 387573 123917 173400 -1 10323
10325 3 387497 124175 173440 -1 10324
10326 3 387396 124228 173480 -1 10325
10327 3 387305 124234 173520 -1 10326
10328 3 387236 124187 173600 -1 10327
10329 3 387617 123725 173160 -1 10323
10330 3 387617 123726 173080 -1 10329
10331 3 387608 123769 173000 -1 10330
10332 3 387560 123876 172920 -1 10331
10333 3 387516 123949 172880 -1 10332
10334 3 387454 124123 172840 -1 10333
10335 3 387431 124254 172800 -1 10334
10336 3 387418 124354 172720 -1 10335
10337 3 387389 124426 172680 -1 10336
10338 3 387325 124555 172600 -1 10337
10339 3 387299 124623 172520 -1 10338
10340 3 387239 124704 172480 -1 10339
10341 3 387167 124742 172440 -1 10340
10342 3 386592 124862 172440 -1 10341
10343 3 386393 125230 172440 -1 10342
10344 3 386317 125299 172480 -1 10343
10345 3 386258 125298 172520 -1 10344
10346 3 386212 125301 172600 -1 10345
10347 3 386128 125283 172680 -1 10346
10348 3 386021 125241 172720 -1 10347
10349 3 385916 125283 172720 -1 10348
10350 3 385883 125441 172720 -1 10349
10351 3 385864 125507 172680 -1 10350
10352 3 385822 125536 172640 -1 10351
10353 3 385713 125578 172600 -1 10352
10354 3 385656 125624 172520 -1 10353
10355 3 385609 125654 172440 -1 10354
10356 3 385609 125692 172400 -1 10355
10357 3 385590 125692 172360 -1 10356
10358 3 385555 125718 172320 -1 10357
10359 3 385484 125733 172240 -1 10358
10360 3 385434 125763 172160 -1 10359
10361 3 385428 125796 172080 -1 10360
10362 3 385426 125811 172000 -1 10361
10363 3 385413 125827 171920 -1 10362
10364 3 385403 125826 171880 -1 10363
10365 3 385345 125785 171840 -1 10364
10366 3 385253 125717 171840 -1 10365
10367 3 385173 125493 171840 -1 10366
10368 3 385122 125392 171760 -1 10367
10369 3 385078 125342 171720 -1 10368
10370 3 385043 125289 171680 -1 10369
10371 3 385022 125174 171720 -1 10370
10372 3 385023 125161 171760 -1 10371
10373 3 385060 125152 171800 -1 10372
10374 3 385075 125146 171840 -1 10373
10375 3 385144 125133 171920 -1 10374
10376 3 385180 125082 172000 -1 10375
10377 3 385181 125054 172040 -1 10376
10378 3 385224 125020 172120 -1 10377
10379 3 385212 124997 172160 -1 10378
10380 3 385180 124970 172240 -1 10379
10381 3 385179 124959 172280 -1 10380
10382 3 385491 125793 171840 -1 10365
10383 3 385539 125865 171840 -1 10382
10384 3 385591 125758 171800 -1 10382
10385 3 385718 125713 171760 -1 10384
10386 3 385788 125674 171680 -1 10385
10387 3 385879 125675 171600 -1 10386
10388 3 386137 125813 171600 -1 10387
10389 3 386285 125911 171600 -1 10388
10390 3 386341 125989 171600 -1 10389
10391 3 386439 126033 171600 -1 10390
10392 3 386407 126027 171560 -1 10391
10393 3 386373 126020 171520 -1 10392
10394 3 386110 125737 171520 -1 10388
10395 3 386126 125735 171480 -1 10394
10396 3 385866 125230 172800 -1 10349
10397 3 385823 125098 172880 -1 10396
10398 3 385823 125037 172920 -1 10397
10399 3 386557 124886 172400 -1 10342
10400 3 386472 124878 172360 -1 10399
10401 3 386284 124830 172360 -1 10400
10402 3 386191 124684 172360 -1 10401
10403 3 386092 124661 172320 -1 10402
10404 3 385894 124616 172320 -1 10403
10405 3 385602 124651 172320 -1 10404
10406 3 385448 124619 172320 -1 10405
10407 3 385425 124657 172160 -1 10406
10408 3 385313 124646 172120 -1 10407
10409 3 385245 124676 172040 -1 10408
10410 3 385189 124699 171960 -1 10409
10411 3 385152 124696 171920 -1 10410
10412 3 385042 124630 171920 -1 10411
10413 3 385025 124555 172000 -1 10412
10414 3 385012 124532 172040 -1 10413
10415 3 385004 124609 171840 -1 10412
10416 3 384959 124564 171760 -1 10415
10417 3 384865 124549 171680 -1 10416
10418 3 385403 124595 172360 -1 10406
10419 3 385402 124594 172400 -1 10418
10420 3 387230 124780 172360 -1 10341
10421 3 387288 124847 172280 -1 10420
10422 3 387332 124885 172240 -1 10421
10423 3 387338 124931 172160 -1 10422
10424 3 387352 124928 172120 -1 10423
10425 3 387488 124850 172080 -1 10424
10426 3 387576 124864 172080 -1 10425
10427 3 387717 125280 172080 -1 10426
10428 3 387719 125342 172040 -1 10427
10429 3 387738 125441 172000 -1 10428
10430 3 387818 125558 172000 -1 10429
10431 3 387843 125589 172040 -1 10430
10432 3 387893 125599 172080 -1 10431
10433 3 387969 125628 172120 -1 10432
10434 3 388095 125692 172200 -1 10433
10435 3 388123 125732 172240 -1 10434
10436 3 388139 125734 172280 -1 10435
10437 3 387400 124906 171960 -1 10425
10438 3 387363 124919 171880 -1 10437
10439 3 387446 124851 171760 -1 10438
10440 3 387558 124758 171680 -1 10439
10441 3 387643 124666 171600 -1 10440
10442 3 387715 124611 171520 -1 10441
10443 3 387701 124553 171440 -1 10442
10444 3 387855 124527 171360 -1 10443
10445 3 387937 124500 171280 -1 10444
10446 3 387933 124468 171200 -1 10445
10447 3 387906 124441 171160 -1 10446
10448 3 387884 124414 171080 -1 10447
10449 3 387925 124369 171000 -1 10448
10450 3 387947 124314 170920 -1 10449
10451 3 387912 124293 170840 -1 10450
10452 3 387846 124283 170760 -1 10451
10453 3 387843 124286 170680 -1 10452
10454 3 387791 124264 170600 -1 10453
10455 3 387749 124227 170520 -1 10454
10456 3 387713 124184 170440 -1 10455
10457 3 387700 124150 170360 -1 10456
10458 3 387664 124140 170280 -1 10457
10459 3 387640 124132 170200 -1 10458
10460 3 387597 124153 170120 -1 10459
10461 3 387552 124152 170040 -1 10460
10462 3 387556 124158 169960 -1 10461
10463 3 387538 124112 169920 -1 10462
10464 3 387577 124072 169840 -1 10463
10465 3 387629 124058 169800 -1 10464
10466 3 387653 124080 169760 -1 10465
10467 3 387748 124130 169720 -1 10466
10468 3 387779 124159 169680 -1 10467
10469 3 387830 124183 169640 -1 10468
10470 3 387866 124201 169600 -1 10469
10471 3 387856 124181 169560 -1 10470
10472 3 387891 124230 169520 -1 10471
10473 3 387910 124274 169480 -1 10472
10474 3 387932 124318 169440 -1 10473
10475 3 388045 124335 169360 -1 10474
10476 3 388135 124350 169280 -1 10475
10477 3 387931 124468 169240 -1 10476
10478 3 387882 124461 169200 -1 10477
10479 3 387806 124407 169160 -1 10478
10480 3 387739 124382 169120 -1 10479
10481 3 387725 124379 169040 -1 10480
10482 3 387730 124379 169000 -1 10481
10483 3 387734 124412 168960 -1 10482
10484 3 387736 124411 168840 -1 10483
10485 3 387751 124396 168800 -1 10484
10486 3 387771 124356 168720 -1 10485
10487 3 387805 124331 168680 -1 10486
10488 3 387799 124343 168640 -1 10487
10489 3 387744 124380 168600 -1 10488
10490 3 387706 124349 168560 -1 10489
10491 3 387760 124340 168480 -1 10490
10492 3 387739 124325 168400 -1 10491
10493 3 387734 124335 168360 -1 10492
10494 3 387734 124357 168320 -1 10493
10495 3 387742 124398 168280 -1 10494
10496 3 387716 124445 168240 -1 10495
10497 3 387690 124439 168200 -1 10496
10498 3 387542 124395 168200 -1 10497
10499 3 387484 124417 168200 -1 10498
10500 3 387396 124449 168240 -1 10499
10501 3 387384 124363 168240 -1 10500
10502 3 387348 124303 168320 -1 10501
10503 3 387232 124220 168400 -1 10502
10504 3 387074 124125 168440 -1 10503
10505 3 386960 124140 168480 -1 10504
10506 3 386632 124194 168480 -1 10505
10507 3 386482 124208 168480 -1 10506
10508 3 386402 124272 168480 -1 10507
10509 3 386192 124366 168480 -1 10508
10510 3 386166 124413 168440 -1 10509
10511 3 386146 124441 168400 -1 10510
10512 3 386117 124429 168360 -1 10511
10513 3 386116 124429 168320 -1 10512
10514 3 388216 124326 169240 -1 10476
10515 3 388252 124321 169200 -1 10514
10516 3 388287 124308 169160 -1 10515
10517 3 388303 124287 169120 -1 10516
10518 3 388327 124266 169080 -1 10517
10519 3 388346 124256 169040 -1 10518
10520 3 388365 124246 169000 -1 10519
10521 3 388394 124256 168960 -1 10520
10522 3 388434 124257 168920 -1 10521
10523 3 388438 124230 168880 -1 10522
10524 3 388438 124229 168840 -1 10523
10525 3 388546 124249 168800 -1 10524
10526 3 388641 124272 168760 -1 10525
10527 3 388836 124324 168680 -1 10526
10528 3 388910 124357 168640 -1 10527
10529 3 388966 124373 168600 -1 10528
10530 3 389044 124356 168560 -1 10529
10531 3 389056 124365 168480 -1 10530
10532 3 389120 124396 168400 -1 10531
10533 3 389185 124482 168320 -1 10532
10534 3 389199 124507 168280 -1 10533
10535 3 389216 124520 168200 -1 10534
10536 3 389216 124558 168120 -1 10535
10537 3 389269 124569 168040 -1 10536
10538 3 389352 124594 167960 -1 10537
10539 3 389436 124615 167880 -1 10538
10540 3 389566 124650 167800 -1 10539
10541 3 389635 124687 167720 -1 10540
10542 3 389685 124709 167640 -1 10541
10543 3 389753 124720 167600 -1 10542
10544 3 389840 124722 167560 -1 10543
10545 3 390037 124609 167520 -1 10544
10546 3 390071 124735 167360 -1 10545
10547 3 390094 124799 167200 -1 10546
10548 3 390419 124557 167520 -1 10545
10549 3 390587 124396 167600 -1 10548
10550 3 390842 124344 167560 -1 10549
10551 3 390968 124290 167520 -1 10550
10552 3 391246 124280 167480 -1 10551
10553 3 391480 124162 167480 -1 10552
10554 3 391680 123907 167480 -1 10553
10555 3 391713 123774 167560 -1 10554
10556 3 391820 123657 167560 -1 10555
10557 3 391823 123657 167640 -1 10556
10558 3 391881 123665 167720 -1 10557
10559 3 392247 123630 167760 -1 10558
10560 3 392332 123617 167800 -1 10559
10561 3 392389 123627 167840 -1 10560
10562 3 391706 123499 167560 -1 10556
10563 3 391635 123464 167560 -1 10562
10564 3 391589 123464 167520 -1 10563
10565 3 391569 123469 167480 -1 10564
10566 3 391564 123476 167440 -1 10565
10567 3 391600 123463 167400 -1 10566
10568 3 391680 123446 167360 -1 10567
10569 3 391721 123479 167280 -1 10568
10570 3 387778 124394 169440 -1 10474
10571 3 387521 124545 171400 -1 10443
10572 3 387408 124500 171280 -1 10571
10573 3 387219 124436 171160 -1 10572
10574 3 387200 124421 171120 -1 10573
10575 3 388736 123473 174720 -1 10295
10576 3 388731 123453 174760 -1 10575
10577 3 388734 123466 174840 -1 10576
10578 3 388667 123484 174920 -1 10577
10579 3 388696 123465 175000 -1 10578
10580 3 388690 123434 175040 -1 10579
10581 3 388674 122343 174680 -1 10291
10582 3 388645 122228 174520 -1 10581
10583 3 388563 122128 174360 -1 10582
10584 3 388450 122022 174240 -1 10583
10585 3 388311 121920 174160 -1 10584
10586 3 388225 121809 174040 -1 10585
10587 3 388113 121823 174000 -1 10586
10588 3 388065 121779 173960 -1 10587
10589 3 387877 121695 173800 -1 10588
10590 3 387813 121623 173720 -1 10589
10591 3 387710 121384 173640 -1 10590
10592 3 387145 120923 173600 -1 10591
10593 3 386594 120647 173680 -1 10592
10594 3 386503 120693 173800 -1 10593
10595 3 386417 120838 173960 -1 10594
10596 3 386207 120720 174200 -1 10595
10597 3 386017 120817 174400 -1 10596
10598 3 385849 120837 174560 -1 10597
10599 3 385345 120960 174720 -1 10598
10600 3 384953 120897 174840 -1 10599
10601 3 384778 120805 175000 -1 10600
10602 3 384620 121081 174960 -1 10601
10603 3 384578 121181 174880 -1 10602
10604 3 384525 121376 174800 -1 10603
10605 3 384580 121589 174760 -1 10604
10606 3 384565 121714 174680 -1 10605
10607 3 384685 121739 174600 -1 10606
10608 3 384721 121888 174600 -1 10607
10609 3 384835 122016 174600 -1 10608
10610 3 384913 122160 174560 -1 10609
10611 3 384993 122291 174560 -1 10610
10612 3 384947 122423 174560 -1 10611
10613 3 384931 122491 174600 -1 10612
10614 3 384981 122570 174640 -1 10613
10615 3 385313 122794 174640 -1 10614
10616 3 385296 122810 174680 -1 10615
10617 3 385162 123011 174680 -1 10616
10618 3 385028 123134 174680 -1 10617
10619 3 384997 123120 174640 -1 10618
10620 3 385280 122856 174720 -1 10616
10621 3 385291 122817 174760 -1 10620
10622 3 385151 122789 174800 -1 10621
10623 3 384983 122680 174800 -1 10622
10624 3 384983 122677 174840 -1 10623
10625 3 384984 122678 174880 -1 10624
10626 3 385381 122785 174760 -1 10621
10627 3 385551 122847 174760 -1 10626
10628 3 385625 122871 174800 -1 10627
10629 3 385743 122904 174840 -1 10628
10630 3 385804 122936 174920 -1 10629
10631 3 385870 122948 175000 -1 10630
10632 3 385869 122949 175120 -1 10631
10633 3 385915 122943 175160 -1 10632
10634 3 385940 122942 175200 -1 10633
10635 3 386108 122911 175200 -1 10634
10636 3 386158 122975 175200 -1 10635
10637 3 386292 123232 175280 -1 10636
10638 3 386310 123336 175320 -1 10637
10639 3 386354 123424 175360 -1 10638
10640 3 386508 123556 175360 -1 10639
10641 3 386596 123702 175360 -1 10640
10642 3 386624 123698 175320 -1 10641
10643 3 386681 123633 175280 -1 10642
10644 3 386755 123667 175200 -1 10643
10645 3 386889 123737 175160 -1 10644
10646 3 386923 123799 175080 -1 10645
10647 3 386933 123875 175080 -1 10646
10648 3 387017 123961 175120 -1 10647
10649 3 387047 124017 175200 -1 10648
10650 3 387029 123965 175280 -1 10649
10651 3 387062 123990 175320 -1 10650
10652 3 387091 124033 175360 -1 10651
10653 3 385985 122832 174840 -1 10629
10654 3 386041 122788 174800 -1 10653
10655 3 386065 122742 174760 -1 10654
10656 3 386169 122678 174800 -1 10655
10657 3 386187 122674 174840 -1 10656
10658 3 386249 122661 174920 -1 10657
10659 3 386242 122621 175000 -1 10658
10660 3 386082 122738 174720 -1 10655
10661 3 386096 122658 174680 -1 10660
10662 3 386103 122598 174640 -1 10661
10663 3 386109 122578 174600 -1 10662
10664 3 384697 121785 174520 -1 10608
10665 3 384697 121781 174440 -1 10664
10666 3 384671 121766 174400 -1 10665
10667 3 384500 121754 174360 -1 10666
10668 3 384417 121796 174280 -1 10667
10669 3 384365 121830 174200 -1 10668
10670 3 384372 121898 174080 -1 10669
10671 3 384377 121908 174040 -1 10670
10672 3 384402 121894 174000 -1 10671
10673 3 384406 121917 173960 -1 10672
10674 3 384429 121952 173880 -1 10673
10675 3 384504 121906 173760 -1 10674
10676 3 384605 121861 173680 -1 10675
10677 3 384661 121808 173600 -1 10676
10678 3 384762 121782 173560 -1 10677
10679 3 384846 121795 173480 -1 10678
10680 3 384923 121796 173440 -1 10679
10681 3 384946 121801 173400 -1 10680
10682 3 385040 121882 173320 -1 10681
10683 3 385113 121878 173280 -1 10682
10684 3 385148 121865 173240 -1 10683
10685 3 385175 121871 173200 -1 10684
10686 3 385233 121880 173160 -1 10685
10687 3 385346 121917 173080 -1 10686
10688 3 385458 121841 173080 -1 10687
10689 3 385674 121832 173040 -1 10688
10690 3 385783 121783 173040 -1 10689
10691 3 385924 121763 172960 -1 10690
10692 3 386052 121798 172880 -1 10691
10693 3 386196 121808 172800 -1 10692
10694 3 386322 121799 172760 -1 10693
10695 3 386186 121846 172680 -1 10694
10696 3 386020 121821 172600 -1 10695
10697 3 385976 121822 172520 -1 10696
10698 3 385818 121804 172680 -1 10696
10699 3 385772 121761 172760 -1 10698
10700 3 384725 120801 175080 -1 10601
10701 3 384668 120799 175160 -1 10700
10702 3 384533 120760 175320 -1 10701
10703 3 384451 120752 175520 -1 10702
10704 3 384236 120742 175600 -1 10703
10705 3 383929 121302 175600 -1 10704
10706 3 383903 121652 175520 -1 10705
10707 3 383662 121872 175440 -1 10706
10708 3 382988 122406 175400 -1 10707
10709 3 382597 122791 175360 -1 10708
10710 3 382574 122828 175480 -1 10709
10711 3 382542 122872 175640 -1 10710
10712 3 382570 122996 175840 -1 10711
10713 3 382474 123124 176000 -1 10712
10714 3 382394 123016 176160 -1 10713
10715 3 382210 122912 176320 -1 10714
10716 3 382054 122896 176440 -1 10715
10717 3 381934 122916 176560 -1 10716
10718 3 382545 123009 175280 -1 10709
10719 3 382442 123297 175200 -1 10718
10720 3 382413 123367 175040 -1 10719
10721 3 382354 123558 174880 -1 10720
10722 3 382256 123889 174760 -1 10721
10723 3 382236 124269 174600 -1 10722
10724 3 382188 124472 174520 -1 10723
10725 3 382105 124609 174480 -1 10724
10726 3 382110 124765 174320 -1 10725
10727 3 382160 125061 174200 -1 10726
10728 3 382216 125167 174160 -1 10727
10729 3 382385 125483 174040 -1 10728
10730 3 382598 125702 174000 -1 10729
10731 3 383020 125559 174000 -1 10730
10732 3 383306 125559 174000 -1 10731
10733 3 383296 125574 173920 -1 10732
10734 3 383313 125447 174040 -1 10732
10735 3 383355 125429 174160 -1 10734
10736 3 383393 125487 174240 -1 10735
10737 3 383399 125512 174280 -1 10736
10738 3 383383 125562 174360 -1 10737
10739 3 383380 125594 174400 -1 10738
10740 3 383414 125602 174440 -1 10739
10741 3 383443 125620 174480 -1 10740
10742 3 383457 125650 174560 -1 10741
10743 3 383472 125702 174600 -1 10742
10744 3 383500 125764 174640 -1 10743
10745 3 383548 125803 174680 -1 10744
10746 3 383556 125850 174720 -1 10745
10747 3 383632 125832 174800 -1 10746
10748 3 383701 125839 174880 -1 10747
10749 3 383790 125851 174960 -1 10748
10750 3 383962 125941 174960 -1 10749
10751 3 383928 125888 175040 -1 10750
10752 3 383920 125880 175080 -1 10751
10753 3 383913 125874 175120 -1 10752
10754 3 384067 125982 174880 -1 10750
10755 3 384143 125976 174880 -1 10754
10756 3 384257 125971 174840 -1 10755
10757 3 384388 125963 174800 -1 10756
10758 3 384524 125963 174800 -1 10757
10759 3 384560 125987 174880 -1 10758
10760 3 384597 125975 174960 -1 10759
10761 3 384578 125930 175040 -1 10760
10762 3 384573 125895 175120 -1 10761
10763 3 384611 125911 175200 -1 10762
10764 3 384591 125844 175280 -1 10763
10765 3 384638 125876 175320 -1 10764
10766 3 384638 125872 175360 -1 10765
10767 3 384637 125864 175400 -1 10766
10768 3 384671 125821 175440 -1 10767
10769 3 384570 125819 175440 -1 10768
10770 3 384525 125803 175480 -1 10769
10771 3 384409 125887 175520 -1 10770
10772 3 384389 125959 175560 -1 10771
10773 3 384346 126006 175600 -1 10772
10774 3 384166 126024 175600 -1 10773
10775 3 384065 125876 175600 -1 10774
10776 3 384019 125796 175680 -1 10775
10777 3 384759 125865 175440 -1 10768
10778 3 384819 125855 175480 -1 10777
10779 3 384912 125864 175520 -1 10778
10780 3 385047 125887 175480 -1 10779
10781 3 385051 125882 175400 -1 10780
10782 3 385102 125889 175360 -1 10781
10783 3 385180 125892 175320 -1 10782
10784 3 385258 125955 175360 -1 10783
10785 3 385317 125989 175440 -1 10784
10786 3 385476 125942 175480 -1 10785
10787 3 385566 125998 175480 -1 10786
10788 3 385700 126016 175440 -1 10787
10789 3 384403 125974 174760 -1 10757
10790 3 384409 126007 174720 -1 10789
10791 3 384453 126002 174680 -1 10790
10792 3 384513 125986 174640 -1 10791
10793 3 384565 125858 174600 -1 10792
10794 3 384566 125737 174560 -1 10793
10795 3 384566 125706 174520 -1 10794
10796 3 382574 125789 173960 -1 10730
10797 3 382594 125939 173840 -1 10796
10798 3 382690 125993 173760 -1 10797
10799 3 382849 126106 173560 -1 10798
10800 3 383229 126366 173400 -1 10799
10801 3 383207 126418 173320 -1 10800
10802 3 383206 126542 173160 -1 10801
10803 3 383278 126734 173080 -1 10802
10804 3 383494 126969 172880 -1 10803
10805 3 383678 127102 172760 -1 10804
10806 3 383883 127213 172560 -1 10805
10807 3 383886 127417 172360 -1 10806
10808 3 383746 127555 172280 -1 10807
10809 3 383745 127645 172200 -1 10808
10810 3 383702 127900 172000 -1 10809
10811 3 383794 128079 171840 -1 10810
10812 3 383766 128328 171640 -1 10811
10813 3 383730 128534 171560 -1 10812
10814 3 383735 128765 171400 -1 10813
10815 3 383758 128820 171240 -1 10814
10816 3 383953 128957 171160 -1 10815
10817 3 384082 129060 171040 -1 10816
10818 3 384258 129075 170880 -1 10817
10819 3 384416 129123 170800 -1 10818
10820 3 384742 129143 170840 -1 10819
10821 3 384786 129063 170880 -1 10820
10822 3 384770 128959 170840 -1 10821
10823 3 384762 128853 170760 -1 10822
10824 3 384759 128822 170680 -1 10823
10825 3 384786 128760 170600 -1 10824
10826 3 384706 128641 170480 -1 10825
10827 3 384579 128626 170440 -1 10826
10828 3 384449 128608 170400 -1 10827
10829 3 384414 128621 170360 -1 10828
10830 3 384240 128662 170280 -1 10829
10831 3 384116 128657 170240 -1 10830
10832 3 384025 128633 170200 -1 10831
10833 3 383927 128626 170200 -1 10832
10834 3 383827 128540 170200 -1 10833
10835 3 383844 128512 170160 -1 10834
10836 3 383841 128505 170120 -1 10835
10837 3 383768 128543 170280 -1 10834
10838 3 383635 128426 170320 -1 10837
10839 3 383625 128438 170360 -1 10838
10840 3 385042 129179 170920 -1 10821
10841 3 385134 129303 170920 -1 10840
10842 3 385254 129303 170840 -1 10841
10843 3 385586 129283 170840 -1 10842
10844 3 385688 129285 170880 -1 10843
10845 3 385740 129284 170920 -1 10844
10846 3 385996 129124 170920 -1 10845
10847 3 386078 129056 170840 -1 10846
10848 3 386131 128992 170800 -1 10847
10849 3 386154 128968 170760 -1 10848
10850 3 386178 128945 170720 -1 10849
10851 3 386212 128929 170640 -1 10850
10852 3 386214 128892 170560 -1 10851
10853 3 386236 128821 170480 -1 10852
10854 3 386275 128713 170400 -1 10853
10855 3 386278 128632 170320 -1 10854
10856 3 386289 128581 170240 -1 10855
10857 3 386331 128516 170160 -1 10856
10858 3 386340 128442 170080 -1 10857
10859 3 386332 128386 170000 -1 10858
10860 3 386300 128326 169880 -1 10859
10861 3 386377 128243 169800 -1 10860
10862 3 386446 128185 169720 -1 10861
10863 3 386642 128153 169720 -1 10862
10864 3 386731 128095 169680 -1 10863
10865 3 386978 127958 169640 -1 10864
10866 3 387069 127893 169600 -1 10865
10867 3 386060 128343 169880 -1 10860
10868 3 385963 128350 169800 -1 10867
10869 3 385864 128409 169720 -1 10868
10870 3 385863 128532 169720 -1 10869
10871 3 385861 128554 169680 -1 10870
10872 3 385884 128552 169600 -1 10871
10873 3 385846 128465 169560 -1 10872
10874 3 385861 128442 169520 -1 10873
10875 3 385905 128418 169480 -1 10874
10876 3 385941 128400 169440 -1 10875
10877 3 385975 128384 169400 -1 10876
10878 3 386045 128371 169360 -1 10877
10879 3 386108 128340 169280 -1 10878
10880 3 386150 128320 169200 -1 10879
10881 3 386211 128317 169160 -1 10880
10882 3 386285 128314 169080 -1 10881
10883 3 386323 128315 169040 -1 10882
10884 3 386423 128357 169000 -1 10883
10885 3 386621 128375 169000 -1 10884
10886 3 386704 128407 168960 -1 10885
10887 3 386729 128489 168920 -1 10886
10888 3 386746 128575 168880 -1 10887
10889 3 386813 128651 168840 -1 10888
10890 3 386915 128745 168840 -1 10889
10891 3 385779 128696 169680 -1 10871
10892 3 385693 128772 169680 -1 10891
10893 3 385683 128870 169640 -1 10892
10894 3 385710 128945 169600 -1 10893
10895 3 385712 129065 169560 -1 10894
10896 3 385719 129124 169520 -1 10895
10897 3 385552 129193 169560 -1 10896
10898 3 385580 129325 169600 -1 10897
10899 3 385527 129314 169640 -1 10898
10900 3 385475 129322 169680 -1 10899
10901 3 385470 129286 169720 -1 10900
10902 3 385489 129111 169760 -1 10901
10903 3 385495 129094 169840 -1 10902
10904 3 385508 129122 169920 -1 10903
10905 3 385516 129142 169960 -1 10904
10906 3 385764 129147 169440 -1 10896
10907 3 385827 129184 169400 -1 10906
10908 3 384474 129176 170720 -1 10819
10909 3 384554 129277 170600 -1 10908
10910 3 384659 129373 170440 -1 10909
10911 3 384754 129412 170240 -1 10910
10912 3 384814 129629 170080 -1 10911
10913 3 384890 129732 170040 -1 10912
10914 3 384806 129677 170000 -1 10913
10915 3 384654 129597 169880 -1 10914
10916 3 384579 129593 169840 -1 10915
10917 3 384505 129544 169760 -1 10916
10918 3 384441 129542 169680 -1 10917
10919 3 384164 129496 169600 -1 10918
10920 3 384132 129405 169560 -1 10919
10921 3 384058 129352 169520 -1 10920
10922 3 384028 129204 169480 -1 10921
10923 3 384010 129170 169440 -1 10922
10924 3 384000 129145 169360 -1 10923
10925 3 383997 129121 169320 -1 10924
10926 3 384019 129098 169240 -1 10925
10927 3 384073 129073 169160 -1 10926
10928 3 384084 129003 169080 -1 10927
10929 3 384055 128860 169040 -1 10928
10930 3 384030 128732 169080 -1 10929
10931 3 383895 128716 169160 -1 10930
10932 3 383792 128711 169200 -1 10931
10933 3 383709 128648 169160 -1 10932
10934 3 383529 128574 169120 -1 10933
10935 3 383490 128605 169080 -1 10934
10936 3 383456 128556 169040 -1 10935
10937 3 383373 128477 169040 -1 10936
10938 3 383302 128469 169000 -1 10937
10939 3 383140 128483 168960 -1 10938
10940 3 383120 128488 168880 -1 10939
10941 3 383155 128474 168800 -1 10940
10942 3 383154 128475 168760 -1 10941
10943 3 384563 129503 169640 -1 10918
10944 3 384612 129532 169600 -1 10943
10945 3 385038 129940 169960 -1 10913
10946 3 385413 130277 170000 -1 10945
10947 3 385686 130369 170080 -1 10946
10948 3 385958 130525 170200 -1 10947
10949 3 386181 130820 170320 -1 10948
10950 3 386486 131303 170400 -1 10949
10951 3 386858 131439 170400 -1 10950
10952 3 387078 131439 170400 -1 10951
10953 3 386624 131697 170440 -1 10950
10954 3 386748 131927 170560 -1 10953
10955 3 386874 132216 170760 -1 10954
10956 3 387002 132339 170840 -1 10955
10957 3 387122 132469 171000 -1 10956
10958 3 387106 132799 171160 -1 10957
10959 3 387216 133176 171320 -1 10958
10960 3 387457 133760 171440 -1 10959
10961 3 387588 133988 171600 -1 10960
10962 3 387566 134132 171800 -1 10961
10963 3 387570 134234 172120 -1 10962
10964 3 387416 134312 172240 -1 10963
10965 3 387290 134657 172200 -1 10964
10966 3 387244 135029 172120 -1 10965
10967 3 387223 135328 171960 -1 10966
10968 3 387167 135680 171800 -1 10967
10969 3 387172 135952 171640 -1 10968
10970 3 387219 136208 171560 -1 10969
10971 3 387314 136324 171440 -1 10970
10972 3 387419 136421 171400 -1 10971
10973 3 387467 137264 171360 -1 10972
10974 3 387232 137976 171320 -1 10973
10975 3 387059 138259 171280 -1 10974
10976 3 386495 139471 171280 -1 10975
10977 3 386428 139579 171320 -1 10976
10978 3 386340 139864 171400 -1 10977
10979 3 386448 140370 171480 -1 10978
10980 3 386268 140715 171520 -1 10979
10981 3 386216 141016 171600 -1 10980
10982 3 386216 141016 171680 -1 10981
10983 3 386272 141080 171760 -1 10982
10984 3 386273 141080 171800 -1 10983
10985 3 386332 141171 171840 -1 10984
10986 3 386320 141168 171880 -1 10985
10987 3 386240 141360 171880 -1 10986
10988 3 385832 141596 171880 -1 10987
10989 3 385708 141700 171880 -1 10988
10990 3 385417 142028 171880 -1 10989
10991 3 385369 142083 171920 -1 10990
10992 3 385158 142056 172000 -1 10991
10993 3 385074 142020 172080 -1 10992
10994 3 385085 142009 172120 -1 10993
10995 3 385113 141991 172160 -1 10994
10996 3 385232 141959 172240 -1 10995
10997 3 385264 141966 172320 -1 10996
10998 3 385274 141908 172400 -1 10997
10999 3 385345 141878 172480 -1 10998
11000 3 385349 141883 172520 -1 10999
11001 3 385351 141887 172560 -1 11000
11002 3 384995 142369 171920 -1 10991
11003 3 384937 142675 171920 -1 11002
11004 3 384813 142812 171880 -1 11003
11005 3 384489 143628 171880 -1 11004
11006 3 384433 143736 171960 -1 11005
11007 3 384280 143884 172120 -1 11006
11008 3 384153 143975 172240 -1 11007
11009 3 384010 143941 172360 -1 11008
11010 3 383995 143968 172440 -1 11009
11011 3 383739 143875 172440 -1 11010
11012 3 383675 143959 172440 -1 11011
11013 3 383489 144032 172480 -1 11012
11014 3 383421 144094 172520 -1 11013
11015 3 383366 144166 172600 -1 11014
11016 3 383234 144215 172680 -1 11015
11017 3 383215 144230 172760 -1 11016
11018 3 383229 144250 172840 -1 11017
11019 3 383184 144296 172920 -1 11018
11020 3 383185 144380 172960 -1 11019
11021 3 383180 144400 173000 -1 11020
11022 3 383261 144325 173080 -1 11021
11023 3 383335 144253 173160 -1 11022
11024 3 383392 144255 173240 -1 11023
11025 3 383427 144277 173320 -1 11024
11026 3 383504 144279 173400 -1 11025
11027 3 383503 144280 173440 -1 11026
11028 3 384046 144041 172560 -1 11010
11029 3 384114 144220 172720 -1 11028
11030 3 384027 144271 172840 -1 11029
11031 3 383974 144388 172920 -1 11030
11032 3 383954 144444 173000 -1 11031
11033 3 383837 144630 173040 -1 11032
11034 3 383833 144635 173080 -1 11033
11035 3 383700 144696 173120 -1 11034
11036 3 383517 144731 173160 -1 11035
11037 3 383411 144855 173200 -1 11036
11038 3 383261 144964 173200 -1 11037
11039 3 383169 145072 173240 -1 11038
11040 3 383170 145130 173320 -1 11039
11041 3 383163 145132 173400 -1 11040
11042 3 383114 145109 173440 -1 11041
11043 3 382966 145063 173480 -1 11042
11044 3 382909 145031 173520 -1 11043
11045 3 382881 145006 173560 -1 11044
11046 3 382794 144963 173640 -1 11045
11047 3 382684 144948 173720 -1 11046
11048 3 382512 144985 173800 -1 11047
11049 3 382449 144985 173880 -1 11048
11050 3 382328 145009 173960 -1 11049
11051 3 382345 144975 174000 -1 11050
11052 3 382291 144966 174040 -1 11051
11053 3 382198 144890 174080 -1 11052
11054 3 382139 144877 174160 -1 11053
11055 3 382068 144870 174200 -1 11054
11056 3 381872 144940 174200 -1 11055
11057 3 381897 145056 174040 -1 11056
11058 3 381751 144939 174240 -1 11056
11059 3 381577 144997 174320 -1 11058
11060 3 381479 145022 174400 -1 11059
11061 3 381410 145033 174480 -1 11060
11062 3 381312 145057 174520 -1 11061
11063 3 381258 144932 174560 -1 11062
11064 3 381189 144877 174640 -1 11063
11065 3 381007 144794 174760 -1 11064
11066 3 380969 144790 174840 -1 11065
11067 3 380876 144824 174880 -1 11066
11068 3 380823 144841 174920 -1 11067
11069 3 380755 144856 174960 -1 11068
11070 3 380666 144780 175040 -1 11069
11071 3 380599 144723 175080 -1 11070
11072 3 380544 144673 175120 -1 11071
11073 3 380506 144637 175160 -1 11072
11074 3 380419 144641 175200 -1 11073
11075 3 380481 144613 175280 -1 11074
11076 3 380572 144502 175360 -1 11075
11077 3 380673 144427 175440 -1 11076
11078 3 380709 144353 175480 -1 11077
11079 3 380708 144310 175520 -1 11078
11080 3 380712 144162 175600 -1 11079
11081 3 380675 144156 175640 -1 11080
11082 3 380795 144194 175680 -1 11081
11083 3 380876 144133 175760 -1 11082
11084 3 380891 144121 175800 -1 11083
11085 3 380833 144222 175840 -1 11084
11086 3 380881 144111 175880 -1 11085
11087 3 380830 144040 175960 -1 11086
11088 3 380785 144007 176040 -1 11087
11089 3 380747 144058 176080 -1 11088
11090 3 380646 144088 176120 -1 11089
11091 3 380555 144101 176200 -1 11090
11092 3 380482 144066 176240 -1 11091
11093 3 380459 144032 176320 -1 11092
11094 3 380412 144058 176360 -1 11093
11095 3 380399 144086 176440 -1 11094
11096 3 380333 144198 176480 -1 11095
11097 3 380243 144298 176520 -1 11096
11098 3 380217 144289 176560 -1 11097
11099 3 380174 144285 176600 -1 11098
11100 3 380072 144297 176640 -1 11099
11101 3 379951 144375 176600 -1 11100
11102 3 379914 144516 176560 -1 11101
11103 3 379929 144597 176520 -1 11102
11104 3 379916 144656 176480 -1 11103
11105 3 379924 144679 176400 -1 11104
11106 3 379989 144788 176360 -1 11105
11107 3 379914 144735 176320 -1 11106
[truncated: 533,096 more chars]
