# Supplementary material for: Functional and anatomical specificity in a higher olfactory centre
Source: eLife. 2019 May 21;8:e44590. doi: 10.7554/eLife.44590 (PMC6550879; doi:10.7554/eLife.44590)
Supplement: Supplementary file 4. [file elife-44590-supp4.zip › FijiTracing_mALT/1 iPN_LO15R.swc]

# SWC format file
# based on specifications at http://research.mssm.edu/cnic/swc.html
# Created by nat::write.neuron.swc
# PointNo Label X Y Z Radius Parent 
1 2 233 88.2 82.7 0.625 -1
2 2 229 86.7 83.6 0.375 1
3 2 225 87.3 83.7 0.625 2
4 2 220 86.3 83.9 0.563120274959491 3
5 2 215 84.9 83.8 0.25 4
6 2 211 83.2 84.7 0.565 5
7 2 211 82.9 85.1 0.565 6
8 2 206 80.5 85.1 0.565 7
9 2 206 80.2 85.2 0.565 8
10 2 201 78.6 85.1 0.44391991831761 9
11 2 197 77.7 84.4 0.43555300688817 10
12 2 192 77.4 83.7 0.565013443242466 11
13 2 187 77.5 82.1 0.565 12
14 2 182 78.6 80.9 0.559699514808433 13
15 2 178 79.7 80.1 0.580462807992759 14
16 2 174 79.3 78.2 0.431158696752658 15
17 2 170 79.8 77.7 0.69 16
18 2 169 80.5 77.6 0.625 17
19 2 167 80.9 77.5 0.815 18
20 2 166 81.1 77.1 0.815 19
21 2 162 82.9 77.4 0.372932249252559 20
22 2 162 83.2 77.4 0.44 21
23 2 157 84.7 77.1 0.592980285816769 22
24 2 152 85.9 76 0.485196668697553 23
25 2 148 87.3 75.7 0.506509798998365 24
26 2 143 88.5 75.5 0.620970967861293 25
27 2 140 89.6 74.7 0.69 26
28 2 137 93.9 74.4 0.565 27
29 2 134 97.9 74.1 0.613300442022359 28
30 2 134 98.7 73.9 0.69 29
31 2 132 99.8 74.1 0.5 30
32 2 131 100 74.6 0.5 31
33 2 131 100 74.6 0.5 32
34 2 130 101 74.6 0.625 33
35 2 129 101 74.6 0.625 34
36 2 126 98.3 75.6 0.565 35
37 2 123 94.5 77.4 0.5 36
38 2 122 95.7 78.3 0.69 37
39 2 130 102 75 0.375 35
40 2 138 99 75.3 0.472005328030691 30
41 2 139 99 75.4 0.5 40
42 2 139 88.5 74.2 0.625 27
43 2 140 87.9 72.7 0.625 42
44 2 165 86.5 77.5 0.493701918976838 22
45 2 167 88.2 78.7 0.5 44
46 2 165 81.5 76.2 0.69 20
47 2 165 81.6 76.2 0.69 46
48 2 165 81.6 75.3 0.69 47
49 2 160 82.6 74.4 0.725345449656759 48
50 2 156 84.2 72.1 0.69 49
51 2 154 85.8 72.4 0.625 50
52 2 153 86 71.9 0.625 51
53 2 153 87.4 72.3 0.565 52
54 2 152 87.7 71.8 0.625 53
55 2 156 88.4 73.4 0.565 54
56 2 156 88.6 73.7 0.565 55
57 2 152 88.6 71.2 0.625 54
58 2 152 89.8 71.2 0.625 57
59 2 152 89.9 71.2 0.625 58
60 2 150 83.5 70.3 0.88 52
61 2 149 79.7 68.3 0.735986875756418 60
62 2 150 78.3 67.3 0.69 61
63 2 159 85.5 70.1 0.995028225795092 50
64 2 160 84.5 68.8 1.065 63
65 2 164 86.6 68 0.755 64
66 2 165 86.3 68 0.755 65
67 2 159 85.8 68.7 0.565 64
68 2 159 86.6 68.2 0.69 67
69 2 159 86.8 68.2 0.69 68
70 2 159 87 67.8 0.565 69
71 2 160 87.1 67.4 0.565 70
72 2 160 87.3 67.3 0.565 71
73 2 165 81 74.5 0.69 48
74 2 165 80.8 73.5 0.565 73
75 2 165 81.4 72.9 0.44 74
76 2 166 81.4 72.9 0.69 75
77 2 167 81.2 72.9 0.69 76
78 2 169 75.1 77.5 0.315 17
79 2 167 71.1 76.4 0.409250799847668 78
80 2 167 69.7 76 0.625 79
81 2 201 78.3 86 0.413693896900242 9
82 2 201 77.8 87.2 0.625 81
83 2 207 85.5 85.2 0.375 7
84 2 206 88.5 86.4 0.971201197411549 83
85 2 206 89.4 87 0.88 84
86 2 222 91.4 83.5 1.00332812920529 3
87 2 223 93.8 84 1.005 86
