# Supplementary material for: Functional and anatomical specificity in a higher olfactory centre
Source: eLife. 2019 May 21;8:e44590. doi: 10.7554/eLife.44590 (PMC6550879; doi:10.7554/eLife.44590)
Supplement: Supplementary file 4. [file elife-44590-supp4.zip › FijiTracing_mALT/1 iPN_LO2R.swc]

# SWC format file
# based on specifications at http://research.mssm.edu/cnic/swc.html
# Created by nat::write.neuron.swc
# PointNo Label X Y Z Radius Parent 
1 2 218 81.7 77.7 0.375 -1
2 2 214 82.3 79.7 0.467810226240222 1
3 2 210 82.8 82.2 0.54 2
4 2 210 87.2 82 0.215 3
5 2 210 91.4 82.1 0.751197841775615 4
6 2 211 92.8 82.6 0.805 5
7 2 205 82.8 82.6 0.485 3
8 2 202 81.5 84.4 0.412954621988011 7
9 2 201 81.2 84.5 0.43 8
10 2 206 82.5 86.3 0.341885041998954 9
11 2 209 85.1 87.5 0.325 10
12 2 214 85.9 88.7 0.278652535501894 11
13 2 216 87.9 91 0.86 12
14 2 196 79.8 85.4 0.521915853342322 9
15 2 196 79.8 85.5 0.54 14
16 2 197 80.5 86.7 0.375 15
17 2 197 80.6 86.7 0.375 16
18 2 198 80.7 87.1 0.375 17
19 2 197 77.3 88 0.488953121016551 18
20 2 200 77.3 89.3 0.54 19
21 2 201 77.7 90 0.54 20
22 2 202 83.9 87.4 0.27 18
23 2 203 88.8 87.6 0.222276690943603 22
24 2 202 93.7 87.3 0.215 23
25 2 200 98.5 86.6 0.215 24
26 2 200 103 87 0.496144636346427 25
27 2 202 105 88.3 0.54 26
28 2 191 80.2 84.7 0.485 15
29 2 186 80.9 84.3 0.54 28
30 2 182 82.1 83.9 0.485 29
31 2 177 83.1 82.9 0.485 30
32 2 172 83.1 81.1 0.43 31
33 2 168 84.2 79.2 0.509508848579625 32
34 2 167 84.7 78.8 0.59 33
35 2 166 83.8 78.1 0.375 34
36 2 166 83.9 78.1 0.375 35
37 2 166 82.9 77.4 0.43 36
38 2 163 79 77.1 0.27 37
39 2 162 74.3 76.6 0.558045752859127 38
40 2 162 72.3 76.1 0.54 39
41 2 166 83.6 76.9 0.645 37
42 2 165 84 75.5 0.54 41
43 2 164 84.1 74.6 0.54 42
44 2 162 86.8 77 0.612102368158537 34
45 2 159 87.9 75.6 0.485 44
46 2 158 88.4 74.6 0.43 45
47 2 157 88.9 73.6 0.59 46
48 2 157 89 72.6 0.485 47
49 2 158 88 71.8 0.485 48
50 2 158 86.8 71.1 0.54 49
51 2 158 86.6 70.6 0.54 50
52 2 162 83.6 69.6 0.59 51
53 2 163 83.1 69.3 0.59 52
54 2 160 89.7 67.3 0.639171920757694 51
55 2 159 90.7 66.9 0.54 54
56 2 153 91.3 71.7 0.512546535115135 48
57 2 148 93.3 70.7 0.27 56
58 2 144 94.1 69.1 0.503881555078699 57
59 2 143 93.6 68.6 0.43 58
60 2 154 88.6 75.4 0.259046925617936 45
61 2 149 88.4 75.2 0.458941004101136 60
62 2 144 89.4 74.1 0.343933911549628 61
63 2 141 92.4 73.2 0.523939647060306 62
64 2 138 95.5 72 0.485 63
65 2 136 99.9 71.1 0.43 64
66 2 135 100 70.3 0.27 65
67 2 134 101 69.9 0.43 66
68 2 134 101 69.5 0.43 67
69 2 133 100 69.2 0.43 68
70 2 133 101 69.2 0.43 69
71 2 133 102 72.9 0.27 65
72 2 129 102 73.1 0.375 71
73 2 125 98.2 72.3 0.446859028136766 72
74 2 124 96 71.5 0.485 73
