# Supplementary material for: Functional and anatomical specificity in a higher olfactory centre
Source: eLife. 2019 May 21;8:e44590. doi: 10.7554/eLife.44590 (PMC6550879; doi:10.7554/eLife.44590)
Supplement: Supplementary file 4. [file elife-44590-supp4.zip › FijiTracing_mALT/1 iPN_TK6L.swc]

# SWC format file
# based on specifications at http://research.mssm.edu/cnic/swc.html
# Created by nat::write.neuron.swc
# PointNo Label X Y Z Radius Parent 
1 2 226 81.3 80.7 0.565 -1
2 2 221 80.7 81 0.565 1
3 2 217 81.3 82.2 0.572906148622794 2
4 2 215 81.6 83.1 0.755 3
5 2 214 83.4 85.4 0.332218111173126 4
6 2 212 83 88.9 0.983050560677463 5
7 2 213 84.9 90.9 1.13 6
8 2 210 79.2 83.1 0.620774465539792 4
9 2 206 80 84.9 0.485042113040385 8
10 2 205 80.9 85.6 0.815 9
11 2 206 82.3 86.4 1.005 10
12 2 207 83.5 87.3 1.19 11
13 2 203 81.3 88.1 0.523589403098161 12
14 2 203 79.9 89.2 0.94 13
15 2 204 86.5 88.8 0.44 12
16 2 201 90.2 90.3 0.755 15
17 2 202 93.7 92 1.005 16
18 2 202 95.3 92.4 1.005 17
19 2 200 80 85.6 0.516252380093676 10
20 2 195 79.4 84.8 0.502874838119669 19
21 2 191 79.4 84.5 0.604198551248643 20
22 2 186 79.3 84 0.565 21
23 2 181 79.9 83.2 0.565 22
24 2 176 81.1 82.2 0.565 23
25 2 173 81.8 81.1 0.565 24
26 2 172 81.3 81.1 0.25 25
27 2 172 80.7 81.2 0.25 26
28 2 172 80.8 81.2 0.25 27
29 2 172 79.9 80.8 0.5 28
30 2 172 80 80.8 0.5 29
31 2 169 84 79.3 0.565 25
32 2 168 85.2 78.4 0.69 31
33 2 167 85.4 78.9 0.5 32
34 2 166 86.6 79.2 0.5 33
35 2 166 85.8 77.3 0.755 32
36 2 165 86.5 76.2 0.755 35
37 2 166 82.1 74.7 0.476831997532599 36
38 2 168 77.6 75.1 0.598306317414843 37
39 2 166 73.3 75.6 0.618788601851629 38
40 2 166 68.9 74.5 0.755 39
41 2 166 68.5 74.5 0.565 40
42 2 167 68.5 74.9 0.69 41
43 2 165 67.8 74.2 0.625 40
44 2 165 66.7 73.8 0.625 43
45 2 165 65.8 73.3 0.625 44
46 2 165 65.9 73.2 0.625 45
47 2 164 87.1 75.5 0.755 36
48 2 163 91.3 75.5 0.625 47
49 2 162 92 75.4 0.625 48
50 2 160 87.7 73 0.749404773105345 47
51 2 160 87.8 72.9 0.755 50
52 2 159 87.4 72 0.94 51
53 2 158 86.9 71.1 1.005 52
54 2 158 86.3 70.2 0.755 53
55 2 162 83.5 70.9 0.5 54
56 2 165 80.2 68.9 0.625 55
57 2 164 79.9 68.5 0.625 56
58 2 156 86.5 69.3 0.625 54
59 2 158 85.4 69.4 0.5 58
60 2 159 84.5 69.5 0.5 59
61 2 160 84.6 69.3 0.5 60
62 2 160 84.7 69.3 0.5 61
63 2 155 87.4 68.8 0.755 58
64 2 160 87.3 66.9 0.708053524783011 63
65 2 161 87.3 66.6 0.755 64
66 2 165 84.5 66.5 0.565 65
67 2 165 84.5 66.5 0.565 66
68 2 164 91.4 66 0.565 65
69 2 164 92.1 65.7 0.565 68
70 2 153 87.5 68.5 0.44 63
71 2 152 87.7 68.1 0.565 70
72 2 149 86 66.5 0.625 71
73 2 149 85.1 66.4 0.625 72
74 2 148 88 69.5 0.608757606816633 71
75 2 147 87.9 69.7 0.69 74
76 2 148 85.9 73.5 0.69 75
77 2 148 85.8 73.5 0.69 76
78 2 147 87.3 69.4 0.47 75
79 2 146 86.8 69.1 0.47 78
80 2 155 89.8 72.1 0.565 51
81 2 150 91.3 71.3 0.674492983423566 80
82 2 146 93.5 71.9 0.564591270470329 81
83 2 142 95.9 71.4 0.44 82
84 2 140 96.6 71.5 0.565 83
85 2 140 92.1 72.3 0.54084412889068 84
86 2 141 91.5 72.3 0.44 85
87 2 135 98.5 71 0.570147218009468 84
88 2 130 99.8 71.2 0.565 87
89 2 126 97.8 71.3 0.5 88
90 2 123 94 71.5 0.624056671383157 89
91 2 121 90 71.9 0.44 90
