# Supplementary material for: Functional and anatomical specificity in a higher olfactory centre
Source: eLife. 2019 May 21;8:e44590. doi: 10.7554/eLife.44590 (PMC6550879; doi:10.7554/eLife.44590)
Supplement: Supplementary file 4. [file elife-44590-supp4.zip › FijiTracing_mALT/1 iPN_TL6L.swc]

# SWC format file
# based on specifications at http://research.mssm.edu/cnic/swc.html
# Created by nat::write.neuron.swc
# PointNo Label X Y Z Radius Parent 
1 2 233 88.4 82.1 0.625 -1
2 2 229 87 83.5 0.69 1
3 2 224 85.5 84.1 0.625 2
4 2 220 84.2 84 0.639471284171046 3
5 2 215 82.8 83.9 0.69 4
6 2 213 83.2 84.6 0.625 5
7 2 214 82 88 0.432711764885645 6
8 2 216 79.9 90.6 1.13949523455639 7
9 2 217 80.7 91.4 1.19 8
10 2 208 84.3 85.1 0.877877199004985 6
11 2 208 84.3 85.3 0.94 10
12 2 208 85.4 86.5 0.88 11
13 2 208 86.4 86.9 0.755 12
14 2 207 86.9 87.2 1.13 13
15 2 207 87.9 88 1.255 14
16 2 206 88.7 88.3 1.255 15
17 2 206 84.6 89.5 0.485949854848589 12
18 2 201 85.6 91.1 1.02605391601224 17
19 2 202 87.4 92.1 1.19 18
20 2 207 83.7 84.9 0.755 11
21 2 206 83.7 84.9 0.755 20
22 2 204 79.4 86.7 0.550712977332661 21
23 2 203 78.9 89.3 1.19 22
24 2 201 82.6 84.6 0.585480363644929 21
25 2 196 82.9 84.2 0.650431194358539 24
26 2 191 82.7 83.7 0.625 25
27 2 186 83.1 83.1 0.625 26
28 2 182 83.2 82.8 0.58882959614136 27
29 2 177 83.4 81.4 0.565 28
30 2 173 82.8 79.9 0.755 29
31 2 173 83.5 79.9 0.565 30
32 2 173 84.2 79.8 0.565 31
33 2 169 84.5 78.1 0.687640367439544 30
34 2 166 85.6 75.8 0.815 33
35 2 161 86.1 76.4 0.44 34
36 2 163 81.9 76.9 0.44 35
37 2 167 78.9 77 0.44 36
38 2 169 77 76.8 0.565 37
39 2 170 77.1 77.2 0.5 38
40 2 170 77.3 77.6 0.565 39
41 2 172 77.2 78.1 0.565 40
42 2 169 72.3 75.9 0.673570024166128 38
43 2 170 69 74.6 0.625 42
44 2 162 87.4 73.5 0.801823534170119 34
45 2 161 87.2 72.4 0.815 44
46 2 163 82.9 71.1 0.603866818152459 45
47 2 162 81.9 70.6 0.625 46
48 2 160 87 71.4 0.88 45
49 2 160 86.5 70.5 0.755 48
50 2 160 86.5 70.5 0.755 49
51 2 163 83 69.1 0.514490605722452 50
52 2 165 79.3 67.8 0.565 51
53 2 159 86.1 69.2 0.625 50
54 2 160 86.4 68.7 0.755 53
55 2 160 87.2 68.2 0.88 54
56 2 160 86.6 67.5 0.94 55
57 2 161 87.1 67.4 0.25 56
58 2 162 87.1 67.4 0.25 57
59 2 163 87.2 67.3 0.565 58
60 2 163 87.3 67.3 0.565 59
61 2 164 87.5 66.9 0.69 60
62 2 164 88.3 66.4 0.69 61
63 2 159 87.2 67.1 0.625 56
64 2 159 87.9 66.7 0.625 63
65 2 160 88.4 66.3 0.69 64
66 2 157 86.4 69.2 0.625 53
67 2 159 82.3 69.2 0.531672729602984 66
68 2 160 81.7 69.3 0.565 67
69 2 153 89.2 69.4 0.727821038605464 66
70 2 153 89.4 69.4 0.755 69
71 2 150 86.8 68.2 0.625 70
72 2 149 85.6 67.8 0.565 71
73 2 149 91.3 69.9 0.634534143493856 70
74 2 145 92.7 71.7 0.647978847313586 73
75 2 142 90.7 71.4 0.69 74
76 2 140 86.9 70 0.815 75
77 2 143 82.8 68.6 0.625 76
78 2 145 79.4 67.5 0.625 77
79 2 146 78.8 67.3 0.625 78
80 2 143 91.4 72.3 0.69 75
81 2 144 91.4 72.3 0.69 80
82 2 144 92 73.3 0.755 81
83 2 144 92.9 74.4 0.755 82
84 2 145 92 74.9 0.625 83
85 2 145 90.3 75.1 0.625 84
86 2 142 93.9 75 0.755 83
87 2 142 95 75.5 0.69 86
88 2 141 95.6 75.5 0.69 87
89 2 141 96.1 76.1 0.5 88
90 2 139 98.1 76.6 0.5 89
91 2 138 103 77.4 0.414809208246629 90
92 2 139 104 77.8 0.44 91
93 2 134 98.5 76.9 0.566638903767455 90
94 2 130 100 76.7 0.315 93
95 2 126 98.5 76.7 0.44 94
96 2 143 95.2 77.5 1.005 88
97 2 143 95.1 78.4 0.815 96
