# Supplementary material for: Functional and anatomical specificity in a higher olfactory centre
Source: eLife. 2019 May 21;8:e44590. doi: 10.7554/eLife.44590 (PMC6550879; doi:10.7554/eLife.44590)
Supplement: Supplementary file 4. [file elife-44590-supp4.zip › FijiTracing_mALT/1 iPN_TM25R.swc]

# SWC format file
# based on specifications at http://research.mssm.edu/cnic/swc.html
# Created by nat::write.neuron.swc
# PointNo Label X Y Z Radius Parent 
1 2 233 86 79.5 0.565 -1
2 2 229 83.7 80.4 0.617955331708403 1
3 2 225 83.2 81.3 0.568281661614807 2
4 2 220 81.3 81.5 0.615307731496684 3
5 2 215 80.9 82.8 0.565 4
6 2 215 80.9 82.9 0.565 5
7 2 217 83.7 86.3 0.468907000596856 6
8 2 219 87.9 88.1 0.486445120075016 7
9 2 221 90.9 90.8 0.88 8
10 2 211 79.3 83.6 0.58303034255821 6
11 2 210 78.8 84 0.625 10
12 2 213 80 87.3 0.375 11
13 2 217 81.2 89.4 0.669980090236787 12
14 2 218 82.3 91.1 0.815 13
15 2 205 78.3 84 0.453152079669627 11
16 2 203 78.3 83.7 0.5 15
17 2 203 78.2 84.9 0.69 16
18 2 202 78.2 85.6 0.815 17
19 2 202 78.1 85.6 0.815 18
20 2 202 78.3 86.4 0.88 19
21 2 198 77.8 83.4 0.457054668203796 16
22 2 193 78.2 82.6 0.375 21
23 2 188 78.6 81.7 0.375 22
24 2 183 79.4 81.4 0.44 23
25 2 179 80 80.7 0.5 24
26 2 174 79.7 79.3 0.535052774268057 25
27 2 174 79.6 79 0.565 26
28 2 173 78.9 78.6 0.375 27
29 2 173 78.6 78.6 0.375 28
30 2 174 78.1 78.6 0.375 29
31 2 174 77.8 78.3 0.565 30
32 2 175 77.5 78.4 0.565 31
33 2 173 80 78.9 0.44 27
34 2 172 80.2 78.8 0.375 33
35 2 171 80.1 78.4 0.5 34
36 2 171 80.3 77.9 0.625 35
37 2 169 76.6 75.2 0.425592026423183 36
38 2 169 72.1 74.7 0.315 37
39 2 171 68.7 74.6 0.5 38
40 2 166 81.7 77.6 0.388248375331273 36
41 2 163 84.1 77.1 0.565 40
42 2 158 85.9 76.3 0.315 41
43 2 154 88 76.2 0.469376308697382 42
44 2 154 88 76.3 0.5 43
45 2 153 87.5 75 0.44 44
46 2 152 87.2 74.1 0.44 45
47 2 153 88.5 76.3 0.44 44
48 2 153 89.4 76.6 0.44 47
49 2 152 90.1 77.4 0.5 48
50 2 152 90.5 78.3 0.5 49
51 2 163 85.1 76.5 0.5 41
52 2 162 85.5 75.5 0.625 51
53 2 162 86.3 75.4 0.69 52
54 2 164 86 75.4 0.565 53
55 2 165 86.1 75.9 0.565 54
56 2 166 86.2 75.9 0.565 55
57 2 166 86.2 75.9 0.565 56
58 2 161 86.8 74.4 0.625 53
59 2 161 86.6 74.5 0.625 58
60 2 161 87.2 73.4 0.69 59
61 2 160 87 72.5 0.625 60
62 2 161 86.8 72 0.315 61
63 2 162 86 71.6 0.315 62
64 2 162 85.8 71.2 0.44 63
65 2 162 85.1 70.3 0.5 64
66 2 164 81 69.3 0.436000280929536 65
67 2 166 79.9 67.5 0.565 66
68 2 160 88.6 67.6 0.565 65
69 2 162 89.3 66.4 0.625 68
70 2 156 89.8 71.8 0.44 61
71 2 154 91 71.3 0.5 70
72 2 150 88.5 69 0.598571618238503 71
73 2 148 85.1 67.7 0.5 72
74 2 150 80.9 67.2 0.5 73
75 2 150 93.5 71.8 0.565 71
76 2 145 93.9 72.2 0.315 75
77 2 141 94.7 72.1 0.483372175033842 76
78 2 139 96.5 71.8 0.44 77
79 2 139 97.3 71 0.375 78
80 2 137 98.5 70.7 0.44 79
81 2 136 100 72.8 0.44 78
82 2 134 104 74.4 0.5 81
83 2 133 104 75.8 0.565 82
