# Supplementary material for: Functional and anatomical specificity in a higher olfactory centre
Source: eLife. 2019 May 21;8:e44590. doi: 10.7554/eLife.44590 (PMC6550879; doi:10.7554/eLife.44590)
Supplement: Supplementary file 4. [file elife-44590-supp4.zip › FijiTracing_mALT/1 iPN_TN6R.swc]

# SWC format file
# based on specifications at http://research.mssm.edu/cnic/swc.html
# Created by nat::write.neuron.swc
# PointNo Label X Y Z Radius Parent 
1 2 233 82.9 81 0.625 -1
2 2 229 81.1 82 0.46261488250022 1
3 2 224 79.4 82.3 0.745309167216028 2
4 2 219 79.1 84 0.574343192864291 3
5 2 216 78.9 85 0.565 4
6 2 215 78.3 84.9 0.25 5
7 2 214 77.7 84.8 0.5 6
8 2 215 77.5 85.1 0.315 7
9 2 216 77.5 85 0.44 8
10 2 213 75.1 85.9 1.45225776609946 7
11 2 214 75.1 86.6 1.445 10
12 2 212 80.9 85.3 0.565 5
13 2 209 82.8 84.7 0.69 12
14 2 209 86.4 86.9 0.315 13
15 2 209 90.9 88.7 0.332015983700499 14
16 2 210 95.4 90.4 1.28729486154037 15
17 2 210 95.2 91.3 1.38 16
18 2 205 80.6 86 0.528234164493259 13
19 2 201 78.2 85.4 0.517499732475361 18
20 2 199 77.8 84.9 0.88 19
21 2 199 77.2 85.3 1.065 20
22 2 199 76.8 85.6 1.32 21
23 2 199 77.1 86.5 1.445 22
24 2 200 76.7 87.1 1.445 23
25 2 200 76.9 87.9 1.445 24
26 2 194 77.2 84.8 0.69 20
27 2 189 77.6 84.4 0.625 26
28 2 185 78.4 84.5 0.69 27
29 2 180 79.5 83.5 0.69 28
30 2 175 80 81.9 0.748082666928279 29
31 2 171 80.4 79.9 1.005 30
32 2 169 76.5 77.9 0.44 31
33 2 168 75.1 77.5 0.5 32
34 2 168 70.7 76 0.69 33
35 2 168 70 74.9 0.69 34
36 2 167 75 77.9 0.25 33
37 2 166 74.7 77.6 0.5 36
38 2 165 74.3 77.6 0.5 37
39 2 164 74.1 78.5 0.5 38
40 2 163 74.8 78.5 0.25 39
41 2 162 74.8 78.5 0.25 40
42 2 162 75 78.5 0.25 41
43 2 163 73.1 78.5 0.565 39
44 2 162 72.4 78.5 0.565 43
45 2 161 71.6 78 0.625 44
46 2 161 70.9 77.1 0.625 45
47 2 170 80.8 78.6 0.815 31
48 2 169 81.1 77.2 0.815 47
49 2 168 81.4 76.7 0.94 48
50 2 167 80.7 76.7 0.44 49
51 2 167 80.5 76.7 0.625 50
52 2 166 80.3 76.2 0.69 51
53 2 165 80 75.3 0.69 52
54 2 165 84.7 74.7 0.94 49
55 2 164 86.3 74.1 0.94 54
56 2 165 86.7 74.6 0.625 55
57 2 166 87.3 75.1 0.69 56
58 2 167 87 75.6 0.69 57
59 2 165 82.1 73 0.756566640655817 55
60 2 167 77.5 72.4 0.498870200152234 59
61 2 167 76.8 73.7 0.88 60
62 2 162 87.3 73.1 0.94 55
63 2 162 87.5 73 0.94 62
64 2 161 86.7 70.2 0.94 63
65 2 161 86.3 69.4 1.065 64
66 2 162 84.9 68.2 0.88 65
67 2 161 90.1 67.1 0.94 65
68 2 160 90.3 65.5 0.94 67
69 2 157 89.1 72.1 0.88 63
70 2 153 90.8 70.9 0.88 69
71 2 150 91.4 70.5 0.94 70
72 2 148 90.4 70.1 0.625 71
73 2 147 90 70.1 0.625 72
74 2 147 89.6 70.2 0.625 73
75 2 144 87.7 68.2 0.903376643048828 74
76 2 144 83.2 66.2 0.565 75
77 2 144 82.4 65.9 0.565 76
78 2 146 89.3 73.2 1.11896657891803 74
79 2 147 91.6 76.8 0.982715532787917 78
80 2 148 91.9 77.5 0.94 79
81 2 146 93.8 70.2 0.702860704840591 71
82 2 142 95.8 71.6 0.702106615952109 81
83 2 139 97.4 72.7 0.88 82
84 2 139 99 73.7 0.69 83
85 2 140 100 74.2 0.565 84
86 2 139 100 75.2 0.69 85
87 2 140 99.7 75.1 0.5 86
88 2 140 99.9 75.1 0.5 87
89 2 141 98.7 75 0.5 88
90 2 140 101 75.6 0.69 86
91 2 140 102 76.5 0.755 90
92 2 141 102 76.9 0.755 91
93 2 135 99.6 71.5 0.716887006193213 83
94 2 134 100 71.3 0.755 93
95 2 134 101 71.4 0.69 94
96 2 129 101 71.8 0.805476724736539 94
97 2 128 101 71.8 0.815 96
