# Supplementary material for: Functional and anatomical specificity in a higher olfactory centre
Source: eLife. 2019 May 21;8:e44590. doi: 10.7554/eLife.44590 (PMC6550879; doi:10.7554/eLife.44590)
Supplement: Supplementary file 5. [file elife-44590-supp5.csv]

odor	aldehyde	carboxyl	alcohol	terpene/terpe0id	ester	ketone	phenyl	amine	min_acid	alkene	alkane	aromatic
OilBl	0	0	0	0	0	0	0	0	0	0	0	0
WatBl	0	0	0	0	0	0	0	0	0	0	0	0
1HxOl	0	0	1	0	0	0	0	0	0	0	1	0
bCitr	0	0	1	1	0	0	0	0	0	1	0	0
Lnlol	0	0	1	1	0	0	0	0	0	1	0	0
Frnsl	0	0	1	1	0	0	0	0	0	1	0	0
Et3HB	0	0	1	0	1	0	0	0	0	0	1	0
Geosn	0	0	1	0	0	0	0	0	0	0	1	0
E2Hex	1	0	0	0	0	0	0	0	0	1	0	0
0nnl	1	0	0	0	0	0	0	0	0	0	1	0
Acoin	0	0	1	0	0	1	0	0	0	0	1	0
23BTD	0	0	0	0	0	1	0	0	0	0	1	0
AceAc	0	0	0	0	1	1	0	0	0	0	1	0
Prpyl	0	0	0	0	1	0	0	0	0	0	1	0
EtHex	0	0	0	0	1	0	0	0	0	0	1	0
IPenA	0	0	0	0	1	0	0	0	0	0	1	0
HexAc	0	0	0	0	1	0	0	0	0	0	1	0
MtAct	0	0	0	0	1	0	0	0	0	0	1	0
GerAc	0	0	0	1	1	0	0	0	0	1	0	0
CiVAc	0	0	0	0	1	0	0	0	0	1	0	0
AcAcd	0	1	0	0	0	0	0	0	0	0	1	0
PrpnA	0	1	0	0	0	0	0	0	0	0	1	0
BtrAc	0	1	0	0	0	0	0	0	0	0	1	0
HCL36	0	0	0	0	0	0	0	0	1	0	0	0
Amnia	0	0	0	0	0	0	0	1	0	0	0	0
Cdvrn	0	0	0	0	0	0	0	1	0	0	1	0
Sprmn	0	0	0	0	0	0	0	1	0	0	1	0
EtAmn	0	0	0	0	0	0	0	1	0	0	1	0
Sprdn	0	0	0	0	0	0	0	1	0	0	1	0
Ptscn	0	0	0	0	0	0	0	1	0	0	1	0
Pyrdn	0	0	0	0	0	0	0	1	0	0	0	1
PEtAm	0	0	0	0	0	0	1	1	0	0	0	1
PAcHd	1	0	0	0	0	0	1	0	0	0	0	1
MetSl	0	0	1	0	1	0	1	0	0	0	0	1
PeEtA	0	0	1	0	0	0	1	0	0	0	0	1
2PnAc	0	0	0	0	1	0	1	0	0	0	0	1
PAcAc	0	1	0	0	0	0	1	0	0	0	0	1
BeZal	1	0	0	0	0	0	1	0	0	0	0	1
VinGe	0	0	0	0	0	0	0	0	0	0	0	0
Vingr	0	0	0	0	0	0	0	0	0	0	0	0
5OdMx	0	0	0	0	0	0	0	0	0	0	0	0
