# Supplementary material for: Functional and anatomical specificity in a higher olfactory centre
Source: eLife. 2019 May 21;8:e44590. doi: 10.7554/eLife.44590 (PMC6550879; doi:10.7554/eLife.44590)
Supplement: Supplementary file 6. [file elife-44590-supp6.csv]

	AV4c2#1	PV6a3#1	AD1e1#1	AV4a1#1	AD1a1#1	AV6a3#1	PD2a1#1	PD2a1#2	AV6a1#1	AV4a1#2	PD2a1#3	PD2b1#1	AD1b2#1	PV2a1#1	PV4a2#1	PV2a2#1	AD3f1#1	AD3b2#1	AV4a4#1	AV2a1#1	AD1a2#1	AV1a2#1	PD2a1#4	PV5a1#1	AD1e1#2	AV3a1#1	PV2c1#1	AV1a1#1	AV1a1#2	AV1a3#1	AD1b2#2	AD1b2#3	PD2b1#2	PD3a1#1	PD2a1#5	PV5a1#2	PV4a1#1	PV4a2#2	PV4a1#2	AD1b2#8	AD1b2#9	AV3a1#2	PV4a2#3	PV4a3#1	AD1b1#1	PV4a2#4	PV4a1#3
D	0	1	0	0	0	0	0	0	0	0	0	0	22	0	3	0	0	0	0	0	0	0	0	0	0	0	0	28	25	0	2	0	0	0	0	0	0	1	0	1	33	0	4	0	0	0	9
DA1	92	0	19	0	0	0	0	0	10	0	0	0	0	0	0	0	48	77	88	104	1	12	0	0	30	3	0	0	0	0	0	0	0	0	0	0	0	0	0	0	1	0	0	0	0	0	0
DA2	0	84	0	0	0	0	0	0	0	0	0	0	8	3	10	37	0	0	0	0	10	0	0	0	0	53	25	21	9	0	3	0	0	0	0	0	0	0	0	12	0	0	0	0	0	0	0
DA3	0	1	0	0	0	0	0	0	0	0	0	0	0	0	0	0	0	0	0	0	14	0	0	0	0	41	0	0	3	0	0	0	0	1	0	0	0	0	0	0	0	15	0	0	0	0	0
DA4l	0	1	0	0	0	0	0	0	0	0	0	0	0	0	0	0	0	0	0	0	0	0	0	0	0	3	0	38	13	0	5	1	0	28	0	0	0	0	0	5	0	0	0	0	0	0	2
DA4m	0	0	0	0	0	0	0	0	0	0	0	0	0	0	0	6	0	0	0	0	0	3	0	0	0	63	11	12	4	1	0	0	0	2	0	0	1	12	0	0	0	1	25	4	0	0	0
DC1	0	3	0	0	0	0	0	0	1	0	0	0	0	1	0	2	0	0	0	2	0	0	0	0	0	3	0	3	5	0	1	0	0	10	0	4	0	0	0	0	0	0	0	0	0	0	0
DC2	0	58	0	0	0	0	0	0	0	0	0	0	0	0	0	1	0	0	0	0	0	0	0	0	0	12	0	30	11	0	16	0	0	0	0	1	0	0	0	5	1	1	0	0	0	0	0
DC3	0	0	5	0	0	0	0	0	0	0	0	0	0	0	11	0	20	25	7	3	0	2	0	0	0	0	0	12	2	1	0	0	0	0	0	0	0	0	15	0	0	0	0	0	0	0	32
DC4	0	75	0	0	4	0	0	0	0	0	0	0	5	0	0	1	0	0	3	0	3	0	0	7	0	14	0	0	0	0	2	8	0	46	0	0	0	0	0	1	2	0	0	0	0	0	0
DL1	0	0	0	0	0	0	0	0	0	0	0	0	0	0	0	0	0	0	0	1	0	0	0	0	0	16	0	0	3	0	0	0	0	0	0	0	0	0	0	0	1	10	0	0	0	0	0
DL2d	0	6	0	2	0	0	0	3	0	0	9	0	0	0	0	0	0	0	0	0	0	0	1	0	0	0	0	12	2	0	0	0	4	0	8	1	0	1	0	0	0	0	2	0	0	0	0
DL2v	0	0	0	5	1	9	0	6	2	12	16	0	0	0	0	0	0	0	0	0	0	0	2	1	0	0	0	12	2	0	0	0	0	0	21	5	0	0	0	0	0	0	0	0	0	0	0
DL3	0	0	1	0	0	0	0	0	0	0	0	0	0	0	0	0	4	9	7	27	0	0	0	0	0	5	0	1	0	0	0	0	0	0	0	0	0	0	0	0	2	0	0	0	0	0	5
DL4	1	28	0	0	0	0	0	0	0	0	0	0	0	0	0	34	6	10	10	32	0	1	0	0	0	25	29	53	7	0	0	0	0	0	0	0	0	0	0	0	0	2	0	0	0	0	0
DL5	0	0	0	0	0	0	0	0	10	0	0	0	0	0	1	4	0	0	0	0	0	0	0	0	0	0	4	21	26	0	7	0	0	1	0	1	0	7	0	2	0	0	1	0	0	0	0
DM1	0	0	0	136	43	6	87	58	4	65	37	28	0	0	0	0	0	0	0	0	0	0	98	11	0	0	0	0	0	0	0	0	31	0	80	31	0	0	0	0	0	0	0	0	0	0	0
DM2	0	0	0	12	14	1	1	1	8	8	0	6	0	6	0	0	2	0	0	0	0	0	11	2	0	0	0	8	0	0	0	0	1	0	0	10	0	0	0	0	0	1	0	0	0	0	0
DM3	0	0	0	0	10	1	0	0	1	2	2	4	0	0	4	0	0	0	0	0	0	0	1	2	0	0	0	0	4	0	0	0	0	0	3	2	0	0	0	0	2	0	0	0	0	0	0
DM4	0	0	0	0	31	41	36	9	3	1	28	26	0	0	0	0	13	0	0	0	0	0	34	15	0	0	0	1	0	0	0	0	12	0	46	32	0	0	0	0	0	0	0	0	0	0	0
DM5	0	0	0	0	1	1	0	10	17	0	1	1	0	0	0	0	0	0	0	0	0	0	0	7	0	0	0	2	5	0	0	0	2	0	0	2	0	0	0	0	0	0	0	0	0	3	0
DM6	0	1	0	0	0	0	2	0	0	0	0	0	0	2	6	0	0	0	0	0	0	0	2	0	0	0	0	27	11	0	0	0	0	0	0	2	0	0	0	0	0	0	0	0	0	0	0
DP1l	0	0	0	32	0	0	5	11	1	28	25	7	1	0	10	0	0	0	0	0	1	0	6	15	0	0	0	0	0	0	0	0	14	0	22	4	3	25	0	4	1	0	11	24	0	13	0
DP1m	0	0	0	19	22	6	7	35	39	4	47	23	0	0	0	0	0	0	0	0	0	0	26	23	0	0	0	3	0	0	0	0	58	0	62	32	0	2	0	0	0	0	1	0	0	0	0
lvVC5	0	0	0	0	0	0	0	0	0	0	0	0	4	0	14	2	0	0	0	0	0	2	0	0	0	2	0	0	1	7	1	0	0	0	0	0	5	1	1	0	0	0	3	0	0	20	4
lvVM4	0	0	0	0	0	0	0	0	0	0	0	0	7	0	47	0	1	0	0	0	0	8	0	0	0	0	0	58	8	0	5	18	0	0	0	0	19	3	8	3	0	0	16	5	0	12	17
V	0	2	0	0	1	0	0	0	0	0	0	0	0	101	0	3	0	0	0	0	2	0	0	0	0	1	0	0	0	0	2	0	0	0	4	0	0	0	0	3	0	0	0	0	0	0	0
VA1d	0	0	0	3	0	0	2	0	13	0	0	0	0	0	1	0	1	0	0	0	0	0	1	0	0	0	0	0	0	0	0	0	0	0	0	0	0	0	5	0	0	0	0	0	0	0	1
VA1v	0	0	0	2	0	0	0	1	1	0	0	0	0	0	83	0	5	0	0	14	0	1	0	2	0	2	1	107	20	0	0	0	0	0	0	1	15	0	25	0	3	0	7	0	0	73	48
VA2	0	0	0	37	0	9	3	2	55	4	31	19	0	0	1	0	0	0	0	0	0	0	15	11	0	0	0	0	0	1	3	0	16	0	55	35	0	0	0	0	12	0	0	0	0	2	0
VA3	0	0	0	28	0	0	0	0	0	2	0	0	0	0	0	0	1	0	0	0	0	0	0	12	0	0	0	0	0	0	1	0	0	0	0	0	0	1	0	0	5	0	0	0	0	0	0
VA4	0	0	0	3	0	0	8	2	0	4	8	10	0	2	0	0	0	0	0	0	0	0	5	3	0	0	0	1	0	0	0	0	0	0	2	11	0	0	0	0	0	0	0	0	0	0	0
VA5	0	1	0	0	0	0	0	0	0	0	0	0	0	0	1	1	0	0	0	0	0	0	0	0	0	15	0	5	2	0	0	0	0	1	0	0	0	3	0	1	1	22	2	0	0	0	0
VA6	0	1	0	0	0	0	0	0	0	0	0	0	0	0	0	0	10	0	0	25	0	0	0	0	0	2	0	9	7	0	0	0	0	0	0	0	0	0	1	0	1	0	0	0	0	0	0
VA7l	0	0	0	0	0	0	11	0	3	0	6	0	0	0	9	0	0	0	0	0	0	0	11	0	0	0	0	0	0	0	0	0	0	0	6	0	0	4	0	0	0	0	4	7	0	2	0
VA7m	0	2	0	2	0	0	0	0	0	0	0	0	0	0	0	0	2	0	0	0	0	0	0	0	0	0	0	1	2	0	0	0	0	0	0	4	0	0	0	2	0	4	2	2	0	0	0
VC1	0	39	0	0	0	0	0	0	0	0	0	0	21	5	0	2	0	0	0	0	0	0	0	0	0	0	3	11	4	0	0	0	0	0	0	1	0	0	0	0	41	5	0	2	0	0	0
VC2	0	6	0	1	0	0	0	0	3	0	0	0	1	0	2	0	1	0	0	0	0	0	1	7	0	0	0	1	0	0	3	0	0	0	0	6	0	0	0	1	7	2	1	3	0	0	0
VC3l	0	0	0	0	2	0	0	0	2	0	0	0	0	0	0	0	0	0	0	0	0	0	0	0	0	0	0	0	1	0	0	0	0	0	0	0	0	0	0	0	0	0	0	0	0	0	0
VC3m	3	0	0	0	0	0	0	0	0	0	0	0	2	1	0	2	0	0	0	0	0	73	0	4	0	2	12	4	0	4	1	25	0	0	0	1	1	3	0	0	0	0	0	0	0	5	0
VC4	0	1	0	28	0	2	1	0	0	1	1	0	0	0	1	0	0	0	0	0	0	5	0	18	0	0	0	0	0	2	0	0	1	0	0	0	0	0	0	2	4	0	0	0	0	0	0
VC5	0	3	0	0	0	0	0	0	0	0	0	0	12	0	36	0	28	0	0	0	0	80	0	0	0	0	0	46	8	0	11	20	0	2	0	0	10	27	6	10	2	0	26	15	0	4	15
vDA1	0	0	2	0	0	0	0	0	0	0	0	0	2	1	1	0	0	0	1	1	3	0	0	0	0	2	0	0	0	0	0	4	0	0	0	0	2	0	0	2	4	0	0	0	0	0	3
vDC3	0	0	0	1	0	0	0	0	0	0	0	0	0	1	2	1	0	0	0	0	0	0	0	0	0	1	8	0	0	0	0	0	0	0	0	0	1	0	5	0	0	0	0	0	0	0	1
vDP1m	0	0	0	0	4	0	4	0	0	0	0	0	0	0	0	0	0	0	0	0	0	0	0	5	0	0	0	0	0	0	0	0	0	0	1	4	0	0	0	0	0	0	0	0	0	0	0
VL1	0	0	0	0	0	0	0	0	0	0	0	0	0	4	0	0	0	0	0	0	0	0	0	0	0	0	0	36	19	0	0	0	0	0	0	0	13	13	1	0	0	0	14	22	0	0	2
VL2a	0	0	0	1	0	0	0	0	15	0	0	0	4	0	4	6	5	0	0	26	0	7	0	2	0	0	39	14	25	0	0	0	0	0	3	0	36	15	50	0	41	0	19	4	0	3	16
VL2p	0	0	0	1	0	0	0	0	9	0	0	0	6	0	45	0	0	0	0	0	0	6	0	10	0	0	0	43	33	0	1	1	0	0	0	0	65	30	52	0	3	0	81	0	0	66	38
VM1	0	6	0	0	0	0	0	0	1	0	0	0	7	0	19	0	0	0	0	0	0	0	0	5	0	0	0	22	22	0	5	0	0	4	0	3	0	1	1	7	0	0	3	15	0	20	5
VM2	0	1	0	0	4	0	1	1	11	0	5	0	0	0	0	0	0	0	0	0	0	0	2	0	0	0	0	0	0	0	0	0	1	0	1	0	0	0	0	0	0	0	1	0	0	0	0
VM3	0	0	0	1	1	9	29	2	1	0	12	1	0	0	0	0	0	0	0	0	0	0	14	13	0	0	0	0	0	0	0	0	2	0	13	11	0	0	0	0	0	0	0	0	0	0	0
VM4	0	6	0	0	0	0	0	0	0	0	0	0	17	0	2	0	0	0	0	0	0	0	0	0	0	0	0	19	3	0	11	1	0	0	0	0	0	0	0	0	18	0	0	1	0	0	0
VM5d	0	0	0	0	0	0	0	0	0	0	0	0	0	0	14	0	16	0	0	0	0	7	7	2	0	0	1	15	6	0	0	0	0	0	0	0	0	0	0	0	2	1	0	0	0	0	0
VM5v	0	8	0	0	0	0	0	0	0	0	0	0	0	0	0	4	1	0	0	0	0	2	0	2	0	2	32	15	6	0	0	0	0	0	0	0	0	0	0	0	0	0	0	0	0	0	0
VM7d	0	0	8	0	2	0	1	0	0	0	1	1	0	0	0	0	1	0	0	0	4	0	0	2	0	0	0	0	5	0	0	0	1	14	0	0	0	0	0	0	0	0	0	0	0	0	0
VM7v	0	10	1	0	0	0	0	0	3	0	0	0	0	0	0	0	0	0	0	0	3	1	0	0	1	0	0	0	0	0	0	0	0	0	0	5	0	0	0	0	0	0	0	0	0	0	0
vVA1d	1	0	0	0	0	0	0	0	0	0	0	0	0	0	0	0	3	0	0	0	0	3	0	0	0	2	0	13	1	0	0	0	0	3	0	0	3	2	0	0	0	2	4	1	0	0	0
vVA1v	0	0	2	4	0	0	0	0	0	0	0	0	3	14	2	0	0	0	0	2	1	9	0	0	0	1	0	0	0	4	1	0	2	0	0	0	43	5	16	0	0	0	18	0	0	1	15
vVL1	0	0	0	0	0	0	0	0	0	0	0	0	1	17	9	0	0	0	0	0	0	0	0	0	0	0	0	55	15	0	4	5	0	0	0	0	0	0	3	2	4	0	9	2	0	3	3
vVL2a	5	0	0	0	0	0	0	0	0	0	0	0	0	0	1	0	0	0	0	0	0	9	0	0	0	0	0	1	0	0	0	0	0	0	0	0	2	0	0	0	0	0	0	1	0	0	0
vVL2p	2	0	0	0	0	0	0	0	0	0	0	0	0	0	0	0	0	0	0	0	0	0	0	0	0	0	0	0	0	0	0	2	0	1	0	0	0	0	0	0	0	0	0	0	0	0	0
